# Supplementary material for: Prediction of Deleterious Single Amino Acid Polymorphisms with a Consensus Holdout Sampler
Source: Curr Genomics. 2024 Mar 14;25(3):171–84. doi: 10.2174/0113892029236347240308054538 (PMC11288160; doi:10.2174/0113892029236347240308054538)
Supplement: Supplementary file 1 [file CG-25-171_SD1.zip]

Archive with 22 entries (15 files):
- CG-25-171_SD1/
- CG-25-171_SD1/Supplementary Material 1/
- CG-25-171_SD1/Supplementary Material 1/AtributosMut.mat
- CG-25-171_SD1/Supplementary Material 1/clase.mat
- CG-25-171_SD1/Supplementary Material 1/desktop.ini
- CG-25-171_SD1/Supplementary Material 1/ProteinCode.mat
- CG-25-171_SD1/Supplementary Material 2/
- CG-25-171_SD1/Supplementary Material 2/desktop.ini
- CG-25-171_SD1/Supplementary Material 2/K1-Fold_Effect_Prediction.txt
- CG-25-171_SD1/Supplementary Material 3/
- CG-25-171_SD1/Supplementary Material 3/desktop.ini
- CG-25-171_SD1/Supplementary Material 3/K2-Fold_Effect_Prediction.txt
- CG-25-171_SD1/Supplementary Material 4/
- CG-25-171_SD1/Supplementary Material 4/desktop.ini
- CG-25-171_SD1/Supplementary Material 4/K3-Fold_Effect_Prediction.txt
- CG-25-171_SD1/Supplementary Material 5/
- CG-25-171_SD1/Supplementary Material 5/desktop.ini
- CG-25-171_SD1/Supplementary Material 5/K4-Fold_Effect_Prediction.txt
- CG-25-171_SD1/Supplementary Material 6/
- CG-25-171_SD1/Supplementary Material 6/desktop.ini
- CG-25-171_SD1/Supplementary Material 6/K5-Fold_Effect_Prediction.txt
- CG-25-171_SD1/SwissProt_Dataset.txt
