# Supplementary material for: Prediction of Deleterious Single Amino Acid Polymorphisms with a Consensus Holdout Sampler
Source: Curr Genomics. 2024 Mar 14;25(3):171–84. doi: 10.2174/0113892029236347240308054538 (PMC11288160; doi:10.2174/0113892029236347240308054538)
Supplement: Supplementary file 1 [file CG-25-171_SD1.zip › CG-25-171_SD1/Supplementary Material 2/K1-Fold_Effect_Prediction.txt]

Protein_Code_1 Protein_Code_2 Predicted_Effect Observed_Effect
P01891 1A68_HUMAN Neutral Neutral
P16442 BGAT_HUMAN Neutral Neutral
P35520 CBS_HUMAN Deleterious Deleterious
P42336 PK3CA_HUMAN Deleterious Deleterious
P35372 OPRM_HUMAN Neutral Neutral
O95409 ZIC2_HUMAN Deleterious Deleterious
P48728 GCST_HUMAN Deleterious Deleterious
P21854 CD72_HUMAN Neutral Neutral
Q9UBP0 SPAST_HUMAN Deleterious Deleterious
Q13315 ATM_HUMAN Deleterious Neutral
Q06265 EXOS9_HUMAN Neutral Neutral
P04150 GCR_HUMAN Deleterious Neutral
O15118 NPC1_HUMAN Deleterious Deleterious
P35498 SCN1A_HUMAN Deleterious Deleterious
P0C7H9 U17L7_HUMAN Neutral Neutral
P12821 ACE_HUMAN Neutral Neutral
Q8IVF2 AHNK2_HUMAN Neutral Neutral
Q14929 ZN169_HUMAN Neutral Neutral
Q13315 ATM_HUMAN Neutral Deleterious
Q12809 KCNH2_HUMAN Deleterious Deleterious
Q9Y487 VPP2_HUMAN Neutral Neutral
Q9UKN7 MYO15_HUMAN Neutral Deleterious
O95382 M3K6_HUMAN Neutral Neutral
P10746 HEM4_HUMAN Deleterious Deleterious
P02452 CO1A1_HUMAN Deleterious Deleterious
Q9H4B6 SAV1_HUMAN Neutral Deleterious
Q8WW27 ABEC4_HUMAN Neutral Neutral
P15289 ARSA_HUMAN Deleterious Deleterious
O76090 BEST1_HUMAN Deleterious Deleterious
P34059 GALNS_HUMAN Deleterious Deleterious
Q6BDI9 REP15_HUMAN Neutral Neutral
Q96PF2 TSSK2_HUMAN Neutral Neutral
P49326 FMO5_HUMAN Neutral Neutral
Q00604 NDP_HUMAN Deleterious Deleterious
P00441 SODC_HUMAN Deleterious Deleterious
Q6ZN66 GBP6_HUMAN Neutral Neutral
Q04671 P_HUMAN Deleterious Neutral
O94953 KDM4B_HUMAN Neutral Neutral
P52952 NKX25_HUMAN Deleterious Deleterious
Q9P275 UBP36_HUMAN Neutral Neutral
Q9Y6Q3 ZFP37_HUMAN Neutral Neutral
Q9BVL2 NUPL1_HUMAN Neutral Neutral
A2RUB6 CCD66_HUMAN Neutral Neutral
Q5VWI1 TCRGL_HUMAN Neutral Neutral
O96017 CHK2_HUMAN Neutral Neutral
Q5W041 ARMC3_HUMAN Neutral Neutral
Q14031 CO4A6_HUMAN Neutral Neutral
Q9UHD2 TBK1_HUMAN Neutral Neutral
P35670 ATP7B_HUMAN Deleterious Deleterious
P00558 PGK1_HUMAN Deleterious Deleterious
Q86TB3 ALPK2_HUMAN Neutral Neutral
P55017 S12A3_HUMAN Deleterious Deleterious
Q9UK61 CC063_HUMAN Neutral Neutral
Q96GY3 LIN37_HUMAN Neutral Neutral
P51688 SPHM_HUMAN Deleterious Deleterious
P09544 WNT2_HUMAN Neutral Neutral
P08174 DAF_HUMAN Neutral Neutral
P08118 MSMB_HUMAN Neutral Neutral
P08034 CXB1_HUMAN Deleterious Deleterious
P51795 CLCN5_HUMAN Deleterious Deleterious
P22304 IDS_HUMAN Deleterious Deleterious
O60449 LY75_HUMAN Neutral Neutral
Q92902 HPS1_HUMAN Neutral Neutral
Q14376 GALE_HUMAN Deleterious Deleterious
Q9H251 CAD23_HUMAN Deleterious Deleterious
O95716 RAB3D_HUMAN Neutral Neutral
Q96BQ5 CC127_HUMAN Neutral Neutral
Q5TD94 RSH4A_HUMAN Neutral Neutral
Q5SRN2 CF010_HUMAN Neutral Neutral
Q8N0W7 FMR1N_HUMAN Neutral Neutral
P49746 TSP3_HUMAN Neutral Neutral
Q8N6F1 CLD19_HUMAN Deleterious Neutral
P42263 GRIA3_HUMAN Deleterious Deleterious
O75197 LRP5_HUMAN Deleterious Deleterious
Q9NY28 GALT8_HUMAN Neutral Neutral
O15061 SYNEM_HUMAN Neutral Neutral
Q08188 TGM3_HUMAN Neutral Neutral
P26439 3BHS2_HUMAN Deleterious Neutral
P32004 L1CAM_HUMAN Deleterious Deleterious
Q8NBS3 S4A11_HUMAN Deleterious Deleterious
Q02750 MP2K1_HUMAN Deleterious Deleterious
Q9P2D1 CHD7_HUMAN Deleterious Deleterious
P01008 ANT3_HUMAN Deleterious Neutral
P78562 PHEX_HUMAN Deleterious Deleterious
Q8NHY6 ZFP28_HUMAN Neutral Neutral
P26651 TTP_HUMAN Neutral Neutral
P03923 NU6M_HUMAN Deleterious Deleterious
O43345 ZN208_HUMAN Neutral Neutral
P30479 1B41_HUMAN Neutral Neutral
P00480 OTC_HUMAN Deleterious Deleterious
P48165 CXA8_HUMAN Deleterious Deleterious
P21359 NF1_HUMAN Deleterious Neutral
P30039 PBLD_HUMAN Neutral Neutral
Q4G0N8 S9A10_HUMAN Neutral Neutral
P00492 HPRT_HUMAN Deleterious Deleterious
Q6S5L8 SHC4_HUMAN Neutral Neutral
P04637 P53_HUMAN Deleterious Deleterious
P04637 P53_HUMAN Deleterious Deleterious
P50402 EMD_HUMAN Deleterious Deleterious
Q9UBM7 DHCR7_HUMAN Deleterious Deleterious
Q8WZ42 TITIN_HUMAN Neutral Neutral
P46087 NOP2_HUMAN Neutral Neutral
P43220 GLP1R_HUMAN Neutral Neutral
Q8NI36 WDR36_HUMAN Deleterious Deleterious
P22304 IDS_HUMAN Deleterious Deleterious
Q8IYA6 CKP2L_HUMAN Neutral Neutral
Q9UBS5 GABR1_HUMAN Neutral Neutral
Q8WTP8 AEN_HUMAN Neutral Neutral
Q9P126 CLC1B_HUMAN Neutral Neutral
O76024 WFS1_HUMAN Deleterious Deleterious
O94851 MICA2_HUMAN Neutral Neutral
P04637 P53_HUMAN Deleterious Deleterious
P35555 FBN1_HUMAN Deleterious Deleterious
P04637 P53_HUMAN Deleterious Deleterious
Q12894 IFRD2_HUMAN Neutral Neutral
P78314 3BP2_HUMAN Deleterious Deleterious
Q6NXG1 ESRP1_HUMAN Neutral Neutral
P35555 FBN1_HUMAN Deleterious Deleterious
P08684 CP3A4_HUMAN Neutral Neutral
Q5VST9 OBSCN_HUMAN Neutral Neutral
Q09428 ABCC8_HUMAN Deleterious Deleterious
Q96RR1 PEO1_HUMAN Deleterious Deleterious
P12883 MYH7_HUMAN Deleterious Deleterious
P13533 MYH6_HUMAN Neutral Neutral
P23219 PGH1_HUMAN Neutral Neutral
Q05707 COEA1_HUMAN Neutral Neutral
P20823 HNF1A_HUMAN Deleterious Deleterious
Q8WX94 NALP7_HUMAN Deleterious Deleterious
P33897 ABCD1_HUMAN Deleterious Neutral
O60931 CTNS_HUMAN Deleterious Deleterious
P02533 K1C14_HUMAN Deleterious Deleterious
Q13402 MYO7A_HUMAN Deleterious Deleterious
Q8N960 CE120_HUMAN Neutral Neutral
Q9P1Z9 K1529_HUMAN Neutral Neutral
P00451 FA8_HUMAN Deleterious Deleterious
P10253 LYAG_HUMAN Deleterious Deleterious
Q63HK3 ZKSC2_HUMAN Neutral Neutral
Q8N9C0 IGS22_HUMAN Neutral Neutral
P13498 CY24A_HUMAN Deleterious Deleterious
Q9NYZ3 GTSE1_HUMAN Neutral Neutral
P40337 VHL_HUMAN Deleterious Deleterious
P09488 GSTM1_HUMAN Neutral Neutral
A4D0S4 LAMB4_HUMAN Neutral Neutral
O60759 CYTIP_HUMAN Neutral Neutral
P19544 WT1_HUMAN Deleterious Deleterious
O76041 NEBL_HUMAN Neutral Neutral
P78363 ABCA4_HUMAN Deleterious Deleterious
Q86SQ4 GP126_HUMAN Neutral Neutral
P00439 PH4H_HUMAN Deleterious Deleterious
P51587 BRCA2_HUMAN Neutral Deleterious
Q5DID0 UROL1_HUMAN Neutral Neutral
Q14896 MYPC3_HUMAN Deleterious Neutral
Q03426 KIME_HUMAN Deleterious Deleterious
Q13813 SPTA1_HUMAN Neutral Neutral
P02766 TTHY_HUMAN Deleterious Deleterious
P15814 IGLL1_HUMAN Neutral Neutral
Q86W24 NAL14_HUMAN Neutral Neutral
O95970 LGI1_HUMAN Deleterious Deleterious
Q5JQS5 OR2BB_HUMAN Neutral Neutral
P17302 CXA1_HUMAN Deleterious Deleterious
P13569 CFTR_HUMAN Deleterious Deleterious
Q9UKY0 PRND_HUMAN Neutral Neutral
P08236 BGLR_HUMAN Deleterious Deleterious
P31749 AKT1_HUMAN Neutral Neutral
P55017 S12A3_HUMAN Deleterious Deleterious
P41180 CASR_HUMAN Deleterious Deleterious
P60370 KR105_HUMAN Neutral Neutral
O43602 DCX_HUMAN Deleterious Deleterious
Q14714 SSPN_HUMAN Neutral Neutral
Q96NR8 RDH12_HUMAN Deleterious Deleterious
P02766 TTHY_HUMAN Deleterious Deleterious
P16144 ITB4_HUMAN Deleterious Deleterious
Q9Y6K8 KAD5_HUMAN Neutral Neutral
Q9GZX3 CHST6_HUMAN Deleterious Deleterious
Q7Z4L5 TT21B_HUMAN Neutral Neutral
O60733 PA2G6_HUMAN Neutral Deleterious
Q92887 MRP2_HUMAN Neutral Deleterious
P28329 CLAT_HUMAN Deleterious Neutral
P08034 CXB1_HUMAN Deleterious Deleterious
Q8N146 OR8H3_HUMAN Neutral Neutral
P08922 ROS_HUMAN Neutral Neutral
P35548 MSX2_HUMAN Deleterious Deleterious
A2RRH5 WDR27_HUMAN Neutral Neutral
P49768 PSN1_HUMAN Deleterious Deleterious
Q6NT55 CP4FN_HUMAN Neutral Neutral
P30487 1B49_HUMAN Neutral Neutral
Q15465 SHH_HUMAN Deleterious Deleterious
P51587 BRCA2_HUMAN Deleterious Deleterious
Q8NGY5 OR6N1_HUMAN Neutral Neutral
P16615 AT2A2_HUMAN Deleterious Deleterious
Q6PEY2 TBA3E_HUMAN Neutral Neutral
O00258 WRB_HUMAN Neutral Neutral
P18464 1B51_HUMAN Neutral Neutral
Q9H251 CAD23_HUMAN Deleterious Deleterious
Q16678 CP1B1_HUMAN Deleterious Deleterious
P11362 FGFR1_HUMAN Deleterious Deleterious
O00311 CDC7_HUMAN Neutral Neutral
Q96SK3 ZN607_HUMAN Neutral Neutral
Q09470 KCNA1_HUMAN Deleterious Deleterious
P59046 NAL12_HUMAN Neutral Neutral
P12883 MYH7_HUMAN Deleterious Deleterious
P03891 NU2M_HUMAN Neutral Neutral
P51787 KCNQ1_HUMAN Deleterious Deleterious
O43602 DCX_HUMAN Deleterious Deleterious
P55160 NCKPL_HUMAN Neutral Neutral
P16442 BGAT_HUMAN Neutral Neutral
Q12913 PTPRJ_HUMAN Neutral Neutral
Q01718 ACTHR_HUMAN Neutral Deleterious
Q9H9Y2 RPF1_HUMAN Neutral Neutral
P34059 GALNS_HUMAN Deleterious Deleterious
O43790 KRT86_HUMAN Deleterious Deleterious
P13945 ADRB3_HUMAN Neutral Neutral
Q8NI51 CTCFL_HUMAN Neutral Neutral
P21817 RYR1_HUMAN Deleterious Deleterious
Q9Y4K0 LOXL2_HUMAN Neutral Neutral
P51648 AL3A2_HUMAN Deleterious Deleterious
P59510 ATS20_HUMAN Neutral Neutral
P60412 KR10B_HUMAN Neutral Neutral
Q6UW49 SPESP_HUMAN Neutral Neutral
Q15672 TWST1_HUMAN Deleterious Deleterious
Q96JI7 SPTCS_HUMAN Neutral Neutral
P08709 FA7_HUMAN Neutral Neutral
P29400 CO4A5_HUMAN Deleterious Deleterious
P21333 FLNA_HUMAN Deleterious Deleterious
P51679 CCR4_HUMAN Neutral Neutral
P17661 DESM_HUMAN Deleterious Deleterious
Q5SQN1 SNP47_HUMAN Neutral Neutral
P30518 V2R_HUMAN Deleterious Deleterious
P51608 MECP2_HUMAN Deleterious Deleterious
Q92583 CCL17_HUMAN Neutral Neutral
P04424 ARLY_HUMAN Deleterious Deleterious
P35670 ATP7B_HUMAN Deleterious Deleterious
O60318 MCM3A_HUMAN Neutral Neutral
P54760 EPHB4_HUMAN Neutral Neutral
P30613 KPYR_HUMAN Deleterious Deleterious
P00966 ASSY_HUMAN Deleterious Deleterious
P13569 CFTR_HUMAN Deleterious Neutral
P16050 LOX15_HUMAN Neutral Neutral
Q96LX8 ZN597_HUMAN Neutral Neutral
P22830 HEMH_HUMAN Deleterious Deleterious
Q9UGM3 DMBT1_HUMAN Neutral Neutral
Q31610 1B81_HUMAN Neutral Neutral
P15289 ARSA_HUMAN Deleterious Neutral
P05186 PPBT_HUMAN Deleterious Deleterious
Q5VYX0 RNLS_HUMAN Neutral Neutral
Q86UE6 LRRT1_HUMAN Neutral Neutral
O15146 MUSK_HUMAN Neutral Neutral
P00451 FA8_HUMAN Deleterious Deleterious
Q15025 TNIP1_HUMAN Neutral Neutral
P35670 ATP7B_HUMAN Deleterious Neutral
Q9P2D1 CHD7_HUMAN Deleterious Deleterious
O43511 S26A4_HUMAN Deleterious Deleterious
P30613 KPYR_HUMAN Deleterious Deleterious
P51608 MECP2_HUMAN Deleterious Deleterious
P00439 PH4H_HUMAN Deleterious Deleterious
Q8WZ42 TITIN_HUMAN Neutral Neutral
P02461 CO3A1_HUMAN Deleterious Deleterious
O15305 PMM2_HUMAN Deleterious Deleterious
P28358 HXD10_HUMAN Neutral Deleterious
P42771 CD2A1_HUMAN Deleterious Neutral
P14770 GPIX_HUMAN Deleterious Deleterious
Q9Y672 ALG6_HUMAN Neutral Deleterious
O43795 MYO1B_HUMAN Neutral Deleterious
P42771 CD2A1_HUMAN Deleterious Deleterious
Q8IZU9 KIRR3_HUMAN Neutral Deleterious
P37023 ACVL1_HUMAN Deleterious Deleterious
Q99698 LYST_HUMAN Neutral Neutral
Q6DKI7 PVRIG_HUMAN Neutral Neutral
P19429 TNNI3_HUMAN Deleterious Deleterious
Q03431 PTH1R_HUMAN Deleterious Deleterious
P07902 GALT_HUMAN Deleterious Deleterious
O95477 ABCA1_HUMAN Deleterious Neutral
Q96RI8 TAAR6_HUMAN Neutral Neutral
P51608 MECP2_HUMAN Deleterious Deleterious
Q9BXF9 TEKT3_HUMAN Neutral Neutral
Q8WXS8 ATS14_HUMAN Neutral Neutral
P04637 P53_HUMAN Deleterious Deleterious
P02749 APOH_HUMAN Neutral Neutral
P06858 LIPL_HUMAN Deleterious Neutral
P04000 OPSR_HUMAN Neutral Neutral
P06280 AGAL_HUMAN Deleterious Deleterious
P14679 TYRO_HUMAN Deleterious Deleterious
Q96LM9 CT173_HUMAN Neutral Neutral
P16473 TSHR_HUMAN Deleterious Deleterious
P42771 CD2A1_HUMAN Deleterious Deleterious
A4D0S4 LAMB4_HUMAN Neutral Neutral
P01008 ANT3_HUMAN Deleterious Deleterious
Q9BZG8 DPH1_HUMAN Neutral Deleterious
Q9HAS3 S28A3_HUMAN Neutral Neutral
P02461 CO3A1_HUMAN Deleterious Deleterious
P35916 VGFR3_HUMAN Neutral Neutral
P22888 LSHR_HUMAN Deleterious Deleterious
P30536 TSPOA_HUMAN Neutral Neutral
P36551 HEM6_HUMAN Deleterious Deleterious
P78509 RELN_HUMAN Neutral Neutral
Q8NC60 CD014_HUMAN Neutral Neutral
Q04771 ACVR1_HUMAN Deleterious Deleterious
Q9NS23 RASF1_HUMAN Neutral Neutral
P08514 ITA2B_HUMAN Deleterious Deleterious
Q9NZP6 CO002_HUMAN Neutral Neutral
P06280 AGAL_HUMAN Deleterious Deleterious
Q07889 SOS1_HUMAN Deleterious Deleterious
Q9Y561 LRP12_HUMAN Neutral Neutral
P04070 PROC_HUMAN Deleterious Deleterious
P11362 FGFR1_HUMAN Deleterious Deleterious
Q15149 PLEC1_HUMAN Deleterious Neutral
Q6P0Q8 MAST2_HUMAN Neutral Neutral
Q6P1N0 C2D1A_HUMAN Neutral Neutral
A1A5B4 ANO9_HUMAN Neutral Neutral
Q03692 COAA1_HUMAN Deleterious Deleterious
Q6WN34 CRDL2_HUMAN Neutral Neutral
O75343 GCYB2_HUMAN Neutral Neutral
O60234 GMFG_HUMAN Neutral Neutral
P06744 G6PI_HUMAN Deleterious Deleterious
P06865 HEXA_HUMAN Deleterious Deleterious
P40692 MLH1_HUMAN Deleterious Deleterious
Q9HAW9 UD18_HUMAN Neutral Neutral
P20151 KLK2_HUMAN Neutral Neutral
O14832 PAHX_HUMAN Deleterious Deleterious
O14920 IKKB_HUMAN Neutral Neutral
P12883 MYH7_HUMAN Deleterious Deleterious
O75051 PLXA2_HUMAN Neutral Neutral
P00966 ASSY_HUMAN Deleterious Deleterious
P04637 P53_HUMAN Deleterious Deleterious
P35555 FBN1_HUMAN Deleterious Deleterious
Q9UBC3 DNM3B_HUMAN Deleterious Deleterious
Q8N9W4 GG6L2_HUMAN Neutral Neutral
P35520 CBS_HUMAN Deleterious Deleterious
P10275 ANDR_HUMAN Deleterious Deleterious
Q86W28 NALP8_HUMAN Neutral Neutral
Q00056 HXA4_HUMAN Neutral Neutral
P50897 PPT1_HUMAN Deleterious Deleterious
Q008S8 ECT2L_HUMAN Neutral Neutral
P00797 RENI_HUMAN Deleterious Neutral
Q9UI38 TSP50_HUMAN Neutral Neutral
P22607 FGFR3_HUMAN Deleterious Deleterious
P20594 ANPRB_HUMAN Deleterious Deleterious
Q96KN7 RPGR1_HUMAN Neutral Deleterious
Q14524 SCN5A_HUMAN Deleterious Deleterious
P55084 ECHB_HUMAN Deleterious Deleterious
P82279 CRUM1_HUMAN Deleterious Deleterious
Q6XZB0 LIPI_HUMAN Neutral Neutral
P40939 ECHA_HUMAN Neutral Deleterious
P78363 ABCA4_HUMAN Deleterious Deleterious
Q9H9P8 L2HDH_HUMAN Deleterious Deleterious
Q08289 CACB2_HUMAN Neutral Deleterious
O43493 TGON2_HUMAN Neutral Neutral
P17252 KPCA_HUMAN Neutral Neutral
Q8TDN2 KCNV2_HUMAN Deleterious Deleterious
Q01831 XPC_HUMAN Neutral Neutral
P07949 RET_HUMAN Deleterious Deleterious
P26440 IVD_HUMAN Deleterious Deleterious
P08588 ADRB1_HUMAN Neutral Neutral
P12109 CO6A1_HUMAN Deleterious Neutral
P57679 EVC_HUMAN Neutral Neutral
Q9Y3X0 CCDC9_HUMAN Neutral Neutral
O76024 WFS1_HUMAN Deleterious Deleterious
Q96RL7 VP13A_HUMAN Neutral Deleterious
P22309 UD11_HUMAN Deleterious Deleterious
Q9UM47 NOTC3_HUMAN Deleterious Deleterious
Q12809 KCNH2_HUMAN Deleterious Neutral
Q9Y5X4 NR2E3_HUMAN Deleterious Deleterious
P08397 HEM3_HUMAN Deleterious Deleterious
Q06124 PTN11_HUMAN Deleterious Deleterious
Q70YC5 ZN365_HUMAN Neutral Neutral
P11086 PNMT_HUMAN Neutral Neutral
Q58DX5 NADL2_HUMAN Neutral Neutral
P00439 PH4H_HUMAN Deleterious Deleterious
P13569 CFTR_HUMAN Deleterious Deleterious
Q99435 NELL2_HUMAN Neutral Neutral
P46013 KI67_HUMAN Neutral Neutral
Q86YB8 ERO1B_HUMAN Neutral Neutral
Q8NI22 MCFD2_HUMAN Neutral Deleterious
P22748 CAH4_HUMAN Deleterious Deleterious
P05165 PCCA_HUMAN Deleterious Deleterious
P06213 INSR_HUMAN Deleterious Deleterious
O14976 GAK_HUMAN Neutral Neutral
Q9HCU4 CELR2_HUMAN Neutral Neutral
Q04756 HGFA_HUMAN Neutral Neutral
P04259 K2C6B_HUMAN Neutral Neutral
P10746 HEM4_HUMAN Deleterious Deleterious
P07315 CRGC_HUMAN Neutral Neutral
Q03393 PTPS_HUMAN Deleterious Deleterious
Q8TB37 NUBPL_HUMAN Neutral Neutral
Q9NPJ1 MKKS_HUMAN Deleterious Deleterious
P10636 TAU_HUMAN Deleterious Neutral
Q13461 FOXE3_HUMAN Neutral Neutral
P06213 INSR_HUMAN Deleterious Deleterious
P33897 ABCD1_HUMAN Deleterious Deleterious
P00403 COX2_HUMAN Deleterious Neutral
Q14990 ODFP1_HUMAN Neutral Neutral
Q99519 NEUR1_HUMAN Deleterious Deleterious
P78332 RBM6_HUMAN Deleterious Neutral
O76024 WFS1_HUMAN Deleterious Deleterious
Q15672 TWST1_HUMAN Deleterious Deleterious
P20333 TNR1B_HUMAN Neutral Neutral
P22304 IDS_HUMAN Deleterious Deleterious
Q2VPK5 CTU2_HUMAN Neutral Neutral
Q96SB8 SMC6_HUMAN Neutral Neutral
Q99972 MYOC_HUMAN Deleterious Deleterious
P32004 L1CAM_HUMAN Deleterious Deleterious
P35523 CLCN1_HUMAN Deleterious Deleterious
P08684 CP3A4_HUMAN Neutral Neutral
Q5T5S1 K1984_HUMAN Neutral Neutral
Q9NRK6 ABCBA_HUMAN Neutral Neutral
Q8IU60 DCP2_HUMAN Neutral Neutral
Q9BYK8 PR285_HUMAN Neutral Neutral
P23471 PTPRZ_HUMAN Neutral Neutral
Q29980 1B15_HUMAN Neutral Neutral
P19878 NCF2_HUMAN Neutral Deleterious
O75469 NR1I2_HUMAN Neutral Neutral
Q16566 KCC4_HUMAN Neutral Neutral
O60882 MMP20_HUMAN Neutral Neutral
Q02223 TNR17_HUMAN Neutral Neutral
Q86XX4 FRAS1_HUMAN Neutral Neutral
Q6P5W5 S39A4_HUMAN Deleterious Deleterious
Q07837 SLC31_HUMAN Deleterious Deleterious
Q02817 MUC2_HUMAN Neutral Neutral
Q8N3D4 EH1L1_HUMAN Neutral Neutral
P40692 MLH1_HUMAN Deleterious Deleterious
Q03692 COAA1_HUMAN Deleterious Deleterious
Q96BT3 CENPT_HUMAN Neutral Neutral
P12883 MYH7_HUMAN Deleterious Deleterious
P00740 FA9_HUMAN Deleterious Deleterious
P53634 CATC_HUMAN Deleterious Deleterious
Q9BSE5 SPEB_HUMAN Neutral Neutral
Q5T6X5 GPC6A_HUMAN Neutral Neutral
Q5VWP3 CF142_HUMAN Neutral Neutral
P07949 RET_HUMAN Deleterious Deleterious
P21333 FLNA_HUMAN Deleterious Deleterious
P04626 ERBB2_HUMAN Neutral Deleterious
Q07837 SLC31_HUMAN Deleterious Deleterious
P42679 MATK_HUMAN Neutral Neutral
Q96EN8 MOCOS_HUMAN Neutral Deleterious
P12883 MYH7_HUMAN Deleterious Deleterious
Q14654 IRK11_HUMAN Deleterious Deleterious
Q7Z6B0 CCD91_HUMAN Neutral Neutral
Q6P1X5 TAF2_HUMAN Neutral Neutral
P02787 TRFE_HUMAN Neutral Deleterious
P10636 TAU_HUMAN Deleterious Deleterious
O14638 ENPP3_HUMAN Neutral Neutral
P23945 FSHR_HUMAN Deleterious Deleterious
P08397 HEM3_HUMAN Deleterious Deleterious
Q9UBP5 HEY2_HUMAN Neutral Neutral
O15553 MEFV_HUMAN Deleterious Deleterious
P12883 MYH7_HUMAN Deleterious Deleterious
Q99456 K1C12_HUMAN Deleterious Deleterious
P17927 CR1_HUMAN Neutral Neutral
Q86YD7 F90A1_HUMAN Neutral Neutral
P41180 CASR_HUMAN Deleterious Deleterious
P21912 DHSB_HUMAN Deleterious Neutral
P01583 IL1A_HUMAN Neutral Neutral
Q9UBP0 SPAST_HUMAN Deleterious Deleterious
P21549 SPYA_HUMAN Deleterious Deleterious
P35499 SCN4A_HUMAN Deleterious Deleterious
Q5VV43 K0319_HUMAN Neutral Neutral
Q92889 XPF_HUMAN Neutral Neutral
P21359 NF1_HUMAN Deleterious Deleterious
P23471 PTPRZ_HUMAN Neutral Neutral
Q09428 ABCC8_HUMAN Deleterious Deleterious
Q6AI08 HEAT6_HUMAN Neutral Neutral
O43548 TGM5_HUMAN Neutral Neutral
P08235 MCR_HUMAN Deleterious Deleterious
P19087 GNAT2_HUMAN Neutral Neutral
P13746 1A11_HUMAN Neutral Neutral
P28347 TEAD1_HUMAN Neutral Deleterious
P04839 CY24B_HUMAN Deleterious Deleterious
P04637 P53_HUMAN Deleterious Deleterious
P04114 APOB_HUMAN Neutral Neutral
O15553 MEFV_HUMAN Deleterious Deleterious
O15537 XLRS1_HUMAN Deleterious Deleterious
Q9NRG0 CHRC1_HUMAN Neutral Neutral
Q96S42 NODAL_HUMAN Neutral Neutral
P58182 O12D2_HUMAN Neutral Neutral
Q8IY17 PLPL6_HUMAN Neutral Deleterious
P28222 5HT1B_HUMAN Neutral Neutral
O15305 PMM2_HUMAN Deleterious Deleterious
P00451 FA8_HUMAN Deleterious Deleterious
P49221 TGM4_HUMAN Neutral Neutral
P30459 1A74_HUMAN Neutral Neutral
P78363 ABCA4_HUMAN Deleterious Deleterious
Q05066 SRY_HUMAN Deleterious Deleterious
Q8NEZ3 WDR19_HUMAN Neutral Neutral
P00451 FA8_HUMAN Deleterious Deleterious
O15520 FGF10_HUMAN Deleterious Deleterious
P78363 ABCA4_HUMAN Deleterious Deleterious
Q9HCG8 CWC22_HUMAN Neutral Neutral
P00740 FA9_HUMAN Deleterious Deleterious
P14679 TYRO_HUMAN Deleterious Deleterious
P41180 CASR_HUMAN Deleterious Deleterious
P35555 FBN1_HUMAN Deleterious Deleterious
Q8NEV8 EXPH5_HUMAN Neutral Neutral
Q9H875 PKRI1_HUMAN Neutral Neutral
Q01968 OCRL_HUMAN Deleterious Deleterious
Q8IVF6 AN18A_HUMAN Neutral Neutral
P06276 CHLE_HUMAN Deleterious Deleterious
P49238 CX3C1_HUMAN Neutral Neutral
Q8WWZ7 ABCA5_HUMAN Neutral Neutral
Q03001 BPAEB_HUMAN Neutral Neutral
Q9BXM7 PINK1_HUMAN Neutral Deleterious
O43918 AIRE_HUMAN Deleterious Deleterious
Q9NSC7 SIA7A_HUMAN Neutral Neutral
Q8TD31 CCHCR_HUMAN Neutral Neutral
Q96HP0 DOCK6_HUMAN Neutral Neutral
Q9HC10 OTOF_HUMAN Deleterious Deleterious
P50281 MMP14_HUMAN Neutral Neutral
Q14679 TTLL4_HUMAN Neutral Neutral
Q96KK4 O10C1_HUMAN Neutral Neutral
Q9NR23 GDF3_HUMAN Neutral Neutral
P35523 CLCN1_HUMAN Deleterious Deleterious
P33151 CADH5_HUMAN Neutral Neutral
O95497 VNN1_HUMAN Neutral Neutral
O00255 MEN1_HUMAN Deleterious Deleterious
P09429 HMGB1_HUMAN Deleterious Deleterious
Q9Y6D9 MD1L1_HUMAN Deleterious Deleterious
P03905 NU4M_HUMAN Neutral Deleterious
P46020 KPB1_HUMAN Neutral Deleterious
Q8N3L3 TXLNB_HUMAN Neutral Neutral
Q8NCE0 SEN2_HUMAN Neutral Neutral
Q96S37 S22AC_HUMAN Deleterious Deleterious
O43511 S26A4_HUMAN Deleterious Deleterious
P63252 IRK2_HUMAN Deleterious Deleterious
P31785 IL2RG_HUMAN Deleterious Deleterious
Q71H61 ILDR2_HUMAN Neutral Neutral
P51587 BRCA2_HUMAN Neutral Deleterious
P51648 AL3A2_HUMAN Deleterious Deleterious
Q03001 BPAEB_HUMAN Neutral Neutral
P00439 PH4H_HUMAN Deleterious Deleterious
Q16281 CNGA3_HUMAN Deleterious Deleterious
O14976 GAK_HUMAN Neutral Neutral
P04196 HRG_HUMAN Neutral Neutral
P04062 GLCM_HUMAN Deleterious Deleterious
Q8WZ79 DNS2B_HUMAN Neutral Neutral
O14522 PTPRT_HUMAN Deleterious Deleterious
P43246 MSH2_HUMAN Deleterious Deleterious
Q9Y616 IRAK3_HUMAN Neutral Neutral
Q9NYJ7 DLL3_HUMAN Neutral Neutral
P00441 SODC_HUMAN Deleterious Deleterious
P08922 ROS_HUMAN Neutral Neutral
P50895 BCAM_HUMAN Neutral Neutral
P10721 KIT_HUMAN Deleterious Deleterious
P35503 UD13_HUMAN Neutral Neutral
Q9BZ23 PANK2_HUMAN Deleterious Deleterious
P07902 GALT_HUMAN Deleterious Deleterious
P22033 MUTA_HUMAN Deleterious Deleterious
P08123 CO1A2_HUMAN Deleterious Deleterious
Q00G26 LSDP5_HUMAN Neutral Neutral
P25024 CXCR1_HUMAN Neutral Neutral
Q9UM47 NOTC3_HUMAN Deleterious Deleterious
Q9P2K1 C2D2A_HUMAN Deleterious Neutral
Q16518 RPE65_HUMAN Deleterious Deleterious
P07902 GALT_HUMAN Deleterious Deleterious
P51800 CLCKA_HUMAN Neutral Neutral
Q8NDZ0 BEND2_HUMAN Neutral Neutral
P02766 TTHY_HUMAN Deleterious Deleterious
Q86UQ4 ABCAD_HUMAN Neutral Neutral
Q31612 1B73_HUMAN Neutral Neutral
P13765 2B31_HUMAN Neutral Neutral
P01909 HA23_HUMAN Neutral Neutral
P19878 NCF2_HUMAN Neutral Neutral
Q9NYQ6 CELR1_HUMAN Neutral Neutral
Q8WZ42 TITIN_HUMAN Neutral Neutral
Q8N465 D2HDH_HUMAN Neutral Deleterious
P35240 MERL_HUMAN Deleterious Deleterious
Q15788 NCOA1_HUMAN Neutral Neutral
P23945 FSHR_HUMAN Deleterious Deleterious
Q14315 FLNC_HUMAN Neutral Neutral
O75027 ABCB7_HUMAN Deleterious Neutral
Q29980 1B08_HUMAN Neutral Neutral
P12883 MYH7_HUMAN Deleterious Deleterious
Q8WZ42 TITIN_HUMAN Neutral Neutral
Q6MZM9 CD040_HUMAN Neutral Neutral
P05166 PCCB_HUMAN Deleterious Deleterious
P17302 CXA1_HUMAN Deleterious Neutral
Q8N398 VW5B2_HUMAN Neutral Neutral
P22557 HEM0_HUMAN Deleterious Deleterious
Q9H939 PPIP2_HUMAN Neutral Neutral
Q9UQF2 JIP1_HUMAN Neutral Deleterious
Q5JRX3 PREP_HUMAN Neutral Neutral
Q9GZX3 CHST6_HUMAN Deleterious Deleterious
Q9BTX1 NDC1_HUMAN Neutral Neutral
Q96P20 NALP3_HUMAN Deleterious Deleterious
P68133 ACTS_HUMAN Deleterious Deleterious
P15289 ARSA_HUMAN Deleterious Deleterious
Q16585 SGCB_HUMAN Deleterious Deleterious
P00451 FA8_HUMAN Deleterious Deleterious
Q9UMX9 S45A2_HUMAN Deleterious Deleterious
Q6ZUX7 LHPL2_HUMAN Neutral Neutral
P35527 K1C9_HUMAN Deleterious Deleterious
Q5JZY3 EPHAA_HUMAN Neutral Neutral
P12111 CO6A3_HUMAN Neutral Deleterious
P20823 HNF1A_HUMAN Deleterious Deleterious
P30613 KPYR_HUMAN Deleterious Deleterious
P35555 FBN1_HUMAN Deleterious Deleterious
P01889 1B07_HUMAN Neutral Neutral
O00255 MEN1_HUMAN Deleterious Deleterious
A2A368 MAGBG_HUMAN Neutral Neutral
Q01453 PMP22_HUMAN Deleterious Neutral
Q9BS40 LXN_HUMAN Neutral Neutral
P43246 MSH2_HUMAN Deleterious Deleterious
P00451 FA8_HUMAN Deleterious Deleterious
Q9ULI3 HEG1_HUMAN Neutral Neutral
Q9BZ23 PANK2_HUMAN Deleterious Neutral
P00441 SODC_HUMAN Deleterious Deleterious
P08034 CXB1_HUMAN Deleterious Deleterious
Q5S007 LRRK2_HUMAN Deleterious Deleterious
P08100 OPSD_HUMAN Deleterious Deleterious
P78363 ABCA4_HUMAN Deleterious Deleterious
P26440 IVD_HUMAN Deleterious Deleterious
Q9NYW7 TA2R1_HUMAN Neutral Neutral
P53675 CLH2_HUMAN Neutral Neutral
Q2UY09 COSA1_HUMAN Neutral Neutral
Q9UN66 PCDB8_HUMAN Neutral Neutral
Q9BYD9 ARPM1_HUMAN Neutral Neutral
Q8TD91 MAGC3_HUMAN Neutral Neutral
P00441 SODC_HUMAN Deleterious Deleterious
P00966 ASSY_HUMAN Deleterious Deleterious
P98160 PGBM_HUMAN Neutral Neutral
P30613 KPYR_HUMAN Deleterious Deleterious
Q9Y5X4 NR2E3_HUMAN Deleterious Neutral
P49768 PSN1_HUMAN Deleterious Deleterious
Q92781 RDH1_HUMAN Deleterious Deleterious
Q96NR8 RDH12_HUMAN Deleterious Deleterious
Q02094 RHAG_HUMAN Deleterious Deleterious
P04637 P53_HUMAN Deleterious Deleterious
P00740 FA9_HUMAN Deleterious Deleterious
O96017 CHK2_HUMAN Neutral Deleterious
P04275 VWF_HUMAN Deleterious Deleterious
P07359 GP1BA_HUMAN Deleterious Deleterious
P08123 CO1A2_HUMAN Neutral Neutral
Q9HC10 OTOF_HUMAN Deleterious Deleterious
P50452 SPB8_HUMAN Neutral Neutral
Q16659 MK06_HUMAN Neutral Neutral
Q06732 ZN33B_HUMAN Neutral Neutral
Q9HC21 TPC_HUMAN Neutral Deleterious
Q9H1P6 CT085_HUMAN Neutral Neutral
Q92542 NICA_HUMAN Neutral Neutral
P16144 ITB4_HUMAN Deleterious Deleterious
P13584 CP4B1_HUMAN Neutral Neutral
Q5VZP5 DUS27_HUMAN Neutral Neutral
P45379 TNNT2_HUMAN Deleterious Deleterious
P00966 ASSY_HUMAN Deleterious Deleterious
P46019 KPB2_HUMAN Deleterious Deleterious
P04062 GLCM_HUMAN Deleterious Deleterious
Q16671 AMHR2_HUMAN Deleterious Deleterious
O15488 GLYG2_HUMAN Neutral Neutral
Q96J65 MRP9_HUMAN Neutral Neutral
Q96A29 FUCT1_HUMAN Deleterious Neutral
P35542 SAA4_HUMAN Neutral Neutral
P01877 IGHA2_HUMAN Neutral Neutral
Q9NST1 PLPL3_HUMAN Neutral Neutral
P16615 AT2A2_HUMAN Deleterious Deleterious
P03951 FA11_HUMAN Deleterious Deleterious
P11055 MYH3_HUMAN Deleterious Neutral
P11055 MYH3_HUMAN Deleterious Deleterious
O15118 NPC1_HUMAN Deleterious Deleterious
P26367 PAX6_HUMAN Deleterious Deleterious
O15118 NPC1_HUMAN Deleterious Neutral
Q96PX8 SLIK1_HUMAN Neutral Neutral
Q86VI3 IQGA3_HUMAN Neutral Neutral
P01008 ANT3_HUMAN Deleterious Deleterious
Q9Y4J8 DTNA_HUMAN Neutral Deleterious
Q07889 SOS1_HUMAN Deleterious Deleterious
P49768 PSN1_HUMAN Deleterious Deleterious
P07949 RET_HUMAN Deleterious Deleterious
Q8NBR9 CK072_HUMAN Neutral Neutral
Q92838 EDA_HUMAN Deleterious Deleterious
Q9GZX3 CHST6_HUMAN Deleterious Deleterious
P51692 STA5B_HUMAN Neutral Deleterious
Q8NG57 ELOA3_HUMAN Neutral Neutral
Q9BQ52 RNZ2_HUMAN Neutral Deleterious
P48728 GCST_HUMAN Deleterious Deleterious
O94779 CNTN5_HUMAN Neutral Neutral
O75881 CP7B1_HUMAN Deleterious Deleterious
P51648 AL3A2_HUMAN Deleterious Deleterious
Q9BXA7 TSSK1_HUMAN Neutral Neutral
P04062 GLCM_HUMAN Deleterious Deleterious
P46777 RL5_HUMAN Deleterious Neutral
O15061 SYNEM_HUMAN Neutral Neutral
P00439 PH4H_HUMAN Deleterious Deleterious
Q6IPM2 IQCE_HUMAN Neutral Neutral
P21217 FUT3_HUMAN Neutral Neutral
P00480 OTC_HUMAN Deleterious Deleterious
Q99732 LITAF_HUMAN Deleterious Deleterious
P23352 KALM_HUMAN Deleterious Deleterious
P54098 DPOG1_HUMAN Deleterious Deleterious
Q04656 ATP7A_HUMAN Deleterious Deleterious
Q9NP78 ABCB9_HUMAN Neutral Neutral
P19429 TNNI3_HUMAN Deleterious Deleterious
P00451 FA8_HUMAN Deleterious Deleterious
P21359 NF1_HUMAN Deleterious Deleterious
Q9HC29 NOD2_HUMAN Deleterious Deleterious
Q9Y4K1 AIM1_HUMAN Neutral Neutral
Q5U5Z8 CBPC2_HUMAN Neutral Neutral
P51956 NEK3_HUMAN Neutral Neutral
Q96NX5 KCC1G_HUMAN Neutral Neutral
P50053 KHK_HUMAN Neutral Deleterious
P35346 SSR5_HUMAN Neutral Neutral
P11717 MPRI_HUMAN Neutral Neutral
Q4G0P3 HYDIN_HUMAN Neutral Neutral
P07225 PROS_HUMAN Deleterious Deleterious
P15848 ARSB_HUMAN Deleterious Deleterious
Q8WZ42 TITIN_HUMAN Neutral Neutral
O95140 MFN2_HUMAN Deleterious Deleterious
Q13496 MTM1_HUMAN Deleterious Deleterious
P98161 PKD1_HUMAN Deleterious Deleterious
P28329 CLAT_HUMAN Deleterious Neutral
Q9BRB3 PIGQ_HUMAN Neutral Neutral
O95450 ATS2_HUMAN Neutral Neutral
P26439 3BHS2_HUMAN Deleterious Deleterious
Q8IV20 CM031_HUMAN Neutral Neutral
O96013 PAK4_HUMAN Neutral Neutral
Q13255 GRM1_HUMAN Neutral Neutral
P00439 PH4H_HUMAN Deleterious Deleterious
Q12802 AKP13_HUMAN Neutral Neutral
P16157 ANK1_HUMAN Neutral Deleterious
P06734 FCER2_HUMAN Neutral Neutral
Q8NGB6 OR4M2_HUMAN Neutral Neutral
P20823 HNF1A_HUMAN Deleterious Deleterious
P16671 CD36_HUMAN Neutral Deleterious
P08581 MET_HUMAN Deleterious Deleterious
P04275 VWF_HUMAN Deleterious Deleterious
Q9UJU3 ZF112_HUMAN Neutral Neutral
P08684 CP3A4_HUMAN Neutral Neutral
P49770 EI2BB_HUMAN Deleterious Deleterious
Q8N807 PDILT_HUMAN Neutral Neutral
P00751 CFAB_HUMAN Neutral Neutral
Q9UBM7 DHCR7_HUMAN Deleterious Deleterious
Q8WXG9 GPR98_HUMAN Neutral Neutral
O00339 MATN2_HUMAN Neutral Neutral
P04181 OAT_HUMAN Deleterious Deleterious
Q9UHC1 MLH3_HUMAN Neutral Neutral
Q99972 MYOC_HUMAN Deleterious Deleterious
O14832 PAHX_HUMAN Deleterious Deleterious
P40337 VHL_HUMAN Deleterious Deleterious
Q92878 RAD50_HUMAN Neutral Neutral
O00555 CAC1A_HUMAN Deleterious Neutral
P22607 FGFR3_HUMAN Deleterious Neutral
Q96L34 MARK4_HUMAN Neutral Neutral
Q7Z3E5 ARMC9_HUMAN Neutral Neutral
P02766 TTHY_HUMAN Deleterious Deleterious
Q14207 NPAT_HUMAN Neutral Neutral
O00305 CACB4_HUMAN Neutral Deleterious
Q969F8 KISSR_HUMAN Neutral Deleterious
P22557 HEM0_HUMAN Deleterious Deleterious
Q12809 KCNH2_HUMAN Deleterious Deleterious
P08686 CP21A_HUMAN Deleterious Deleterious
Q9Y615 ACL7A_HUMAN Neutral Neutral
P82279 CRUM1_HUMAN Deleterious Deleterious
P07686 HEXB_HUMAN Deleterious Deleterious
P08034 CXB1_HUMAN Deleterious Deleterious
Q8NDW8 TT21A_HUMAN Neutral Neutral
Q9BZ23 PANK2_HUMAN Deleterious Deleterious
P40337 VHL_HUMAN Deleterious Deleterious
P01130 LDLR_HUMAN Deleterious Neutral
P54802 ANAG_HUMAN Deleterious Deleterious
P00966 ASSY_HUMAN Deleterious Deleterious
Q9NQW8 CNGB3_HUMAN Deleterious Deleterious
O43699 SIGL6_HUMAN Neutral Neutral
Q68CP4 HGNAT_HUMAN Deleterious Deleterious
Q16678 CP1B1_HUMAN Deleterious Deleterious
Q9UBM7 DHCR7_HUMAN Deleterious Deleterious
Q9NRC6 SPTN5_HUMAN Neutral Neutral
P11362 FGFR1_HUMAN Deleterious Deleterious
Q9BY79 MFRP_HUMAN Neutral Neutral
P61758 PFD3_HUMAN Neutral Neutral
P16473 TSHR_HUMAN Deleterious Deleterious
O94832 MYO1D_HUMAN Neutral Neutral
P17661 DESM_HUMAN Deleterious Deleterious
Q06124 PTN11_HUMAN Deleterious Deleterious
P06702 S10A6_HUMAN Neutral Neutral
P53355 DAPK1_HUMAN Neutral Neutral
Q14246 EMR1_HUMAN Neutral Neutral
P22735 TGM1_HUMAN Deleterious Deleterious
P00451 FA8_HUMAN Deleterious Deleterious
O00255 MEN1_HUMAN Deleterious Deleterious
P51587 BRCA2_HUMAN Deleterious Deleterious
Q8TCT9 HM13_HUMAN Neutral Neutral
P35670 ATP7B_HUMAN Deleterious Deleterious
P01730 CD4_HUMAN Neutral Neutral
P08F94 PKHD1_HUMAN Deleterious Deleterious
P35240 MERL_HUMAN Deleterious Deleterious
Q8WZ42 TITIN_HUMAN Neutral Neutral
Q9BVL4 SELO_HUMAN Neutral Neutral
O00255 MEN1_HUMAN Deleterious Deleterious
Q9NSU2 TREX1_HUMAN Deleterious Deleterious
P04070 PROC_HUMAN Deleterious Deleterious
P35670 ATP7B_HUMAN Deleterious Deleterious
Q5S007 LRRK2_HUMAN Deleterious Neutral
P78363 ABCA4_HUMAN Deleterious Deleterious
P53708 ITA2B_HUMAN Neutral Neutral
P43699 NKX21_HUMAN Deleterious Deleterious
P34059 GALNS_HUMAN Deleterious Deleterious
Q92834 RPGR_HUMAN Deleterious Deleterious
P17612 KAPCA_HUMAN Neutral Neutral
P41180 CASR_HUMAN Deleterious Deleterious
Q9NV72 ZN701_HUMAN Neutral Neutral
P17302 CXA1_HUMAN Deleterious Deleterious
Q08752 PPID_HUMAN Neutral Neutral
Q9UKU7 ACAD8_HUMAN Deleterious Deleterious
Q96L73 NSD1_HUMAN Deleterious Neutral
P04629 NTRK1_HUMAN Neutral Neutral
P35555 FBN1_HUMAN Deleterious Deleterious
P25054 APC_HUMAN Deleterious Deleterious
Q9H251 CAD23_HUMAN Neutral Neutral
O15118 NPC1_HUMAN Deleterious Deleterious
P35520 CBS_HUMAN Deleterious Deleterious
Q9HDC5 JPH1_HUMAN Neutral Neutral
P02708 ACHA_HUMAN Deleterious Deleterious
Q2TAC2 CCD57_HUMAN Neutral Neutral
P63000 RAC1_HUMAN Neutral Neutral
Q5ZPR3 CD276_HUMAN Neutral Neutral
Q96N87 S6A18_HUMAN Neutral Neutral
Q9Y5H9 PCDA2_HUMAN Neutral Neutral
Q86YT9 JAML1_HUMAN Neutral Neutral
Q9HC29 NOD2_HUMAN Deleterious Deleterious
P55268 LAMB2_HUMAN Deleterious Deleterious
Q9UM47 NOTC3_HUMAN Deleterious Deleterious
P12883 MYH7_HUMAN Deleterious Deleterious
P29400 CO4A5_HUMAN Deleterious Deleterious
Q96P20 NALP3_HUMAN Deleterious Deleterious
Q8NGV5 O13D1_HUMAN Neutral Neutral
Q96LQ0 CN050_HUMAN Neutral Neutral
Q5S007 LRRK2_HUMAN Deleterious Deleterious
Q15858 SCN9A_HUMAN Deleterious Deleterious
Q86UV6 TRI74_HUMAN Neutral Neutral
P00441 SODC_HUMAN Deleterious Deleterious
P14136 GFAP_HUMAN Deleterious Deleterious
Q7Z408 CSMD2_HUMAN Neutral Neutral
P25189 MYP0_HUMAN Deleterious Deleterious
Q9ULM0 PKHH1_HUMAN Neutral Neutral
Q96L96 ALPK3_HUMAN Neutral Neutral
P49747 COMP_HUMAN Deleterious Deleterious
O95278 EPM2A_HUMAN Deleterious Deleterious
O75027 ABCB7_HUMAN Deleterious Deleterious
Q9BYJ4 TRI34_HUMAN Neutral Neutral
P40337 VHL_HUMAN Deleterious Deleterious
Q8N3G9 TM130_HUMAN Neutral Neutral
P21802 FGFR2_HUMAN Deleterious Deleterious
Q9UM01 YLAT1_HUMAN Deleterious Deleterious
Q86WV6 TM173_HUMAN Neutral Neutral
Q9NW38 FANCL_HUMAN Neutral Neutral
P98194 AT2C1_HUMAN Deleterious Deleterious
Q9H3Y6 SRMS_HUMAN Neutral Neutral
P32004 L1CAM_HUMAN Deleterious Deleterious
Q8WZ42 TITIN_HUMAN Neutral Neutral
Q9BZE2 PUS3_HUMAN Neutral Neutral
Q8NFQ5 BPIL3_HUMAN Neutral Neutral
Q86UW9 DTX2_HUMAN Neutral Neutral
Q03154 ACY1_HUMAN Neutral Deleterious
P35520 CBS_HUMAN Deleterious Deleterious
P15884 ITF2_HUMAN Deleterious Deleterious
Q0ZLH3 PJVK_HUMAN Deleterious Deleterious
O14793 GDF8_HUMAN Neutral Neutral
Q15052 ARHG6_HUMAN Neutral Neutral
O00255 MEN1_HUMAN Deleterious Deleterious
Q8IVL8 CBPO_HUMAN Neutral Neutral
Q8N349 OR2LD_HUMAN Neutral Neutral
P17181 INAR1_HUMAN Neutral Neutral
Q92947 GCDH_HUMAN Deleterious Deleterious
P00740 FA9_HUMAN Deleterious Deleterious
P22033 MUTA_HUMAN Deleterious Deleterious
O75369 FLNB_HUMAN Deleterious Deleterious
Q14654 IRK11_HUMAN Deleterious Deleterious
P56539 CAV3_HUMAN Deleterious Deleterious
Q9GZX3 CHST6_HUMAN Deleterious Deleterious
P21860 ERBB3_HUMAN Neutral Neutral
Q8WZ42 TITIN_HUMAN Neutral Neutral
Q9H2K8 TAOK3_HUMAN Neutral Neutral
Q9P283 SEM5B_HUMAN Neutral Neutral
P02458 CO2A1_HUMAN Deleterious Neutral
O15537 XLRS1_HUMAN Deleterious Deleterious
Q13084 RM28_HUMAN Neutral Neutral
Q06187 BTK_HUMAN Deleterious Deleterious
Q8WXG9 GPR98_HUMAN Neutral Neutral
Q8WZ42 TITIN_HUMAN Neutral Neutral
P20807 CAN3_HUMAN Deleterious Deleterious
Q01415 GALK2_HUMAN Neutral Neutral
O15118 NPC1_HUMAN Deleterious Deleterious
Q96C34 RUND1_HUMAN Neutral Neutral
Q9NYQ6 CELR1_HUMAN Neutral Neutral
P38398 BRCA1_HUMAN Deleterious Neutral
P35670 ATP7B_HUMAN Deleterious Deleterious
P00439 PH4H_HUMAN Deleterious Deleterious
Q9NYQ3 HAOX2_HUMAN Neutral Neutral
Q02388 CO7A1_HUMAN Deleterious Deleterious
O14896 IRF6_HUMAN Deleterious Deleterious
P51587 BRCA2_HUMAN Neutral Deleterious
P35556 FBN2_HUMAN Deleterious Deleterious
P13726 TF_HUMAN Neutral Neutral
P25189 MYP0_HUMAN Deleterious Deleterious
Q7Z442 PK1L2_HUMAN Neutral Neutral
Q86UK0 ABCAC_HUMAN Deleterious Deleterious
P21439 MDR3_HUMAN Deleterious Deleterious
P35670 ATP7B_HUMAN Deleterious Deleterious
P49747 COMP_HUMAN Deleterious Deleterious
Q5T4T6 SYC2L_HUMAN Neutral Neutral
Q9C0F0 ASXL3_HUMAN Neutral Neutral
P10253 LYAG_HUMAN Deleterious Deleterious
P03915 NU5M_HUMAN Neutral Neutral
Q6NUN0 ACSM5_HUMAN Neutral Neutral
Q6P9A1 ZN530_HUMAN Neutral Neutral
P07225 PROS_HUMAN Deleterious Deleterious
P00451 FA8_HUMAN Deleterious Deleterious
P42336 PK3CA_HUMAN Deleterious Deleterious
P40692 MLH1_HUMAN Deleterious Deleterious
Q9UQ03 COR2B_HUMAN Neutral Neutral
P03915 NU5M_HUMAN Neutral Deleterious
P04637 P53_HUMAN Deleterious Deleterious
P49019 G109B_HUMAN Neutral Neutral
Q9BYG3 MK67I_HUMAN Neutral Neutral
P11678 PERE_HUMAN Neutral Deleterious
Q63HK3 ZKSC2_HUMAN Neutral Neutral
P43246 MSH2_HUMAN Deleterious Deleterious
Q8WX94 NALP7_HUMAN Deleterious Neutral
Q6E0U4 DMKN_HUMAN Neutral Neutral
P40692 MLH1_HUMAN Deleterious Deleterious
Q9BZA8 PC11Y_HUMAN Neutral Neutral
Q13011 ECH1_HUMAN Neutral Neutral
P01185 NEU2_HUMAN Deleterious Deleterious
Q9NVH1 DJC11_HUMAN Neutral Neutral
Q8NGQ3 OR1S2_HUMAN Neutral Neutral
Q504Y0 S39AC_HUMAN Neutral Neutral
P05067 A4_HUMAN Deleterious Deleterious
Q96SB8 SMC6_HUMAN Neutral Neutral
Q8IYR2 SMYD4_HUMAN Neutral Neutral
P10253 LYAG_HUMAN Deleterious Deleterious
P24855 DNAS1_HUMAN Neutral Neutral
Q8WZ42 TITIN_HUMAN Neutral Neutral
O95976 IGSF6_HUMAN Neutral Neutral
Q5VTY9 HHAT_HUMAN Neutral Neutral
Q9BXC9 BBS2_HUMAN Deleterious Deleterious
P98174 FGD1_HUMAN Deleterious Deleterious
P07099 HYEP_HUMAN Neutral Neutral
Q9Y2I6 NINL_HUMAN Neutral Neutral
Q6ZNJ1 NBEL2_HUMAN Neutral Neutral
P10323 ACRO_HUMAN Neutral Neutral
P14923 PLAK_HUMAN Neutral Neutral
O76090 BEST1_HUMAN Deleterious Deleterious
Q93099 HGD_HUMAN Deleterious Neutral
Q96PD5 PGRP2_HUMAN Neutral Neutral
Q8NFJ6 PKR2_HUMAN Deleterious Neutral
Q687X5 STEA4_HUMAN Neutral Neutral
Q8IVF2 AHNK2_HUMAN Neutral Neutral
P51688 SPHM_HUMAN Deleterious Deleterious
P06213 INSR_HUMAN Deleterious Neutral
Q96PN7 TREF1_HUMAN Neutral Neutral
P49959 MRE11_HUMAN Deleterious Deleterious
P34059 GALNS_HUMAN Deleterious Deleterious
P49454 CENPF_HUMAN Neutral Neutral
P43630 KI2L3_HUMAN Neutral Neutral
P21359 NF1_HUMAN Deleterious Deleterious
P33897 ABCD1_HUMAN Deleterious Deleterious
Q9H9S5 FKRP_HUMAN Deleterious Deleterious
Q8IZD6 S22AF_HUMAN Neutral Neutral
Q8NHQ9 DDX55_HUMAN Neutral Neutral
P23942 PRPH2_HUMAN Deleterious Deleterious
P37275 ZEB1_HUMAN Neutral Neutral
A4UGR9 XIRP2_HUMAN Neutral Neutral
Q9UBM7 DHCR7_HUMAN Deleterious Deleterious
Q9UPS8 ANR26_HUMAN Neutral Neutral
Q9HC10 OTOF_HUMAN Deleterious Deleterious
Q31610 1B81_HUMAN Neutral Neutral
Q13873 BMPR2_HUMAN Deleterious Deleterious
O94768 ST17B_HUMAN Neutral Neutral
P08514 ITA2B_HUMAN Deleterious Neutral
O60566 BUB1B_HUMAN Deleterious Deleterious
P08397 HEM3_HUMAN Deleterious Deleterious
P54098 DPOG1_HUMAN Deleterious Deleterious
Q30201 HFE_HUMAN Deleterious Deleterious
O95613 PCNT_HUMAN Neutral Neutral
P07902 GALT_HUMAN Deleterious Deleterious
Q01974 ROR2_HUMAN Deleterious Neutral
Q8NG76 O2T33_HUMAN Neutral Neutral
Q9BQN1 FA83C_HUMAN Neutral Neutral
P78363 ABCA4_HUMAN Deleterious Deleterious
P06280 AGAL_HUMAN Deleterious Deleterious
Q14896 MYPC3_HUMAN Deleterious Deleterious
P08559 ODPA_HUMAN Deleterious Deleterious
Q9H3D4 P63_HUMAN Deleterious Deleterious
Q9HD43 PTPRH_HUMAN Neutral Neutral
P16219 ACADS_HUMAN Deleterious Neutral
P02452 CO1A1_HUMAN Deleterious Deleterious
P43119 PI2R_HUMAN Neutral Neutral
O75496 GEMI_HUMAN Neutral Neutral
P23942 PRPH2_HUMAN Deleterious Deleterious
O75369 FLNB_HUMAN Deleterious Deleterious
Q8N6R0 MTL13_HUMAN Neutral Neutral
P15918 RAG1_HUMAN Deleterious Deleterious
Q7L9B9 EEPD1_HUMAN Neutral Neutral
P06280 AGAL_HUMAN Deleterious Deleterious
P18440 ARY1_HUMAN Neutral Neutral
Q96QS3 ARX_HUMAN Deleterious Neutral
Q99519 NEUR1_HUMAN Deleterious Neutral
Q53G44 IF44L_HUMAN Neutral Neutral
Q13111 CAF1A_HUMAN Neutral Neutral
P07949 RET_HUMAN Deleterious Deleterious
P60484 PTEN_HUMAN Deleterious Deleterious
P15848 ARSB_HUMAN Deleterious Deleterious
O15389 SIGL5_HUMAN Neutral Neutral
P40189 IL6RB_HUMAN Neutral Neutral
Q14376 GALE_HUMAN Deleterious Deleterious
P51688 SPHM_HUMAN Deleterious Deleterious
P01185 NEU2_HUMAN Deleterious Deleterious
P15144 AMPN_HUMAN Neutral Neutral
A6NFK2 GRCR2_HUMAN Neutral Neutral
P52569 CTR2_HUMAN Neutral Neutral
Q96PY6 NEK1_HUMAN Neutral Neutral
Q15198 PGFRL_HUMAN Neutral Deleterious
P04062 GLCM_HUMAN Deleterious Deleterious
Q96PI1 SPRR4_HUMAN Neutral Neutral
Q9ULE4 F184B_HUMAN Neutral Neutral
P11168 GTR2_HUMAN Deleterious Neutral
P04062 GLCM_HUMAN Deleterious Deleterious
Q14191 WRN_HUMAN Neutral Neutral
P33076 C2TA_HUMAN Neutral Neutral
Q9UJ70 NAGK_HUMAN Neutral Neutral
Q13315 ATM_HUMAN Neutral Neutral
Q6V1P9 PCD23_HUMAN Neutral Neutral
P08246 ELNE_HUMAN Neutral Deleterious
Q9BY76 ANGL4_HUMAN Neutral Neutral
P49768 PSN1_HUMAN Deleterious Deleterious
P59025 RTP1_HUMAN Neutral Neutral
Q3T8J9 GON4L_HUMAN Neutral Neutral
Q29980 1C03_HUMAN Neutral Neutral
Q6H9L7 ISM2_HUMAN Neutral Neutral
Q92834 RPGR_HUMAN Deleterious Deleterious
Q9BZV2 S19A3_HUMAN Neutral Deleterious
Q96PQ1 SIG12_HUMAN Neutral Neutral
P51460 INSL3_HUMAN Neutral Deleterious
P05177 CP1A2_HUMAN Neutral Neutral
P42695 CNDD3_HUMAN Neutral Neutral
P56696 KCNQ4_HUMAN Deleterious Deleterious
Q8WVX9 FACR1_HUMAN Neutral Neutral
P18583 SON_HUMAN Neutral Neutral
P23219 PGH1_HUMAN Neutral Neutral
Q12923 PTN13_HUMAN Neutral Neutral
Q8NCM8 DYHC2_HUMAN Neutral Neutral
P08034 CXB1_HUMAN Deleterious Deleterious
Q96NR8 RDH12_HUMAN Deleterious Deleterious
P46019 KPB2_HUMAN Deleterious Deleterious
Q16671 AMHR2_HUMAN Deleterious Deleterious
P21333 FLNA_HUMAN Deleterious Deleterious
Q07864 DPOE1_HUMAN Neutral Neutral
Q01831 XPC_HUMAN Neutral Neutral
P01889 1B07_HUMAN Neutral Neutral
O75056 SDC3_HUMAN Neutral Neutral
P49815 TSC2_HUMAN Deleterious Neutral
P12644 BMP4_HUMAN Deleterious Neutral
Q5JXC2 MIIP_HUMAN Neutral Neutral
Q6ZQX7 CQ097_HUMAN Neutral Neutral
Q13496 MTM1_HUMAN Deleterious Deleterious
O95998 I18BP_HUMAN Neutral Neutral
Q14031 CO4A6_HUMAN Neutral Neutral
Q96A26 F162A_HUMAN Neutral Neutral
P21359 NF1_HUMAN Deleterious Deleterious
Q8WZ42 TITIN_HUMAN Neutral Deleterious
O76090 BEST1_HUMAN Deleterious Deleterious
O14656 TOR1A_HUMAN Neutral Neutral
P08F94 PKHD1_HUMAN Deleterious Deleterious
P35555 FBN1_HUMAN Deleterious Deleterious
P46019 KPB2_HUMAN Deleterious Deleterious
Q6P9H5 GIMA6_HUMAN Neutral Neutral
P21802 FGFR2_HUMAN Deleterious Deleterious
P39019 RS19_HUMAN Deleterious Deleterious
P17302 CXA1_HUMAN Deleterious Deleterious
P03951 FA11_HUMAN Deleterious Deleterious
Q14995 NR1D2_HUMAN Neutral Neutral
Q9NP72 RAB18_HUMAN Neutral Neutral
P11055 MYH3_HUMAN Deleterious Deleterious
P12259 FA5_HUMAN Neutral Neutral
Q99972 MYOC_HUMAN Deleterious Deleterious
P00451 FA8_HUMAN Deleterious Deleterious
Q9H344 O51I2_HUMAN Neutral Neutral
P42771 CD2A1_HUMAN Deleterious Deleterious
Q8TE23 TS1R2_HUMAN Neutral Neutral
Q13576 IQGA2_HUMAN Neutral Neutral
Q9UKU7 ACAD8_HUMAN Deleterious Deleterious
P33897 ABCD1_HUMAN Deleterious Deleterious
Q13464 ROCK1_HUMAN Neutral Neutral
Q09160 1A80_HUMAN Neutral Neutral
Q13315 ATM_HUMAN Deleterious Neutral
P15498 VAV_HUMAN Neutral Neutral
P31271 HXA13_HUMAN Deleterious Deleterious
P41180 CASR_HUMAN Deleterious Deleterious
Q12809 KCNH2_HUMAN Deleterious Deleterious
Q9H2G2 SLK_HUMAN Neutral Neutral
P02749 APOH_HUMAN Neutral Neutral
P36955 PEDF_HUMAN Neutral Neutral
P02768 ALBU_HUMAN Neutral Deleterious
P02730 B3AT_HUMAN Deleterious Deleterious
P00533 EGFR_HUMAN Neutral Deleterious
P30304 MPIP1_HUMAN Neutral Neutral
P15056 BRAF1_HUMAN Deleterious Deleterious
Q02388 CO7A1_HUMAN Deleterious Deleterious
Q9UFD9 RIM3A_HUMAN Neutral Neutral
P35499 SCN4A_HUMAN Deleterious Deleterious
P40337 VHL_HUMAN Deleterious Deleterious
P39900 MMP12_HUMAN Neutral Neutral
P54108 CRIS3_HUMAN Neutral Neutral
P08034 CXB1_HUMAN Deleterious Deleterious
P07320 CRGD_HUMAN Deleterious Deleterious
P35527 K1C9_HUMAN Deleterious Deleterious
P47989 XDH_HUMAN Neutral Neutral
O75445 USH2A_HUMAN Deleterious Deleterious
P38117 ETFB_HUMAN Deleterious Neutral
Q5DID0 UROL1_HUMAN Neutral Neutral
Q58F21 BRDT_HUMAN Neutral Neutral
Q9UH17 ABC3B_HUMAN Neutral Neutral
Q9Y2L9 LRCH1_HUMAN Neutral Neutral
P46013 KI67_HUMAN Neutral Neutral
Q16891 IMMT_HUMAN Neutral Neutral
P22033 MUTA_HUMAN Deleterious Deleterious
P05067 A4_HUMAN Deleterious Deleterious
Q8TAT5 NEIL3_HUMAN Neutral Neutral
Q16667 CDKN3_HUMAN Deleterious Deleterious
P68133 ACTS_HUMAN Deleterious Deleterious
Q13740 CD166_HUMAN Neutral Neutral
P14679 TYRO_HUMAN Deleterious Deleterious
O00220 TR10A_HUMAN Neutral Neutral
Q9UHB4 NDOR1_HUMAN Neutral Neutral
Q8N7Z5 ANR31_HUMAN Neutral Neutral
P51688 SPHM_HUMAN Deleterious Deleterious
Q8WXA8 5HT3C_HUMAN Neutral Neutral
Q59H18 TNI3K_HUMAN Neutral Neutral
Q9NZH5 PTTG2_HUMAN Neutral Neutral
P04264 K2C1_HUMAN Deleterious Deleterious
Q92793 CBP_HUMAN Deleterious Deleterious
A6NNN8 S38A8_HUMAN Neutral Neutral
Q07869 PPARA_HUMAN Neutral Neutral
P58215 LOXL3_HUMAN Neutral Neutral
P07949 RET_HUMAN Deleterious Neutral
A4D1E1 Z804B_HUMAN Neutral Neutral
Q8TDU9 RL3R2_HUMAN Neutral Neutral
P21817 RYR1_HUMAN Deleterious Neutral
P04629 NTRK1_HUMAN Neutral Deleterious
Q7Z3Z3 PIWL3_HUMAN Neutral Neutral
Q16586 SGCA_HUMAN Deleterious Deleterious
Q9Y2A9 B3GN3_HUMAN Neutral Neutral
P08397 HEM3_HUMAN Deleterious Deleterious
P43246 MSH2_HUMAN Deleterious Deleterious
P68032 ACTC_HUMAN Deleterious Deleterious
Q9NZC7 WWOX_HUMAN Neutral Neutral
P07902 GALT_HUMAN Deleterious Deleterious
P02545 LMNA_HUMAN Deleterious Deleterious
P04637 P53_HUMAN Deleterious Deleterious
O95342 ABCBB_HUMAN Deleterious Deleterious
Q12802 AKP13_HUMAN Neutral Neutral
P57075 UBS3A_HUMAN Neutral Neutral
Q02548 PAX5_HUMAN Neutral Neutral
P42684 ABL2_HUMAN Neutral Neutral
P16930 FAAA_HUMAN Deleterious Deleterious
P51587 BRCA2_HUMAN Deleterious Deleterious
P29274 AA2AR_HUMAN Neutral Neutral
P49675 STAR_HUMAN Deleterious Deleterious
P29400 CO4A5_HUMAN Deleterious Deleterious
P60174 TPIS_HUMAN Deleterious Deleterious
P29322 EPHA8_HUMAN Neutral Neutral
P34059 GALNS_HUMAN Deleterious Deleterious
P28069 PIT1_HUMAN Deleterious Neutral
Q13402 MYO7A_HUMAN Deleterious Deleterious
P30475 1B39_HUMAN Neutral Neutral
P54368 OAZ1_HUMAN Neutral Neutral
Q02318 CP27A_HUMAN Deleterious Deleterious
Q9UQ88 CD2L2_HUMAN Neutral Neutral
P02533 K1C14_HUMAN Deleterious Deleterious
Q9Y5X4 NR2E3_HUMAN Deleterious Deleterious
P08F94 PKHD1_HUMAN Deleterious Deleterious
Q8N423 LIRB2_HUMAN Neutral Neutral
P04275 VWF_HUMAN Deleterious Deleterious
Q8NCT1 ARRD4_HUMAN Neutral Neutral
P00748 FA12_HUMAN Deleterious Deleterious
P49815 TSC2_HUMAN Deleterious Deleterious
P20039 2B1B_HUMAN Neutral Neutral
Q6ZW61 BBS12_HUMAN Neutral Neutral
P20807 CAN3_HUMAN Deleterious Deleterious
P13569 CFTR_HUMAN Deleterious Deleterious
P11509 CP2A6_HUMAN Neutral Neutral
P10275 ANDR_HUMAN Deleterious Deleterious
P02766 TTHY_HUMAN Deleterious Neutral
Q8NGF0 O52B6_HUMAN Neutral Neutral
O14746 TERT_HUMAN Neutral Neutral
P01266 THYG_HUMAN Neutral Neutral
Q8IWF2 FXRD2_HUMAN Neutral Neutral
A6NF34 ANTRL_HUMAN Neutral Neutral
A6ND48 O14I1_HUMAN Neutral Neutral
O15273 TELT_HUMAN Deleterious Deleterious
P35612 ADDB_HUMAN Neutral Neutral
Q9P0W8 SPAT7_HUMAN Neutral Neutral
Q9Y5Y9 SCNAA_HUMAN Neutral Neutral
Q9Y520 BA2D1_HUMAN Neutral Neutral
Q4G0P3 HYDIN_HUMAN Neutral Neutral
O43526 KCNQ2_HUMAN Deleterious Deleterious
P16615 AT2A2_HUMAN Deleterious Deleterious
Q9Y5H3 PCDGA_HUMAN Neutral Neutral
P30518 V2R_HUMAN Deleterious Deleterious
P13647 K2C5_HUMAN Deleterious Deleterious
O00254 PAR3_HUMAN Neutral Neutral
Q75MW2 ZN767_HUMAN Neutral Neutral
Q9BX63 FANCJ_HUMAN Neutral Deleterious
P29966 MARCS_HUMAN Neutral Neutral
Q96S38 KS6C1_HUMAN Neutral Neutral
P00451 FA8_HUMAN Deleterious Deleterious
P22033 MUTA_HUMAN Deleterious Deleterious
Q9BXU1 STK31_HUMAN Neutral Neutral
P21802 FGFR2_HUMAN Deleterious Deleterious
P35555 FBN1_HUMAN Deleterious Deleterious
Q13563 PKD2_HUMAN Deleterious Neutral
P53634 CATC_HUMAN Deleterious Deleterious
P02545 LMNA_HUMAN Deleterious Deleterious
Q9ULL8 SHRM4_HUMAN Neutral Deleterious
Q8N0Y5 OR8I2_HUMAN Neutral Neutral
P07949 RET_HUMAN Deleterious Deleterious
P07902 GALT_HUMAN Deleterious Deleterious
P10912 GHR_HUMAN Deleterious Deleterious
P32004 L1CAM_HUMAN Deleterious Deleterious
Q8NFJ9 BBS1_HUMAN Deleterious Deleterious
Q96HI0 SENP5_HUMAN Neutral Neutral
P35555 FBN1_HUMAN Deleterious Deleterious
P04637 P53_HUMAN Deleterious Deleterious
P22033 MUTA_HUMAN Deleterious Deleterious
O95359 TACC2_HUMAN Neutral Neutral
P35498 SCN1A_HUMAN Deleterious Deleterious
O76090 BEST1_HUMAN Deleterious Deleterious
O43505 B3GN1_HUMAN Neutral Neutral
Q92574 TSC1_HUMAN Deleterious Neutral
Q6PEZ8 PONL1_HUMAN Neutral Neutral
P10916 MLRV_HUMAN Deleterious Deleterious
P35527 K1C9_HUMAN Deleterious Deleterious
Q6IE36 OVOS2_HUMAN Neutral Neutral
P20807 CAN3_HUMAN Deleterious Deleterious
Q16787 LAMA3_HUMAN Neutral Neutral
P40879 S26A3_HUMAN Deleterious Neutral
P13569 CFTR_HUMAN Deleterious Deleterious
P52952 NKX25_HUMAN Deleterious Deleterious
P14679 TYRO_HUMAN Deleterious Deleterious
Q9NRU3 CNNM1_HUMAN Neutral Neutral
O43826 G6PT1_HUMAN Deleterious Deleterious
Q9UM47 NOTC3_HUMAN Deleterious Deleterious
O14745 NHRF1_HUMAN Neutral Deleterious
P30613 KPYR_HUMAN Deleterious Deleterious
P49768 PSN1_HUMAN Deleterious Deleterious
P00480 OTC_HUMAN Deleterious Deleterious
Q13496 MTM1_HUMAN Deleterious Deleterious
P22304 IDS_HUMAN Deleterious Deleterious
P00480 OTC_HUMAN Deleterious Deleterious
Q86UD1 OAF_HUMAN Neutral Neutral
P08397 HEM3_HUMAN Deleterious Deleterious
Q6V702 CD022_HUMAN Neutral Neutral
P03915 NU5M_HUMAN Neutral Neutral
Q8WXF7 ATLA1_HUMAN Deleterious Deleterious
Q9H0B8 CRLD2_HUMAN Neutral Neutral
P16615 AT2A2_HUMAN Deleterious Deleterious
P36894 BMR1A_HUMAN Deleterious Deleterious
P04062 GLCM_HUMAN Deleterious Deleterious
Q5TCZ1 SPD2A_HUMAN Neutral Neutral
P15289 ARSA_HUMAN Deleterious Deleterious
Q12866 MERTK_HUMAN Neutral Neutral
P10275 ANDR_HUMAN Deleterious Deleterious
P04839 CY24B_HUMAN Deleterious Deleterious
Q6P2H3 CCD21_HUMAN Neutral Neutral
Q7Z442 PK1L2_HUMAN Neutral Neutral
O60260 PRKN2_HUMAN 0.5 Deleterious
P04062 GLCM_HUMAN Deleterious Deleterious
Q9Y6H8 CXA3_HUMAN Deleterious Deleterious
Q5T8A7 K0649_HUMAN Neutral Neutral
Q16540 RM23_HUMAN Neutral Neutral
O14804 TAAR5_HUMAN Neutral Neutral
P35575 G6PC_HUMAN Deleterious Deleterious
P30475 1B39_HUMAN Neutral Neutral
Q9H3Y6 SRMS_HUMAN Neutral Neutral
Q8TAM1 BBS10_HUMAN Deleterious Neutral
Q15437 SC23B_HUMAN Neutral Neutral
P10828 THB_HUMAN Deleterious Deleterious
P78504 JAG1_HUMAN Deleterious Deleterious
P23109 AMPD1_HUMAN Deleterious Deleterious
P21731 TA2R_HUMAN Neutral Neutral
P03999 OPSB_HUMAN Deleterious Deleterious
P07225 PROS_HUMAN Deleterious Deleterious
P02458 CO2A1_HUMAN Deleterious Deleterious
Q9NS87 KIF15_HUMAN Neutral Neutral
Q14D04 MELT_HUMAN Neutral Neutral
Q93099 HGD_HUMAN Deleterious Deleterious
Q9NRA0 SPHK2_HUMAN Neutral Neutral
Q86TI0 TBCD1_HUMAN Neutral Neutral
P22304 IDS_HUMAN Deleterious Deleterious
Q9HBA0 TRPV4_HUMAN Neutral Deleterious
P15104 GLNA_HUMAN Neutral Deleterious
P54098 DPOG1_HUMAN Deleterious Deleterious
P00439 PH4H_HUMAN Deleterious Deleterious
Q99972 MYOC_HUMAN Deleterious Neutral
O60566 BUB1B_HUMAN Neutral Neutral
Q8WWU7 ITLN2_HUMAN Neutral Neutral
P21817 RYR1_HUMAN Deleterious Deleterious
Q6IA86 ELP2_HUMAN Neutral Neutral
Q7RTU9 STRC_HUMAN Neutral Neutral
P30793 GCH1_HUMAN Deleterious Deleterious
P30793 GCH1_HUMAN Deleterious Deleterious
Q6ZMT9 YD026_HUMAN Neutral Neutral
P30518 V2R_HUMAN Deleterious Deleterious
Q8WXI7 MUC16_HUMAN Neutral Neutral
P00451 FA8_HUMAN Deleterious Deleterious
Q6ZTY8 CL063_HUMAN Neutral Neutral
P23415 GLRA1_HUMAN Deleterious Deleterious
Q8WZ42 TITIN_HUMAN Neutral Neutral
P14679 TYRO_HUMAN Deleterious Deleterious
Q9GZP0 PDGFD_HUMAN Neutral Neutral
O15118 NPC1_HUMAN Deleterious Deleterious
P42357 HUTH_HUMAN Deleterious Deleterious
P58397 ATS12_HUMAN Neutral Neutral
P22033 MUTA_HUMAN Deleterious Deleterious
Q86YV5 SG223_HUMAN Neutral Neutral
P56645 PER3_HUMAN Neutral Neutral
P78527 PRKDC_HUMAN Neutral Neutral
P35504 UD15_HUMAN Neutral Neutral
O94910 LPHN1_HUMAN Neutral Neutral
Q15615 OR4D1_HUMAN Neutral Neutral
P42771 CD2A1_HUMAN Deleterious Deleterious
O75807 PR15A_HUMAN Neutral Neutral
Q8IWV7 UBR1_HUMAN Neutral Deleterious
P04070 PROC_HUMAN Deleterious Deleterious
O60320 F1891_HUMAN Neutral Neutral
Q9NP86 CABP5_HUMAN Neutral Neutral
Q75N90 FBN3_HUMAN Neutral Neutral
Q9Y6N6 LAMC3_HUMAN Neutral Neutral
Q8N9Z9 ILFT1_HUMAN Neutral Neutral
Q15746 MYLK_HUMAN Neutral Neutral
P00451 FA8_HUMAN Deleterious Deleterious
P00533 EGFR_HUMAN 0.5 Deleterious
P42771 CD2A1_HUMAN Deleterious Deleterious
P00966 ASSY_HUMAN Deleterious Deleterious
Q8WWH5 TRUB1_HUMAN Neutral Neutral
Q8IUX7 AEBP1_HUMAN Neutral Neutral
P00480 OTC_HUMAN Deleterious Deleterious
P07741 APT_HUMAN Deleterious Deleterious
P40337 VHL_HUMAN Deleterious Deleterious
P05106 ITB3_HUMAN Deleterious Neutral
Q9UK13 ZN221_HUMAN Neutral Neutral
O15118 NPC1_HUMAN Deleterious Deleterious
P22304 IDS_HUMAN Deleterious Deleterious
Q6ZMQ8 LMTK1_HUMAN Neutral Neutral
Q9H3R0 KDM4C_HUMAN Neutral Neutral
Q92838 EDA_HUMAN Deleterious Deleterious
P26439 3BHS2_HUMAN Deleterious Deleterious
P34059 GALNS_HUMAN Deleterious Deleterious
P35520 CBS_HUMAN Deleterious Deleterious
Q14654 IRK11_HUMAN Deleterious Neutral
Q5TIE3 VW5B1_HUMAN Neutral Neutral
Q5VST9 OBSCN_HUMAN Neutral Neutral
P00451 FA8_HUMAN Deleterious Deleterious
Q12840 KIF5A_HUMAN Deleterious Deleterious
P46100 ATRX_HUMAN Deleterious Deleterious
P78363 ABCA4_HUMAN Deleterious Deleterious
Q14524 SCN5A_HUMAN Deleterious Deleterious
P05107 ITB2_HUMAN Deleterious Deleterious
P98161 PKD1_HUMAN Neutral Neutral
P35670 ATP7B_HUMAN Deleterious Deleterious
P29400 CO4A5_HUMAN Deleterious Deleterious
P60484 PTEN_HUMAN Deleterious Deleterious
Q8WZ42 TITIN_HUMAN Neutral Neutral
O15394 NCAM2_HUMAN Neutral Neutral
Q9Y493 ZAN_HUMAN Neutral Neutral
Q13148 TADBP_HUMAN Deleterious Deleterious
Q15067 ACOX1_HUMAN Deleterious Neutral
P11217 PYGM_HUMAN Deleterious Deleterious
P06737 PYGL_HUMAN Neutral Neutral
Q8TDW7 FAT3_HUMAN Neutral Neutral
Q13402 MYO7A_HUMAN Deleterious Deleterious
Q13724 MOGS_HUMAN Neutral Neutral
O15305 PMM2_HUMAN Deleterious Deleterious
O14830 PPE2_HUMAN Neutral Neutral
P08397 HEM3_HUMAN Deleterious Deleterious
Q13237 KGP2_HUMAN Neutral Neutral
P33991 MCM4_HUMAN Neutral Neutral
Q8IZT6 ASPM_HUMAN Neutral Neutral
P21439 MDR3_HUMAN Deleterious Deleterious
P30510 1C14_HUMAN Neutral Neutral
Q15526 SURF1_HUMAN Deleterious Deleterious
P49748 ACADV_HUMAN Deleterious Deleterious
P60201 MYPR_HUMAN Deleterious Deleterious
P01130 LDLR_HUMAN Deleterious Deleterious
Q9Y467 SALL2_HUMAN Neutral Neutral
Q15652 JHD2C_HUMAN Neutral Neutral
P06280 AGAL_HUMAN Deleterious Deleterious
P54098 DPOG1_HUMAN Deleterious Deleterious
P00740 FA9_HUMAN Deleterious Deleterious
Q9HC29 NOD2_HUMAN Deleterious Deleterious
O00255 MEN1_HUMAN Deleterious Deleterious
Q17RR3 LIPR3_HUMAN Neutral Neutral
Q9P126 CLC1B_HUMAN Neutral Neutral
Q13698 CAC1S_HUMAN Deleterious Deleterious
P02461 CO3A1_HUMAN Deleterious Deleterious
O43520 AT8B1_HUMAN Deleterious Neutral
O60566 BUB1B_HUMAN Neutral Neutral
P30968 GNRHR_HUMAN Deleterious Deleterious
Q13323 BIK_HUMAN Neutral Neutral
P00846 ATP6_HUMAN Neutral Deleterious
P08123 CO1A2_HUMAN Neutral Neutral
P46734 MP2K3_HUMAN Neutral Deleterious
O15537 XLRS1_HUMAN Deleterious Deleterious
P30048 PRDX3_HUMAN Neutral Neutral
Q9Y5E1 PCDB9_HUMAN Neutral Neutral
Q13635 PTC1_HUMAN Deleterious Deleterious
P00813 ADA_HUMAN Deleterious Deleterious
P61916 NPC2_HUMAN Deleterious Deleterious
P30450 1A26_HUMAN Neutral Neutral
P04637 P53_HUMAN Deleterious Deleterious
Q9NQ55 SSF1_HUMAN Neutral Neutral
Q8IWS0 PHF6_HUMAN Deleterious Deleterious
P01920 HB21_HUMAN Neutral Neutral
P98194 AT2C1_HUMAN Deleterious Deleterious
Q8NGX3 O10T2_HUMAN Neutral Neutral
Q8N7S2 DNJ5G_HUMAN Neutral Neutral
P30518 V2R_HUMAN Deleterious Deleterious
P21359 NF1_HUMAN Deleterious Deleterious
P39019 RS19_HUMAN Deleterious Deleterious
O00748 EST2_HUMAN Neutral Neutral
P35557 HXK4_HUMAN Deleterious Deleterious
P22304 IDS_HUMAN Deleterious Deleterious
P40692 MLH1_HUMAN Deleterious Deleterious
Q7Z4F1 LRP10_HUMAN Neutral Neutral
Q04609 FOLH1_HUMAN Neutral Neutral
P98182 ZN200_HUMAN Neutral Neutral
P55268 LAMB2_HUMAN Deleterious Deleterious
Q99572 P2RX7_HUMAN Neutral Neutral
P43026 GDF5_HUMAN Deleterious Deleterious
Q9UNS1 TIM_HUMAN Neutral Neutral
P00395 COX1_HUMAN Deleterious Deleterious
Q8WZ42 TITIN_HUMAN Neutral Neutral
P78363 ABCA4_HUMAN Deleterious Deleterious
P78363 ABCA4_HUMAN Deleterious Deleterious
Q16667 CDKN3_HUMAN Deleterious Deleterious
P33897 ABCD1_HUMAN Deleterious Deleterious
Q9Y5X4 NR2E3_HUMAN Deleterious Deleterious
P78363 ABCA4_HUMAN Deleterious Deleterious
P15848 ARSB_HUMAN Deleterious Deleterious
Q9H0D6 XRN2_HUMAN Neutral Neutral
P14410 SUIS_HUMAN Deleterious Deleterious
P08603 CFAH_HUMAN Deleterious Deleterious
O75352 MPU1_HUMAN Deleterious Neutral
P38935 SMBP2_HUMAN Deleterious Deleterious
P35475 IDUA_HUMAN Deleterious Deleterious
P08842 STS_HUMAN Deleterious Deleterious
Q09470 KCNA1_HUMAN Deleterious Deleterious
P00451 FA8_HUMAN Deleterious Deleterious
P35414 APJ_HUMAN Neutral Neutral
Q96QP1 ALPK1_HUMAN Neutral Neutral
Q6ZR08 DYH12_HUMAN Neutral Neutral
Q9P0S9 TM14C_HUMAN Neutral Neutral
Q86X45 LRRC6_HUMAN Neutral Neutral
P22413 ENPP1_HUMAN Deleterious Neutral
Q07889 SOS1_HUMAN Deleterious Deleterious
P51587 BRCA2_HUMAN Deleterious Deleterious
Q5VT66 MOSC1_HUMAN Neutral Neutral
Q75N90 FBN3_HUMAN Neutral Neutral
Q14680 MELK_HUMAN Neutral Neutral
P00451 FA8_HUMAN Deleterious Deleterious
Q29980 1A02_HUMAN Neutral Neutral
P30480 1B42_HUMAN Neutral Neutral
Q9Y2F5 K0947_HUMAN Neutral Neutral
Q86W47 KCMB4_HUMAN Neutral Neutral
P00966 ASSY_HUMAN Deleterious Deleterious
P05186 PPBT_HUMAN Deleterious Deleterious
Q13464 ROCK1_HUMAN Neutral Neutral
P13236 CCL4_HUMAN Neutral Neutral
P21359 NF1_HUMAN Deleterious Deleterious
P20908 CO5A1_HUMAN Deleterious Deleterious
Q8TDY4 ASAP3_HUMAN Neutral Neutral
Q9UNS1 TIM_HUMAN Neutral Neutral
Q96KJ4 MSLNL_HUMAN Neutral Neutral
P35670 ATP7B_HUMAN Deleterious Neutral
Q8N139 ABCA6_HUMAN Neutral Neutral
Q13496 MTM1_HUMAN Deleterious Deleterious
P19438 TNR1A_HUMAN Deleterious Deleterious
Q8TAX9 GSDMB_HUMAN Neutral Neutral
P63000 RAC1_HUMAN Neutral Neutral
Q8TCG1 CIP2A_HUMAN Neutral Neutral
Q5MJ10 SPXN2_HUMAN Neutral Neutral
P07099 HYEP_HUMAN Neutral Neutral
P04637 P53_HUMAN Deleterious Deleterious
Q969S8 HDA10_HUMAN Neutral Neutral
P01008 ANT3_HUMAN Deleterious Deleterious
P15144 AMPN_HUMAN Neutral Neutral
P00740 FA9_HUMAN Deleterious Deleterious
P25391 LAMA1_HUMAN Neutral Neutral
Q9NPB6 PAR6A_HUMAN Neutral Neutral
Q9Y222 DMTF1_HUMAN Neutral Neutral
P10314 1A32_HUMAN Neutral Neutral
Q92698 RAD54_HUMAN Neutral Neutral
P04181 OAT_HUMAN Deleterious Deleterious
P04637 P53_HUMAN Deleterious Deleterious
P24347 MMP11_HUMAN Neutral Neutral
P07196 NFL_HUMAN Deleterious Deleterious
P25054 APC_HUMAN Deleterious Deleterious
P04217 A1BG_HUMAN Neutral Neutral
Q8TDW7 FAT3_HUMAN Neutral Neutral
P20823 HNF1A_HUMAN Deleterious Deleterious
P20929 NEBU_HUMAN Neutral Neutral
P20933 ASPG_HUMAN Deleterious Deleterious
Q8TCU3 S7A13_HUMAN Neutral Neutral
Q9NQW8 CNGB3_HUMAN Deleterious Deleterious
Q86SH4 PRNT_HUMAN Neutral Neutral
Q70CQ2 UBP34_HUMAN Neutral Neutral
Q92973 TNPO1_HUMAN Neutral Neutral
Q6ZMU1 YS048_HUMAN Neutral Neutral
Q9UQQ2 SH2B3_HUMAN Neutral Neutral
P01008 ANT3_HUMAN Deleterious Deleterious
O15273 TELT_HUMAN Deleterious Deleterious
Q13183 S13A2_HUMAN Neutral Neutral
P06280 AGAL_HUMAN Deleterious Deleterious
Q9NP59 S40A1_HUMAN Deleterious Deleterious
Q12882 DPYD_HUMAN Neutral Neutral
Q9BXB7 SPT16_HUMAN Neutral Neutral
P04062 GLCM_HUMAN Deleterious Deleterious
Q3BBV0 NBPF1_HUMAN Neutral Neutral
P05186 PPBT_HUMAN Deleterious Deleterious
Q96ER9 CCD51_HUMAN Neutral Neutral
P04637 P53_HUMAN Deleterious Deleterious
Q92878 RAD50_HUMAN Neutral Neutral
Q15582 BGH3_HUMAN Deleterious Deleterious
Q8N7X2 YI009_HUMAN Neutral Neutral
Q99519 NEUR1_HUMAN Deleterious Deleterious
P31213 S5A2_HUMAN Deleterious Deleterious
P08582 TRFL_HUMAN Neutral Neutral
P17302 CXA1_HUMAN Deleterious Deleterious
Q15814 TBCC_HUMAN Neutral Neutral
Q9H1P6 CT085_HUMAN Neutral Neutral
P32754 HPPD_HUMAN Neutral Deleterious
P49411 EFTU_HUMAN Neutral Deleterious
P49888 ST1E1_HUMAN Neutral Neutral
P21817 RYR1_HUMAN Deleterious Neutral
Q9Y458 TBX22_HUMAN Deleterious Deleterious
O94921 PFTK1_HUMAN Neutral Neutral
P12645 BMP3_HUMAN Neutral Neutral
O60674 JAK2_HUMAN Neutral Deleterious
Q9NS82 AAA1_HUMAN Neutral Neutral
Q13639 5HT4R_HUMAN Neutral Neutral
P30837 AL1B1_HUMAN Neutral Neutral
P10275 ANDR_HUMAN Deleterious Deleterious
P27918 PROP_HUMAN Deleterious Neutral
Q9H4L7 SMRCD_HUMAN Neutral Neutral
Q9UPA5 BSN_HUMAN Neutral Neutral
Q9P2R7 SUCB1_HUMAN Deleterious Deleterious
O43316 PAX4_HUMAN Neutral Neutral
P11177 ODPB_HUMAN Neutral Deleterious
O15069 NACAD_HUMAN Neutral Neutral
Q8IXJ9 ASXL1_HUMAN Neutral Neutral
Q9BZY9 TRI31_HUMAN Neutral Neutral
P11586 C1TC_HUMAN Neutral Neutral
P16144 ITB4_HUMAN Deleterious Deleterious
P60484 PTEN_HUMAN Deleterious Deleterious
Q8WZA1 PMGT1_HUMAN Deleterious Neutral
P13569 CFTR_HUMAN Deleterious Deleterious
P01008 ANT3_HUMAN Deleterious Deleterious
P19438 TNR1A_HUMAN Deleterious Deleterious
P22607 FGFR3_HUMAN Deleterious Deleterious
Q8N130 NPT2C_HUMAN Deleterious Deleterious
O14786 NRP1_HUMAN Neutral Neutral
Q12809 KCNH2_HUMAN Deleterious Deleterious
Q9Y5G9 PCDG4_HUMAN Neutral Neutral
Q6VVB1 NHLC1_HUMAN Deleterious Deleterious
Q8WXD0 RXFP2_HUMAN Neutral Deleterious
O75306 NDUS2_HUMAN Deleterious Deleterious
O43464 HTRA2_HUMAN Neutral Deleterious
Q14896 MYPC3_HUMAN Deleterious Deleterious
P26006 ITA3_HUMAN Neutral Neutral
O43196 MSH5_HUMAN Neutral Neutral
O95255 MRP6_HUMAN Deleterious Deleterious
P07225 PROS_HUMAN Deleterious Deleterious
P02452 CO1A1_HUMAN Deleterious Deleterious
P00846 ATP6_HUMAN Neutral Neutral
Q9Y6Q9 NCOA3_HUMAN Neutral Neutral
Q16650 TBR1_HUMAN Neutral Neutral
P57678 GEMI4_HUMAN Neutral Neutral
Q9H1Z4 WDR13_HUMAN Neutral Neutral
P12429 ANXA3_HUMAN Neutral Neutral
Q8WZA1 PMGT1_HUMAN Deleterious Deleterious
O00418 EF2K_HUMAN Neutral Neutral
Q86VD9 PIGZ_HUMAN Neutral Neutral
Q6NUJ5 PWP2B_HUMAN Neutral Neutral
P08100 OPSD_HUMAN Deleterious Deleterious
O60437 PEPL_HUMAN Neutral Neutral
P35475 IDUA_HUMAN Deleterious Deleterious
Q9UM47 NOTC3_HUMAN Deleterious Deleterious
Q6ZUT3 FRMD7_HUMAN Deleterious Deleterious
P01019 ANGT_HUMAN Neutral Neutral
P06865 HEXA_HUMAN Deleterious Deleterious
O95255 MRP6_HUMAN Deleterious Neutral
P43657 P2RY5_HUMAN Neutral Deleterious
Q12809 KCNH2_HUMAN Deleterious Deleterious
Q9UPV0 CE164_HUMAN Neutral Neutral
Q9P209 CEP72_HUMAN Neutral Neutral
P51688 SPHM_HUMAN Deleterious Deleterious
O00322 UPK1A_HUMAN Neutral Neutral
Q9NZN9 AIPL1_HUMAN Neutral Neutral
Q86XX4 FRAS1_HUMAN Neutral Neutral
P10275 ANDR_HUMAN Deleterious Deleterious
Q9UBZ9 REV1_HUMAN Neutral Neutral
P51843 NR0B1_HUMAN Deleterious Deleterious
P13716 HEM2_HUMAN Deleterious Deleterious
P05060 SCG1_HUMAN Neutral Neutral
Q12809 KCNH2_HUMAN Deleterious Deleterious
O75923 DYSF_HUMAN Deleterious Deleterious
P30793 GCH1_HUMAN Deleterious Deleterious
P26439 3BHS2_HUMAN Deleterious Deleterious
P08F94 PKHD1_HUMAN Deleterious Neutral
Q9UN66 PCDB8_HUMAN Neutral Neutral
P12110 CO6A2_HUMAN Deleterious Deleterious
P22557 HEM0_HUMAN Deleterious Deleterious
P09603 CSF1_HUMAN Neutral Neutral
Q8NGJ1 OR4D6_HUMAN Neutral Neutral
Q8TDN2 KCNV2_HUMAN Deleterious Deleterious
Q5JXM2 CF186_HUMAN Neutral Neutral
P00451 FA8_HUMAN Deleterious Deleterious
Q9Y5Y6 ST14_HUMAN Neutral Neutral
P22304 IDS_HUMAN Deleterious Deleterious
Q9H244 P2Y12_HUMAN Deleterious Deleterious
P00395 COX1_HUMAN Deleterious Neutral
P22033 MUTA_HUMAN Deleterious Deleterious
Q8WZ42 TITIN_HUMAN Neutral Neutral
P16435 NCPR_HUMAN Deleterious Deleterious
P11678 PERE_HUMAN Neutral Neutral
P04070 PROC_HUMAN Deleterious Deleterious
P51688 SPHM_HUMAN Deleterious Deleterious
P54278 PMS2_HUMAN Neutral Neutral
P35556 FBN2_HUMAN Deleterious Deleterious
P02452 CO1A1_HUMAN Deleterious Deleterious
P12111 CO6A3_HUMAN Neutral Deleterious
P04062 GLCM_HUMAN Deleterious Deleterious
P52952 NKX25_HUMAN Deleterious Deleterious
Q8N766 K0090_HUMAN Neutral Neutral
P51587 BRCA2_HUMAN Deleterious Neutral
Q9HC97 GPR35_HUMAN Neutral Neutral
Q8N394 TMTC2_HUMAN Neutral Neutral
P00740 FA9_HUMAN Deleterious Deleterious
Q7Z5P9 MUC19_HUMAN Neutral Neutral
Q9Y2Z4 SYYM_HUMAN Neutral Neutral
P08514 ITA2B_HUMAN Deleterious Deleterious
O95602 RPA1_HUMAN Neutral Neutral
P30613 KPYR_HUMAN Deleterious Deleterious
P51587 BRCA2_HUMAN Deleterious Deleterious
Q5SZK8 FREM2_HUMAN Neutral Deleterious
Q96RD9 FCRL5_HUMAN Neutral Neutral
Q9Y5X9 LIPE_HUMAN Neutral Neutral
P54840 GYS2_HUMAN Deleterious Deleterious
Q96D53 ADCK4_HUMAN Neutral Neutral
P20807 CAN3_HUMAN Deleterious Deleterious
P43246 MSH2_HUMAN Deleterious Deleterious
Q8TCU5 NMD3A_HUMAN Neutral Neutral
P98161 PKD1_HUMAN Deleterious Deleterious
O76090 BEST1_HUMAN Deleterious Deleterious
Q92889 XPF_HUMAN Neutral Deleterious
P08514 ITA2B_HUMAN Deleterious Deleterious
P21917 DRD4_HUMAN Neutral Neutral
P04839 CY24B_HUMAN Deleterious Deleterious
Q92889 XPF_HUMAN Neutral Neutral
P00480 OTC_HUMAN Deleterious Deleterious
Q5JZY3 EPHAA_HUMAN Neutral Neutral
P06400 RB_HUMAN Deleterious Deleterious
P05166 PCCB_HUMAN Deleterious Deleterious
P38117 ETFB_HUMAN Deleterious Deleterious
Q8N159 NAGS_HUMAN Deleterious Deleterious
P35555 FBN1_HUMAN Deleterious Deleterious
P00439 PH4H_HUMAN Deleterious Deleterious
P00451 FA8_HUMAN Deleterious Deleterious
P45381 ACY2_HUMAN Deleterious Deleterious
Q99575 POP1_HUMAN Neutral Neutral
Q96T53 MBOA4_HUMAN Neutral Neutral
A1A4S6 RHG10_HUMAN Neutral Neutral
Q8NG50 RDM1_HUMAN Neutral Neutral
Q14152 EIF3A_HUMAN Neutral Neutral
P08F94 PKHD1_HUMAN Deleterious Deleterious
P40337 VHL_HUMAN Deleterious Deleterious
P11362 FGFR1_HUMAN Deleterious Deleterious
P05093 CP17A_HUMAN Deleterious Deleterious
Q96JA1 LRIG1_HUMAN Neutral Neutral
Q9BQ51 PD1L2_HUMAN Neutral Neutral
P00966 ASSY_HUMAN Deleterious Deleterious
P24557 THAS_HUMAN Neutral Deleterious
P16930 FAAA_HUMAN Deleterious Deleterious
P09417 DHPR_HUMAN Deleterious Neutral
Q9H6U8 ALG9_HUMAN Neutral Neutral
P15918 RAG1_HUMAN Deleterious Neutral
P42898 MTHR_HUMAN Deleterious Deleterious
P00451 FA8_HUMAN Deleterious Deleterious
O43918 AIRE_HUMAN Deleterious Deleterious
Q9H3Y6 SRMS_HUMAN Neutral Neutral
Q7Z3E5 ARMC9_HUMAN Neutral Neutral
Q16394 EXT1_HUMAN Deleterious Deleterious
P35475 IDUA_HUMAN Deleterious Deleterious
Q8N7Q3 ZN676_HUMAN Neutral Neutral
Q02817 MUC2_HUMAN Neutral Neutral
P04156 PRIO_HUMAN Deleterious Deleterious
P22004 BMP6_HUMAN Neutral Neutral
Q7Z412 PEX26_HUMAN Neutral Deleterious
Q9H3R0 KDM4C_HUMAN Neutral Neutral
P05186 PPBT_HUMAN Deleterious Deleterious
P01008 ANT3_HUMAN Deleterious Deleterious
Q8IY17 PLPL6_HUMAN Neutral Deleterious
Q3SY84 K2C71_HUMAN Neutral Neutral
Q07954 LRP1_HUMAN Neutral Neutral
P58012 FOXL2_HUMAN Deleterious Deleterious
Q8N695 SC5A8_HUMAN Neutral Neutral
Q99497 PARK7_HUMAN Neutral Deleterious
P00439 PH4H_HUMAN Deleterious Deleterious
Q6KC79 NIPBL_HUMAN Deleterious Deleterious
Q6UXZ3 CLM4_HUMAN Neutral Neutral
Q8TD17 ZN398_HUMAN Neutral Neutral
Q92838 EDA_HUMAN Deleterious Deleterious
P08236 BGLR_HUMAN Deleterious Deleterious
Q31612 1B73_HUMAN Neutral Neutral
Q6NUI6 CHADL_HUMAN Neutral Neutral
P39019 RS19_HUMAN Deleterious Deleterious
P04637 P53_HUMAN Deleterious Deleterious
P02461 CO3A1_HUMAN Deleterious Deleterious
P21964 COMT_HUMAN Neutral Neutral
Q5EG05 CAR16_HUMAN Neutral Neutral
P00451 FA8_HUMAN Deleterious Deleterious
P21802 FGFR2_HUMAN Deleterious Deleterious
Q16602 CALRL_HUMAN Neutral Neutral
P00813 ADA_HUMAN Deleterious Deleterious
Q96RU7 TRIB3_HUMAN Neutral Neutral
P05181 CP2E1_HUMAN Neutral Neutral
Q7Z442 PK1L2_HUMAN Neutral Neutral
P04062 GLCM_HUMAN Deleterious Deleterious
O94806 KPCD3_HUMAN Neutral Neutral
Q92838 EDA_HUMAN Deleterious Deleterious
Q9H8W5 TRI45_HUMAN Neutral Neutral
Q16610 ECM1_HUMAN Neutral Neutral
Q6IF82 O4A47_HUMAN Neutral Neutral
P00451 FA8_HUMAN Deleterious Deleterious
Q15049 MLC1_HUMAN Deleterious Deleterious
Q3ZCX4 ZN568_HUMAN Neutral Neutral
P01185 NEU2_HUMAN Deleterious Deleterious
P78363 ABCA4_HUMAN Deleterious Deleterious
P49711 CTCF_HUMAN Deleterious Deleterious
P16188 1A30_HUMAN Neutral Neutral
A4D1S0 KLRG2_HUMAN Neutral Neutral
Q14012 KCC1A_HUMAN Neutral Neutral
P11166 GTR1_HUMAN Deleterious Deleterious
P50552 VASP_HUMAN Neutral Neutral
P49768 PSN1_HUMAN Deleterious Deleterious
Q8WVV4 POF1B_HUMAN Neutral Neutral
P05164 PERM_HUMAN Neutral Neutral
Q13642 FHL1_HUMAN Deleterious Deleterious
Q13620 CUL4B_HUMAN Neutral Neutral
P23942 PRPH2_HUMAN Deleterious Deleterious
P45983 MK08_HUMAN Neutral Neutral
P10275 ANDR_HUMAN Deleterious Deleterious
Q14999 CUL7_HUMAN Neutral Deleterious
P25189 MYP0_HUMAN Deleterious Deleterious
Q96S96 PEBP4_HUMAN Neutral Neutral
O75828 CBR3_HUMAN Neutral Neutral
Q9NQ40 CT054_HUMAN Neutral Neutral
Q9Y426 CU025_HUMAN Neutral Neutral
O15061 SYNEM_HUMAN Neutral Neutral
Q8NBS3 S4A11_HUMAN Deleterious Deleterious
O15232 MATN3_HUMAN Deleterious Deleterious
P20594 ANPRB_HUMAN Deleterious Deleterious
Q05D60 CCD67_HUMAN Neutral Neutral
P28702 THB_HUMAN Neutral Neutral
Q9HAS3 S28A3_HUMAN Neutral Neutral
Q14498 RBM39_HUMAN Neutral Neutral
P06213 INSR_HUMAN Deleterious Deleterious
P02730 B3AT_HUMAN Deleterious Deleterious
Q5HY98 ZN766_HUMAN Neutral Neutral
Q8N6Y0 USBP1_HUMAN Neutral Neutral
Q6ZN06 ZN813_HUMAN Neutral Neutral
Q9H5I5 FA38B_HUMAN Neutral Neutral
Q96QP1 ALPK1_HUMAN Neutral Neutral
A6NGE4 WD42B_HUMAN Neutral Neutral
P02452 CO1A1_HUMAN Deleterious Deleterious
P82987 ATL3_HUMAN Neutral Neutral
Q9UBX1 CATF_HUMAN Neutral Neutral
P10275 ANDR_HUMAN Deleterious Deleterious
Q16595 FRDA_HUMAN Deleterious Deleterious
P12259 FA5_HUMAN Neutral Neutral
P13647 K2C5_HUMAN Deleterious Deleterious
P41181 AQP2_HUMAN Deleterious Deleterious
Q9H6U8 ALG9_HUMAN Deleterious Neutral
Q92736 RYR2_HUMAN Deleterious Deleterious
P21359 NF1_HUMAN Deleterious Deleterious
A2A3L6 TTC24_HUMAN Neutral Neutral
Q6ZN16 M3K15_HUMAN Neutral Neutral
Q96PK2 MACF4_HUMAN Neutral Neutral
Q8N9V7 CC077_HUMAN Neutral Neutral
O95613 PCNT_HUMAN Neutral Neutral
P09668 CATH_HUMAN Neutral Neutral
Q92889 XPF_HUMAN Neutral Deleterious
P78324 SHPS1_HUMAN Neutral Neutral
Q6ZVT0 TTL10_HUMAN Neutral Neutral
P04637 P53_HUMAN Deleterious Deleterious
P12830 CADH1_HUMAN Deleterious Deleterious
P08246 ELNE_HUMAN Neutral Deleterious
O76090 BEST1_HUMAN Deleterious Deleterious
P48740 MASP1_HUMAN Neutral Neutral
Q06278 ADO_HUMAN Neutral Neutral
P04637 P53_HUMAN Deleterious Deleterious
P60484 PTEN_HUMAN Deleterious Deleterious
Q15911 ZFHX3_HUMAN Neutral Neutral
P21439 MDR3_HUMAN Deleterious Neutral
Q9UM47 NOTC3_HUMAN Deleterious Deleterious
Q13402 MYO7A_HUMAN Deleterious Deleterious
Q01968 OCRL_HUMAN Deleterious Deleterious
P46597 HIOM_HUMAN Neutral Neutral
O60811 PRAM2_HUMAN Neutral Neutral
Q9H668 OBFC1_HUMAN Neutral Neutral
P43246 MSH2_HUMAN Deleterious Deleterious
P05186 PPBT_HUMAN Deleterious Deleterious
Q9NZV5 SELN_HUMAN Deleterious Deleterious
Q16836 HCDH_HUMAN Deleterious Neutral
P09913 IFIT2_HUMAN Neutral Neutral
P49815 TSC2_HUMAN Deleterious Deleterious
Q12789 TF3C1_HUMAN Neutral Neutral
P16435 NCPR_HUMAN Deleterious Deleterious
P00439 PH4H_HUMAN Deleterious Deleterious
P20807 CAN3_HUMAN Deleterious Deleterious
P30793 GCH1_HUMAN Deleterious Deleterious
P54098 DPOG1_HUMAN Deleterious Deleterious
P01130 LDLR_HUMAN Deleterious Deleterious
O60500 NPHN_HUMAN Neutral Neutral
A6NMB9 FIGL2_HUMAN Neutral Neutral
Q04671 P_HUMAN Deleterious Neutral
O60673 DPOLZ_HUMAN Neutral Neutral
O60602 TLR5_HUMAN Neutral Neutral
Q8IWN7 RP1L1_HUMAN Neutral Neutral
P29965 CD40L_HUMAN Deleterious Deleterious
Q8IWU2 LMTK2_HUMAN Neutral Neutral
P35670 ATP7B_HUMAN Deleterious Deleterious
P48728 GCST_HUMAN Deleterious Deleterious
P43246 MSH2_HUMAN Deleterious Deleterious
Q96RD3 O52E6_HUMAN Neutral Neutral
Q96RR1 PEO1_HUMAN Deleterious Deleterious
P22830 HEMH_HUMAN Deleterious Deleterious
Q6P0N0 KNL2_HUMAN Neutral Neutral
O43826 G6PT1_HUMAN Deleterious Deleterious
P16499 PDE6A_HUMAN Deleterious Deleterious
P26842 CD27_HUMAN Neutral Neutral
P08922 ROS_HUMAN Neutral Neutral
Q9GZX3 CHST6_HUMAN Deleterious Deleterious
P78363 ABCA4_HUMAN Deleterious Deleterious
O95342 ABCBB_HUMAN Deleterious Deleterious
P49959 MRE11_HUMAN Deleterious Deleterious
O95382 M3K6_HUMAN Neutral Neutral
Q06187 BTK_HUMAN Deleterious Deleterious
Q16281 CNGA3_HUMAN Deleterious Deleterious
P0CB38 PAB4L_HUMAN Neutral Neutral
P08100 OPSD_HUMAN Deleterious Deleterious
Q9HCU8 DPOD4_HUMAN Neutral Neutral
P02452 CO1A1_HUMAN Deleterious Deleterious
P35410 MAS1L_HUMAN Neutral Neutral
Q5SRN2 CF010_HUMAN Neutral Neutral
P03951 FA11_HUMAN Deleterious Deleterious
Q96BH3 ESPB1_HUMAN Neutral Neutral
P30475 1B39_HUMAN Neutral Neutral
Q09470 KCNA1_HUMAN Deleterious Deleterious
Q9BXF9 TEKT3_HUMAN Neutral Neutral
Q14849 STAR3_HUMAN Neutral Neutral
Q6P5W5 S39A4_HUMAN Deleterious Deleterious
Q9UBP0 SPAST_HUMAN Deleterious Deleterious
P19438 TNR1A_HUMAN Deleterious Deleterious
P31629 ZEP2_HUMAN Neutral Neutral
Q13496 MTM1_HUMAN Deleterious Deleterious
Q969P5 FBX32_HUMAN Neutral Neutral
P54802 ANAG_HUMAN Deleterious Deleterious
P45381 ACY2_HUMAN Deleterious Deleterious
Q8NGY1 O10Z1_HUMAN Neutral Neutral
P00439 PH4H_HUMAN Deleterious Deleterious
P05186 PPBT_HUMAN Deleterious Deleterious
P16581 LYAM2_HUMAN Neutral Neutral
O14832 PAHX_HUMAN Deleterious Deleterious
Q15413 RYR3_HUMAN Neutral Neutral
P00451 FA8_HUMAN Deleterious Deleterious
P25942 TNR5_HUMAN Deleterious Neutral
P04180 LCAT_HUMAN Deleterious Deleterious
P06400 RB_HUMAN Deleterious Deleterious
P00439 PH4H_HUMAN Deleterious Deleterious
P08034 CXB1_HUMAN Deleterious Deleterious
P00813 ADA_HUMAN Deleterious Neutral
P22455 FGFR4_HUMAN Neutral Neutral
P60484 PTEN_HUMAN Deleterious Deleterious
Q96LP2 FA81B_HUMAN Neutral Neutral
Q93099 HGD_HUMAN Deleterious Deleterious
O76090 BEST1_HUMAN Deleterious Deleterious
P00740 FA9_HUMAN Deleterious Deleterious
P12271 RLBP1_HUMAN Deleterious Deleterious
P28340 DPOD1_HUMAN Neutral Neutral
Q9H221 ABCG8_HUMAN Deleterious Deleterious
P52630 STAT2_HUMAN Neutral Neutral
P41180 CASR_HUMAN Deleterious Deleterious
Q8TEP8 CE192_HUMAN Neutral Neutral
P98161 PKD1_HUMAN Deleterious Deleterious
Q92947 GCDH_HUMAN Deleterious Deleterious
P06400 RB_HUMAN Deleterious Deleterious
P37287 PIGA_HUMAN Deleterious Deleterious
O14773 TPP1_HUMAN Deleterious Deleterious
P35754 GLRX1_HUMAN Neutral Neutral
Q6P9B6 K1609_HUMAN Neutral Neutral
O60811 PRAM2_HUMAN Neutral Neutral
P21817 RYR1_HUMAN Deleterious Deleterious
Q8NER5 ACV1C_HUMAN Neutral Neutral
P40225 TPO_HUMAN Neutral Neutral
P49326 FMO5_HUMAN Neutral Neutral
P07902 GALT_HUMAN Deleterious Deleterious
P07225 PROS_HUMAN Deleterious Deleterious
O60260 PRKN2_HUMAN Deleterious Deleterious
P35498 SCN1A_HUMAN Deleterious Deleterious
Q8NGX3 O10T2_HUMAN Neutral Neutral
P42166 LAP2A_HUMAN Neutral Neutral
Q6P474 PDXD2_HUMAN Neutral Neutral
P08514 ITA2B_HUMAN Deleterious Deleterious
Q71F56 MD13L_HUMAN Deleterious Deleterious
P18858 DNLI1_HUMAN Neutral Neutral
Q8NBW4 S38A9_HUMAN Neutral Neutral
Q8NE79 POPD1_HUMAN Neutral Neutral
P22033 MUTA_HUMAN Deleterious Deleterious
Q9BUM1 G6PC3_HUMAN Deleterious Deleterious
P51608 MECP2_HUMAN Deleterious Deleterious
P33897 ABCD1_HUMAN Deleterious Deleterious
P11388 TOP2A_HUMAN Neutral Neutral
Q4LDE5 SVEP1_HUMAN Neutral Neutral
P00451 FA8_HUMAN Deleterious Deleterious
O14773 TPP1_HUMAN Deleterious Deleterious
Q9BY14 TX101_HUMAN Neutral Neutral
P53634 CATC_HUMAN Deleterious Deleterious
P42898 MTHR_HUMAN Deleterious Deleterious
P12955 PEPD_HUMAN Deleterious Deleterious
Q9BSQ5 CCM2_HUMAN Neutral Neutral
P10275 ANDR_HUMAN Deleterious Deleterious
Q76LX8 ATS13_HUMAN Deleterious Deleterious
P54803 GALC_HUMAN Deleterious Deleterious
Q9NYF0 DACT1_HUMAN Neutral Neutral
Q9NZR4 VSX1_HUMAN 0.5 Deleterious
Q29980 1B44_HUMAN Neutral Neutral
Q6E0U4 DMKN_HUMAN Neutral Neutral
O75306 NDUS2_HUMAN Neutral Neutral
Q58WW2 IQWD1_HUMAN Neutral Neutral
P04637 P53_HUMAN Deleterious Deleterious
P08588 5HT1B_HUMAN Neutral Neutral
Q8WUM0 NU133_HUMAN Neutral Neutral
Q96RS6 NUDC1_HUMAN Neutral Neutral
Q96RR1 PEO1_HUMAN Deleterious Deleterious
Q8N1W1 RGNEF_HUMAN Neutral Neutral
Q8TCG1 CIP2A_HUMAN Neutral Neutral
P01130 LDLR_HUMAN Deleterious Deleterious
Q6ZSI9 CAN12_HUMAN Neutral Neutral
Q9NW97 TMM51_HUMAN Neutral Neutral
Q8NH40 OR6S1_HUMAN Neutral Neutral
P00966 ASSY_HUMAN Deleterious Deleterious
P06737 PYGL_HUMAN Neutral Neutral
P02730 B3AT_HUMAN Deleterious Deleterious
P02766 TTHY_HUMAN Deleterious Deleterious
Q9H9P8 L2HDH_HUMAN Deleterious Deleterious
P29400 CO4A5_HUMAN Deleterious Deleterious
P03891 NU2M_HUMAN 0.5 Neutral
P49815 TSC2_HUMAN Deleterious Neutral
Q9Y6N7 ROBO1_HUMAN Deleterious Neutral
Q58EX7 PKHG4_HUMAN Neutral Neutral
P33897 ABCD1_HUMAN Deleterious Deleterious
P08100 OPSD_HUMAN Deleterious Deleterious
Q9Y3L3 3BP1_HUMAN Neutral Neutral
A5D8W1 CG063_HUMAN Neutral Neutral
P07902 GALT_HUMAN Deleterious Deleterious
Q9UBZ9 REV1_HUMAN Neutral Neutral
A0PK11 CLRN2_HUMAN Neutral Neutral
Q9NZL9 MAT2B_HUMAN Neutral Neutral
Q8NGJ1 OR4D6_HUMAN Neutral Neutral
A8MTB9 CEA18_HUMAN Neutral Neutral
Q9Y2H8 ZN510_HUMAN Neutral Neutral
P04070 PROC_HUMAN Deleterious Deleterious
P51649 SSDH_HUMAN Neutral Deleterious
P15121 ALDR_HUMAN Neutral Neutral
Q13402 MYO7A_HUMAN Deleterious Deleterious
O15245 S22A1_HUMAN Neutral Neutral
Q14191 WRN_HUMAN Neutral Neutral
P49768 PSN1_HUMAN Deleterious Deleterious
Q6N021 TET2_HUMAN Neutral Neutral
Q9UM47 NOTC3_HUMAN Deleterious Deleterious
O60840 CAC1F_HUMAN Deleterious Deleterious
P06213 INSR_HUMAN Deleterious Deleterious
Q3T906 GNPTA_HUMAN Neutral Deleterious
O60216 RAD21_HUMAN Neutral Neutral
O15118 NPC1_HUMAN Deleterious Deleterious
Q9BXC9 BBS2_HUMAN Deleterious Deleterious
O75762 TRPA1_HUMAN Neutral Neutral
Q9Y6D9 MD1L1_HUMAN Deleterious Neutral
Q9UIK4 DAPK2_HUMAN Neutral Neutral
P34059 GALNS_HUMAN Deleterious Deleterious
Q9P003 CNIH4_HUMAN Neutral Neutral
Q495N2 S36A3_HUMAN Neutral Neutral
O15287 FANCG_HUMAN Neutral Neutral
P09493 TPM1_HUMAN Deleterious Deleterious
Q5VU43 MYOME_HUMAN Neutral Neutral
O43511 S26A4_HUMAN Deleterious Deleterious
Q9UBT7 CTNL1_HUMAN Neutral Neutral
P00451 FA8_HUMAN Deleterious Deleterious
Q86WI1 PKHL1_HUMAN Neutral Neutral
Q9Y345 SC6A5_HUMAN Neutral Neutral
Q6PD74 AAGAB_HUMAN Neutral Neutral
A6NKG5 RTL1_HUMAN Neutral Neutral
P49747 COMP_HUMAN Deleterious Deleterious
Q8IVH4 MMAA_HUMAN Deleterious Deleterious
O43918 AIRE_HUMAN Deleterious Deleterious
Q969F8 KISSR_HUMAN Neutral Deleterious
P01185 NEU2_HUMAN Deleterious Deleterious
O75923 DYSF_HUMAN Deleterious Deleterious
Q5XG99 LYSM4_HUMAN Neutral Neutral
P37173 TGFR2_HUMAN Deleterious Neutral
Q93063 EXT2_HUMAN Deleterious Deleterious
Q02388 CO7A1_HUMAN Deleterious Deleterious
P48048 IRK1_HUMAN Deleterious Deleterious
P35579 MYH9_HUMAN Deleterious Deleterious
P58012 FOXL2_HUMAN Deleterious Deleterious
Q8IUD2 RB6I2_HUMAN Neutral Neutral
P00480 OTC_HUMAN Deleterious Deleterious
O00505 IMA3_HUMAN Neutral Neutral
P51795 CLCN5_HUMAN Deleterious Deleterious
Q8WZ42 TITIN_HUMAN Neutral Neutral
P12883 MYH7_HUMAN Deleterious Deleterious
O60880 SH21A_HUMAN Deleterious Deleterious
P35670 ATP7B_HUMAN Deleterious Deleterious
Q9UHK6 AMACR_HUMAN Neutral Neutral
P49238 CX3C1_HUMAN Neutral Neutral
P78363 ABCA4_HUMAN Deleterious Deleterious
Q15772 SPEG_HUMAN Neutral Neutral
P05186 PPBT_HUMAN Deleterious Deleterious
P25054 APC_HUMAN Deleterious Deleterious
P08100 OPSD_HUMAN Deleterious Deleterious
P42898 MTHR_HUMAN Deleterious Deleterious
P51787 KCNQ1_HUMAN Deleterious Deleterious
Q8IUG5 MY18B_HUMAN Deleterious Neutral
Q9UPZ3 HPS5_HUMAN Neutral Neutral
Q8TBZ5 ZN502_HUMAN Neutral Neutral
P04637 P53_HUMAN Deleterious Deleterious
P10275 ANDR_HUMAN Deleterious Deleterious
P40692 MLH1_HUMAN Deleterious Deleterious
P23526 SAHH_HUMAN Deleterious Neutral
Q9P2P1 K1305_HUMAN Neutral Neutral
P04637 P53_HUMAN Deleterious Deleterious
P21439 MDR3_HUMAN Deleterious Deleterious
O76090 BEST1_HUMAN Deleterious Deleterious
Q7Z7A1 CE110_HUMAN Neutral Neutral
Q13144 EI2BE_HUMAN Deleterious Deleterious
Q9GZX5 ZN350_HUMAN Neutral Neutral
Q9NP31 SH22A_HUMAN Neutral Neutral
Q6UWM7 GBA3_HUMAN Neutral Neutral
P33897 ABCD1_HUMAN Deleterious Deleterious
O15118 NPC1_HUMAN Deleterious Deleterious
P30518 V2R_HUMAN Deleterious Deleterious
Q13315 ATM_HUMAN Neutral Deleterious
P17927 CR1_HUMAN Neutral Neutral
Q8TF72 SHRM3_HUMAN Neutral Neutral
P30281 CCND3_HUMAN Neutral Neutral
P06276 CHLE_HUMAN Deleterious Deleterious
Q9BRP8 WIBG_HUMAN Neutral Neutral
O95352 ATG7_HUMAN Neutral Neutral
Q9H9S5 FKRP_HUMAN Deleterious Deleterious
O43511 S26A4_HUMAN Deleterious Deleterious
Q6NT55 CP4FN_HUMAN Deleterious Deleterious
Q09666 AHNK_HUMAN Neutral Neutral
P04626 ERBB2_HUMAN Neutral Neutral
Q8NHU2 CT026_HUMAN Neutral Neutral
Q9UL01 DSE_HUMAN Neutral Neutral
Q96EK7 F120B_HUMAN Neutral Neutral
Q14764 MVP_HUMAN Neutral Neutral
P28715 ERCC5_HUMAN Neutral Neutral
Q13326 SGCG_HUMAN Deleterious Deleterious
P43026 GDF5_HUMAN Deleterious Deleterious
P01111 RASN_HUMAN Deleterious Deleterious
P35670 ATP7B_HUMAN Deleterious Deleterious
Q6PKH6 DR4L2_HUMAN Neutral Neutral
P29400 CO4A5_HUMAN Deleterious Deleterious
Q8WWQ8 STAB2_HUMAN Neutral Neutral
Q6P9F0 CCD62_HUMAN Neutral Neutral
P14770 GPIX_HUMAN Deleterious Deleterious
Q14CZ7 FAKD3_HUMAN Neutral Neutral
P20591 MX1_HUMAN Neutral Neutral
P11413 G6PD_HUMAN Deleterious Deleterious
P12236 ADT3_HUMAN Deleterious Neutral
O43586 PPIP1_HUMAN Neutral Neutral
Q9UM47 NOTC3_HUMAN Deleterious Deleterious
P06132 DCUP_HUMAN Deleterious Deleterious
P20930 FILA_HUMAN Neutral Neutral
P17066 HSP76_HUMAN Neutral Neutral
P14770 GPIX_HUMAN Deleterious Deleterious
Q13546 RIPK1_HUMAN Neutral Neutral
P00451 FA8_HUMAN Deleterious Deleterious
P04180 LCAT_HUMAN Deleterious Deleterious
A8MWY0 K132L_HUMAN Neutral Neutral
Q9BXM0 PRAX_HUMAN Neutral Neutral
P78363 ABCA4_HUMAN Deleterious Deleterious
P00451 FA8_HUMAN Deleterious Deleterious
Q14CN4 K2C72_HUMAN Neutral Neutral
Q9Y5Z9 UBIA1_HUMAN Deleterious Deleterious
Q02817 MUC2_HUMAN Neutral Neutral
Q8NCU4 K1407_HUMAN Neutral Neutral
Q8NH79 OR6X1_HUMAN Neutral Neutral
Q92736 RYR2_HUMAN Deleterious Deleterious
P42898 MTHR_HUMAN Deleterious Deleterious
Q4LDE5 SVEP1_HUMAN Neutral Neutral
Q96S44 PRPK_HUMAN Neutral Neutral
Q9BQI7 PSD2_HUMAN Neutral Neutral
Q9H0F7 ARL6_HUMAN Deleterious Deleterious
Q9NXN4 GDAP2_HUMAN Neutral Neutral
P01130 LDLR_HUMAN Deleterious Deleterious
P40337 VHL_HUMAN Deleterious Deleterious
P25445 TNR6_HUMAN Deleterious Deleterious
Q9Y5H5 PCDA9_HUMAN Neutral Neutral
P14679 TYRO_HUMAN Deleterious Deleterious
P08588 ADRB1_HUMAN Neutral Neutral
P28340 DPOD1_HUMAN Neutral Neutral
P27169 PON1_HUMAN Neutral Neutral
O94972 TRI37_HUMAN Neutral Deleterious
P02452 CO1A1_HUMAN Deleterious Deleterious
P10082 PYY_HUMAN Neutral Neutral
Q53EZ4 CEP55_HUMAN Neutral Neutral
Q96NG3 TTC25_HUMAN Neutral Neutral
P08588 ADRB3_HUMAN Neutral Neutral
Q96QS6 KPSH2_HUMAN Neutral Neutral
Q9HCC0 MCCB_HUMAN Deleterious Deleterious
P10635 CP2D6_HUMAN Neutral Neutral
Q15652 JHD2C_HUMAN Neutral Neutral
Q96SE0 ABHD1_HUMAN Neutral Neutral
Q9BQI7 PSD2_HUMAN Neutral Neutral
P02766 TTHY_HUMAN Deleterious Deleterious
P35523 CLCN1_HUMAN Deleterious Deleterious
P22309 UD11_HUMAN Deleterious Deleterious
O15118 NPC1_HUMAN Deleterious Deleterious
Q9H3S7 PTN23_HUMAN Neutral Deleterious
Q9BY15 EMR3_HUMAN Neutral Neutral
O60880 SH21A_HUMAN Deleterious Deleterious
Q86VQ3 TXND2_HUMAN Neutral Neutral
Q9UQF2 JIP1_HUMAN Neutral Neutral
P02461 CO3A1_HUMAN Deleterious Deleterious
P34059 GALNS_HUMAN Deleterious Deleterious
P04637 P53_HUMAN Deleterious Deleterious
P78562 PHEX_HUMAN Deleterious Deleterious
Q96JA1 LRIG1_HUMAN Neutral Neutral
P02533 K1C14_HUMAN Deleterious Deleterious
P05186 PPBT_HUMAN Deleterious Deleterious
P09326 CD48_HUMAN Neutral Neutral
Q29980 1B35_HUMAN Neutral Neutral
Q8N4C6 NIN_HUMAN Neutral Neutral
Q58DX5 NADL2_HUMAN Neutral Neutral
Q9UPZ9 ICK_HUMAN 0.5 Neutral
P35556 FBN1_HUMAN Deleterious Neutral
P11532 DMD_HUMAN Deleterious Deleterious
P60201 MYPR_HUMAN Deleterious Deleterious
P05166 PCCB_HUMAN Deleterious Deleterious
P30493 1B55_HUMAN Neutral Neutral
Q68DN1 CB016_HUMAN Neutral Neutral
Q659C4 LAR1B_HUMAN Neutral Neutral
Q01974 ROR2_HUMAN Deleterious Deleterious
Q15858 SCN9A_HUMAN Deleterious Deleterious
Q86TB3 ALPK2_HUMAN Neutral Neutral
O43435 TBX1_HUMAN Deleterious Neutral
P33897 ABCD1_HUMAN Deleterious Deleterious
P41181 AQP2_HUMAN Deleterious Deleterious
P38398 BRCA1_HUMAN Deleterious Deleterious
O43602 DCX_HUMAN Deleterious Deleterious
P38398 BRCA1_HUMAN Neutral Neutral
P22413 ENPP1_HUMAN Deleterious Deleterious
Q8IWY9 CDAN1_HUMAN Deleterious Neutral
P06401 PRGR_HUMAN Neutral Neutral
P59923 ZN445_HUMAN Neutral Neutral
Q68CQ1 CA175_HUMAN Neutral Neutral
P29322 EPHA8_HUMAN Neutral Neutral
Q9ULC3 RAB23_HUMAN Neutral Deleterious
Q149N8 SHPRH_HUMAN Neutral Deleterious
P00156 CYB_HUMAN Neutral Neutral
Q09428 ABCC8_HUMAN Deleterious Deleterious
O60404 O10H3_HUMAN Neutral Neutral
P49286 MTR1B_HUMAN Neutral Neutral
Q9Y5P8 P2R3B_HUMAN Neutral Neutral
A7E2Y1 MYH7B_HUMAN Neutral Neutral
P00439 PH4H_HUMAN Deleterious Deleterious
P34059 GALNS_HUMAN Deleterious Deleterious
Q8TAM1 BBS10_HUMAN Deleterious Deleterious
P63092 GNAS2_HUMAN Deleterious Deleterious
P37840 SYUA_HUMAN Deleterious Deleterious
P52701 MSH6_HUMAN Neutral Neutral
Q9UHC7 MKRN1_HUMAN Neutral Neutral
Q9H9B4 SFXN1_HUMAN Neutral Neutral
Q53EL9 SEZ6_HUMAN Neutral Neutral
Q969S2 NEIL2_HUMAN Neutral Neutral
P35222 CTNB1_HUMAN Deleterious Deleterious
P00451 FA8_HUMAN Deleterious Deleterious
P04637 P53_HUMAN Deleterious Deleterious
Q15582 BGH3_HUMAN Deleterious Deleterious
O95199 RCBT2_HUMAN Neutral Neutral
P49748 ACADV_HUMAN Deleterious Deleterious
P10275 ANDR_HUMAN Deleterious Deleterious
P00995 ISK1_HUMAN Neutral Deleterious
P11509 CP2A6_HUMAN Neutral Neutral
Q92947 GCDH_HUMAN Deleterious Deleterious
Q8TE82 S3TC1_HUMAN Neutral Neutral
Q9HCC0 MCCB_HUMAN Deleterious Deleterious
P10275 ANDR_HUMAN Deleterious Deleterious
O75891 FTHFD_HUMAN Neutral Neutral
Q8TD31 CCHCR_HUMAN Neutral Neutral
P01137 TGFB1_HUMAN Deleterious Deleterious
P56279 TCL1A_HUMAN Neutral Neutral
P35498 SCN1A_HUMAN Deleterious Deleterious
P16930 FAAA_HUMAN Deleterious Deleterious
P82251 BAT1_HUMAN Deleterious Deleterious
P13569 CFTR_HUMAN Deleterious Deleterious
P06213 INSR_HUMAN Deleterious Deleterious
P12883 MYH7_HUMAN Deleterious Deleterious
P17661 DESM_HUMAN Deleterious Deleterious
P82251 BAT1_HUMAN Deleterious Neutral
O95843 GUC1C_HUMAN Neutral Neutral
Q8N9L9 ACOT4_HUMAN Neutral Neutral
P08034 CXB1_HUMAN Deleterious Deleterious
P54802 ANAG_HUMAN Deleterious Deleterious
Q9BYT1 S17A9_HUMAN Neutral Neutral
O75298 RTN2_HUMAN Neutral Neutral
Q93099 HGD_HUMAN Deleterious Deleterious
Q96DS6 M4A6E_HUMAN Neutral Neutral
P30613 KPYR_HUMAN Deleterious Deleterious
P38935 SMBP2_HUMAN Deleterious Deleterious
P01011 AACT_HUMAN Neutral Deleterious
Q96J66 ABCCB_HUMAN Neutral Neutral
Q08830 FGL1_HUMAN Neutral Neutral
P05062 ALDOB_HUMAN Deleterious Deleterious
P42768 WASP_HUMAN Deleterious Deleterious
Q14524 SCN5A_HUMAN Deleterious Deleterious
Q14524 SCN5A_HUMAN Deleterious Deleterious
P82279 CRUM1_HUMAN Deleterious Deleterious
O15204 ADEC1_HUMAN Neutral Neutral
Q53H12 AGK_HUMAN Neutral Neutral
P20807 CAN3_HUMAN Deleterious Deleterious
Q9BUR4 TCAB1_HUMAN Neutral Neutral
P43632 KI2S4_HUMAN Neutral Neutral
P35670 ATP7B_HUMAN Deleterious Deleterious
Q96HY7 DHTK1_HUMAN Neutral Neutral
P07225 PROS_HUMAN Deleterious Deleterious
P00451 FA8_HUMAN Deleterious Deleterious
Q9BXW9 FACD2_HUMAN Neutral Neutral
Q6P093 ADCL2_HUMAN Neutral Neutral
P48728 GCST_HUMAN Deleterious Deleterious
P15289 ARSA_HUMAN Deleterious Deleterious
Q9UBB9 TFP11_HUMAN Neutral Neutral
P04062 GLCM_HUMAN Deleterious Deleterious
P00451 FA8_HUMAN Deleterious Deleterious
Q9Y620 RA54B_HUMAN Neutral Deleterious
P29400 CO4A5_HUMAN Deleterious Deleterious
P35499 SCN4A_HUMAN Deleterious Deleterious
Q6ZVN8 RGMC_HUMAN Deleterious Deleterious
Q96FN9 DTD2_HUMAN Neutral Neutral
Q96DC8 ECHD3_HUMAN Neutral Neutral
Q9BWW9 APOL5_HUMAN Neutral Neutral
Q86V21 AACS_HUMAN Neutral Neutral
P06280 AGAL_HUMAN Deleterious Deleterious
Q9Y5Z4 HEBP2_HUMAN Neutral Neutral
Q16281 CNGA3_HUMAN Deleterious Deleterious
P29033 CXB2_HUMAN Deleterious Deleterious
P37023 ACVL1_HUMAN Deleterious Deleterious
Q8NH87 OR9G1_HUMAN Neutral Neutral
P78364 PHC1_HUMAN Neutral Neutral
P11362 FGFR1_HUMAN Deleterious Deleterious
P02533 K1C14_HUMAN Deleterious Deleterious
P21802 FGFR2_HUMAN Deleterious Deleterious
Q00973 B4GN1_HUMAN Neutral Neutral
P11802 CDK4_HUMAN Deleterious Neutral
Q9C093 SPEF2_HUMAN Neutral Neutral
Q9Y623 MYH4_HUMAN Neutral Neutral
Q01955 CO4A3_HUMAN Deleterious Deleterious
P13637 AT1A3_HUMAN Deleterious Deleterious
P06858 LIPL_HUMAN Deleterious Deleterious
O95999 BCL10_HUMAN Deleterious Deleterious
P24666 PPAC_HUMAN Neutral Neutral
P35523 CLCN1_HUMAN Deleterious Deleterious
P35555 FBN1_HUMAN Deleterious Deleterious
P43246 MSH2_HUMAN Deleterious Neutral
Q02156 KPCE_HUMAN Neutral Neutral
P00813 ADA_HUMAN Deleterious Deleterious
O00311 CDC7_HUMAN Neutral Neutral
Q15431 SYCP1_HUMAN Neutral Neutral
Q14524 SCN5A_HUMAN Deleterious Deleterious
P38398 BRCA1_HUMAN Deleterious Deleterious
P49454 CENPF_HUMAN Neutral Neutral
Q09428 ABCC8_HUMAN Deleterious Deleterious
O76090 BEST1_HUMAN Deleterious Deleterious
P00480 OTC_HUMAN Deleterious Deleterious
P00387 NB5R3_HUMAN Deleterious Neutral
P21918 DRD5_HUMAN Neutral Neutral
Q8IWY8 ZSC29_HUMAN Neutral Neutral
O96017 CHK2_HUMAN Deleterious Deleterious
Q5U5Z8 CBPC2_HUMAN Neutral Neutral
Q8NI60 ADCK3_HUMAN Deleterious Deleterious
Q9NYK1 TLR7_HUMAN Neutral Neutral
Q9UNK4 PA2GD_HUMAN Neutral Neutral
P06132 DCUP_HUMAN Deleterious Deleterious
P08236 BGLR_HUMAN Deleterious Deleterious
Q7Z5L9 I2BP2_HUMAN Neutral Neutral
P35520 CBS_HUMAN Deleterious Deleterious
Q9UBZ9 REV1_HUMAN Neutral Neutral
P11362 FGFR1_HUMAN Deleterious Deleterious
Q6ZVT0 TTL10_HUMAN Neutral Neutral
P35555 FBN1_HUMAN Deleterious Deleterious
Q8TBZ9 CG062_HUMAN Neutral Neutral
Q9H583 HEAT1_HUMAN Neutral Neutral
Q9NZC9 SMAL1_HUMAN Deleterious Deleterious
Q9HC29 NOD2_HUMAN Deleterious Deleterious
Q9BX84 TRPM6_HUMAN Neutral Neutral
O43511 S26A4_HUMAN Deleterious Deleterious
P17661 DESM_HUMAN Deleterious Deleterious
P35555 FBN1_HUMAN Deleterious Deleterious
Q9NRJ4 TULP4_HUMAN Neutral Neutral
Q9H2G2 SLK_HUMAN Neutral Neutral
Q14524 SCN5A_HUMAN Deleterious Deleterious
O15021 MAST4_HUMAN Neutral Neutral
Q7Z4S6 KI21A_HUMAN Deleterious Deleterious
P04637 P53_HUMAN Deleterious Deleterious
Q9NYQ8 FAT2_HUMAN Neutral Neutral
Q8IVM0 CCD50_HUMAN Neutral Neutral
Q16394 EXT1_HUMAN Deleterious Deleterious
Q9UN72 PCDA7_HUMAN Neutral Neutral
Q8NBS3 S4A11_HUMAN Neutral Neutral
Q9BQS8 FYCO1_HUMAN Neutral Neutral
O95342 ABCBB_HUMAN Deleterious Deleterious
P16473 TSHR_HUMAN Deleterious Deleterious
Q7Z3B3 K1267_HUMAN Neutral Neutral
Q01453 PMP22_HUMAN Deleterious Deleterious
Q9GZU5 NYX_HUMAN Deleterious Deleterious
Q9UQ13 SHOC2_HUMAN Neutral Deleterious
Q8IVV2 LOXH1_HUMAN Neutral Neutral
P04637 P53_HUMAN Deleterious Deleterious
Q4G0P3 HYDIN_HUMAN Neutral Neutral
Q9NPC4 A4GAT_HUMAN Neutral Neutral
Q9P2K5 MYEF2_HUMAN Neutral Neutral
Q16678 CP1A2_HUMAN Deleterious Neutral
Q9UGJ0 AAKG2_HUMAN Deleterious Deleterious
Q68DD2 PA24F_HUMAN Neutral Neutral
P00492 HPRT_HUMAN Deleterious Deleterious
P78363 ABCA4_HUMAN Deleterious Deleterious
Q6PF05 TT23L_HUMAN Neutral Neutral
O76090 BEST1_HUMAN Deleterious Deleterious
Q8TBZ2 MYBPP_HUMAN Neutral Neutral
P52701 MSH6_HUMAN Neutral Neutral
P10319 1B58_HUMAN Neutral Neutral
Q8WZ42 TITIN_HUMAN Neutral Neutral
Q16281 CNGA3_HUMAN Deleterious Deleterious
Q8NB16 MLKL_HUMAN Neutral Neutral
Q5VWK5 IL23R_HUMAN Neutral Neutral
Q2M3C6 CO027_HUMAN Neutral Neutral
Q13496 MTM1_HUMAN Deleterious Deleterious
Q7RTY1 MOT9_HUMAN Neutral Neutral
Q9Y3E2 BOLA1_HUMAN Neutral Neutral
P82251 BAT1_HUMAN Deleterious Deleterious
Q5VZ19 TDR10_HUMAN Neutral Neutral
P05155 IC1_HUMAN Deleterious Neutral
Q8NF91 SYNE1_HUMAN Neutral Neutral
Q03518 TAP1_HUMAN Neutral Neutral
Q9HAW8 UD110_HUMAN Neutral Neutral
O43736 ITM2A_HUMAN Neutral Neutral
Q96Q15 SMG1_HUMAN Neutral Neutral
P04637 P53_HUMAN Deleterious Deleterious
P49917 DNLI4_HUMAN Neutral Deleterious
P35555 FBN1_HUMAN Deleterious Deleterious
P49747 COMP_HUMAN Deleterious Deleterious
Q9NWW5 CLN6_HUMAN Deleterious Deleterious
Q8WTT2 NOC3L_HUMAN Neutral Neutral
Q9UBM7 DHCR7_HUMAN Deleterious Deleterious
P35520 CBS_HUMAN Deleterious Deleterious
Q6ZN66 GBP6_HUMAN Neutral Neutral
P50416 CPT1A_HUMAN Deleterious Deleterious
P78562 PHEX_HUMAN Deleterious Deleterious
Q9UM01 YLAT1_HUMAN Deleterious Deleterious
P04062 GLCM_HUMAN Deleterious Deleterious
Q9NS98 SEM3G_HUMAN Neutral Neutral
Q68DY1 ZN626_HUMAN Neutral Neutral
Q8WZ42 TITIN_HUMAN Neutral Neutral
Q8TE73 DYH5_HUMAN Deleterious Neutral
Q02763 TIE2_HUMAN Neutral Neutral
P02649 APOE_HUMAN Neutral Neutral
O95343 SIX3_HUMAN Deleterious Deleterious
O43295 SRGP2_HUMAN Neutral Neutral
P68133 ACTS_HUMAN Deleterious Deleterious
P83111 LACTB_HUMAN Neutral Neutral
P35670 ATP7B_HUMAN Deleterious Deleterious
P51649 SSDH_HUMAN Deleterious Deleterious
P11117 PPAL_HUMAN Neutral Neutral
P51801 CLCKB_HUMAN Deleterious Deleterious
P30457 1A66_HUMAN Neutral Neutral
P05067 A4_HUMAN Deleterious Deleterious
P22033 MUTA_HUMAN Deleterious Deleterious
P48382 RFX5_HUMAN Neutral Deleterious
P01130 LDLR_HUMAN Deleterious Deleterious
P35030 TRY3_HUMAN Neutral Neutral
Q96RW7 HMCN1_HUMAN Neutral Neutral
P07686 HEXB_HUMAN Deleterious Deleterious
P04637 P53_HUMAN Deleterious Deleterious
P51587 BRCA2_HUMAN Deleterious Neutral
Q92562 FIG4_HUMAN Neutral Neutral
Q9H251 CAD23_HUMAN Deleterious Deleterious
O95477 ABCA1_HUMAN Deleterious Deleterious
Q9UKV3 ACINU_HUMAN Neutral Neutral
Q16878 CDO1_HUMAN Neutral Neutral
O15305 PMM2_HUMAN Deleterious Deleterious
P54756 EPHA5_HUMAN Neutral Neutral
Q06187 BTK_HUMAN Deleterious Deleterious
Q9NQZ2 SAS10_HUMAN Neutral Neutral
P00439 PH4H_HUMAN Deleterious Deleterious
P00451 FA8_HUMAN Deleterious Deleterious
P51587 BRCA2_HUMAN Neutral Neutral
P04062 GLCM_HUMAN Deleterious Deleterious
Q8IWY9 CDAN1_HUMAN Deleterious Deleterious
P55211 CASP9_HUMAN Neutral Neutral
O15229 KMO_HUMAN Neutral Neutral
Q9HCS4 TF7L1_HUMAN Neutral Neutral
Q9Y493 ZAN_HUMAN Neutral Neutral
P82279 CRUM1_HUMAN Deleterious Deleterious
Q8TDY2 RBCC1_HUMAN Neutral Neutral
P17661 DESM_HUMAN Deleterious Deleterious
Q6UWV2 MPZL3_HUMAN Neutral Neutral
O75923 DYSF_HUMAN Deleterious Neutral
O94911 ABCA8_HUMAN Neutral Neutral
P56539 CAV3_HUMAN Deleterious Deleterious
O75747 P3C2G_HUMAN Neutral Neutral
Q8WZ42 TITIN_HUMAN Neutral Neutral
Q5T3F8 TM63B_HUMAN Neutral Neutral
P52701 MSH6_HUMAN Neutral Neutral
P10275 ANDR_HUMAN Deleterious Deleterious
Q8TEU7 RPGF6_HUMAN Neutral Neutral
A6NGG8 CB071_HUMAN Neutral Neutral
Q6PJP8 DCR1A_HUMAN Neutral Neutral
O15118 NPC1_HUMAN Deleterious Deleterious
Q13277 STX3_HUMAN Neutral Neutral
Q4LDE5 SVEP1_HUMAN Neutral Neutral
P60484 PTEN_HUMAN Deleterious Deleterious
Q14126 DSG2_HUMAN Neutral Neutral
Q07001 ACHD_HUMAN Deleterious Deleterious
Q6AW86 Z324B_HUMAN Neutral Neutral
Q8N9T8 KRI1_HUMAN Neutral Neutral
Q96NR8 RDH12_HUMAN Deleterious Deleterious
Q99732 LITAF_HUMAN Deleterious Deleterious
P09874 PARP1_HUMAN Neutral Neutral
Q14444 CAPR1_HUMAN Neutral Neutral
P50851 LRBA_HUMAN Neutral Neutral
P21802 FGFR2_HUMAN Deleterious Deleterious
P51460 INSL3_HUMAN Neutral Deleterious
P00740 FA9_HUMAN Deleterious Deleterious
P15289 ARSA_HUMAN Deleterious Deleterious
Q92959 SO2A1_HUMAN Neutral Neutral
Q14524 SCN5A_HUMAN Deleterious Deleterious
P40337 VHL_HUMAN Deleterious Deleterious
Q8IW36 ZN695_HUMAN Neutral Neutral
P51608 MECP2_HUMAN Deleterious Neutral
P82251 BAT1_HUMAN Deleterious Deleterious
Q8WZ42 TITIN_HUMAN Neutral Neutral
Q8NGJ2 O52H1_HUMAN Neutral Neutral
P06280 AGAL_HUMAN Deleterious Deleterious
Q76LX8 ATS13_HUMAN Deleterious Neutral
Q8NDW8 TT21A_HUMAN Neutral Neutral
Q6P3S1 DEN1B_HUMAN Neutral Neutral
Q9H5K3 SG196_HUMAN Neutral Neutral
P02461 CO3A1_HUMAN Deleterious Deleterious
O75874 IDHC_HUMAN Deleterious Neutral
P02708 ACHA_HUMAN Deleterious Deleterious
Q63ZY6 NSN5C_HUMAN Neutral Neutral
Q92574 TSC1_HUMAN Deleterious Deleterious
Q8WXX0 DYH7_HUMAN Neutral Neutral
Q96QB1 RHG07_HUMAN Neutral Neutral
P58340 MLF1_HUMAN Neutral Neutral
Q8NBP7 PCSK9_HUMAN Deleterious Deleterious
P21359 NF1_HUMAN Deleterious Deleterious
O15118 NPC1_HUMAN Deleterious Deleterious
P32189 GLPK_HUMAN Deleterious Neutral
P30154 2AAB_HUMAN Deleterious Deleterious
Q14654 IRK11_HUMAN Deleterious Neutral
P07902 GALT_HUMAN Deleterious Deleterious
Q6XXX2 CU024_HUMAN Neutral Neutral
Q9ULD2 MTUS1_HUMAN Neutral Deleterious
P08034 CXB1_HUMAN Deleterious Deleterious
P08686 CP21A_HUMAN Deleterious Deleterious
Q8IVF4 DYH10_HUMAN Neutral Neutral
Q9Y2B4 T53G5_HUMAN Neutral Neutral
P04181 OAT_HUMAN Deleterious Deleterious
Q8NG48 LINS1_HUMAN Neutral Neutral
P23415 GLRA1_HUMAN Deleterious Deleterious
P55317 FOXA1_HUMAN Neutral Neutral
Q53T59 H1BP3_HUMAN Neutral Neutral
P15538 C11B1_HUMAN Neutral Deleterious
Q14524 SCN5A_HUMAN Deleterious Deleterious
P00740 FA9_HUMAN Deleterious Deleterious
P08865 RSSA_HUMAN Neutral Neutral
O75695 XRP2_HUMAN Deleterious Deleterious
Q8IWX7 UN45B_HUMAN Neutral Neutral
P01566 IFN10_HUMAN Neutral Neutral
Q96HA9 PX11C_HUMAN Neutral Neutral
P42167 LAP2B_HUMAN Neutral Neutral
Q5JPB2 ZN831_HUMAN Neutral Neutral
Q5D1E8 ZC12A_HUMAN Neutral Neutral
P51570 GALK1_HUMAN Deleterious Deleterious
Q04671 P_HUMAN Deleterious Deleterious
Q9NQF3 SERHL_HUMAN Neutral Neutral
O94761 RECQ4_HUMAN Neutral Neutral
P58173 OR2B6_HUMAN Neutral Neutral
P55072 TERA_HUMAN Deleterious Deleterious
O43520 AT8B1_HUMAN Deleterious Deleterious
Q8NH69 OR5W2_HUMAN Neutral Neutral
P60891 PRPS1_HUMAN Deleterious Deleterious
P13611 CSPG2_HUMAN Neutral Neutral
Q01432 AMPD3_HUMAN Deleterious Deleterious
Q9UN72 PCDA7_HUMAN Neutral Neutral
A2VEC9 SSPO_HUMAN Neutral Neutral
Q6IPM2 IQCE_HUMAN Neutral Neutral
Q9Y6K9 NEMO_HUMAN Deleterious Deleterious
Q96IJ6 GMPPA_HUMAN Neutral Neutral
P00439 PH4H_HUMAN Deleterious Deleterious
Q8N2A8 PLD6_HUMAN Neutral Neutral
Q9Y5Y0 FLVC1_HUMAN Neutral Neutral
O15069 NACAD_HUMAN Neutral Neutral
Q8N6M0 OTU6B_HUMAN Neutral Neutral
P10253 LYAG_HUMAN Deleterious Deleterious
Q8IWU2 LMTK2_HUMAN Neutral Neutral
Q04695 K1C17_HUMAN Deleterious Deleterious
P23760 PAX3_HUMAN Deleterious Deleterious
P51649 SSDH_HUMAN Deleterious Deleterious
P00740 FA9_HUMAN Deleterious Deleterious
P15559 NQO1_HUMAN Neutral Neutral
O15305 PMM2_HUMAN Deleterious Deleterious
A0AVF1 TTC26_HUMAN Neutral Neutral
Q9BV94 EDEM2_HUMAN Neutral Neutral
O75173 ATS4_HUMAN Neutral Neutral
P15289 ARSA_HUMAN Deleterious Deleterious
Q12866 MERTK_HUMAN Neutral Neutral
Q12860 CNTN1_HUMAN Neutral Neutral
P29400 CO4A5_HUMAN Deleterious Deleterious
Q8NHP1 ARK74_HUMAN Neutral Neutral
Q99972 MYOC_HUMAN Deleterious Deleterious
Q14507 EP3A_HUMAN Neutral Neutral
Q92793 CBP_HUMAN Deleterious Deleterious
Q6X4W1 NELF_HUMAN Neutral Deleterious
Q12809 KCNH2_HUMAN Deleterious Deleterious
P23760 PAX3_HUMAN Deleterious Deleterious
Q9NR16 C163B_HUMAN Neutral Neutral
P02749 APOH_HUMAN Neutral Neutral
P00451 FA8_HUMAN Deleterious Deleterious
Q7Z2Y5 NRK_HUMAN Neutral Neutral
Q9HC77 CENPJ_HUMAN Neutral Neutral
Q8WVV4 POF1B_HUMAN Neutral Neutral
Q9Y2C5 S17A4_HUMAN Neutral Neutral
O00469 PLOD2_HUMAN Neutral Deleterious
P20711 DDC_HUMAN Deleterious Deleterious
P30566 PUR8_HUMAN Deleterious Deleterious
Q9NYF8 BCLF1_HUMAN Neutral Neutral
O75095 MEGF6_HUMAN Neutral Neutral
P10746 HEM4_HUMAN Deleterious Deleterious
Q9H2E6 SEM6A_HUMAN Neutral Neutral
P23560 BDNF_HUMAN Deleterious Neutral
P49184 DNSL1_HUMAN Neutral Neutral
Q2I0M5 RSPO4_HUMAN Deleterious Deleterious
P43026 GDF5_HUMAN Deleterious Deleterious
P01008 ANT3_HUMAN Deleterious Deleterious
Q14695 K0087_HUMAN Neutral Neutral
P33897 ABCD1_HUMAN Deleterious Deleterious
Q08AN1 ZN616_HUMAN Neutral Neutral
P11532 DMD_HUMAN Deleterious Deleterious
P51843 NR0B1_HUMAN Deleterious Deleterious
Q9C0D5 TANC1_HUMAN Neutral Neutral
P21439 MDR3_HUMAN Deleterious Deleterious
Q8WWZ4 ABCAA_HUMAN Neutral Neutral
Q9H3P7 GCP60_HUMAN Neutral Neutral
Q63ZY6 NSN5C_HUMAN Neutral Neutral
Q6N021 TET2_HUMAN Neutral Neutral
Q9Y2W1 TR150_HUMAN Neutral Neutral
O75326 SEM7A_HUMAN Neutral Neutral
Q9NVC3 S38A7_HUMAN Neutral Neutral
Q9BPW4 APOL4_HUMAN Neutral Neutral
P51587 BRCA2_HUMAN Deleterious Deleterious
P12883 MYH7_HUMAN Deleterious Deleterious
O15067 PUR4_HUMAN Neutral Neutral
Q9P1Y5 CAMP3_HUMAN Neutral Neutral
Q92781 RDH1_HUMAN Deleterious Deleterious
Q14145 KEAP1_HUMAN Neutral Deleterious
P51587 BRCA2_HUMAN Neutral Deleterious
Q9BZF2 OSBL7_HUMAN Neutral Neutral
Q6V0I7 FAT4_HUMAN Neutral Neutral
O94806 KPCD3_HUMAN Neutral Neutral
P17405 ASM_HUMAN Deleterious Deleterious
P37231 PPARG_HUMAN Deleterious Deleterious
Q8IZ13 CE054_HUMAN Neutral Neutral
Q29980 1B44_HUMAN Neutral Neutral
P13647 K2C5_HUMAN Deleterious Deleterious
P35498 SCN1A_HUMAN Deleterious Deleterious
P63000 RAC1_HUMAN Neutral Neutral
Q9NWS9 ZN446_HUMAN Neutral Neutral
Q86V87 F16B2_HUMAN Neutral Neutral
Q9GZQ4 NMUR2_HUMAN Neutral Neutral
P25391 LAMA1_HUMAN Neutral Neutral
O95613 PCNT_HUMAN Neutral Neutral
P35555 FBN1_HUMAN Deleterious Deleterious
Q7Z614 SNX20_HUMAN Neutral Neutral
P08F94 PKHD1_HUMAN Deleterious Deleterious
P10072 HKR1_HUMAN Neutral Neutral
P11597 CETP_HUMAN Neutral Deleterious
P29965 CD40L_HUMAN Deleterious Deleterious
P21802 FGFR2_HUMAN Deleterious Deleterious
P05067 A4_HUMAN Deleterious Deleterious
P00740 FA9_HUMAN Deleterious Deleterious
Q01453 PMP22_HUMAN Deleterious Deleterious
P01011 AACT_HUMAN Neutral Neutral
P11055 MYH3_HUMAN Deleterious Deleterious
P68032 ACTC_HUMAN Deleterious Deleterious
P40225 TPO_HUMAN Neutral Neutral
O60494 CUBN_HUMAN Neutral Neutral
O60880 SH21A_HUMAN Deleterious Deleterious
P12883 MYH7_HUMAN Deleterious Deleterious
Q14789 GOGB1_HUMAN Neutral Neutral
Q8NFU0 BEST4_HUMAN Neutral Neutral
Q6N021 TET2_HUMAN Neutral Neutral
O76090 BEST1_HUMAN Deleterious Deleterious
Q8N4Q0 ZADH2_HUMAN Neutral Neutral
Q16281 CNGA3_HUMAN Deleterious Deleterious
P00748 FA12_HUMAN Deleterious Deleterious
Q9P2P6 STAR9_HUMAN Neutral Neutral
Q2HXU8 CL12B_HUMAN Neutral Neutral
Q8IUD6 RN135_HUMAN Neutral Neutral
A4UGR9 XIRP2_HUMAN Neutral Neutral
Q7Z4L5 TT21B_HUMAN Neutral Neutral
P13611 CSPG2_HUMAN Neutral Neutral
P00740 FA9_HUMAN Deleterious Deleterious
Q9ULD0 OGDHL_HUMAN Neutral Neutral
Q16555 DPYL2_HUMAN Neutral Neutral
P04000 OPSR_HUMAN Neutral Neutral
P51587 BRCA2_HUMAN Neutral Neutral
P04049 RAF1_HUMAN Deleterious Deleterious
P22304 IDS_HUMAN Deleterious Deleterious
P05106 ITB3_HUMAN Deleterious Neutral
A8K8P3 SFI1_HUMAN Neutral Neutral
P00451 FA8_HUMAN Deleterious Deleterious
Q9Y6R7 FCGBP_HUMAN Neutral Neutral
Q9UBG3 CRNN_HUMAN Neutral Neutral
A6NGD5 ZSA5C_HUMAN Neutral Neutral
O75845 SC5D_HUMAN Deleterious Deleterious
P20823 HNF1A_HUMAN Deleterious Deleterious
P27216 ANX13_HUMAN Neutral Neutral
P00966 ASSY_HUMAN Deleterious Deleterious
O95171 SCEL_HUMAN Neutral Neutral
Q01831 XPC_HUMAN Neutral Deleterious
Q9UKF2 ADA30_HUMAN Neutral Neutral
P40692 MLH1_HUMAN Deleterious Deleterious
Q9H3D4 P63_HUMAN Deleterious Deleterious
O00187 MASP2_HUMAN Neutral Neutral
Q5VY43 PEAR1_HUMAN Neutral Neutral
P11226 MBL2_HUMAN Neutral Neutral
Q9H2D6 TARA_HUMAN Neutral Neutral
P02461 CO3A1_HUMAN Deleterious Deleterious
Q8NG99 OR7G2_HUMAN Neutral Neutral
O75445 USH2A_HUMAN Deleterious Deleterious
P20823 HNF1A_HUMAN Deleterious Deleterious
Q9NZC7 WWOX_HUMAN Neutral Deleterious
P22304 IDS_HUMAN Deleterious Deleterious
Q8WZ42 TITIN_HUMAN Neutral Neutral
P46199 IF2M_HUMAN Neutral Neutral
A8K855 EFCB7_HUMAN Neutral Neutral
Q8NEW7 TMIE_HUMAN Deleterious Deleterious
O14522 PTPRT_HUMAN Deleterious Deleterious
P53814 SMTN_HUMAN Neutral Neutral
Q06187 BTK_HUMAN Deleterious Deleterious
P13760 2B14_HUMAN Neutral Neutral
P00740 FA9_HUMAN Deleterious Deleterious
P04839 CY24B_HUMAN Deleterious Deleterious
P00451 FA8_HUMAN Deleterious Deleterious
Q96LA9 MRGX4_HUMAN Neutral Neutral
Q9HAT1 LMA1L_HUMAN Neutral Neutral
Q15796 SMAD2_HUMAN Deleterious Deleterious
Q86VV4 RNB3L_HUMAN Neutral Neutral
Q96NR2 CT200_HUMAN Neutral Neutral
Q13621 S12A1_HUMAN Deleterious Deleterious
O15360 FANCA_HUMAN Deleterious Neutral
Q9Y5H1 PCDG2_HUMAN Neutral Neutral
P09417 DHPR_HUMAN Deleterious Deleterious
Q16548 B2LA1_HUMAN Neutral Neutral
P33897 ABCD1_HUMAN Deleterious Deleterious
O15553 MEFV_HUMAN Deleterious Deleterious
Q5VWK5 IL23R_HUMAN Neutral Neutral
Q13315 ATM_HUMAN Neutral Neutral
Q29836 1B67_HUMAN Neutral Neutral
P10643 CO7_HUMAN Deleterious Deleterious
P35555 FBN1_HUMAN Deleterious Deleterious
Q96PN6 ADCYA_HUMAN Neutral Neutral
P15863 PAX1_HUMAN Neutral Neutral
P34059 GALNS_HUMAN Deleterious Deleterious
O43602 DCX_HUMAN Deleterious Deleterious
Q2TAZ0 ATG2A_HUMAN Neutral Neutral
P11362 FGFR1_HUMAN Deleterious Deleterious
P09543 CN37_HUMAN Neutral Neutral
Q7Z2E3 APTX_HUMAN Deleterious Deleterious
Q8IVF2 AHNK2_HUMAN Neutral Neutral
Q9BX63 FANCJ_HUMAN Neutral Deleterious
Q15334 L2GL1_HUMAN Neutral Neutral
P04156 PRIO_HUMAN Deleterious Neutral
P49747 COMP_HUMAN Deleterious Deleterious
Q8N159 NAGS_HUMAN Deleterious Deleterious
O15360 FANCA_HUMAN Deleterious Deleterious
P04637 P53_HUMAN Deleterious Deleterious
P60891 PRPS1_HUMAN Deleterious Deleterious
O95264 5HT3B_HUMAN Neutral Neutral
P36551 HEM6_HUMAN Deleterious Deleterious
P08686 CP21A_HUMAN Deleterious Deleterious
Q04695 K1C17_HUMAN Deleterious Deleterious
Q9HC29 NOD2_HUMAN Deleterious Deleterious
Q9NP59 S40A1_HUMAN Deleterious Deleterious
Q96JJ7 TMX3_HUMAN Neutral Neutral
P32004 L1CAM_HUMAN Deleterious Deleterious
P15812 CD1E_HUMAN Neutral Neutral
P31213 S5A2_HUMAN Deleterious Neutral
Q12872 SFRS8_HUMAN Neutral Neutral
Q10981 FUT2_HUMAN Neutral Neutral
Q92503 S14L1_HUMAN Neutral Neutral
O00206 TLR4_HUMAN Neutral Neutral
Q14524 SCN5A_HUMAN Deleterious Deleterious
P08559 ODPA_HUMAN Deleterious Deleterious
Q8TF05 PP4R1_HUMAN Neutral Neutral
P51795 CLCN5_HUMAN Deleterious Deleterious
P06280 AGAL_HUMAN Deleterious Deleterious
Q13402 MYO7A_HUMAN Deleterious Deleterious
P52630 STAT2_HUMAN Neutral Neutral
Q2M296 MTHSD_HUMAN Neutral Neutral
P11712 CP2C9_HUMAN Neutral Neutral
Q15392 DHC24_HUMAN Deleterious Deleterious
P52743 ZN137_HUMAN Neutral Neutral
P29400 CO4A5_HUMAN Deleterious Deleterious
Q2I0M5 RSPO4_HUMAN Deleterious Deleterious
P08034 CXB1_HUMAN Deleterious Deleterious
P05106 ITB3_HUMAN Deleterious Deleterious
Q6W5P4 NPSR1_HUMAN Neutral Neutral
Q96BN8 F105B_HUMAN Neutral Neutral
P10253 LYAG_HUMAN Deleterious Deleterious
Q9NRH2 SNRK_HUMAN Neutral Neutral
O94972 TRI37_HUMAN Neutral Neutral
Q9NS18 GLRX2_HUMAN Neutral Neutral
P04637 P53_HUMAN Deleterious Deleterious
P16473 TSHR_HUMAN Deleterious Neutral
Q9BZ23 PANK2_HUMAN Deleterious Deleterious
P08582 TRFE_HUMAN Neutral Neutral
Q6KC79 NIPBL_HUMAN Deleterious Deleterious
P67774 PP2AA_HUMAN Neutral Neutral
Q6ZMR5 TM11A_HUMAN Neutral Neutral
P04066 FUCO_HUMAN Neutral Neutral
P14136 GFAP_HUMAN Deleterious Deleterious
O60880 SH21A_HUMAN Deleterious Deleterious
O95838 GLP2R_HUMAN Neutral Neutral
Q16678 CP1B1_HUMAN Deleterious Neutral
P78363 ABCA4_HUMAN Deleterious Deleterious
Q92540 SMG7_HUMAN Neutral Neutral
Q8N3K9 CMYA5_HUMAN Neutral Neutral
P35520 CBS_HUMAN Deleterious Deleterious
Q96PY6 NEK1_HUMAN Neutral Neutral
Q9BX63 FANCJ_HUMAN Neutral Neutral
A6NE01 F186A_HUMAN Neutral Neutral
P19793 RXRA_HUMAN Neutral Neutral
P33897 ABCD1_HUMAN Deleterious Deleterious
P53355 DAPK1_HUMAN Neutral Neutral
P09467 F16P1_HUMAN Neutral Deleterious
Q9H7P9 PKHG2_HUMAN Neutral Neutral
P21817 RYR1_HUMAN Deleterious Deleterious
O60220 TIM8A_HUMAN Neutral Deleterious
Q8N4C8 MINK1_HUMAN Neutral Neutral
Q5VST9 OBSCN_HUMAN Neutral Neutral
Q92834 RPGR_HUMAN Deleterious Deleterious
P48048 IRK1_HUMAN Deleterious Deleterious
P50219 MNX1_HUMAN Deleterious Deleterious
P00846 ATP6_HUMAN Neutral Neutral
P51587 BRCA2_HUMAN Deleterious Deleterious
Q9H221 ABCG8_HUMAN Deleterious Neutral
P52895 AK1C2_HUMAN Neutral Neutral
O00295 TULP2_HUMAN Neutral Neutral
P01258 CALC_HUMAN Neutral Neutral
Q9UM47 NOTC3_HUMAN Deleterious Deleterious
Q9HC29 NOD2_HUMAN Deleterious Deleterious
Q9NPG4 PCD12_HUMAN Neutral Neutral
P55042 RAD_HUMAN Neutral Neutral
Q15466 NR0B2_HUMAN Neutral Deleterious
P00966 ASSY_HUMAN Deleterious Deleterious
P25874 UCP1_HUMAN Neutral Neutral
P78363 ABCA4_HUMAN Deleterious Deleterious
P35557 HXK4_HUMAN Deleterious Deleterious
P35555 FBN1_HUMAN Deleterious Deleterious
Q9P2H0 K1377_HUMAN Neutral Neutral
O60566 BUB1B_HUMAN Deleterious Deleterious
P30466 1B18_HUMAN Neutral Neutral
P04062 GLCM_HUMAN Deleterious Deleterious
P52701 MSH6_HUMAN Neutral Deleterious
P19099 C11B2_HUMAN Neutral Deleterious
P08F94 PKHD1_HUMAN Deleterious Deleterious
O60663 LMX1B_HUMAN Deleterious Deleterious
P32942 ICAM1_HUMAN Neutral Neutral
Q15849 UT2_HUMAN Neutral Neutral
Q5BJF6 ODFP2_HUMAN Neutral Neutral
Q9BVL2 NUPL1_HUMAN Neutral Neutral
O43826 G6PT1_HUMAN Deleterious Deleterious
P00480 OTC_HUMAN Deleterious Deleterious
P06213 INSR_HUMAN Deleterious Deleterious
Q96QU1 PCD15_HUMAN Neutral Deleterious
Q99665 I12R2_HUMAN Neutral Neutral
Q8NH48 OR5B3_HUMAN Neutral Neutral
P50748 KNTC1_HUMAN Neutral Neutral
Q9UM47 NOTC3_HUMAN Deleterious Deleterious
P13569 CFTR_HUMAN Deleterious Deleterious
P06213 INSR_HUMAN Deleterious Deleterious
P35555 FBN1_HUMAN Deleterious Deleterious
P23946 CMA1_HUMAN Neutral Neutral
Q13873 BMPR2_HUMAN Deleterious Deleterious
Q9UJ71 CLC4K_HUMAN Neutral Neutral
P07902 GALT_HUMAN Deleterious Deleterious
P35520 CBS_HUMAN Deleterious Deleterious
Q13618 CUL3_HUMAN Neutral Neutral
Q29980 1A02_HUMAN Neutral Neutral
P22607 FGFR3_HUMAN Deleterious Deleterious
Q6UWV6 ENPP7_HUMAN Neutral Neutral
P04637 P53_HUMAN Deleterious Deleterious
P15289 ARSA_HUMAN Deleterious Deleterious
P04637 P53_HUMAN Deleterious Deleterious
Q7RTZ1 OVCH2_HUMAN Neutral Neutral
P34059 GALNS_HUMAN Deleterious Deleterious
Q86W24 NAL14_HUMAN Neutral Neutral
Q5VWT5 CA168_HUMAN Neutral Neutral
P13647 K2C5_HUMAN Deleterious Deleterious
Q9Y223 GLCNE_HUMAN Deleterious Deleterious
P35556 FBN2_HUMAN Deleterious Deleterious
P11137 MAP2_HUMAN Neutral Neutral
P22735 TGM1_HUMAN Deleterious Deleterious
P07949 RET_HUMAN Deleterious Deleterious
Q14241 ELOA1_HUMAN Neutral Neutral
P15918 RAG1_HUMAN Deleterious Deleterious
Q9BX63 FANCJ_HUMAN Neutral Deleterious
Q5JYT7 K1755_HUMAN Neutral Neutral
P10912 GHR_HUMAN Deleterious Deleterious
Q16787 LAMA3_HUMAN Neutral Neutral
Q9BUY7 CN143_HUMAN Neutral Neutral
Q9C0B6 FAM5B_HUMAN Neutral Neutral
A1L4K1 FSD2_HUMAN Neutral Neutral
P51993 FUT6_HUMAN Neutral Neutral
P21802 FGFR2_HUMAN Deleterious Deleterious
P51608 MECP2_HUMAN Deleterious Deleterious
P04792 HSPB1_HUMAN Deleterious Deleterious
Q8NBP7 PCSK9_HUMAN Neutral Neutral
O15013 ARHGA_HUMAN Neutral Neutral
Q5R3I4 TTC38_HUMAN Neutral Neutral
O95343 SIX3_HUMAN Deleterious Deleterious
Q5JWF2 GNAS1_HUMAN Neutral Deleterious
O96017 CHK2_HUMAN Deleterious Deleterious
Q9BQ50 TREX2_HUMAN Neutral Neutral
Q7Z7G8 VP13B_HUMAN Deleterious Neutral
P14410 SUIS_HUMAN Deleterious Deleterious
Q9NYQ8 FAT2_HUMAN Neutral Neutral
Q14680 MELK_HUMAN Neutral Neutral
Q9BXM7 PINK1_HUMAN Deleterious Neutral
P02708 ACHA_HUMAN Deleterious Deleterious
P00451 FA8_HUMAN Deleterious Deleterious
P04637 P53_HUMAN Deleterious Deleterious
O43708 MAAI_HUMAN Neutral Neutral
Q8IY92 SLX4_HUMAN Neutral Neutral
P21817 RYR1_HUMAN Deleterious Neutral
P10275 ANDR_HUMAN Deleterious Deleterious
P54886 P5CS_HUMAN Neutral Deleterious
Q9BXW9 FACD2_HUMAN Neutral Deleterious
P21912 DHSB_HUMAN Deleterious Deleterious
P30518 V2R_HUMAN Deleterious Deleterious
O00167 EYA2_HUMAN Neutral Neutral
P05067 A4_HUMAN Deleterious Deleterious
Q06124 PTN11_HUMAN Deleterious Deleterious
O75398 DEAF1_HUMAN Deleterious Deleterious
Q9UM47 NOTC3_HUMAN Deleterious Deleterious
P55291 CAD15_HUMAN Deleterious Deleterious
P10635 CP2D6_HUMAN Neutral Neutral
Q9H221 ABCG8_HUMAN Deleterious Deleterious
Q9NQW8 CNGB3_HUMAN Deleterious Deleterious
P04049 RAF1_HUMAN Deleterious Deleterious
P82279 CRUM1_HUMAN Deleterious Deleterious
P00439 PH4H_HUMAN Deleterious Deleterious
P06870 KLK1_HUMAN Neutral Neutral
O76090 BEST1_HUMAN Deleterious Deleterious
Q01831 XPC_HUMAN Neutral Neutral
Q695T7 S6A19_HUMAN Deleterious Deleterious
P37173 TGFR2_HUMAN Deleterious Deleterious
Q03393 PTPS_HUMAN Deleterious Deleterious
P01138 NGF_HUMAN Neutral Deleterious
P25942 TNR5_HUMAN Deleterious Deleterious
P37023 ACVL1_HUMAN Deleterious Deleterious
Q9BXB1 LGR4_HUMAN Neutral Neutral
P29400 CO4A5_HUMAN Deleterious Deleterious
Q9UKU7 ACAD8_HUMAN Deleterious Deleterious
P21802 FGFR2_HUMAN Deleterious Deleterious
P78549 NTHL1_HUMAN Neutral Neutral
Q9Y6K5 OAS3_HUMAN Neutral Neutral
Q8WXG9 GPR98_HUMAN Neutral Neutral
Q8N661 TM86B_HUMAN Neutral Neutral
P25189 MYP0_HUMAN Deleterious Deleterious
P04062 GLCM_HUMAN Deleterious Deleterious
Q8NGB6 OR4M2_HUMAN Neutral Neutral
A8MV23 SERP3_HUMAN Neutral Neutral
P01241 SOMA_HUMAN Deleterious Deleterious
Q8WYK1 CNTP5_HUMAN Neutral Neutral
P00451 FA8_HUMAN Deleterious Deleterious
P25189 MYP0_HUMAN Deleterious Deleterious
Q86SG5 S1A7A_HUMAN Neutral Neutral
Q9H3Y6 SRMS_HUMAN Neutral Neutral
Q9NRP7 STK36_HUMAN Neutral Neutral
O00418 EF2K_HUMAN Neutral Neutral
P00480 OTC_HUMAN Deleterious Deleterious
P06280 AGAL_HUMAN Deleterious Deleterious
P78363 ABCA4_HUMAN Deleterious Deleterious
P51843 NR0B1_HUMAN Deleterious Deleterious
Q9P2P6 STAR9_HUMAN Neutral Neutral
P02649 APOE_HUMAN Neutral Neutral
Q14654 IRK11_HUMAN Deleterious Deleterious
P03951 FA11_HUMAN Deleterious Deleterious
Q9Y2L5 TRS85_HUMAN Neutral Neutral
O14678 ABCD4_HUMAN Neutral Neutral
A4UGR9 XIRP2_HUMAN Neutral Neutral
Q9NYF0 DACT1_HUMAN Neutral Neutral
P11802 CDK4_HUMAN Deleterious Deleterious
P15538 C11B1_HUMAN Deleterious Deleterious
P22304 IDS_HUMAN Deleterious Deleterious
O75487 GPC4_HUMAN Neutral Neutral
P31785 IL2RG_HUMAN Deleterious Deleterious
P00740 FA9_HUMAN Deleterious Deleterious
O95477 ABCA1_HUMAN Deleterious Deleterious
Q14032 BAAT_HUMAN Neutral Neutral
O75398 DEAF1_HUMAN Deleterious Deleterious
Q9Y6K9 NEMO_HUMAN Deleterious Deleterious
O43918 AIRE_HUMAN Deleterious Deleterious
P13645 K1C10_HUMAN Deleterious Deleterious
P15848 ARSB_HUMAN Deleterious Deleterious
Q03395 ROM1_HUMAN Neutral Neutral
Q92947 GCDH_HUMAN Deleterious Deleterious
O43423 AN32C_HUMAN Neutral Neutral
O15305 PMM2_HUMAN Deleterious Deleterious
P19544 WT1_HUMAN Deleterious Deleterious
O15360 FANCA_HUMAN Deleterious Deleterious
Q9P2J2 TUTLA_HUMAN Neutral Neutral
P25189 MYP0_HUMAN Deleterious Deleterious
P07202 PERT_HUMAN Deleterious Deleterious
Q8NGK1 O51G1_HUMAN Neutral Neutral
P04637 P53_HUMAN Deleterious Deleterious
P0C0L5 CO4B_HUMAN Neutral Neutral
P22466 GALA_HUMAN Neutral Neutral
Q13651 I10R1_HUMAN Neutral Neutral
P19224 UD16_HUMAN Neutral Neutral
P00740 FA9_HUMAN Deleterious Deleterious
P35222 CTNB1_HUMAN Deleterious Deleterious
Q96B70 LENG9_HUMAN Neutral Neutral
P08686 CP21A_HUMAN Deleterious Deleterious
O76024 WFS1_HUMAN Deleterious Deleterious
P00451 FA8_HUMAN Deleterious Deleterious
Q8IU80 TMPS6_HUMAN Neutral Deleterious
Q6IA86 ELP2_HUMAN Neutral Neutral
P07320 CRGD_HUMAN Deleterious Deleterious
P00480 OTC_HUMAN Deleterious Deleterious
P51805 PLXA3_HUMAN Neutral Neutral
P30838 AL3A1_HUMAN Deleterious Neutral
Q96LB8 PGRP4_HUMAN Neutral Neutral
O60671 RAD1_HUMAN Neutral Neutral
P08034 CXB1_HUMAN Deleterious Deleterious
Q86UK7 ZN598_HUMAN Neutral Neutral
O43933 PEX1_HUMAN Deleterious Deleterious
Q8WZ42 TITIN_HUMAN Neutral Neutral
P54802 ANAG_HUMAN Deleterious Deleterious
Q96T55 KCNKG_HUMAN Neutral Neutral
P35557 HXK4_HUMAN Deleterious Deleterious
P04062 GLCM_HUMAN Deleterious Deleterious
P49815 TSC2_HUMAN Deleterious Deleterious
P35498 SCN1A_HUMAN Deleterious Deleterious
Q8N2X6 CE055_HUMAN Neutral Neutral
P17302 CXA1_HUMAN Deleterious Deleterious
O43405 COCH_HUMAN Deleterious Neutral
P11226 MBL2_HUMAN Neutral Neutral
Q6X4U4 SOSD1_HUMAN Neutral Neutral
P35555 FBN1_HUMAN Deleterious Deleterious
O75443 TECTA_HUMAN Neutral Neutral
Q92834 RPGR_HUMAN Deleterious Deleterious
P12110 CO6A2_HUMAN Deleterious Deleterious
Q03426 KIME_HUMAN Deleterious Deleterious
Q8NGN6 O10G7_HUMAN Neutral Neutral
P04156 PRIO_HUMAN Deleterious Deleterious
O43708 MAAI_HUMAN Neutral Neutral
Q8N1D5 CA158_HUMAN Neutral Neutral
P49643 PRI2_HUMAN Neutral Neutral
Q9UM01 YLAT1_HUMAN Deleterious Deleterious
Q93100 KPBB_HUMAN Neutral Deleterious
O75445 USH2A_HUMAN Deleterious Deleterious
P29033 CXB2_HUMAN Deleterious Deleterious
Q9H251 CAD23_HUMAN Deleterious Deleterious
O60890 OPHN1_HUMAN Neutral Neutral
P08F94 PKHD1_HUMAN Deleterious Deleterious
P06280 AGAL_HUMAN Deleterious Deleterious
P78363 ABCA4_HUMAN Deleterious Deleterious
P45379 TNNT2_HUMAN Deleterious Neutral
P05090 APOD_HUMAN Neutral Neutral
P54098 DPOG1_HUMAN Deleterious Deleterious
Q6ZW76 ANKS3_HUMAN Neutral Neutral
P00451 FA8_HUMAN Deleterious Deleterious
P21266 GSTM3_HUMAN Neutral Neutral
P10828 THB_HUMAN Deleterious Deleterious
P33897 ABCD1_HUMAN Deleterious Deleterious
Q13231 CHIT1_HUMAN Neutral Neutral
P38398 BRCA1_HUMAN Neutral Neutral
P08686 CP21A_HUMAN Deleterious Deleterious
P35453 HXD13_HUMAN Deleterious Deleterious
P06865 HEXA_HUMAN Deleterious Deleterious
Q9UK53 ING1_HUMAN Neutral Deleterious
Q08050 FOXM1_HUMAN Neutral Neutral
P22309 UD11_HUMAN Deleterious Deleterious
P00492 HPRT_HUMAN Deleterious Deleterious
P51688 SPHM_HUMAN Deleterious Deleterious
P13646 K1C13_HUMAN Deleterious Deleterious
P04090 REL2_HUMAN Neutral Neutral
Q6IEE8 SN12L_HUMAN Neutral Neutral
Q9NQ90 ANO2_HUMAN Neutral Neutral
Q8NEM0 MCPH1_HUMAN Neutral Neutral
O94929 ABLM3_HUMAN Neutral Neutral
P05997 CO5A2_HUMAN Neutral Neutral
Q7Z713 ANR37_HUMAN Neutral Neutral
Q86T20 CF001_HUMAN Neutral Neutral
Q14055 CO9A2_HUMAN Neutral Neutral
P00441 SODC_HUMAN Deleterious Deleterious
P00395 COX1_HUMAN Deleterious Neutral
Q9H2J7 S6A15_HUMAN Neutral Neutral
P42224 STAT1_HUMAN Deleterious Deleterious
P78363 ABCA4_HUMAN Deleterious Deleterious
Q08881 ITK_HUMAN Neutral Neutral
P35555 FBN1_HUMAN Deleterious Deleterious
O95255 MRP6_HUMAN Deleterious Deleterious
P10253 LYAG_HUMAN Deleterious Deleterious
O60449 LY75_HUMAN Neutral Neutral
P14138 EDN3_HUMAN Deleterious Deleterious
O75604 UBP2_HUMAN Neutral Neutral
P00813 ADA_HUMAN Deleterious Deleterious
Q6ZUB1 CI079_HUMAN Neutral Neutral
Q96RW7 HMCN1_HUMAN Neutral Neutral
P15976 GATA1_HUMAN Deleterious Deleterious
Q7Z5P9 MUC19_HUMAN Neutral Neutral
Q9BXR5 TLR10_HUMAN Neutral Neutral
P35499 SCN4A_HUMAN Deleterious Deleterious
Q8NBP7 PCSK9_HUMAN Neutral Deleterious
Q9HD43 PTPRH_HUMAN Neutral Neutral
Q86YZ3 HORN_HUMAN Neutral Neutral
P68032 ACTC_HUMAN Deleterious Deleterious
P22033 MUTA_HUMAN Deleterious Deleterious
Q13618 CUL3_HUMAN Neutral Neutral
Q7Z3E5 ARMC9_HUMAN Neutral Neutral
O15305 PMM2_HUMAN Deleterious Deleterious
O60566 BUB1B_HUMAN Deleterious Deleterious
Q8N6P7 I22R1_HUMAN Neutral Neutral
O94832 MYO1D_HUMAN Neutral Neutral
Q9NYK6 EURL_HUMAN Neutral Neutral
P59817 Z280A_HUMAN Neutral Neutral
O15118 NPC1_HUMAN Deleterious Deleterious
Q16670 ZN187_HUMAN Neutral Neutral
Q9UBV4 WNT16_HUMAN Neutral Neutral
Q96F46 I17RA_HUMAN Neutral Neutral
Q8WZ42 TITIN_HUMAN Neutral Neutral
Q8NGY6 OR6N2_HUMAN Neutral Neutral
P82251 BAT1_HUMAN Deleterious Deleterious
P00451 FA8_HUMAN Deleterious Deleterious
P37059 DHB2_HUMAN Neutral Neutral
Q96NL8 CH037_HUMAN Neutral Neutral
Q9UM47 NOTC3_HUMAN Deleterious Deleterious
P51648 AL3A2_HUMAN Deleterious Deleterious
P36897 TGFR1_HUMAN Deleterious Neutral
O43918 AIRE_HUMAN Deleterious Deleterious
Q8NEV8 EXPH5_HUMAN Neutral Neutral
P33897 ABCD1_HUMAN Deleterious Deleterious
Q6P0Q8 MAST2_HUMAN Neutral Neutral
O43316 PAX4_HUMAN Neutral Deleterious
P11217 PYGM_HUMAN Deleterious Deleterious
P05186 PPBT_HUMAN Deleterious Deleterious
Q99732 LITAF_HUMAN Deleterious Deleterious
Q9BXM7 PINK1_HUMAN Deleterious Deleterious
P00740 FA9_HUMAN Deleterious Deleterious
P10253 LYAG_HUMAN Deleterious Deleterious
P35251 RFC1_HUMAN Neutral Neutral
Q6EMB2 TTLL5_HUMAN Neutral Neutral
P55040 GEM_HUMAN Neutral Neutral
Q02388 CO7A1_HUMAN Deleterious Deleterious
Q13751 LAMB3_HUMAN Neutral Deleterious
Q9UKV3 ACINU_HUMAN Neutral Neutral
P22304 IDS_HUMAN Deleterious Deleterious
Q76LX8 ATS13_HUMAN Deleterious Deleterious
Q9NYV6 RRN3_HUMAN Neutral Neutral
P35670 ATP7B_HUMAN Deleterious Deleterious
P35520 CBS_HUMAN Deleterious Deleterious
Q14D04 MELT_HUMAN Neutral Neutral
Q96GY0 F164A_HUMAN Neutral Neutral
Q03468 ERCC6_HUMAN Neutral Neutral
P40692 MLH1_HUMAN Deleterious Deleterious
P13569 CFTR_HUMAN Deleterious Deleterious
P13569 CFTR_HUMAN Deleterious Deleterious
Q9UHC6 CNTP2_HUMAN Neutral Neutral
Q9Y2I9 TBC30_HUMAN Neutral Neutral
P14679 TYRO_HUMAN Deleterious Deleterious
Q9BZA7 PC11X_HUMAN Neutral Neutral
Q7Z6J9 SEN54_HUMAN Neutral Neutral
Q99972 MYOC_HUMAN Deleterious Deleterious
P00740 FA9_HUMAN Deleterious Deleterious
P02810 PRPC_HUMAN Neutral Neutral
Q01860 PO5F1_HUMAN Neutral Neutral
P10275 ANDR_HUMAN Deleterious Deleterious
P07902 GALT_HUMAN Deleterious Deleterious
Q9BXF3 CECR2_HUMAN Neutral Neutral
Q6ZTR5 CX022_HUMAN Neutral Neutral
P04637 P53_HUMAN Deleterious Deleterious
P21359 NF1_HUMAN Deleterious Deleterious
Q2M2I8 AAK1_HUMAN Neutral Neutral
Q8TDW7 FAT3_HUMAN Neutral Neutral
Q8N6Y2 LRC17_HUMAN Neutral Neutral
P30793 GCH1_HUMAN Deleterious Deleterious
A2VEC9 SSPO_HUMAN Neutral Neutral
O76090 BEST1_HUMAN Deleterious Deleterious
Q8IY84 NIM1_HUMAN Neutral Neutral
P41143 OPRD_HUMAN Neutral Neutral
P24821 TENA_HUMAN Neutral Neutral
Q5U5Z8 CBPC2_HUMAN Neutral Neutral
Q9HB58 SP110_HUMAN Neutral Neutral
Q9UI46 DNAI1_HUMAN Neutral Neutral
P16188 1A30_HUMAN Neutral Neutral
P00367 DHE3_HUMAN Deleterious Deleterious
O43602 DCX_HUMAN Deleterious Deleterious
Q9NZ71 RTEL1_HUMAN Neutral Neutral
Q12809 KCNH2_HUMAN Deleterious Deleterious
Q5T4W7 ARTN_HUMAN Neutral Neutral
Q13402 MYO7A_HUMAN Deleterious Deleterious
O94955 RHBT3_HUMAN Neutral Neutral
P21359 NF1_HUMAN Deleterious Deleterious
Q8N9W4 GG6L2_HUMAN Neutral Neutral
O95255 MRP6_HUMAN Deleterious Neutral
Q8WWZ7 ABCA5_HUMAN Neutral Neutral
O75342 LX12B_HUMAN Deleterious Deleterious
Q01453 PMP22_HUMAN Deleterious Deleterious
Q92851 CASPA_HUMAN Neutral Deleterious
A8MWS1 KI3P1_HUMAN Neutral Neutral
Q9Y223 GLCNE_HUMAN Deleterious Deleterious
P04062 GLCM_HUMAN Deleterious Deleterious
Q13535 ATR_HUMAN Neutral Neutral
Q03692 COAA1_HUMAN Deleterious Deleterious
Q96J92 WNK4_HUMAN Neutral Deleterious
P12644 BMP4_HUMAN Neutral Deleterious
Q2KHM9 K0753_HUMAN Neutral Neutral
P04637 P53_HUMAN Deleterious Deleterious
P52952 NKX25_HUMAN Deleterious Deleterious
P24855 DNAS1_HUMAN Neutral Neutral
P13569 CFTR_HUMAN Deleterious Deleterious
P52746 ZN142_HUMAN Neutral Neutral
P04275 VWF_HUMAN Deleterious Deleterious
Q03431 PTH1R_HUMAN Deleterious Deleterious
P08686 CP21A_HUMAN Deleterious Deleterious
Q8NI51 CTCFL_HUMAN Neutral Neutral
P21709 EPHA1_HUMAN Neutral Neutral
O43734 CIKS_HUMAN Neutral Neutral
P04839 CY24B_HUMAN Deleterious Deleterious
O15327 INP4B_HUMAN Neutral Neutral
Q12840 KIF5A_HUMAN Deleterious Deleterious
Q9ULH4 LRFN2_HUMAN Neutral Neutral
P60412 KR10B_HUMAN Neutral Neutral
Q9UBZ4 APEX2_HUMAN Neutral Neutral
Q06187 BTK_HUMAN Deleterious Deleterious
Q96L96 ALPK3_HUMAN Neutral Neutral
P00439 PH4H_HUMAN Deleterious Deleterious
P43699 NKX21_HUMAN Deleterious Deleterious
P51570 GALK1_HUMAN Deleterious Deleterious
P02042 HBA_HUMAN Neutral Neutral
P05177 CP1A2_HUMAN Neutral Neutral
Q8NI35 INADL_HUMAN Neutral Neutral
P16157 ANK1_HUMAN Neutral Neutral
Q9H251 CAD23_HUMAN Neutral Deleterious
O15446 RPA34_HUMAN Neutral Neutral
P00740 FA9_HUMAN Deleterious Deleterious
Q06124 PTN11_HUMAN Deleterious Deleterious
Q15392 DHC24_HUMAN Deleterious Deleterious
P06132 DCUP_HUMAN Deleterious Deleterious
O43826 G6PT1_HUMAN Deleterious Deleterious
P29400 CO4A5_HUMAN Deleterious Deleterious
Q7L590 MCM10_HUMAN Neutral Neutral
Q7Z443 PK1L3_HUMAN Neutral Neutral
P04637 P53_HUMAN Deleterious Deleterious
O14948 TFEC_HUMAN Neutral Neutral
P52701 MSH6_HUMAN Neutral Neutral
P05062 ALDOB_HUMAN Deleterious Neutral
Q9UQ84 EXO1_HUMAN Neutral Neutral
O94985 CSTN1_HUMAN Neutral Neutral
Q9UBR2 CATZ_HUMAN Neutral Neutral
P40337 VHL_HUMAN Deleterious Deleterious
Q96KB5 TOPK_HUMAN Neutral Neutral
P00403 COX2_HUMAN 0.5 Neutral
O75603 GCM2_HUMAN Neutral Deleterious
P42771 CD2A1_HUMAN Deleterious Deleterious
O95528 GTR10_HUMAN Deleterious Deleterious
Q5JVL4 EFHC1_HUMAN Deleterious Neutral
P16473 TSHR_HUMAN Deleterious Neutral
O00255 MEN1_HUMAN Deleterious Deleterious
P29965 CD40L_HUMAN Deleterious Deleterious
P12883 MYH7_HUMAN Deleterious Deleterious
P42336 PK3CA_HUMAN Deleterious Deleterious
P33076 C2TA_HUMAN Neutral Deleterious
P54652 HSP72_HUMAN Neutral Neutral
P35240 MERL_HUMAN Deleterious Deleterious
O15118 NPC1_HUMAN Deleterious Deleterious
Q09428 ABCC8_HUMAN Deleterious Deleterious
Q9BZC1 CELF4_HUMAN Neutral Neutral
P06280 AGAL_HUMAN Deleterious Deleterious
Q96PK2 MACF4_HUMAN Neutral Neutral
P34913 HYES_HUMAN Neutral Neutral
P20807 CAN3_HUMAN Deleterious Deleterious
O75443 TECTA_HUMAN Deleterious Deleterious
Q9UIV8 SPB13_HUMAN Neutral Neutral
O15537 XLRS1_HUMAN Deleterious Deleterious
P22830 HEMH_HUMAN Deleterious Deleterious
P00480 OTC_HUMAN Deleterious Deleterious
O00339 MATN2_HUMAN Neutral Neutral
P38398 BRCA1_HUMAN Neutral Deleterious
P13647 K2C5_HUMAN Deleterious Deleterious
P21817 RYR1_HUMAN Deleterious Neutral
P63092 GNAS2_HUMAN Deleterious Deleterious
P07225 PROS_HUMAN Deleterious Deleterious
Q8WWQ2 HPSE2_HUMAN Neutral Neutral
P04637 P53_HUMAN Deleterious Deleterious
P10746 HEM4_HUMAN Deleterious Deleterious
O60840 CAC1F_HUMAN Deleterious Neutral
P13569 CFTR_HUMAN Deleterious Deleterious
P04062 GLCM_HUMAN Deleterious Deleterious
P17302 CXA1_HUMAN Deleterious Deleterious
P13945 ADRB3_HUMAN Neutral Neutral
Q9HAW4 CLSPN_HUMAN Neutral Neutral
P60484 PTEN_HUMAN Deleterious Deleterious
Q96RD7 PANX1_HUMAN Neutral Neutral
P11117 PPAP_HUMAN Neutral Neutral
P00451 FA8_HUMAN Deleterious Deleterious
P17405 ASM_HUMAN Deleterious Deleterious
Q9NNX6 CLC4M_HUMAN Neutral Neutral
P42768 WASP_HUMAN Deleterious Deleterious
P00403 COX2_HUMAN Neutral Neutral
Q8NGM9 OR8D4_HUMAN Neutral Neutral
P55822 SH3BG_HUMAN Neutral Neutral
Q8WZ42 TITIN_HUMAN Neutral Neutral
Q9UPN4 AZI1_HUMAN Neutral Neutral
P22888 LSHR_HUMAN Deleterious Deleterious
P04637 P53_HUMAN Deleterious Deleterious
P19429 TNNI3_HUMAN Deleterious Deleterious
Q16670 ZN187_HUMAN Neutral Neutral
O15417 TNC18_HUMAN Neutral Neutral
Q96C34 RUND1_HUMAN Neutral Neutral
Q9BZ23 PANK2_HUMAN Deleterious Deleterious
O75695 XRP2_HUMAN Deleterious Neutral
Q96EY8 MMAB_HUMAN Neutral Deleterious
Q9BXM7 PINK1_HUMAN Deleterious Neutral
P04062 GLCM_HUMAN Deleterious Deleterious
P02774 VTDB_HUMAN Neutral Neutral
O15305 PMM2_HUMAN Deleterious Deleterious
P09131 P3_HUMAN Neutral Neutral
P55017 S12A3_HUMAN Deleterious Deleterious
Q9NQA5 TRPV5_HUMAN Neutral Neutral
Q8WZ42 TITIN_HUMAN Neutral Neutral
Q99590 SFRIP_HUMAN Neutral Neutral
P48444 COPD_HUMAN Neutral Neutral
Q96IL0 CN153_HUMAN Neutral Neutral
P11362 FGFR1_HUMAN Deleterious Neutral
P43007 SATT_HUMAN Deleterious Neutral
Q9Y468 LMBL1_HUMAN Neutral Neutral
Q8N4U5 T11L2_HUMAN Neutral Neutral
Q9BXB1 LGR4_HUMAN Neutral Neutral
Q9UM47 NOTC3_HUMAN Deleterious Deleterious
Q13705 AVR2B_HUMAN Neutral Deleterious
P78363 ABCA4_HUMAN Deleterious Deleterious
P00451 FA8_HUMAN Deleterious Deleterious
Q06187 BTK_HUMAN Deleterious Deleterious
Q13495 MAMD1_HUMAN Neutral Neutral
Q9BYT3 STK33_HUMAN Neutral Neutral
P34925 RYK_HUMAN Neutral Neutral
Q9P1V8 CN174_HUMAN Neutral Neutral
P02452 CO1A1_HUMAN Deleterious Deleterious
P78363 ABCA4_HUMAN Deleterious Deleterious
P35520 CBS_HUMAN Deleterious Deleterious
O75445 USH2A_HUMAN Deleterious Deleterious
Q9BXR5 TLR10_HUMAN Neutral Neutral
P30485 1B47_HUMAN Neutral Neutral
O43602 DCX_HUMAN Deleterious Deleterious
Q8NB66 UN13C_HUMAN Neutral Neutral
Q5THR3 EFCB6_HUMAN Neutral Neutral
P30518 V2R_HUMAN Deleterious Deleterious
Q9Y253 POLH_HUMAN Neutral Deleterious
P00451 FA8_HUMAN Deleterious Deleterious
P14410 SUIS_HUMAN Deleterious Deleterious
O15118 NPC1_HUMAN Deleterious Deleterious
P11310 ACADM_HUMAN Deleterious Deleterious
P53701 CCHL_HUMAN Neutral Deleterious
P21817 RYR1_HUMAN Deleterious Deleterious
Q13315 ATM_HUMAN Neutral Deleterious
Q13043 STK4_HUMAN Neutral Neutral
O75197 LRP5_HUMAN Deleterious Neutral
P58012 FOXL2_HUMAN Deleterious Neutral
P04062 GLCM_HUMAN Deleterious Deleterious
P51648 AL3A2_HUMAN Deleterious Deleterious
Q9UK55 ZPI_HUMAN Neutral Neutral
Q6NXP0 CC025_HUMAN Neutral Neutral
P13569 CFTR_HUMAN Deleterious Deleterious
Q8WZ42 TITIN_HUMAN Neutral Neutral
O75197 LRP5_HUMAN Deleterious Neutral
P04637 P53_HUMAN Deleterious Deleterious
P08034 CXB1_HUMAN Deleterious Deleterious
P31327 CPSM_HUMAN Deleterious Deleterious
P21802 FGFR2_HUMAN Deleterious Deleterious
Q86TI0 TBCD1_HUMAN Neutral Neutral
P35670 ATP7B_HUMAN Deleterious Deleterious
Q7L1W4 LRC8D_HUMAN Neutral Neutral
P00451 FA8_HUMAN Deleterious Deleterious
P21549 SPYA_HUMAN Deleterious Neutral
P07196 NFL_HUMAN Deleterious Deleterious
P78363 ABCA4_HUMAN Deleterious Deleterious
Q92838 EDA_HUMAN Deleterious Deleterious
Q9ULV3 CIZ1_HUMAN Neutral Neutral
P05093 CP17A_HUMAN Deleterious Deleterious
P16455 MGMT_HUMAN Neutral Neutral
P18074 ERCC2_HUMAN Deleterious Deleterious
P51587 BRCA2_HUMAN Deleterious Deleterious
O15360 FANCA_HUMAN Neutral Deleterious
Q29836 1B67_HUMAN Neutral Neutral
P17405 ASM_HUMAN Deleterious Deleterious
P51688 SPHM_HUMAN Deleterious Deleterious
Q5VST9 OBSCN_HUMAN Neutral Neutral
P60891 PRPS1_HUMAN Deleterious Deleterious
Q96QP1 ALPK1_HUMAN Neutral Neutral
P42771 CD2A1_HUMAN Deleterious Deleterious
P10275 ANDR_HUMAN Deleterious Deleterious
Q9BYJ1 LOXE3_HUMAN Neutral Deleterious
Q8NDX2 VGLU3_HUMAN Neutral Deleterious
P01116 RASK_HUMAN Deleterious Deleterious
P04637 P53_HUMAN Deleterious Deleterious
P11509 CP2A6_HUMAN Neutral Neutral
O15197 EPHB6_HUMAN Neutral Neutral
P13569 CFTR_HUMAN Deleterious Deleterious
P38935 SMBP2_HUMAN Deleterious Deleterious
Q5TAX3 TUT4_HUMAN Neutral Neutral
Q96BI1 S22AI_HUMAN Neutral Neutral
Q9BV36 MELPH_HUMAN Neutral Neutral
Q14164 IKKE_HUMAN Neutral Neutral
P05177 CP1A2_HUMAN Neutral Neutral
P24752 THIL_HUMAN Deleterious Deleterious
P04637 P53_HUMAN Deleterious Deleterious
O75443 TECTA_HUMAN Neutral Neutral
Q96RN1 S26A8_HUMAN Neutral Neutral
O43272 PROD_HUMAN Neutral Neutral
P42771 CD2A1_HUMAN Deleterious Deleterious
P06280 AGAL_HUMAN Deleterious Deleterious
P41180 CASR_HUMAN Deleterious Deleterious
Q8IX01 SFR14_HUMAN Neutral Neutral
O43159 RRP8_HUMAN Neutral Neutral
P07359 GP1BA_HUMAN Deleterious Neutral
Q12889 OVGP1_HUMAN Neutral Neutral
Q8IWN7 RP1L1_HUMAN Neutral Neutral
Q9BZJ0 CRNL1_HUMAN Neutral Neutral
Q8NGN3 O10G4_HUMAN Neutral Neutral
P60891 PRPS1_HUMAN Deleterious Deleterious
Q6NX45 ZN774_HUMAN Neutral Neutral
P35670 ATP7B_HUMAN Deleterious Deleterious
Q02388 CO7A1_HUMAN Deleterious Deleterious
P48668 K2C6C_HUMAN Neutral Neutral
P48553 TPC10_HUMAN Neutral Neutral
P15151 PVR_HUMAN Neutral Neutral
P51798 CLCN7_HUMAN Deleterious Deleterious
P43246 MSH2_HUMAN Deleterious Deleterious
Q13402 MYO7A_HUMAN Deleterious Deleterious
P06280 AGAL_HUMAN Deleterious Deleterious
P08397 HEM3_HUMAN Deleterious Deleterious
Q13936 CAC1C_HUMAN Deleterious Deleterious
P21359 NF1_HUMAN Deleterious Neutral
Q9BWT7 CAR10_HUMAN Neutral Neutral
O15151 MDM4_HUMAN Neutral Neutral
P19971 TYPH_HUMAN Deleterious Deleterious
O60832 DKC1_HUMAN Deleterious Deleterious
Q13496 MTM1_HUMAN Deleterious Deleterious
P43246 MSH2_HUMAN Deleterious Deleterious
P16930 FAAA_HUMAN Deleterious Deleterious
Q6GPH4 XAF1_HUMAN Neutral Neutral
Q6RI45 BRWD3_HUMAN Neutral Deleterious
P05546 HEP2_HUMAN Deleterious Neutral
Q8NEA6 GLIS3_HUMAN Neutral Neutral
P00439 PH4H_HUMAN Deleterious Deleterious
P08686 CP21A_HUMAN Deleterious Deleterious
Q3MIN7 RGL3_HUMAN Neutral Neutral
O43395 PRPF3_HUMAN Neutral Deleterious
P04150 GCR_HUMAN Deleterious Deleterious
P98194 AT2C1_HUMAN Deleterious Deleterious
Q13488 VPP3_HUMAN Deleterious Deleterious
P30518 V2R_HUMAN Deleterious Deleterious
P10275 ANDR_HUMAN Deleterious Deleterious
P43246 MSH2_HUMAN Deleterious Deleterious
P98161 PKD1_HUMAN Deleterious Deleterious
P28715 ERCC5_HUMAN Neutral Neutral
Q99502 EYA1_HUMAN Neutral Deleterious
Q03405 UPAR_HUMAN Neutral Neutral
Q9HCQ7 RFRP_HUMAN Neutral Neutral
P15918 RAG1_HUMAN Deleterious Deleterious
O43866 CD5L_HUMAN Neutral Neutral
P07333 CSF1R_HUMAN Neutral Neutral
Q06187 BTK_HUMAN Deleterious Deleterious
P13569 CFTR_HUMAN Deleterious Deleterious
Q92585 MAML1_HUMAN Neutral Neutral
Q14114 LRP8_HUMAN Neutral Neutral
Q9NUV7 SPTC3_HUMAN Neutral Neutral
P24855 DNAS1_HUMAN Neutral Neutral
Q96S42 NODAL_HUMAN Neutral Neutral
P19883 FST_HUMAN Neutral Neutral
P52701 MSH6_HUMAN Neutral Neutral
Q86WS5 KLK4_HUMAN Neutral Neutral
P15918 RAG1_HUMAN Deleterious Neutral
O15264 MK13_HUMAN Neutral Neutral
P98073 ENTK_HUMAN Neutral Neutral
P16871 IL7RA_HUMAN Neutral Deleterious
Q9HBQ8 GG2L1_HUMAN Neutral Neutral
P02675 FIBB_HUMAN Neutral Deleterious
P49768 PSN1_HUMAN Deleterious Deleterious
Q7LGC8 CHST3_HUMAN Deleterious Deleterious
Q8NGW6 OR6K6_HUMAN Neutral Neutral
Q09428 ABCC8_HUMAN Deleterious Neutral
P28068 2DMB_HUMAN Neutral Neutral
P35555 FBN1_HUMAN Deleterious Deleterious
P00451 FA8_HUMAN Deleterious Deleterious
Q9GZX3 CHST6_HUMAN Deleterious Deleterious
O95602 RPA1_HUMAN Neutral Neutral
P32004 L1CAM_HUMAN Deleterious Deleterious
O75462 CRLF1_HUMAN Deleterious Deleterious
P35520 CBS_HUMAN Deleterious Deleterious
Q9GZU0 CF062_HUMAN Neutral Neutral
Q9UBT7 CTNL1_HUMAN Neutral Neutral
P00451 FA8_HUMAN Deleterious Deleterious
P30453 1A34_HUMAN Neutral Neutral
P42771 CD2A1_HUMAN Deleterious Deleterious
Q12765 SCRN1_HUMAN Neutral Neutral
Q96JQ2 CLMN_HUMAN Neutral Neutral
P49902 5NTC_HUMAN Neutral Neutral
P37088 SCNNA_HUMAN Neutral Deleterious
P12694 ODBA_HUMAN Deleterious Deleterious
P35670 ATP7B_HUMAN Deleterious Deleterious
P49770 EI2BB_HUMAN Deleterious Deleterious
Q13253 NOGG_HUMAN Deleterious Deleterious
P35523 CLCN1_HUMAN Deleterious Deleterious
P00480 OTC_HUMAN Deleterious Deleterious
O15527 OGG1_HUMAN Deleterious Neutral
Q9H9Y2 RPF1_HUMAN Neutral Neutral
Q9H0I9 TKTL2_HUMAN Neutral Neutral
O60885 BRD4_HUMAN Neutral Neutral
P00439 PH4H_HUMAN Deleterious Deleterious
Q12809 KCNH2_HUMAN Deleterious Deleterious
P00480 OTC_HUMAN Deleterious Deleterious
P02461 CO3A1_HUMAN Deleterious Deleterious
Q9BXM7 PINK1_HUMAN Deleterious Deleterious
P08397 HEM3_HUMAN Deleterious Deleterious
P04637 P53_HUMAN Deleterious Deleterious
Q9UN66 PCDB8_HUMAN Neutral Neutral
Q86W28 NALP8_HUMAN Neutral Neutral
P02730 B3AT_HUMAN Deleterious Deleterious
Q8IYT1 FA71A_HUMAN Neutral Neutral
P06865 HEXA_HUMAN Deleterious Deleterious
P00451 FA8_HUMAN Deleterious Deleterious
P78380 OLR1_HUMAN Neutral Neutral
Q16678 CP1B1_HUMAN Neutral Deleterious
Q8NHS3 MFSD8_HUMAN Deleterious Deleterious
Q6P1M3 L2GL2_HUMAN Neutral Neutral
P04062 GLCM_HUMAN Deleterious Deleterious
Q5S007 LRRK2_HUMAN Deleterious Neutral
P60201 MYPR_HUMAN Deleterious Deleterious
Q5JU67 CI117_HUMAN Neutral Neutral
P05177 CP1A2_HUMAN Neutral Neutral
Q5SZK8 FREM2_HUMAN Neutral Neutral
Q3MJ16 PA24E_HUMAN Neutral Neutral
Q06124 PTN11_HUMAN Deleterious Deleterious
Q93099 HGD_HUMAN Deleterious Deleterious
P56696 KCNQ4_HUMAN Deleterious Deleterious
Q7Z4H9 SIPAR_HUMAN Neutral Neutral
P04439 1A03_HUMAN Neutral Neutral
P00451 FA8_HUMAN Deleterious Deleterious
Q92698 RAD54_HUMAN Neutral Neutral
Q92947 GCDH_HUMAN Deleterious Neutral
A2VEC9 SSPO_HUMAN Neutral Neutral
P05106 ITB3_HUMAN Deleterious Deleterious
P35555 FBN1_HUMAN Deleterious Deleterious
Q03154 ACY1_HUMAN Neutral Deleterious
Q9UBZ9 REV1_HUMAN Neutral Neutral
Q96RL7 VP13A_HUMAN Neutral Neutral
Q9BUL8 PDC10_HUMAN Neutral Neutral
Q9BZ95 NSD3_HUMAN Neutral Neutral
Q9HCC0 MCCB_HUMAN Deleterious Deleterious
P14679 TYRO_HUMAN Deleterious Deleterious
P04637 P53_HUMAN Deleterious Deleterious
P55211 CASP9_HUMAN Neutral Neutral
Q8N4U5 T11L2_HUMAN Neutral Neutral
Q6V0I7 FAT4_HUMAN Neutral Neutral
Q96J86 CYYR1_HUMAN Neutral Neutral
O60225 SSX5_HUMAN Neutral Neutral
Q9Y6K9 NEMO_HUMAN Deleterious Deleterious
Q9Y3M9 ZN337_HUMAN Neutral Neutral
P35555 FBN1_HUMAN Deleterious Deleterious
P42684 ABL2_HUMAN Neutral Neutral
P00451 FA8_HUMAN Deleterious Deleterious
P12883 MYH7_HUMAN Deleterious Deleterious
Q99519 NEUR1_HUMAN Deleterious Deleterious
Q9ULD2 MTUS1_HUMAN Neutral Neutral
P07947 YES_HUMAN Neutral Neutral
O43526 KCNQ2_HUMAN Deleterious Deleterious
Q9BR10 CT165_HUMAN Neutral Neutral
P35226 BMI1_HUMAN Neutral Neutral
P26367 PAX6_HUMAN Deleterious Deleterious
Q6A162 K1C40_HUMAN Neutral Neutral
O15118 NPC1_HUMAN Deleterious Deleterious
Q14896 MYPC3_HUMAN Deleterious Deleterious
P60201 MYPR_HUMAN Deleterious Deleterious
Q06710 PAX8_HUMAN Deleterious Deleterious
P78504 JAG1_HUMAN Deleterious Deleterious
P00533 EGFR_HUMAN Deleterious Deleterious
Q9BZE9 ASPC1_HUMAN Neutral Neutral
P00441 SODC_HUMAN Deleterious Deleterious
P00492 HPRT_HUMAN Deleterious Deleterious
P50897 PPT1_HUMAN Deleterious Deleterious
O95180 CAC1H_HUMAN Deleterious Deleterious
Q15582 BGH3_HUMAN Deleterious Deleterious
P46019 KPB2_HUMAN Deleterious Deleterious
P01112 RASH_HUMAN Deleterious Deleterious
P51508 ZNF81_HUMAN Neutral Neutral
P04196 HRG_HUMAN Neutral Neutral
Q9UM47 NOTC3_HUMAN Deleterious Deleterious
O00255 MEN1_HUMAN Deleterious Deleterious
P51788 CLCN2_HUMAN Deleterious Neutral
Q9UHC7 MKRN1_HUMAN Neutral Neutral
P06280 AGAL_HUMAN Deleterious Deleterious
P46100 ATRX_HUMAN Deleterious Deleterious
P21817 RYR1_HUMAN Deleterious Deleterious
Q96PQ1 SIG12_HUMAN Neutral Neutral
P54368 OAZ1_HUMAN Neutral Neutral
O95835 LATS1_HUMAN Neutral Neutral
P02461 CO3A1_HUMAN Deleterious Deleterious
O00754 MA2B1_HUMAN Deleterious Deleterious
P23467 PTPRB_HUMAN Neutral Neutral
Q00887 PSG9_HUMAN Neutral Neutral
P20933 ASPG_HUMAN Deleterious Deleterious
P35555 FBN1_HUMAN Deleterious Deleterious
Q658Y4 F91A1_HUMAN Neutral Neutral
P00439 PH4H_HUMAN Deleterious Deleterious
Q8IYK2 CC105_HUMAN Neutral Neutral
P21359 NF1_HUMAN Deleterious Deleterious
Q0ZLH3 PJVK_HUMAN Deleterious Neutral
O94804 STK10_HUMAN Neutral Neutral
P17213 BPI_HUMAN Neutral Neutral
P04114 APOB_HUMAN Neutral Neutral
Q16637 SMN_HUMAN Deleterious Deleterious
Q969V4 TEKT1_HUMAN Neutral Neutral
Q96FE5 LIGO1_HUMAN Neutral Neutral
Q07864 DPOE1_HUMAN Neutral Neutral
P01130 LDLR_HUMAN Deleterious Deleterious
P34059 GALNS_HUMAN Deleterious Deleterious
P35555 FBN1_HUMAN Deleterious Deleterious
P45984 MK09_HUMAN Neutral Neutral
P08559 ODPA_HUMAN Deleterious Deleterious
P22695 QCR2_HUMAN Neutral Neutral
P35670 ATP7B_HUMAN Deleterious Deleterious
O75094 SLIT3_HUMAN Neutral Neutral
P08034 CXB1_HUMAN Deleterious Deleterious
Q96BA8 CR3L1_HUMAN Neutral Neutral
Q5VTT5 MYOM3_HUMAN Neutral Neutral
Q15858 SCN9A_HUMAN Deleterious Deleterious
P82279 CRUM1_HUMAN Deleterious Deleterious
P04066 FUCO_HUMAN Deleterious Neutral
Q5XKR9 F104B_HUMAN Neutral Neutral
Q8IYQ7 THNS1_HUMAN Neutral Neutral
Q9UKW4 VAV3_HUMAN Neutral Neutral
P08397 HEM3_HUMAN Deleterious Deleterious
Q9UJW2 TINAG_HUMAN Neutral Neutral
P00451 FA8_HUMAN Deleterious Deleterious
O15118 NPC1_HUMAN Deleterious Deleterious
P00451 FA8_HUMAN Deleterious Deleterious
P08034 CXB1_HUMAN Deleterious Deleterious
P29400 CO4A5_HUMAN Deleterious Deleterious
Q9UGN5 PARP2_HUMAN Neutral Neutral
P54803 GALC_HUMAN Deleterious Deleterious
P52333 JAK3_HUMAN Deleterious Neutral
Q969K7 TMM54_HUMAN Neutral Neutral
Q5JVX7 CA141_HUMAN Neutral Neutral
P02458 CO2A1_HUMAN Deleterious Deleterious
P21817 RYR1_HUMAN Deleterious Deleterious
P35913 PDE6B_HUMAN Deleterious Deleterious
Q9UGM3 DMBT1_HUMAN Neutral Neutral
P08F94 PKHD1_HUMAN Deleterious Deleterious
P35475 IDUA_HUMAN Deleterious Deleterious
P11216 PYGB_HUMAN Neutral Neutral
P04070 PROC_HUMAN Deleterious Deleterious
P35670 ATP7B_HUMAN Deleterious Deleterious
P04114 APOB_HUMAN Neutral Neutral
Q06187 BTK_HUMAN Deleterious Deleterious
Q8NDV3 SMC1B_HUMAN Neutral Neutral
P06280 AGAL_HUMAN Deleterious Deleterious
Q9NTJ4 MA2C1_HUMAN Neutral Neutral
Q9BZZ2 SN_HUMAN Neutral Neutral
Q9BSI4 TINF2_HUMAN Neutral Deleterious
P49917 DNLI4_HUMAN Neutral Neutral
P10515 ODP2_HUMAN Neutral Neutral
P02458 CO2A1_HUMAN Deleterious Deleterious
P00740 FA9_HUMAN Deleterious Deleterious
O60260 PRKN2_HUMAN Deleterious Deleterious
P60174 TPIS_HUMAN Deleterious Deleterious
Q03154 ACY1_HUMAN Neutral Deleterious
Q96RL7 VP13A_HUMAN Neutral Deleterious
O76054 S14L2_HUMAN Neutral Neutral
P30533 AMRP_HUMAN Neutral Neutral
Q12809 KCNH2_HUMAN Deleterious Deleterious
Q9ULC5 ACSL5_HUMAN Neutral Neutral
A6NH00 OR2T8_HUMAN Neutral Neutral
P51589 CP2J2_HUMAN Neutral Neutral
Q9H0K1 SIK2_HUMAN Neutral Neutral
P16278 BGAL_HUMAN Deleterious Deleterious
Q2M243 CCD27_HUMAN Neutral Neutral
P43632 KI2S4_HUMAN Neutral Neutral
O00241 SIRB1_HUMAN Neutral Neutral
Q07837 SLC31_HUMAN Deleterious Deleterious
Q13371 PHLP_HUMAN Neutral Neutral
Q9BSN7 TM204_HUMAN Neutral Neutral
Q6PCE3 PGM2L_HUMAN Neutral Neutral
O43520 AT8B1_HUMAN Deleterious Deleterious
Q4G0A6 CG067_HUMAN Neutral Neutral
P51168 SCNNB_HUMAN Deleterious Deleterious
Q8IY92 SLX4_HUMAN Neutral Neutral
P78504 JAG1_HUMAN Deleterious Deleterious
P08684 CP3A4_HUMAN Neutral Neutral
P22735 TGM1_HUMAN Deleterious Deleterious
P0C671 CF222_HUMAN Neutral Neutral
Q06187 BTK_HUMAN Deleterious Deleterious
P78324 SHPS1_HUMAN Neutral Neutral
Q8N8G6 CO054_HUMAN Neutral Neutral
Q9ULD9 ZN608_HUMAN Neutral Neutral
O95613 PCNT_HUMAN Neutral Neutral
Q8NA82 MARHA_HUMAN Neutral Neutral
O00555 CAC1A_HUMAN Deleterious Deleterious
P13521 SCG2_HUMAN Neutral Neutral
Q99697 PITX2_HUMAN Deleterious Deleterious
P30154 2AAB_HUMAN Deleterious Deleterious
Q5MAI5 CDKL4_HUMAN Neutral Neutral
Q9BXX3 AN30A_HUMAN Neutral Neutral
P30475 1B39_HUMAN Neutral Neutral
Q96RL7 VP13A_HUMAN Neutral Neutral
Q86YR6 POTED_HUMAN Neutral Neutral
Q15582 BGH3_HUMAN Deleterious Deleterious
Q92484 ASM3A_HUMAN Neutral Neutral
P25189 MYP0_HUMAN Deleterious Deleterious
P51878 CASP5_HUMAN Neutral Neutral
O00515 LAD1_HUMAN Neutral Neutral
Q95365 1B38_HUMAN Neutral Neutral
P35670 ATP7B_HUMAN Deleterious Deleterious
P35670 ATP7B_HUMAN Deleterious Deleterious
P00367 DHE3_HUMAN Deleterious Deleterious
P11086 PNMT_HUMAN Neutral Neutral
Q93099 HGD_HUMAN Deleterious Deleterious
Q8NBS3 S4A11_HUMAN Deleterious Deleterious
P68133 ACTS_HUMAN Deleterious Deleterious
Q8IYR2 SMYD4_HUMAN Neutral Neutral
P06280 AGAL_HUMAN Deleterious Deleterious
Q9BZW8 CD244_HUMAN Neutral Neutral
Q13144 EI2BE_HUMAN Deleterious Deleterious
P02766 TTHY_HUMAN Deleterious Neutral
P23786 CPT2_HUMAN Deleterious Deleterious
P48307 TFPI2_HUMAN Neutral Neutral
Q9NVI1 FANCI_HUMAN Neutral Neutral
Q8N999 CL029_HUMAN Neutral Neutral
P03952 KLKB1_HUMAN Neutral Neutral
Q9UQP3 TENN_HUMAN Neutral Neutral
P00451 FA8_HUMAN Deleterious Deleterious
P20813 CP2B6_HUMAN Neutral Neutral
P05534 1A24_HUMAN Neutral Neutral
Q8WYQ9 ZCH14_HUMAN Neutral Neutral
Q9NWW5 CLN6_HUMAN Deleterious Deleterious
Q13510 ASAH1_HUMAN Deleterious Deleterious
P04637 P53_HUMAN Deleterious Deleterious
P00966 ASSY_HUMAN Deleterious Deleterious
P78363 ABCA4_HUMAN Deleterious Deleterious
P38398 BRCA1_HUMAN Neutral Deleterious
P54315 LIPR1_HUMAN Neutral Neutral
O95620 DUS4L_HUMAN Neutral Neutral
Q6S5L8 SHC4_HUMAN Neutral Neutral
P21817 RYR1_HUMAN Deleterious Deleterious
P32004 L1CAM_HUMAN Deleterious Deleterious
O75398 DEAF1_HUMAN Deleterious Deleterious
P40937 RFC5_HUMAN Neutral Neutral
P23945 FSHR_HUMAN Deleterious Deleterious
O43272 PROD_HUMAN Neutral Neutral
P04839 CY24B_HUMAN Deleterious Deleterious
Q9BUP3 HTAI2_HUMAN Deleterious Deleterious
Q15746 MYLK_HUMAN Neutral Neutral
Q9HCC0 MCCB_HUMAN Deleterious Deleterious
P07225 PROS_HUMAN Deleterious Deleterious
Q8IYP9 ZDH23_HUMAN Neutral Neutral
P53667 LIMK1_HUMAN Neutral Neutral
P17213 BPI_HUMAN Neutral Neutral
Q8NBI3 DRAXI_HUMAN Neutral Neutral
P30556 AGTR1_HUMAN Neutral Neutral
P10275 ANDR_HUMAN Deleterious Deleterious
P00451 FA8_HUMAN Deleterious Deleterious
Q13395 TARB1_HUMAN Neutral Neutral
P11215 ITAM_HUMAN Neutral Neutral
Q14966 ZN638_HUMAN Neutral Neutral
P46013 KI67_HUMAN Neutral Neutral
P49815 TSC2_HUMAN Deleterious Deleterious
O60673 DPOLZ_HUMAN Neutral Neutral
Q14654 IRK11_HUMAN Deleterious Deleterious
P29122 PCSK6_HUMAN Deleterious Neutral
Q9HBX8 LGR6_HUMAN Neutral Neutral
Q96QU1 PCD15_HUMAN Neutral Neutral
Q5JQS5 OR2BB_HUMAN Neutral Neutral
Q6ZUT3 FRMD7_HUMAN Deleterious Deleterious
Q9BY49 PECR_HUMAN Neutral Neutral
Q99797 MIPEP_HUMAN Neutral Neutral
Q7Z406 MYH14_HUMAN Neutral Deleterious
Q7Z410 TMPS9_HUMAN Neutral Neutral
Q16586 SGCA_HUMAN Deleterious Deleterious
P51649 SSDH_HUMAN Deleterious Deleterious
P21359 NF1_HUMAN Deleterious Deleterious
Q96BY7 ATG2B_HUMAN Neutral Neutral
P38398 BRCA1_HUMAN Deleterious Deleterious
Q9UHK0 NUFP1_HUMAN Neutral Neutral
P21359 NF1_HUMAN Deleterious Deleterious
Q86TB3 ALPK2_HUMAN Neutral Neutral
Q05066 SRY_HUMAN Deleterious Deleterious
Q68DV7 RNF43_HUMAN Neutral Neutral
P40337 VHL_HUMAN Deleterious Deleterious
P42701 I12R1_HUMAN Neutral Deleterious
P35499 SCN4A_HUMAN Deleterious Neutral
Q86UQ4 ABCAD_HUMAN Neutral Neutral
O60942 MCE1_HUMAN Neutral Neutral
Q9NZN9 AIPL1_HUMAN Neutral Neutral
Q9NNW7 GSHR_HUMAN Neutral Neutral
P21731 TA2R_HUMAN Neutral Neutral
P21912 DHSB_HUMAN Deleterious Deleterious
P17302 CXA1_HUMAN Deleterious Deleterious
Q5SZK8 FREM2_HUMAN Neutral Neutral
P46100 ATRX_HUMAN Deleterious Deleterious
P35557 HXK4_HUMAN Deleterious Deleterious
P57058 HUNK_HUMAN Neutral Neutral
Q96EN8 MOCOS_HUMAN Neutral Neutral
P00451 FA8_HUMAN Deleterious Deleterious
O95342 ABCBB_HUMAN Deleterious Deleterious
Q9UQC9 CLCA2_HUMAN Neutral Neutral
Q9GZX3 CHST6_HUMAN Deleterious Deleterious
Q8TDL5 LPLC1_HUMAN Neutral Neutral
Q99728 BARD1_HUMAN Neutral Neutral
P02735 SAA_HUMAN Deleterious Neutral
Q15743 OGR1_HUMAN Neutral Neutral
Q8NFQ5 BPIL3_HUMAN Neutral Neutral
Q86TI0 TBCD1_HUMAN Neutral Neutral
Q01484 ANK2_HUMAN Deleterious Deleterious
O60566 BUB1B_HUMAN Deleterious Deleterious
P01031 CO5_HUMAN Neutral Neutral
P51787 KCNQ1_HUMAN Deleterious Deleterious
P51812 KS6A3_HUMAN Deleterious Deleterious
P49643 PRI2_HUMAN Neutral Neutral
P43629 KI3L1_HUMAN Neutral Neutral
P15289 ARSA_HUMAN Deleterious Deleterious
Q7RTY5 ESSPL_HUMAN Neutral Neutral
Q92562 FIG4_HUMAN Neutral Deleterious
Q969I6 S38A4_HUMAN Neutral Neutral
Q8N8Q3 YQ020_HUMAN Neutral Neutral
Q9BYD2 RM09_HUMAN Neutral Neutral
Q8IYI0 CT196_HUMAN Neutral Neutral
Q6P1A2 MBOA5_HUMAN Neutral Neutral
Q9UBD5 ORC3_HUMAN Neutral Neutral
Q12809 KCNH2_HUMAN Deleterious Deleterious
Q92947 GCDH_HUMAN Deleterious Deleterious
Q08477 CP4F3_HUMAN Neutral Neutral
P23760 PAX3_HUMAN Deleterious Deleterious
P02458 CO2A1_HUMAN Deleterious Deleterious
P39905 GDNF_HUMAN Deleterious Deleterious
O60333 KIF1B_HUMAN Neutral Deleterious
P36897 TGFR1_HUMAN Deleterious Deleterious
Q02809 PLOD1_HUMAN Deleterious Neutral
Q99972 MYOC_HUMAN Deleterious Deleterious
P08397 HEM3_HUMAN Deleterious Deleterious
P25189 MYP0_HUMAN Deleterious Deleterious
O15488 GLYG2_HUMAN Neutral Neutral
Q9BQP7 CT072_HUMAN Neutral Neutral
Q9ULH0 KDIS_HUMAN Neutral Neutral
Q13563 PKD2_HUMAN Deleterious Deleterious
Q3LI54 KR198_HUMAN Neutral Neutral
P78549 NTHL1_HUMAN Neutral Neutral
Q06187 BTK_HUMAN Deleterious Deleterious
P10828 THB_HUMAN Deleterious Deleterious
Q8NER5 ACV1C_HUMAN Neutral Neutral
Q9P1Z9 K1529_HUMAN Neutral Neutral
O15305 PMM2_HUMAN Deleterious Deleterious
A1A519 F170A_HUMAN Neutral Neutral
P54098 DPOG1_HUMAN Deleterious Deleterious
O76090 BEST1_HUMAN Deleterious Deleterious
P54756 EPHA5_HUMAN Neutral Neutral
Q15526 SURF1_HUMAN Deleterious Deleterious
P11413 G6PD_HUMAN Deleterious Deleterious
P35527 K1C9_HUMAN Deleterious Deleterious
Q9Y6A1 POMT1_HUMAN Neutral Deleterious
Q13336 UT1_HUMAN Neutral Neutral
Q16836 HCDH_HUMAN Neutral Deleterious
P08183 MDR1_HUMAN Neutral Neutral
Q6NT32 EST7_HUMAN Neutral Neutral
Q6NVH7 CS039_HUMAN Neutral Neutral
P07949 RET_HUMAN Deleterious Deleterious
Q7Z333 SETX_HUMAN Deleterious Deleterious
P05062 ALDOB_HUMAN Deleterious Deleterious
P32245 MC4R_HUMAN Neutral Neutral
P98161 PKD1_HUMAN Neutral Neutral
P22304 IDS_HUMAN Deleterious Deleterious
P35499 SCN4A_HUMAN Deleterious Deleterious
P46940 IQGA1_HUMAN Neutral Neutral
P98161 PKD1_HUMAN Deleterious Deleterious
P30459 1A74_HUMAN Neutral Neutral
Q96JP9 PCD21_HUMAN Neutral Neutral
Q09428 ABCC8_HUMAN Deleterious Deleterious
O75712 CXB3_HUMAN Deleterious Deleterious
P16455 MGMT_HUMAN Neutral Neutral
Q13469 NFAC2_HUMAN Neutral Neutral
P51580 TPMT_HUMAN Deleterious Deleterious
O60260 PRKN2_HUMAN Deleterious Deleterious
Q9UKK3 PARP4_HUMAN Neutral Neutral
P22570 ADRO_HUMAN Neutral Neutral
P40145 ADCY8_HUMAN Neutral Neutral
P12830 CADH1_HUMAN Deleterious Neutral
Q92543 SNX19_HUMAN Neutral Neutral
P29965 CD40L_HUMAN Deleterious Deleterious
P00451 FA8_HUMAN Deleterious Deleterious
P01189 COLI_HUMAN Neutral Neutral
P00326 ADH1G_HUMAN Neutral Neutral
Q9BXC9 BBS2_HUMAN Deleterious Deleterious
P15924 DESP_HUMAN Deleterious Deleterious
Q5JRX3 PREP_HUMAN Neutral Neutral
P29400 CO4A5_HUMAN Deleterious Deleterious
P59542 T2R48_HUMAN Neutral Neutral
Q15858 SCN9A_HUMAN Deleterious Deleterious
P42898 MTHR_HUMAN Deleterious Neutral
P52952 NKX25_HUMAN Deleterious Deleterious
P12883 MYH7_HUMAN Deleterious Deleterious
Q13183 S13A2_HUMAN Neutral Neutral
Q9Y619 ORNT1_HUMAN Deleterious Deleterious
Q687X5 STEA4_HUMAN Neutral Neutral
P01588 EPO_HUMAN Neutral Deleterious
Q9BZL6 KPCD2_HUMAN Neutral Neutral
P33897 ABCD1_HUMAN Deleterious Deleterious
P18464 1B51_HUMAN Neutral Neutral
Q96RR1 PEO1_HUMAN Deleterious Deleterious
Q6ZU64 CC108_HUMAN Neutral Neutral
O43379 WDR62_HUMAN Neutral Neutral
P05186 PPBT_HUMAN Deleterious Deleterious
P33527 MRP1_HUMAN Neutral Neutral
Q7RTX7 CTSR4_HUMAN Neutral Neutral
P49917 DNLI4_HUMAN Neutral Neutral
P18084 ITB5_HUMAN Neutral Neutral
Q03431 PTH1R_HUMAN Deleterious Deleterious
O76090 BEST1_HUMAN Deleterious Deleterious
O75923 DYSF_HUMAN Deleterious Deleterious
P02452 CO1A1_HUMAN Deleterious Deleterious
P11532 DMD_HUMAN Deleterious Deleterious
Q00604 NDP_HUMAN Deleterious Deleterious
O60931 CTNS_HUMAN Deleterious Deleterious
P00748 FA12_HUMAN Deleterious Deleterious
O00462 MANBA_HUMAN Neutral Neutral
P12883 MYH7_HUMAN Deleterious Deleterious
P49281 NRAM2_HUMAN Deleterious Deleterious
P29375 KDM5A_HUMAN Neutral Neutral
Q99814 EPAS1_HUMAN Neutral Deleterious
P17405 ASM_HUMAN Deleterious Deleterious
P26439 3BHS2_HUMAN Deleterious Deleterious
P78363 ABCA4_HUMAN Deleterious Deleterious
Q8N4F0 BPIL1_HUMAN Neutral Neutral
P51810 GP143_HUMAN Deleterious Deleterious
P21359 NF1_HUMAN Deleterious Deleterious
P46100 ATRX_HUMAN Deleterious Deleterious
P54257 HAP1_HUMAN Neutral Neutral
P20908 CO5A1_HUMAN Deleterious Deleterious
Q13315 ATM_HUMAN Deleterious Deleterious
Q02846 GUC2D_HUMAN Deleterious Deleterious
P42081 CD86_HUMAN Neutral Neutral
P60201 MYPR_HUMAN Deleterious Deleterious
P35520 CBS_HUMAN Deleterious Deleterious
P50747 BPL1_HUMAN Deleterious Deleterious
P06865 HEXA_HUMAN Deleterious Deleterious
Q5VWX1 KHDR2_HUMAN Neutral Neutral
Q09428 ABCC8_HUMAN Deleterious Deleterious
P25189 MYP0_HUMAN Deleterious Deleterious
Q96KV6 BT2A3_HUMAN Neutral Neutral
Q92911 SC5A5_HUMAN Deleterious Neutral
P55895 RAG2_HUMAN Deleterious Deleterious
Q14031 CO4A6_HUMAN Neutral Neutral
P30613 KPYR_HUMAN Deleterious Deleterious
Q8NDW8 TT21A_HUMAN Neutral Neutral
P11387 TOP1_HUMAN Deleterious Neutral
Q16853 AOC3_HUMAN Neutral Neutral
Q9UK53 ING1_HUMAN Neutral Deleterious
Q9H3D4 P63_HUMAN Deleterious Deleterious
P46952 3HAO_HUMAN Neutral Neutral
O76090 BEST1_HUMAN Deleterious Deleterious
P07988 PSPB_HUMAN Deleterious Neutral
P45379 TNNT2_HUMAN Deleterious Deleterious
Q9HAZ2 PRD16_HUMAN Neutral Neutral
Q8WZ42 TITIN_HUMAN Neutral Neutral
Q7Z2E3 APTX_HUMAN Deleterious Deleterious
P43246 MSH2_HUMAN Deleterious Neutral
Q9NR96 TLR9_HUMAN Neutral Neutral
P04637 P53_HUMAN Deleterious Deleterious
Q5T749 KPRP_HUMAN Neutral Neutral
Q96JG9 ZN469_HUMAN Neutral Neutral
P19320 VCAM1_HUMAN Neutral Neutral
P33897 ABCD1_HUMAN Deleterious Deleterious
Q92878 RAD50_HUMAN Neutral Neutral
P00451 FA8_HUMAN Deleterious Deleterious
P35575 G6PC_HUMAN Deleterious Deleterious
P07225 PROS_HUMAN Deleterious Deleterious
P08922 ROS_HUMAN Neutral Neutral
Q14739 LBR_HUMAN Deleterious Neutral
O15072 ATS3_HUMAN Neutral Neutral
P12259 FA5_HUMAN Neutral Neutral
Q9NP59 S40A1_HUMAN Deleterious Deleterious
Q8TED0 UTP15_HUMAN Neutral Neutral
Q9Y6R1 S4A4_HUMAN Deleterious Deleterious
P21439 MDR3_HUMAN Deleterious Deleterious
Q8N752 KC1AL_HUMAN Neutral Neutral
P43320 CRBB2_HUMAN Neutral Neutral
P17948 VGFR1_HUMAN Neutral Neutral
Q14524 SCN5A_HUMAN Deleterious Deleterious
Q14185 DOCK1_HUMAN Neutral Neutral
P30518 V2R_HUMAN Deleterious Deleterious
Q9Y2J4 AMOL2_HUMAN Neutral Neutral
P22083 FUT4_HUMAN Neutral Neutral
P28715 ERCC5_HUMAN Neutral Neutral
Q99707 METH_HUMAN Neutral Deleterious
Q5JYT7 K1755_HUMAN Neutral Neutral
Q6YHK3 CD109_HUMAN Neutral Neutral
P15918 RAG1_HUMAN Deleterious Deleterious
P30518 V2R_HUMAN Deleterious Deleterious
Q9UM47 NOTC3_HUMAN Deleterious Deleterious
Q29980 1B08_HUMAN Neutral Neutral
Q8NBK3 SUMF1_HUMAN Deleterious Deleterious
P05108 CP11A_HUMAN Neutral Deleterious
P04062 GLCM_HUMAN Deleterious Deleterious
P27695 APEX1_HUMAN Neutral Neutral
Q13018 PLA2R_HUMAN Neutral Neutral
O00566 MPP10_HUMAN Neutral Neutral
Q29980 1B08_HUMAN Neutral Neutral
P12034 FGF5_HUMAN Neutral Neutral
A6H8Y1 BDP1_HUMAN Neutral Neutral
P04264 K2C1_HUMAN Deleterious Deleterious
O15553 MEFV_HUMAN Deleterious Deleterious
Q01955 CO4A3_HUMAN Deleterious Deleterious
P04156 PRIO_HUMAN Deleterious Deleterious
P04637 P53_HUMAN Deleterious Deleterious
Q9HD67 MYO10_HUMAN Neutral Neutral
P33897 ABCD1_HUMAN Deleterious Deleterious
P78559 MAP1A_HUMAN Neutral Neutral
Q9Y6C5 PTC2_HUMAN Neutral Neutral
Q9HC77 CENPJ_HUMAN Neutral Neutral
P11509 CP2A6_HUMAN Neutral Neutral
Q99895 CTRC_HUMAN Neutral Neutral
Q9UEE5 ST17A_HUMAN Neutral Neutral
Q9UPW6 SATB2_HUMAN Neutral Neutral
Q9Y2H2 SAC2_HUMAN Neutral Neutral
P21802 FGFR2_HUMAN Deleterious Deleterious
P00387 NB5R3_HUMAN Deleterious Deleterious
P07949 RET_HUMAN Deleterious Deleterious
P12883 MYH7_HUMAN Deleterious Deleterious
Q96T53 MBOA4_HUMAN Neutral Neutral
P55017 S12A3_HUMAN Deleterious Deleterious
Q9HCM4 E41L5_HUMAN Neutral Neutral
Q6UX07 DHR13_HUMAN Neutral Neutral
Q13439 GOGA4_HUMAN Neutral Neutral
Q96M34 CC030_HUMAN Neutral Neutral
Q8NBM8 PCYXL_HUMAN Neutral Neutral
Q86UE3 ZN546_HUMAN Neutral Neutral
P35498 SCN1A_HUMAN Deleterious Deleterious
P01137 TGFB1_HUMAN Deleterious Deleterious
Q14162 SREC_HUMAN Neutral Neutral
Q30154 2B51_HUMAN Neutral Neutral
P32519 ELF1_HUMAN Neutral Neutral
P07202 PERT_HUMAN Deleterious Deleterious
P45379 TNNT2_HUMAN Deleterious Deleterious
P78524 ST5_HUMAN Neutral Neutral
P78559 MAP1A_HUMAN Neutral Neutral
Q7Z6J9 SEN54_HUMAN Neutral Deleterious
P39059 COFA1_HUMAN Neutral Neutral
P21359 NF1_HUMAN Deleterious Deleterious
Q8IYQ7 THNS1_HUMAN Neutral Neutral
Q8NBS3 S4A11_HUMAN Deleterious Deleterious
Q99697 PITX2_HUMAN Deleterious Deleterious
O00755 WNT7A_HUMAN Neutral Deleterious
Q8NH73 OR4S2_HUMAN Neutral Neutral
Q9P2H0 K1377_HUMAN Neutral Neutral
P54802 ANAG_HUMAN Deleterious Deleterious
Q13077 TRAF1_HUMAN Neutral Neutral
Q9NRP7 STK36_HUMAN Neutral Neutral
P54098 DPOG1_HUMAN Deleterious Deleterious
Q9BZW5 TM6S1_HUMAN Neutral Neutral
Q8NFJ9 BBS1_HUMAN Deleterious Deleterious
Q8WXF7 ATLA1_HUMAN Deleterious Deleterious
Q06187 BTK_HUMAN Deleterious Deleterious
Q05066 SRY_HUMAN Deleterious Deleterious
Q8IWI9 MGAP_HUMAN Neutral Neutral
Q9UJW2 TINAG_HUMAN Neutral Neutral
Q9Y5F0 PCDBD_HUMAN Neutral Neutral
P04637 P53_HUMAN Deleterious Deleterious
P14136 GFAP_HUMAN Deleterious Deleterious
P31785 IL2RG_HUMAN Deleterious Deleterious
Q9UJX5 APC4_HUMAN Neutral Neutral
Q13402 MYO7A_HUMAN Deleterious Deleterious
P24557 THAS_HUMAN Neutral Neutral
Q3SY77 UD3A2_HUMAN Neutral Neutral
P55017 S12A3_HUMAN Deleterious Deleterious
P31512 FMO4_HUMAN Neutral Neutral
P49747 COMP_HUMAN Deleterious Deleterious
P49419 ALDH2_HUMAN Deleterious Neutral
P10721 KIT_HUMAN Deleterious Deleterious
P34059 GALNS_HUMAN Deleterious Deleterious
P02458 CO2A1_HUMAN Deleterious Deleterious
P57082 TBX4_HUMAN Neutral Deleterious
Q9H3L0 MMAD_HUMAN Neutral Deleterious
Q8NEF3 CC112_HUMAN Neutral Neutral
O43511 S26A4_HUMAN Deleterious Deleterious
P07902 GALT_HUMAN Deleterious Deleterious
O43602 DCX_HUMAN Deleterious Deleterious
P25189 MYP0_HUMAN Deleterious Deleterious
Q13546 RIPK1_HUMAN Neutral Neutral
Q8NGD5 OR4KE_HUMAN Neutral Neutral
P12830 CADH1_HUMAN Neutral Deleterious
Q96SE7 ZN347_HUMAN Neutral Neutral
P16442 BGAT_HUMAN Neutral Neutral
P43630 KI3L2_HUMAN Neutral Neutral
Q02539 H11_HUMAN Neutral Neutral
Q02809 PLOD1_HUMAN Deleterious Deleterious
Q14739 LBR_HUMAN Deleterious Neutral
Q96HC4 PDLI5_HUMAN Neutral Neutral
P12883 MYH7_HUMAN Deleterious Deleterious
Q9ULU4 PKCB1_HUMAN Neutral Neutral
O60882 MMP20_HUMAN Neutral Neutral
Q9BS31 ZN649_HUMAN Neutral Neutral
P08034 CXB1_HUMAN Deleterious Deleterious
Q02643 GHRHR_HUMAN Deleterious Deleterious
P35670 ATP7B_HUMAN Deleterious Deleterious
Q14331 FRG1_HUMAN Neutral Neutral
P22670 RFX1_HUMAN Neutral Neutral
Q9BZS1 FOXP3_HUMAN Deleterious Deleterious
O00116 ADAS_HUMAN Deleterious Deleterious
Q8IUN9 CLC10_HUMAN Neutral Neutral
Q99490 AGAP2_HUMAN Deleterious Deleterious
P21359 NF1_HUMAN Deleterious Deleterious
Q8WWL7 CCNB3_HUMAN Neutral Neutral
Q14849 STAR3_HUMAN Neutral Neutral
Q99728 BARD1_HUMAN Neutral Deleterious
P11177 ODPB_HUMAN Neutral Deleterious
O75072 FKTN_HUMAN Deleterious Neutral
Q9UMW8 UBP18_HUMAN Neutral Neutral
P23276 KELL_HUMAN Neutral Neutral
P02533 K1C14_HUMAN Deleterious Deleterious
Q9P243 ZFAT_HUMAN Neutral Neutral
P19438 TNR1A_HUMAN Deleterious Deleterious
P10275 ANDR_HUMAN Deleterious Deleterious
Q8N7B1 HORM2_HUMAN Neutral Neutral
P06865 HEXA_HUMAN Deleterious Deleterious
Q96RR1 PEO1_HUMAN Deleterious Deleterious
P51617 IRAK1_HUMAN Neutral Neutral
P18464 1B51_HUMAN Neutral Neutral
Q14562 DHX8_HUMAN Neutral Neutral
P24557 THAS_HUMAN Neutral Neutral
P00451 FA8_HUMAN Deleterious Deleterious
Q6PJ21 SPSB3_HUMAN Neutral Neutral
Q96B96 TM159_HUMAN Neutral Neutral
P55017 S12A3_HUMAN Deleterious Deleterious
O15197 EPHB6_HUMAN Neutral Neutral
P54803 GALC_HUMAN Deleterious Deleterious
P15848 ARSB_HUMAN Deleterious Deleterious
O60934 NBN_HUMAN Neutral Neutral
O75443 TECTA_HUMAN Neutral Deleterious
O15537 XLRS1_HUMAN Deleterious Deleterious
Q8TAG9 EXOC6_HUMAN Neutral Neutral
P38398 BRCA1_HUMAN Deleterious Deleterious
P35523 CLCN1_HUMAN Deleterious Deleterious
Q8IWR0 Z3H7A_HUMAN Neutral Neutral
P42771 CD2A1_HUMAN Deleterious Deleterious
Q99665 I12R2_HUMAN Neutral Neutral
P51810 GP143_HUMAN Deleterious Deleterious
P37173 TGFR2_HUMAN Deleterious Deleterious
P04839 CY24B_HUMAN Deleterious Deleterious
Q16281 CNGA3_HUMAN Deleterious Deleterious
P07949 RET_HUMAN Deleterious Deleterious
P03905 NU4M_HUMAN Neutral Deleterious
P22894 MMP8_HUMAN Neutral Neutral
P13569 CFTR_HUMAN Deleterious Deleterious
Q14524 SCN5A_HUMAN Deleterious Deleterious
O75128 COBL_HUMAN Neutral Neutral
Q9P241 AT10D_HUMAN Neutral Neutral
P34059 GALNS_HUMAN Deleterious Deleterious
Q9H3Y6 SRMS_HUMAN Neutral Neutral
Q96BK5 PINX1_HUMAN Neutral Neutral
Q9BWH6 RPAP1_HUMAN Neutral Neutral
O43602 DCX_HUMAN Deleterious Deleterious
P29400 CO4A5_HUMAN Deleterious Deleterious
P23470 PTPRG_HUMAN Neutral Neutral
P12931 SRC_HUMAN Neutral Neutral
P31213 S5A2_HUMAN Deleterious Deleterious
P04637 P53_HUMAN Deleterious Deleterious
Q06730 ZN33A_HUMAN Neutral Neutral
Q6UWY5 OLFL1_HUMAN Neutral Neutral
P01909 HA23_HUMAN Neutral Neutral
Q70Z53 F10C1_HUMAN Neutral Neutral
Q15399 TLR1_HUMAN Neutral Neutral
P17302 CXA1_HUMAN Deleterious Deleterious
Q9P2U7 VGLU1_HUMAN Neutral Neutral
Q9H251 CAD23_HUMAN Deleterious Deleterious
Q9Y283 INVS_HUMAN Neutral Neutral
Q99697 PITX2_HUMAN Deleterious Deleterious
Q06124 PTN11_HUMAN Deleterious Deleterious
O43819 SCO2_HUMAN Deleterious Neutral
P37088 SCNNA_HUMAN Neutral Neutral
P40692 MLH1_HUMAN Deleterious Neutral
O43526 KCNQ2_HUMAN Deleterious Deleterious
Q14145 KEAP1_HUMAN Deleterious Deleterious
P52952 NKX25_HUMAN Deleterious Deleterious
Q86YW5 TRML1_HUMAN Neutral Neutral
P10746 HEM4_HUMAN Deleterious Deleterious
P21217 FUT3_HUMAN Neutral Neutral
P51801 CLCKB_HUMAN Neutral Neutral
Q8N3J2 METL4_HUMAN Neutral Neutral
P01892 1A02_HUMAN Neutral Neutral
O75197 LRP5_HUMAN Deleterious Deleterious
Q68DX3 FRPD2_HUMAN Neutral Neutral
Q13352 CENPR_HUMAN Neutral Neutral
Q04826 1B40_HUMAN Neutral Neutral
P00439 PH4H_HUMAN Deleterious Deleterious
P02735 SAA_HUMAN Deleterious Neutral
Q96RI0 PAR4_HUMAN Neutral Neutral
P35555 FBN1_HUMAN Deleterious Deleterious
Q9NWZ3 IRAK4_HUMAN Neutral Neutral
P35573 GDE_HUMAN Neutral Neutral
P19793 RXRA_HUMAN Neutral Neutral
P02730 B3AT_HUMAN Deleterious Deleterious
Q06124 PTN11_HUMAN Deleterious Deleterious
P54296 MYOM2_HUMAN Neutral Neutral
Q9UMN6 MLL4_HUMAN Neutral Neutral
Q9HBY8 SGK2_HUMAN Neutral Neutral
P00813 ADA_HUMAN Deleterious Deleterious
Q04671 P_HUMAN Deleterious Deleterious
Q8NGB6 OR4M2_HUMAN Neutral Neutral
P05186 PPBT_HUMAN Deleterious Deleterious
P51159 RB27A_HUMAN Neutral Deleterious
Q9H306 MMP27_HUMAN Neutral Neutral
P17023 ZNF19_HUMAN Neutral Neutral
P51587 BRCA2_HUMAN Deleterious Deleterious
Q5VST9 OBSCN_HUMAN Neutral Neutral
P30518 V2R_HUMAN Deleterious Deleterious
Q9BRD0 BUD13_HUMAN Neutral Neutral
Q8TAM1 BBS10_HUMAN Deleterious Deleterious
P08100 OPSD_HUMAN Deleterious Neutral
Q14524 SCN5A_HUMAN Deleterious Deleterious
P30613 KPYR_HUMAN Deleterious Deleterious
O95718 ERR2_HUMAN 0.5 Deleterious
P12109 CO6A1_HUMAN Deleterious Deleterious
Q96PE6 ZIM3_HUMAN Neutral Neutral
O95436 NPT2B_HUMAN Deleterious Neutral
P30462 1B14_HUMAN Neutral Neutral
P05067 A4_HUMAN Deleterious Deleterious
P35575 G6PC_HUMAN Deleterious Deleterious
P62826 RAN_HUMAN Neutral Neutral
O60678 ANM3_HUMAN Neutral Neutral
Q13315 ATM_HUMAN Neutral Neutral
O75019 LIRA1_HUMAN Neutral Neutral
Q9UII6 DUS13_HUMAN Neutral Neutral
P49768 PSN1_HUMAN Deleterious Deleterious
P19544 WT1_HUMAN Deleterious Deleterious
P98161 PKD1_HUMAN Deleterious Deleterious
P08F94 PKHD1_HUMAN Neutral Neutral
O95342 ABCBB_HUMAN Deleterious Neutral
O43283 M3K13_HUMAN Neutral Neutral
P33897 ABCD1_HUMAN Deleterious Deleterious
Q14566 MCM6_HUMAN Neutral Neutral
Q5TG30 RG18L_HUMAN Neutral Neutral
Q9Y6G9 DC1L1_HUMAN Neutral Neutral
Q13489 BIRC3_HUMAN Neutral Neutral
O95376 ARI2_HUMAN Neutral Neutral
Q9NQW8 CNGB3_HUMAN Deleterious Deleterious
O43316 PAX4_HUMAN Neutral Neutral
Q06187 BTK_HUMAN Deleterious Deleterious
P37231 PPARG_HUMAN Neutral Neutral
P07996 TSP1_HUMAN Neutral Neutral
P07315 CRGC_HUMAN Neutral Deleterious
Q92583 CCL17_HUMAN Neutral Neutral
O00748 EST2_HUMAN Neutral Neutral
Q9HBK9 AS3MT_HUMAN Neutral Neutral
Q8N655 CJ012_HUMAN Neutral Neutral
P35670 ATP7B_HUMAN Deleterious Deleterious
Q5S007 LRRK2_HUMAN Neutral Deleterious
Q0D2K0 NPAL4_HUMAN Deleterious Deleterious
Q07889 SOS1_HUMAN Deleterious Deleterious
P49815 TSC2_HUMAN Deleterious Deleterious
Q8NHQ9 DDX55_HUMAN Neutral Neutral
P01116 RASK_HUMAN Deleterious Deleterious
Q9BY11 PACN1_HUMAN Neutral Neutral
O15357 SHIP2_HUMAN Neutral Neutral
P23786 CPT2_HUMAN Deleterious Deleterious
P30203 CD6_HUMAN Neutral Neutral
Q8TCC7 S22A8_HUMAN Neutral Neutral
Q86UQ4 ABCAD_HUMAN Neutral Neutral
O95359 TACC2_HUMAN Neutral Neutral
Q99665 I12R2_HUMAN Neutral Neutral
A7E2Y1 MYH7B_HUMAN Neutral Neutral
P08686 CP21A_HUMAN Deleterious Deleterious
P06280 AGAL_HUMAN Deleterious Deleterious
O75127 PTCD1_HUMAN Neutral Neutral
P09467 F16P1_HUMAN Neutral Deleterious
Q9NYQ8 FAT2_HUMAN Neutral Neutral
Q9Y231 FUT9_HUMAN Neutral Neutral
Q9Y6S9 RPKL1_HUMAN Neutral Neutral
O75330 HMMR_HUMAN Neutral Neutral
Q04826 1B40_HUMAN Neutral Neutral
Q9Y6Y9 LY96_HUMAN Neutral Neutral
P10619 PPGB_HUMAN Deleterious Deleterious
O95190 OAZ2_HUMAN Neutral Neutral
Q9UNS1 TIM_HUMAN Neutral Neutral
P02766 TTHY_HUMAN Deleterious Deleterious
P02545 LMNA_HUMAN Deleterious Deleterious
Q96MI9 CBPC4_HUMAN Neutral Neutral
Q14524 SCN5A_HUMAN Deleterious Deleterious
O96017 CHK2_HUMAN Deleterious Deleterious
Q6P179 ERAP2_HUMAN Neutral Neutral
Q6ZW61 BBS12_HUMAN Neutral Neutral
P41240 CSK_HUMAN Neutral Neutral
Q03519 TAP2_HUMAN Neutral Neutral
Q12772 SRBP2_HUMAN Neutral Neutral
Q7Z7F7 RM55_HUMAN Neutral Neutral
P05107 ITB2_HUMAN Deleterious Deleterious
P34059 GALNS_HUMAN Deleterious Deleterious
Q8ND90 PNMA1_HUMAN Neutral Neutral
P04350 TBB4_HUMAN Neutral Neutral
P26842 CD27_HUMAN Neutral Neutral
P35555 FBN1_HUMAN Deleterious Deleterious
P38935 SMBP2_HUMAN Deleterious Deleterious
O60260 PRKN2_HUMAN Deleterious Deleterious
Q9H788 SH24A_HUMAN Neutral Neutral
P20807 CAN3_HUMAN Deleterious Neutral
P35498 SCN1A_HUMAN Deleterious Deleterious
O76027 ANXA3_HUMAN Neutral Neutral
P29400 CO4A5_HUMAN Deleterious Deleterious
Q8TE67 ES8L3_HUMAN Neutral Neutral
P04637 P53_HUMAN Deleterious Deleterious
P34059 GALNS_HUMAN Deleterious Deleterious
Q02809 PLOD1_HUMAN Deleterious Deleterious
P78363 ABCA4_HUMAN Deleterious Deleterious
O00716 E2F1_HUMAN Neutral Neutral
P35498 SCN1A_HUMAN Deleterious Deleterious
P35968 VGFR2_HUMAN Neutral Neutral
P54762 EPHB1_HUMAN Neutral Neutral
Q8NGD1 OR4N2_HUMAN Neutral Neutral
P00480 OTC_HUMAN Deleterious Neutral
Q96AJ1 CLUA1_HUMAN Neutral Neutral
Q9Y6R7 FCGBP_HUMAN Neutral Neutral
P37108 SRP14_HUMAN Neutral Neutral
Q8NF91 SYNE1_HUMAN Neutral Neutral
P29400 CO4A5_HUMAN Deleterious Deleterious
P35575 G6PC_HUMAN Deleterious Deleterious
Q8N302 AGGF1_HUMAN Neutral Neutral
O75155 CAND2_HUMAN Neutral Neutral
Q5JZY3 EPHAA_HUMAN Neutral Neutral
P04839 CY24B_HUMAN Deleterious Deleterious
P10275 ANDR_HUMAN Deleterious Deleterious
O95140 MFN2_HUMAN Deleterious Deleterious
Q9UK10 ZN225_HUMAN Neutral Neutral
O95342 ABCBB_HUMAN Deleterious Deleterious
P01579 IFNG_HUMAN Neutral Neutral
P15559 NQO1_HUMAN Neutral Neutral
O95475 SIX6_HUMAN Neutral Deleterious
Q06187 BTK_HUMAN Deleterious Deleterious
Q8IWI9 MGAP_HUMAN Neutral Neutral
P09417 DHPR_HUMAN Deleterious Deleterious
P08235 MCR_HUMAN Deleterious Neutral
O00255 MEN1_HUMAN Deleterious Deleterious
Q96QU1 PCD15_HUMAN Neutral Deleterious
Q6PI48 SYDM_HUMAN Deleterious Deleterious
Q8TAM1 BBS10_HUMAN Deleterious Deleterious
P30838 AL3A1_HUMAN Neutral Neutral
Q99259 DCE1_HUMAN Neutral Deleterious
Q92772 CDKL2_HUMAN Neutral Neutral
Q02388 CO7A1_HUMAN Deleterious Deleterious
Q9BVQ7 SPA5L_HUMAN Neutral Neutral
O95644 NFAC1_HUMAN Neutral Neutral
P00338 LDHA_HUMAN Neutral Neutral
Q9BUB5 MKNK1_HUMAN Neutral Neutral
P49815 TSC2_HUMAN Deleterious Neutral
P13498 CY24A_HUMAN Neutral Neutral
Q9Y6J0 CABIN_HUMAN Neutral Neutral
Q13606 OR5I1_HUMAN Neutral Neutral
P16278 BGAL_HUMAN Deleterious Deleterious
Q8IYB5 SMAP1_HUMAN Neutral Neutral
Q9HBG4 VPP4_HUMAN Deleterious Neutral
Q03692 COAA1_HUMAN Deleterious Deleterious
Q9UIF7 MUTYH_HUMAN Neutral Neutral
O75161 NPHP4_HUMAN Deleterious Deleterious
Q92889 XPF_HUMAN Neutral Neutral
O76039 CDKL5_HUMAN Deleterious Deleterious
P06213 INSR_HUMAN Deleterious Deleterious
P21802 FGFR2_HUMAN Deleterious Deleterious
Q96Q89 KI20B_HUMAN Neutral Neutral
P48730 KC1D_HUMAN Neutral Deleterious
Q8N5V2 NGEF_HUMAN Neutral Neutral
P10144 GRAB_HUMAN Neutral Neutral
P40939 ECHA_HUMAN Neutral Deleterious
Q8N490 PNKD_HUMAN Deleterious Deleterious
Q7Z3D6 CN159_HUMAN Neutral Neutral
P01130 LDLR_HUMAN Deleterious Deleterious
O00358 FOXE1_HUMAN Deleterious Deleterious
Q08431 MFGM_HUMAN Neutral Neutral
O95171 SCEL_HUMAN Neutral Neutral
P04062 GLCM_HUMAN Deleterious Deleterious
P02730 B3AT_HUMAN Deleterious Deleterious
P54802 ANAG_HUMAN Deleterious Deleterious
O43918 AIRE_HUMAN Deleterious Neutral
Q92838 EDA_HUMAN Deleterious Deleterious
O75970 MPDZ_HUMAN Neutral Neutral
Q92947 GCDH_HUMAN Deleterious Deleterious
P02538 K2C6A_HUMAN Neutral Deleterious
Q15942 ZYX_HUMAN Neutral Neutral
Q99715 COCA1_HUMAN Neutral Neutral
Q9H2C0 GAN_HUMAN Deleterious Deleterious
P00156 CYB_HUMAN Neutral Neutral
Q14CX7 MDM20_HUMAN Neutral Neutral
P45877 PPIC_HUMAN Neutral Neutral
P78527 PRKDC_HUMAN Neutral Neutral
Q9HC10 OTOF_HUMAN Neutral Neutral
P02042 HBB_HUMAN Neutral Neutral
P30613 KPYR_HUMAN Deleterious Deleterious
P21817 RYR1_HUMAN Deleterious Deleterious
P08123 CO1A2_HUMAN Deleterious Deleterious
Q8TC27 ADA32_HUMAN Neutral Neutral
Q99972 MYOC_HUMAN Deleterious Deleterious
Q86XE0 SNX32_HUMAN Neutral Neutral
Q7Z794 K2C1B_HUMAN Neutral Neutral
Q13501 SQSTM_HUMAN Deleterious Deleterious
P20933 ASPG_HUMAN Deleterious Deleterious
P25445 TNR6_HUMAN Deleterious Deleterious
P08034 CXB1_HUMAN Deleterious Deleterious
P43246 MSH2_HUMAN Deleterious Deleterious
O00555 CAC1A_HUMAN Deleterious Deleterious
O75695 XRP2_HUMAN Deleterious Deleterious
P07902 GALT_HUMAN Deleterious Deleterious
Q99747 SNAG_HUMAN Neutral Neutral
P43630 KI3L2_HUMAN Neutral Neutral
Q9Y223 GLCNE_HUMAN Deleterious Deleterious
P38570 ITAE_HUMAN Neutral Neutral
Q15654 TRIP6_HUMAN Neutral Neutral
P07225 PROS_HUMAN Deleterious Deleterious
P04637 P53_HUMAN Deleterious Deleterious
Q9Y6D9 MD1L1_HUMAN Deleterious Neutral
P51649 SSDH_HUMAN Deleterious Deleterious
Q9HB58 SP110_HUMAN Neutral Neutral
P21817 RYR1_HUMAN Deleterious Deleterious
O95400 CD2B2_HUMAN Neutral Neutral
Q9H251 CAD23_HUMAN Deleterious Neutral
P00747 PLMN_HUMAN Neutral Neutral
Q96MC2 CB039_HUMAN Neutral Neutral
P14416 DRD2_HUMAN Neutral Deleterious
Q14524 SCN5A_HUMAN Deleterious Deleterious
Q9UJY1 HSPB8_HUMAN Neutral Neutral
P06400 RB_HUMAN Deleterious Deleterious
P34059 GALNS_HUMAN Deleterious Deleterious
P35222 CTNB1_HUMAN Deleterious Deleterious
P12883 MYH7_HUMAN Deleterious Deleterious
Q06609 RAD51_HUMAN Neutral Deleterious
Q96LW4 CC111_HUMAN Neutral Neutral
P30613 KPYR_HUMAN Deleterious Deleterious
P00441 SODC_HUMAN Deleterious Deleterious
Q9BQA5 HINFP_HUMAN Neutral Neutral
Q13286 CLN3_HUMAN Deleterious Deleterious
Q14524 SCN5A_HUMAN Deleterious Deleterious
P49747 COMP_HUMAN Deleterious Deleterious
Q93063 EXT2_HUMAN Deleterious Deleterious
Q5K4L6 S27A3_HUMAN Neutral Neutral
Q86UQ4 ABCAD_HUMAN Neutral Neutral
Q9H3D4 P63_HUMAN Deleterious Deleterious
P05067 A4_HUMAN Deleterious Deleterious
O15438 MRP3_HUMAN Neutral Neutral
P02675 FIBG_HUMAN Neutral Neutral
O95696 BRD1_HUMAN Neutral Neutral
P21549 SPYA_HUMAN Deleterious Deleterious
P08514 ITA2B_HUMAN Deleterious Deleterious
O15455 TLR3_HUMAN Neutral Neutral
Q9C0D5 TANC1_HUMAN Neutral Neutral
P35499 SCN4A_HUMAN Deleterious Deleterious
O76090 BEST1_HUMAN Deleterious Deleterious
Q13351 KLF1_HUMAN Neutral Neutral
P00451 FA8_HUMAN Deleterious Deleterious
Q9Y6A1 POMT1_HUMAN Neutral Deleterious
P49815 TSC2_HUMAN Deleterious Neutral
Q13308 PTK7_HUMAN Neutral Neutral
P08253 MMP2_HUMAN Deleterious Neutral
O15305 PMM2_HUMAN Deleterious Deleterious
Q9UQ84 EXO1_HUMAN Neutral Neutral
Q8TF76 HASP_HUMAN Neutral Neutral
Q15572 TAF1C_HUMAN Neutral Neutral
P98161 PKD1_HUMAN Deleterious Deleterious
O75503 CLN5_HUMAN Neutral Neutral
P49638 TTPA_HUMAN Deleterious Deleterious
Q7Z7K2 ZN467_HUMAN Neutral Neutral
Q6ZVH7 ESPNL_HUMAN Neutral Neutral
Q9BXC9 BBS2_HUMAN Deleterious Deleterious
Q8N344 MIER2_HUMAN Neutral Neutral
P35555 FBN1_HUMAN Deleterious Deleterious
P01889 1B07_HUMAN Neutral Neutral
P10645 CMGA_HUMAN Neutral Neutral
Q6ZV29 PLPL7_HUMAN Neutral Neutral
Q14524 SCN5A_HUMAN Deleterious Deleterious
P03989 1B27_HUMAN Neutral Neutral
Q29980 1B27_HUMAN Neutral Neutral
Q9BZ11 ADA33_HUMAN Neutral Neutral
O60494 CUBN_HUMAN Neutral Neutral
Q30167 2B1A_HUMAN Neutral Neutral
P04062 GLCM_HUMAN Deleterious Deleterious
O75445 USH2A_HUMAN Deleterious Deleterious
P42701 I12R1_HUMAN Neutral Neutral
Q13635 PTC1_HUMAN Deleterious Deleterious
P11310 ACADM_HUMAN Deleterious Deleterious
O75445 USH2A_HUMAN Neutral Deleterious
P18074 ERCC2_HUMAN Deleterious Deleterious
P22309 UD11_HUMAN Deleterious Deleterious
Q01718 ACTHR_HUMAN Deleterious Deleterious
P51688 SPHM_HUMAN Deleterious Deleterious
Q9HBG4 VPP4_HUMAN Deleterious Deleterious
P35557 HXK4_HUMAN Deleterious Deleterious
P52701 MSH6_HUMAN Neutral Deleterious
P51587 BRCA2_HUMAN Deleterious Neutral
P25189 MYP0_HUMAN Deleterious Deleterious
P13569 CFTR_HUMAN Deleterious Deleterious
P03989 1B27_HUMAN Neutral Neutral
Q9UKI9 PO2F3_HUMAN Neutral Neutral
P49638 TTPA_HUMAN Deleterious Deleterious
Q9UQ07 MOK_HUMAN Neutral Neutral
Q96S37 S22AC_HUMAN Deleterious Deleterious
Q9Y2G4 ANKR6_HUMAN Neutral Neutral
P35212 CXA4_HUMAN Neutral Neutral
Q5W0Q7 USPL1_HUMAN Neutral Neutral
P40337 VHL_HUMAN Deleterious Deleterious
O94854 K0754_HUMAN Neutral Neutral
Q8IWN7 RP1L1_HUMAN Neutral Neutral
Q3MIN7 RGL3_HUMAN Neutral Neutral
Q9UHK6 AMACR_HUMAN Neutral Neutral
P55017 S12A3_HUMAN Deleterious Deleterious
Q9BYJ1 LOX15_HUMAN Neutral Neutral
P20930 FILA_HUMAN Neutral Neutral
P51580 TPMT_HUMAN Deleterious Neutral
Q9Y4G2 PKHM1_HUMAN Neutral Neutral
Q8N4S0 CCD82_HUMAN Neutral Neutral
Q8IWL8 STH_HUMAN Neutral Neutral
Q9NRX1 PNO1_HUMAN Neutral Neutral
O00481 BT3A1_HUMAN Neutral Neutral
Q9BYJ1 LOX15_HUMAN Neutral Neutral
P11362 FGFR1_HUMAN Deleterious Deleterious
Q12788 TBL3_HUMAN Neutral Neutral
P15918 RAG1_HUMAN Deleterious Deleterious
P04637 P53_HUMAN Deleterious Deleterious
Q14191 WRN_HUMAN Neutral Deleterious
Q9NS98 SEM3G_HUMAN Neutral Neutral
Q9H251 CAD23_HUMAN Deleterious Deleterious
Q9H583 HEAT1_HUMAN Neutral Neutral
Q9UGM3 DMBT1_HUMAN Neutral Neutral
P00451 FA8_HUMAN Deleterious Deleterious
Q9GIY3 2B1E_HUMAN Neutral Neutral
Q8N136 WDR69_HUMAN Neutral Neutral
Q14896 MYPC3_HUMAN Deleterious Deleterious
P32004 L1CAM_HUMAN Deleterious Deleterious
Q8WXG9 GPR98_HUMAN Neutral Neutral
P03971 MIS_HUMAN Deleterious Deleterious
P22888 LSHR_HUMAN Deleterious Deleterious
P82251 BAT1_HUMAN Deleterious Deleterious
Q02388 CO7A1_HUMAN Deleterious Deleterious
Q96KG9 NTKL_HUMAN Neutral Neutral
P21953 ODBB_HUMAN Deleterious Deleterious
Q01453 PMP22_HUMAN Deleterious Deleterious
Q06187 BTK_HUMAN Deleterious Deleterious
P40337 VHL_HUMAN Deleterious Deleterious
P41250 SYG_HUMAN Deleterious Deleterious
Q9UKE5 TNIK_HUMAN Neutral Neutral
P24752 THIL_HUMAN Deleterious Deleterious
P02549 SPTA1_HUMAN Neutral Neutral
Q86WG3 ATCAY_HUMAN Neutral Deleterious
P51511 MMP1_HUMAN Neutral Neutral
Q14246 EMR1_HUMAN Neutral Neutral
Q16627 CCL14_HUMAN Neutral Neutral
P23415 GLRA1_HUMAN Deleterious Deleterious
Q92838 EDA_HUMAN Deleterious Deleterious
P21439 MDR3_HUMAN Deleterious Deleterious
Q8IYT2 FTSJ1_HUMAN Neutral Neutral
P06280 AGAL_HUMAN Deleterious Deleterious
P16278 BGAL_HUMAN Deleterious Deleterious
Q92574 TSC1_HUMAN Neutral Neutral
Q96QP1 ALPK1_HUMAN Neutral Neutral
Q13467 FZD5_HUMAN Neutral Neutral
P50148 GNAQ_HUMAN Neutral Neutral
Q9HC10 OTOF_HUMAN Deleterious Deleterious
Q9Y5Z4 HEBP2_HUMAN Neutral Neutral
Q9NVL1 FA86C_HUMAN Neutral Neutral
Q8NG08 HELB_HUMAN Neutral Neutral
Q6L9W6 B4GN3_HUMAN Neutral Neutral
P05160 F13B_HUMAN Neutral Neutral
P14679 TYRO_HUMAN Deleterious Deleterious
Q13315 ATM_HUMAN Deleterious Neutral
O15111 IKKA_HUMAN Neutral Neutral
P82251 BAT1_HUMAN Deleterious Deleterious
Q6Y7W6 PERQ2_HUMAN Deleterious Neutral
Q92574 TSC1_HUMAN Deleterious Deleterious
O15537 XLRS1_HUMAN Deleterious Deleterious
P13569 CFTR_HUMAN Deleterious Deleterious
Q6ZW33 MICLK_HUMAN Neutral Neutral
O14773 TPP1_HUMAN Deleterious Deleterious
Q08378 GOGA3_HUMAN Neutral Neutral
Q13315 ATM_HUMAN 0.5 Neutral
Q9BZ23 PANK2_HUMAN Deleterious Deleterious
P33897 ABCD1_HUMAN Deleterious Deleterious
Q8NG31 CASC5_HUMAN Neutral Neutral
Q9UMX9 S45A2_HUMAN Deleterious Deleterious
Q9UIF7 MUTYH_HUMAN Neutral Neutral
Q02413 DSG1_HUMAN Neutral Neutral
Q8WZ42 TITIN_HUMAN Neutral Neutral
Q6PEW0 KLBL4_HUMAN Neutral Neutral
P51587 BRCA2_HUMAN Neutral Neutral
P02461 CO3A1_HUMAN Neutral Neutral
P23760 PAX3_HUMAN Deleterious Deleterious
Q9BXM7 PINK1_HUMAN Deleterious Neutral
Q92882 OSTF1_HUMAN Neutral Neutral
Q5T4J0 GCNT6_HUMAN Neutral Neutral
P07949 RET_HUMAN Deleterious Deleterious
P04637 P53_HUMAN Deleterious Deleterious
Q5T7N2 LITD1_HUMAN Neutral Neutral
P41180 CASR_HUMAN Deleterious Deleterious
P23352 KALM_HUMAN Deleterious Deleterious
P29400 CO4A5_HUMAN Deleterious Deleterious
Q96PT3 DUX5_HUMAN Neutral Neutral
P35555 FBN1_HUMAN Deleterious Deleterious
Q13606 OR5I1_HUMAN Neutral Neutral
Q92834 RPGR_HUMAN Deleterious Deleterious
O95972 BMP15_HUMAN Deleterious Deleterious
P04629 NTRK1_HUMAN Neutral Neutral
P18577 RHCE_HUMAN Neutral Neutral
O76082 S22A5_HUMAN Deleterious Deleterious
P10721 KIT_HUMAN Deleterious Deleterious
Q8TCT0 CERK1_HUMAN Neutral Neutral
Q9GZS9 CHST5_HUMAN Neutral Neutral
Q9NRM1 ENAM_HUMAN Neutral Neutral
Q9UKQ2 ADA28_HUMAN Neutral Neutral
P00387 NB5R3_HUMAN Deleterious Deleterious
Q8N1N0 CLC4F_HUMAN Neutral Neutral
P35372 OPRM_HUMAN Neutral Neutral
Q6WRI0 IGS10_HUMAN Neutral Neutral
Q8WWF5 ZNRF4_HUMAN Neutral Neutral
P42695 CNDD3_HUMAN Neutral Neutral
P43403 ZAP70_HUMAN Neutral Neutral
P41181 AQP2_HUMAN Deleterious Deleterious
Q16821 PPR3A_HUMAN Neutral Deleterious
Q15517 CDSN_HUMAN Neutral Neutral
P16234 PGFRA_HUMAN Neutral Neutral
P54278 PMS2_HUMAN Neutral Neutral
Q7Z434 MAVS_HUMAN Neutral Neutral
P09417 DHPR_HUMAN Deleterious Deleterious
P25054 APC_HUMAN Deleterious Deleterious
P41229 KDM5C_HUMAN Deleterious Deleterious
P54802 ANAG_HUMAN Deleterious Deleterious
Q53EL9 SEZ6_HUMAN Neutral Neutral
P35670 ATP7B_HUMAN Deleterious Deleterious
Q08AI8 CB054_HUMAN Neutral Neutral
Q9BWV2 SPAT9_HUMAN Neutral Neutral
P00441 SODC_HUMAN Deleterious Deleterious
Q8N5D6 GBGT1_HUMAN Neutral Neutral
Q04844 ACHE_HUMAN Deleterious Deleterious
Q16678 CP1B1_HUMAN Deleterious Deleterious
P51811 XK_HUMAN Deleterious Deleterious
Q562F6 SGOL2_HUMAN Neutral Neutral
Q16512 PKN1_HUMAN Neutral Neutral
Q8NI35 INADL_HUMAN Neutral Neutral
P34059 GALNS_HUMAN Deleterious Deleterious
A4UGR9 XIRP2_HUMAN Neutral Neutral
Q99705 MCHR1_HUMAN Neutral Neutral
O95925 EPPI_HUMAN Neutral Neutral
Q9H4D0 CSTN2_HUMAN Neutral Neutral
Q12923 PTN13_HUMAN Neutral Neutral
Q13315 ATM_HUMAN Deleterious Deleterious
Q29960 1C16_HUMAN Neutral Neutral
P22304 IDS_HUMAN Deleterious Deleterious
Q99958 FOXC2_HUMAN Neutral Deleterious
P37023 ACVL1_HUMAN Deleterious Deleterious
P04839 CY24B_HUMAN Deleterious Deleterious
Q8NFD2 ANKK1_HUMAN Neutral Neutral
P02511 CRYAB_HUMAN Neutral Neutral
P0C0L4 CO4A_HUMAN Neutral Neutral
Q8WYQ5 DGCR8_HUMAN Neutral Neutral
P60201 MYPR_HUMAN Deleterious Deleterious
Q9Y5K6 CD2AP_HUMAN Neutral Neutral
P21549 SPYA_HUMAN Deleterious Deleterious
Q92736 RYR2_HUMAN Deleterious Deleterious
Q96NR8 RDH12_HUMAN Deleterious Neutral
Q5W0A0 YM007_HUMAN Neutral Neutral
A6BM72 MEG11_HUMAN Neutral Neutral
P08397 HEM3_HUMAN Deleterious Deleterious
P22304 IDS_HUMAN Deleterious Deleterious
P32245 MC4R_HUMAN Neutral Neutral
Q15937 ZNF79_HUMAN Neutral Neutral
P00966 ASSY_HUMAN Deleterious Deleterious
Q9H9V9 JMJD4_HUMAN Neutral Neutral
P21695 GPDA_HUMAN Neutral Neutral
P02549 SPTA1_HUMAN Deleterious Deleterious
Q9H5Z1 DHX35_HUMAN Neutral Neutral
P01008 ANT3_HUMAN Deleterious Deleterious
P63000 RAC1_HUMAN Neutral Neutral
P38935 SMBP2_HUMAN Deleterious Deleterious
P42858 HD_HUMAN Neutral Neutral
P30566 PUR8_HUMAN Deleterious Deleterious
P06132 DCUP_HUMAN Deleterious Deleterious
P98169 ZXDB_HUMAN Neutral Neutral
Q96M29 TEKT5_HUMAN Neutral Neutral
Q4G0P3 HYDIN_HUMAN Neutral Neutral
P08397 HEM3_HUMAN Deleterious Deleterious
P17035 ZNF28_HUMAN Neutral Neutral
O00255 MEN1_HUMAN Deleterious Deleterious
P37023 ACVL1_HUMAN Deleterious Deleterious
P13647 K2C5_HUMAN Deleterious Deleterious
P24530 EDNRB_HUMAN Deleterious Deleterious
Q16281 CNGA3_HUMAN Deleterious Deleterious
Q9H8Y1 CN115_HUMAN Neutral Neutral
P98161 PKD1_HUMAN Deleterious Deleterious
P41240 CSK_HUMAN Neutral Neutral
Q96C23 GALM_HUMAN Neutral Neutral
Q5T7N2 LITD1_HUMAN Neutral Neutral
P50053 KHK_HUMAN Neutral Neutral
P10275 ANDR_HUMAN Deleterious Deleterious
Q5S007 LRRK2_HUMAN Deleterious Neutral
O75445 USH2A_HUMAN Deleterious Deleterious
P54803 GALC_HUMAN Deleterious Deleterious
Q8WZ42 TITIN_HUMAN Neutral Neutral
P19113 DCHS_HUMAN Neutral Neutral
P08697 A2AP_HUMAN Neutral Deleterious
P50616 TOB1_HUMAN Neutral Neutral
Q9UF12 PROD2_HUMAN Neutral Neutral
Q8N119 MMP21_HUMAN Neutral Neutral
Q6S5L8 SHC4_HUMAN Neutral Neutral
P16083 NQO2_HUMAN Neutral Neutral
P39060 COIA1_HUMAN Neutral Neutral
P04798 CP1A1_HUMAN Neutral Neutral
P29400 CO4A5_HUMAN Deleterious Deleterious
Q16678 CP1B1_HUMAN Deleterious Deleterious
P05186 PPBT_HUMAN Deleterious Deleterious
O60840 CAC1F_HUMAN Deleterious Deleterious
Q7Z3B3 K1267_HUMAN Neutral Neutral
Q9H9S5 FKRP_HUMAN Deleterious Deleterious
O76090 BEST1_HUMAN Deleterious Deleterious
P01112 RASH_HUMAN Deleterious Deleterious
Q13635 PTC1_HUMAN Deleterious Deleterious
Q96T51 RUFY1_HUMAN Neutral Neutral
Q02413 DSG1_HUMAN Neutral Neutral
P40337 VHL_HUMAN Deleterious Deleterious
Q96K58 ZN668_HUMAN Neutral Neutral
O14920 IKKB_HUMAN Neutral Neutral
P43246 MSH2_HUMAN Deleterious Deleterious
P53985 MOT1_HUMAN Deleterious Deleterious
Q06187 BTK_HUMAN Deleterious Deleterious
Q92838 EDA_HUMAN Deleterious Deleterious
Q8IZ57 NRSN1_HUMAN Neutral Neutral
P01583 IL1A_HUMAN Neutral Neutral
P22304 IDS_HUMAN Deleterious Deleterious
P35520 CBS_HUMAN Deleterious Deleterious
P15056 BRAF1_HUMAN Deleterious Deleterious
P31785 IL2RG_HUMAN Deleterious Deleterious
O60931 CTNS_HUMAN Deleterious Deleterious
P04114 APOB_HUMAN Neutral Neutral
P22888 LSHR_HUMAN Deleterious Deleterious
P35222 CTNB1_HUMAN Deleterious Neutral
Q07000 1C15_HUMAN Neutral Neutral
Q9BY64 UDB28_HUMAN Neutral Neutral
Q92838 EDA_HUMAN Deleterious Deleterious
O94915 FRYL_HUMAN Neutral Neutral
O43488 ARK72_HUMAN Neutral Neutral
P19474 RO52_HUMAN Neutral Neutral
P29074 PTN3_HUMAN Neutral Neutral
P08397 HEM3_HUMAN Deleterious Deleterious
Q15465 SHH_HUMAN Deleterious Deleterious
P05549 AP2A_HUMAN Deleterious Deleterious
Q92781 RDH1_HUMAN Deleterious Neutral
Q9HDC5 JPH1_HUMAN Neutral Neutral
P08F94 PKHD1_HUMAN Deleterious Deleterious
Q5DID0 UROL1_HUMAN Neutral Neutral
Q5VWN6 CJ018_HUMAN Neutral Neutral
P25445 TNR6_HUMAN Deleterious Deleterious
P04637 P53_HUMAN Deleterious Deleterious
Q9H251 CAD23_HUMAN Deleterious Neutral
Q9BX63 FANCJ_HUMAN Neutral Neutral
P06280 AGAL_HUMAN Deleterious Deleterious
Q15858 SCN9A_HUMAN Deleterious Deleterious
P30953 OR1E1_HUMAN Neutral Neutral
P22309 UD11_HUMAN Deleterious Deleterious
P42771 CD2A1_HUMAN Deleterious Deleterious
P23786 CPT2_HUMAN Deleterious Deleterious
Q96AA3 RFT1_HUMAN Neutral Neutral
O60423 AT8B3_HUMAN Neutral Neutral
Q9BXM7 PINK1_HUMAN Deleterious Neutral
P04279 SEMG1_HUMAN Neutral Neutral
Q6VVB1 NHLC1_HUMAN Deleterious Deleterious
P35520 CBS_HUMAN Deleterious Deleterious
P46527 CDN1B_HUMAN Neutral Neutral
Q9Y6S9 RPKL1_HUMAN Neutral Neutral
Q04656 ATP7A_HUMAN Deleterious Deleterious
Q8TE73 DYH5_HUMAN Deleterious Deleterious
P00441 SODC_HUMAN Deleterious Deleterious
Q8NA47 CCD63_HUMAN Neutral Neutral
P43630 KI2L1_HUMAN Neutral Neutral
P35499 SCN4A_HUMAN Deleterious Deleterious
Q9ULD2 MTUS1_HUMAN Neutral Deleterious
Q8NCM8 DYHC2_HUMAN Neutral Neutral
P01185 NEU2_HUMAN Deleterious Deleterious
O15305 PMM2_HUMAN Deleterious Deleterious
P00451 FA8_HUMAN Deleterious Deleterious
P30512 1A29_HUMAN Neutral Neutral
Q9H222 ABCG5_HUMAN Neutral Neutral
P02730 B3AT_HUMAN Deleterious Neutral
P40199 CEAM6_HUMAN Neutral Neutral
Q6ZVH7 ESPNL_HUMAN Neutral Neutral
P14151 LYAM1_HUMAN Neutral Neutral
Q9NRD9 DUOX1_HUMAN Neutral Neutral
O75161 NPHP4_HUMAN Deleterious Deleterious
Q5T7N2 LITD1_HUMAN Neutral Neutral
Q9H251 CAD23_HUMAN Deleterious Deleterious
P12724 ECP_HUMAN Neutral Neutral
P17643 TYRP1_HUMAN Neutral Deleterious
P35670 ATP7B_HUMAN Deleterious Deleterious
Q9Y5R4 HEMK1_HUMAN Neutral Neutral
Q99972 MYOC_HUMAN Deleterious Deleterious
Q9Y6Q6 TNR11_HUMAN Deleterious Deleterious
Q9UPR3 SMG5_HUMAN Neutral Neutral
P13645 K1C10_HUMAN Deleterious Neutral
P00451 FA8_HUMAN Deleterious Deleterious
P59817 Z280A_HUMAN Neutral Neutral
O95999 BCL10_HUMAN Deleterious Deleterious
Q76LX8 ATS13_HUMAN Deleterious Deleterious
Q04656 ATP7A_HUMAN Deleterious Deleterious
Q8IWE2 NXP20_HUMAN Neutral Neutral
P51959 CCNG1_HUMAN Neutral Neutral
Q9Y6D5 BIG2_HUMAN Neutral Neutral
Q68CR1 K0746_HUMAN Neutral Neutral
P35520 CBS_HUMAN Deleterious Deleterious
Q02388 CO7A1_HUMAN Deleterious Deleterious
P12883 MYH7_HUMAN Deleterious Deleterious
Q5U5Z8 CBPC2_HUMAN Neutral Neutral
P09417 DHPR_HUMAN Deleterious Deleterious
P02655 APOC2_HUMAN Neutral Neutral
Q14004 CD2L5_HUMAN Neutral Neutral
O75526 HNRGT_HUMAN Neutral Neutral
O76090 BEST1_HUMAN Deleterious Deleterious
P22304 IDS_HUMAN Deleterious Deleterious
P51587 BRCA2_HUMAN Neutral Neutral
Q5VWI1 TCRGL_HUMAN Neutral Neutral
Q9UHK6 AMACR_HUMAN Neutral Deleterious
Q9Y6K9 NEMO_HUMAN Deleterious Deleterious
Q9P2H0 K1377_HUMAN Neutral Neutral
Q92793 CBP_HUMAN Deleterious Neutral
P04062 GLCM_HUMAN Deleterious Deleterious
P35475 IDUA_HUMAN Deleterious Deleterious
P14061 DHB1_HUMAN Neutral Neutral
P98172 EFNB1_HUMAN Deleterious Deleterious
P08590 MYL3_HUMAN Deleterious Deleterious
Q09428 ABCC8_HUMAN Deleterious Deleterious
Q5T7N2 LITD1_HUMAN Neutral Neutral
P35670 ATP7B_HUMAN Deleterious Deleterious
O00566 MPP10_HUMAN Neutral Neutral
P04637 P53_HUMAN Deleterious Deleterious
P49454 CENPF_HUMAN Neutral Neutral
Q99502 EYA1_HUMAN Deleterious Deleterious
P98160 PGBM_HUMAN Neutral Deleterious
P30613 KPYR_HUMAN Deleterious Deleterious
Q13315 ATM_HUMAN Deleterious Neutral
P46100 ATRX_HUMAN Deleterious Deleterious
Q7Z2E3 APTX_HUMAN Deleterious Deleterious
P22309 UD11_HUMAN Deleterious Deleterious
Q02094 RHAG_HUMAN Deleterious Deleterious
P35475 IDUA_HUMAN Deleterious Deleterious
P51570 GALK1_HUMAN Deleterious Deleterious
Q9P2P6 STAR9_HUMAN Neutral Neutral
P06213 INSR_HUMAN Deleterious Deleterious
Q15935 ZNF77_HUMAN Neutral Neutral
P25054 APC_HUMAN Deleterious Neutral
P10643 CO7_HUMAN Deleterious Neutral
P13647 K2C5_HUMAN Deleterious Deleterious
P07225 PROS_HUMAN Deleterious Deleterious
P17275 JUNB_HUMAN Neutral Neutral
Q04721 NOTC2_HUMAN Neutral Neutral
Q96LB2 MRGX1_HUMAN Neutral Neutral
P10523 ARRS_HUMAN Neutral Neutral
P51587 BRCA2_HUMAN Deleterious Deleterious
P60484 PTEN_HUMAN Deleterious Deleterious
P45379 TNNT2_HUMAN Deleterious Deleterious
P04637 P53_HUMAN Deleterious Deleterious
Q9Y5P0 O51B4_HUMAN Neutral Neutral
P57105 SYJ2B_HUMAN Neutral Neutral
P82251 BAT1_HUMAN Deleterious Deleterious
Q8NF91 SYNE1_HUMAN Neutral Neutral
Q9Y250 LZTS1_HUMAN Neutral Neutral
O75443 TECTA_HUMAN Neutral Deleterious
P01730 CD4_HUMAN Neutral Neutral
O75445 USH2A_HUMAN Deleterious Neutral
Q8WZ55 BSND_HUMAN Deleterious Deleterious
P51787 KCNQ1_HUMAN Deleterious Deleterious
P51688 SPHM_HUMAN Deleterious Deleterious
P21817 RYR1_HUMAN Deleterious Deleterious
P40337 VHL_HUMAN Deleterious Deleterious
P10275 ANDR_HUMAN Deleterious Deleterious
Q9NYL2 MLTK_HUMAN Neutral Neutral
P05093 CP17A_HUMAN Deleterious Deleterious
P07204 TRBM_HUMAN Neutral Neutral
P13569 CFTR_HUMAN Deleterious Deleterious
Q07837 SLC31_HUMAN Deleterious Deleterious
Q16568 CART_HUMAN Neutral Neutral
Q9UM47 NOTC3_HUMAN Deleterious Deleterious
O00222 GRM8_HUMAN Neutral Neutral
Q86XN6 ZN761_HUMAN Neutral Neutral
O75445 USH2A_HUMAN Deleterious Deleterious
Q13144 EI2BE_HUMAN Deleterious Deleterious
P37287 PIGA_HUMAN Deleterious Deleterious
Q96JG9 ZN469_HUMAN Neutral Neutral
Q86VF7 NRAP_HUMAN Neutral Neutral
P04000 OPSR_HUMAN Neutral Neutral
Q685J3 MUC17_HUMAN Neutral Neutral
Q8NGH9 O52E4_HUMAN Neutral Neutral
Q99707 METH_HUMAN Neutral Neutral
P48506 GSH1_HUMAN Deleterious Deleterious
Q04826 1B40_HUMAN Neutral Neutral
P30793 GCH1_HUMAN Deleterious Deleterious
P21817 RYR1_HUMAN Deleterious Deleterious
O95477 ABCA1_HUMAN Deleterious Deleterious
P01008 ANT3_HUMAN Deleterious Deleterious
P03989 1B27_HUMAN Neutral Neutral
Q9NX02 NALP2_HUMAN Neutral Neutral
P54802 ANAG_HUMAN Deleterious Deleterious
P01583 IL1A_HUMAN Neutral Neutral
Q9BZ29 DOCK9_HUMAN Neutral Neutral
Q14524 SCN5A_HUMAN Deleterious Deleterious
P21757 MSRE_HUMAN Neutral Neutral
P26651 TTP_HUMAN Neutral Neutral
A6NGR9 CH073_HUMAN Neutral Neutral
Q16572 VACHT_HUMAN Neutral Neutral
P0CG30 GSTT1_HUMAN Neutral Neutral
Q9UHC1 MLH3_HUMAN Neutral Neutral
Q96LZ7 RMD2_HUMAN Neutral Neutral
P02545 LMNA_HUMAN Deleterious Deleterious
P37287 PIGA_HUMAN Deleterious Deleterious
O75962 TRIO_HUMAN Neutral Neutral
P10253 LYAG_HUMAN Deleterious Deleterious
Q9Y5E3 PCDB6_HUMAN Neutral Neutral
Q9UBM7 DHCR7_HUMAN Deleterious Deleterious
Q9NPY3 C1QR1_HUMAN Neutral Neutral
O75503 CLN5_HUMAN Neutral Deleterious
Q02383 SEMG2_HUMAN Neutral Neutral
Q16678 CP1B1_HUMAN Deleterious Neutral
P28067 HA23_HUMAN Neutral Neutral
P08123 CO1A2_HUMAN Deleterious Deleterious
P15927 RFA2_HUMAN Neutral Neutral
Q04671 P_HUMAN Deleterious Deleterious
P06865 HEXA_HUMAN Deleterious Deleterious
P30419 NMT1_HUMAN Neutral Neutral
P55265 DSRAD_HUMAN Deleterious Deleterious
P14770 GPIX_HUMAN Deleterious Deleterious
Q14500 IRK12_HUMAN Neutral Neutral
Q6AI08 HEAT6_HUMAN Neutral Neutral
P07358 CO8B_HUMAN Neutral Neutral
P06744 G6PI_HUMAN Deleterious Deleterious
Q96QB1 RHG07_HUMAN Neutral Neutral
Q9Y4D2 DGLA_HUMAN Neutral Neutral
Q86VD9 PIGZ_HUMAN Neutral Neutral
Q9H3D4 P63_HUMAN Deleterious Deleterious
Q13496 MTM1_HUMAN Deleterious Deleterious
Q13950 RUNX2_HUMAN Deleterious Deleterious
P25054 APC_HUMAN Deleterious Neutral
Q9NYZ2 MFRN1_HUMAN Neutral Neutral
P68032 ACTC_HUMAN Deleterious Deleterious
O15205 UBD_HUMAN Neutral Neutral
P11473 VDR_HUMAN Neutral Neutral
P14679 TYRO_HUMAN Deleterious Deleterious
Q9NZP6 CO002_HUMAN Neutral Neutral
P0C6S8 LIGO3_HUMAN Neutral Neutral
P26367 PAX6_HUMAN Deleterious Deleterious
Q8N456 LRC18_HUMAN Neutral Neutral
O43520 AT8B1_HUMAN Deleterious Neutral
Q16850 CP51A_HUMAN Neutral Neutral
P08686 CP21A_HUMAN Deleterious Deleterious
P49768 PSN1_HUMAN Deleterious Deleterious
Q13753 LAMC2_HUMAN Neutral Neutral
P23276 KELL_HUMAN Neutral Neutral
P35520 CBS_HUMAN Deleterious Deleterious
Q9P243 ZFAT_HUMAN Neutral Neutral
Q8N801 CB061_HUMAN Neutral Neutral
P98161 PKD1_HUMAN Deleterious Neutral
P08034 CXB1_HUMAN Deleterious Deleterious
P51787 KCNQ1_HUMAN Deleterious Deleterious
P35498 SCN1A_HUMAN Deleterious Deleterious
P49675 STAR_HUMAN Deleterious Deleterious
Q16595 FRDA_HUMAN Deleterious Deleterious
P15848 ARSB_HUMAN Deleterious Deleterious
O75891 FTHFD_HUMAN Neutral Neutral
Q86TS9 RM52_HUMAN Neutral Neutral
Q03692 COAA1_HUMAN Deleterious Deleterious
Q9BXM7 PINK1_HUMAN Deleterious Deleterious
P35555 FBN1_HUMAN Deleterious Deleterious
Q6UWW0 LCN15_HUMAN Neutral Neutral
O60481 ZIC3_HUMAN Deleterious Deleterious
P35557 HXK4_HUMAN Deleterious Deleterious
P78363 ABCA4_HUMAN Deleterious Deleterious
P20036 HA2Q_HUMAN Neutral Neutral
Q9NRP7 STK36_HUMAN Neutral Neutral
O75146 HIP1R_HUMAN Neutral Neutral
P08590 MYL3_HUMAN Deleterious Deleterious
Q8N157 AHI1_HUMAN Neutral Neutral
P10253 LYAG_HUMAN Deleterious Deleterious
O75445 USH2A_HUMAN Deleterious Deleterious
O15245 S22A1_HUMAN Neutral Neutral
P08034 CXB1_HUMAN Deleterious Deleterious
Q9UM47 NOTC3_HUMAN Deleterious Deleterious
P06280 AGAL_HUMAN Deleterious Deleterious
Q86U38 CN021_HUMAN Neutral Neutral
P52952 NKX25_HUMAN Deleterious Deleterious
P40692 MLH1_HUMAN Deleterious Deleterious
Q49AJ0 F135B_HUMAN Neutral Neutral
P00439 PH4H_HUMAN Deleterious Deleterious
Q8WZ42 TITIN_HUMAN Neutral Neutral
Q33E94 RFX4_HUMAN Neutral Neutral
Q6UUV9 CRTC1_HUMAN Neutral Neutral
P08F94 PKHD1_HUMAN Deleterious Deleterious
P00451 FA8_HUMAN Deleterious Deleterious
P35579 MYH9_HUMAN Deleterious Deleterious
Q16558 KCMB1_HUMAN Neutral Neutral
Q9BX66 SRBS1_HUMAN Neutral Neutral
Q6UWB4 YH004_HUMAN Neutral Neutral
O95076 ALX3_HUMAN Neutral Neutral
Q15858 SCN9A_HUMAN Deleterious Deleterious
Q13496 MTM1_HUMAN Deleterious Deleterious
Q13402 MYO7A_HUMAN Deleterious Deleterious
P18084 ITB5_HUMAN Neutral Neutral
P05155 IC1_HUMAN Deleterious Deleterious
Q92851 CASPA_HUMAN Neutral Deleterious
P39210 MPV17_HUMAN Deleterious Deleterious
Q9Y2R2 PTN22_HUMAN Neutral Neutral
P29120 NEC1_HUMAN Neutral Deleterious
P29033 CXB2_HUMAN Deleterious Neutral
Q8WZA1 PMGT1_HUMAN Deleterious Deleterious
P35914 HMGCL_HUMAN Deleterious Deleterious
P04264 K2C1_HUMAN Deleterious Deleterious
P08236 BGLR_HUMAN Deleterious Deleterious
Q8IWK6 GP125_HUMAN Neutral Neutral
Q13093 PAFA_HUMAN Neutral Neutral
Q6ZW49 PAXI1_HUMAN Neutral Neutral
P08922 ROS_HUMAN Neutral Neutral
P08842 STS_HUMAN Deleterious Deleterious
P00367 DHE3_HUMAN Deleterious Deleterious
Q7Z2Y5 NRK_HUMAN Neutral Neutral
Q9NQ50 RM40_HUMAN Neutral Neutral
P07949 RET_HUMAN Deleterious Deleterious
Q9NTJ3 SMC4_HUMAN Neutral Neutral
O00469 PLOD2_HUMAN Neutral Deleterious
P11161 EGR2_HUMAN Deleterious Deleterious
P12883 MYH7_HUMAN Deleterious Deleterious
Q12913 PTPRJ_HUMAN Neutral Neutral
P35670 ATP7B_HUMAN Deleterious Deleterious
P20807 CAN3_HUMAN Deleterious Deleterious
P30464 1B15_HUMAN Neutral Neutral
P55075 FGF8_HUMAN Deleterious Deleterious
Q9H0K1 SIK2_HUMAN Neutral Neutral
P35125 UBP6_HUMAN Neutral Neutral
P20711 DDC_HUMAN Deleterious Neutral
P00492 HPRT_HUMAN Deleterious Deleterious
Q0D2K0 NPAL4_HUMAN Deleterious Deleterious
Q9GZQ4 NMUR2_HUMAN Neutral Neutral
P82279 CRUM1_HUMAN Deleterious Deleterious
Q495T6 MMEL1_HUMAN Neutral Neutral
Q9NQU5 PAK6_HUMAN Neutral Neutral
P20807 CAN3_HUMAN Deleterious Deleterious
Q8IVL6 P3H3_HUMAN Neutral Neutral
P41181 AQP2_HUMAN Deleterious Deleterious
Q3T8J9 GON4L_HUMAN Neutral Neutral
Q96DG6 CMBL_HUMAN Neutral Neutral
P21817 RYR1_HUMAN Deleterious Deleterious
Q8NEF3 CC112_HUMAN Neutral Neutral
P30038 AL4A1_HUMAN Neutral Deleterious
P50750 CDK9_HUMAN Neutral Neutral
Q9BX63 FANCJ_HUMAN Neutral Neutral
P45379 TNNT2_HUMAN Deleterious Deleterious
P06858 LIPL_HUMAN Deleterious Deleterious
P29400 CO4A5_HUMAN Deleterious Deleterious
Q8IYT8 ULK2_HUMAN Neutral Neutral
Q14524 SCN5A_HUMAN Deleterious Deleterious
O00186 STXB3_HUMAN Neutral Neutral
P17302 CXA1_HUMAN Deleterious Deleterious
P42081 CD86_HUMAN Neutral Neutral
Q9C000 NALP1_HUMAN Neutral Neutral
P01876 IGHA1_HUMAN Neutral Neutral
Q13315 ATM_HUMAN Deleterious Deleterious
P60371 KR106_HUMAN Neutral Neutral
P05062 ALDOB_HUMAN Deleterious Deleterious
O75185 AT2C2_HUMAN Neutral Neutral
O60906 NSMA_HUMAN Neutral Neutral
Q03395 ROM1_HUMAN Neutral Neutral
Q92889 XPF_HUMAN Deleterious Deleterious
P00740 FA9_HUMAN Deleterious Deleterious
P51798 CLCN7_HUMAN Deleterious Deleterious
Q06187 BTK_HUMAN Deleterious Deleterious
O60318 MCM3A_HUMAN Neutral Neutral
Q9HC10 OTOF_HUMAN Deleterious Neutral
Q96G46 DUS3L_HUMAN Neutral Neutral
P02452 CO1A1_HUMAN Deleterious Neutral
Q53EL9 SEZ6_HUMAN Neutral Neutral
Q9UBX5 FBLN5_HUMAN Deleterious Deleterious
Q658N2 WSCD1_HUMAN Neutral Neutral
Q8WTS1 ABHD5_HUMAN Deleterious Deleterious
Q9UDX3 S14L4_HUMAN Neutral Neutral
O43511 S26A4_HUMAN Deleterious Deleterious
Q9UQ84 EXO1_HUMAN Neutral Neutral
P56696 KCNQ4_HUMAN Deleterious Deleterious
Q12772 SRBP2_HUMAN Neutral Neutral
P35670 ATP7B_HUMAN Deleterious Deleterious
Q5JPH6 SYEM_HUMAN Neutral Neutral
O95561 CA105_HUMAN Neutral Neutral
Q5JQD4 PYY3_HUMAN Neutral Neutral
P12110 CO6A2_HUMAN Deleterious Deleterious
P35670 ATP7B_HUMAN Deleterious Deleterious
Q16513 PKN2_HUMAN Neutral Neutral
P19429 TNNI3_HUMAN Deleterious Deleterious
P00480 OTC_HUMAN Deleterious Deleterious
Q9BYK8 PR285_HUMAN Neutral Neutral
P07902 GALT_HUMAN Deleterious Neutral
P18206 VINC_HUMAN Neutral Deleterious
P25054 APC_HUMAN Deleterious Deleterious
Q96JM7 LMBL3_HUMAN Neutral Neutral
Q8IZC6 CORA1_HUMAN Neutral Neutral
Q8N3P4 VPS8_HUMAN Neutral Neutral
P10275 ANDR_HUMAN Deleterious Deleterious
Q9BXB7 SPT16_HUMAN Neutral Neutral
P07225 PROS_HUMAN Deleterious Deleterious
P50993 AT1A2_HUMAN Deleterious Deleterious
P00451 FA8_HUMAN Deleterious Deleterious
P07686 HEXB_HUMAN Deleterious Deleterious
P00451 FA8_HUMAN Deleterious Deleterious
O95231 VENTX_HUMAN Neutral Neutral
P08686 CP21A_HUMAN Deleterious Deleterious
P51587 BRCA2_HUMAN Deleterious Deleterious
Q9Y5H6 PCDA8_HUMAN Neutral Neutral
P35558 PCKGC_HUMAN Neutral Neutral
Q00266 METK1_HUMAN Deleterious Deleterious
Q14D04 MELT_HUMAN Neutral Neutral
P48048 IRK1_HUMAN Deleterious Deleterious
P78363 ABCA4_HUMAN Deleterious Deleterious
P17405 ASM_HUMAN Deleterious Neutral
Q96RW7 HMCN1_HUMAN Neutral Deleterious
Q9UNS1 TIM_HUMAN Neutral Neutral
P78363 ABCA4_HUMAN Deleterious Deleterious
Q13395 TARB1_HUMAN Neutral Neutral
P07902 GALT_HUMAN Deleterious Deleterious
P06396 GELS_HUMAN Deleterious Deleterious
Q15465 SHH_HUMAN Deleterious Deleterious
P21964 COMT_HUMAN Neutral Neutral
Q8WW52 F151A_HUMAN Neutral Neutral
Q29960 1C16_HUMAN Neutral Neutral
P07477 TRY1_HUMAN Deleterious Deleterious
Q9BXT6 M10L1_HUMAN Neutral Neutral
Q9P2F8 SI1L2_HUMAN Neutral Neutral
P00451 FA8_HUMAN Deleterious Deleterious
Q9Y2C4 EXOG_HUMAN Neutral Neutral
P08F94 PKHD1_HUMAN Deleterious Deleterious
Q8TBZ0 CC110_HUMAN Neutral Neutral
B2RU33 POTEC_HUMAN Neutral Neutral
P00439 PH4H_HUMAN Deleterious Deleterious
P50402 EMD_HUMAN Deleterious Neutral
P08034 CXB1_HUMAN Deleterious Deleterious
Q9NZM3 ITSN2_HUMAN Neutral Neutral
Q16678 CP1B1_HUMAN Deleterious Deleterious
P22304 IDS_HUMAN Deleterious Deleterious
P21817 RYR1_HUMAN Deleterious Deleterious
Q5S007 LRRK2_HUMAN Neutral Neutral
P62241 RS8_HUMAN Neutral Neutral
P11362 FGFR1_HUMAN Deleterious Deleterious
Q8WZ42 TITIN_HUMAN Neutral Neutral
P07949 RET_HUMAN Deleterious Deleterious
P14679 TYRO_HUMAN Deleterious Deleterious
Q01968 OCRL_HUMAN Deleterious Deleterious
P00441 SODC_HUMAN Deleterious Deleterious
Q8TDF6 GRP4_HUMAN Neutral Neutral
P47989 XDH_HUMAN Neutral Neutral
O15305 PMM2_HUMAN Deleterious Deleterious
P10275 ANDR_HUMAN Deleterious Deleterious
P35555 FBN1_HUMAN Deleterious Deleterious
P04629 NTRK1_HUMAN Neutral Deleterious
P04792 HSPB1_HUMAN Deleterious Deleterious
Q9P0L2 MARK1_HUMAN Neutral Neutral
Q9HAW9 UD18_HUMAN Neutral Neutral
Q9UBM7 DHCR7_HUMAN Deleterious Deleterious
P27930 IL1R2_HUMAN Neutral Neutral
P22304 IDS_HUMAN Deleterious Deleterious
P02452 CO1A1_HUMAN Deleterious Deleterious
Q29836 1B67_HUMAN Neutral Neutral
P35555 FBN1_HUMAN Deleterious Deleterious
P32942 ICAM3_HUMAN Neutral Neutral
P08397 HEM3_HUMAN Deleterious Deleterious
P21802 FGFR2_HUMAN Deleterious Deleterious
P22735 TGM1_HUMAN Deleterious Deleterious
Q92947 ACDSB_HUMAN Deleterious Neutral
P98170 XIAP_HUMAN Neutral Neutral
O15305 PMM2_HUMAN Deleterious Deleterious
P08034 CXB1_HUMAN Deleterious Deleterious
Q96MR6 WDR65_HUMAN Neutral Neutral
Q13360 ZN177_HUMAN Neutral Neutral
P36021 MOT8_HUMAN Deleterious Deleterious
P30479 1B41_HUMAN Neutral Neutral
P51688 SPHM_HUMAN Deleterious Deleterious
Q9BPW9 DHRS9_HUMAN Neutral Neutral
Q01484 ANK2_HUMAN Deleterious Deleterious
P08631 HCK_HUMAN Neutral Neutral
P98161 PKD1_HUMAN Deleterious Neutral
Q9BX63 FANCJ_HUMAN Neutral Neutral
Q14980 NUMA1_HUMAN Neutral Neutral
Q16281 CNGA3_HUMAN Deleterious Deleterious
Q14093 CYLC2_HUMAN Neutral Neutral
P39060 COIA1_HUMAN Neutral Neutral
P05186 PPBT_HUMAN Deleterious Deleterious
Q9UM47 NOTC3_HUMAN Deleterious Deleterious
Q9GZX3 CHST6_HUMAN Deleterious Deleterious
Q9NYJ7 DLL3_HUMAN Neutral Neutral
Q02078 MEF2A_HUMAN Neutral Neutral
P00451 FA8_HUMAN Deleterious Deleterious
Q5U649 CL060_HUMAN Neutral Neutral
Q96P20 NALP3_HUMAN Deleterious Deleterious
Q8TDD1 DDX54_HUMAN Neutral Neutral
P08034 CXB1_HUMAN Deleterious Deleterious
Q9HC24 TMBI4_HUMAN Neutral Neutral
P51801 CLCKB_HUMAN Neutral Neutral
Q8IW36 ZN695_HUMAN Neutral Neutral
O95965 ITGBL_HUMAN Neutral Neutral
Q96L96 ALPK3_HUMAN Neutral Neutral
P13569 CFTR_HUMAN Deleterious Deleterious
Q12809 KCNH2_HUMAN Deleterious Deleterious
P00480 OTC_HUMAN Deleterious Deleterious
P00367 DHE3_HUMAN Deleterious Deleterious
P54802 ANAG_HUMAN Deleterious Deleterious
P08034 CXB1_HUMAN Deleterious Deleterious
P28067 2DMA_HUMAN Neutral Neutral
P08237 K6PF_HUMAN Deleterious Deleterious
Q9UKK9 NUDT5_HUMAN Neutral Neutral
O95409 ZIC2_HUMAN Deleterious Deleterious
P98169 ZXDB_HUMAN Neutral Neutral
Q9UGM3 DMBT1_HUMAN Neutral Deleterious
Q6YHU6 THADA_HUMAN Neutral Neutral
O95571 ETHE1_HUMAN Deleterious Deleterious
O15296 LX15B_HUMAN Neutral Neutral
O43593 HAIR_HUMAN Neutral Deleterious
P19544 WT1_HUMAN Deleterious Deleterious
P28067 HA23_HUMAN Neutral Neutral
O15232 MATN3_HUMAN Deleterious Deleterious
Q15465 SHH_HUMAN Deleterious Deleterious
Q6ZMT4 JHD1D_HUMAN Neutral Neutral
O76024 WFS1_HUMAN Deleterious Deleterious
O43559 FRS3_HUMAN Neutral Neutral
O00400 ACATN_HUMAN Neutral Deleterious
Q9UQC9 CLCA2_HUMAN Neutral Neutral
P51649 SSDH_HUMAN Deleterious Deleterious
P15289 ARSA_HUMAN Deleterious Deleterious
P22830 HEMH_HUMAN Deleterious Deleterious
Q8N0U4 F185A_HUMAN Neutral Neutral
Q4G0P3 HYDIN_HUMAN Neutral Neutral
O60260 PRKN2_HUMAN Deleterious Deleterious
O15305 PMM2_HUMAN Deleterious Deleterious
P10275 ANDR_HUMAN Deleterious Deleterious
P0C7X5 ZN806_HUMAN Neutral Neutral
O75880 SCO1_HUMAN Deleterious Neutral
Q96RK4 BBS4_HUMAN Deleterious Deleterious
P00480 OTC_HUMAN Deleterious Deleterious
P09622 DLDH_HUMAN Neutral Neutral
P35498 SCN1A_HUMAN Deleterious Deleterious
P12110 CO6A2_HUMAN Deleterious Neutral
P13569 CFTR_HUMAN Deleterious Neutral
Q29983 MICA_HUMAN Neutral Neutral
Q8WXD5 GEMI6_HUMAN Neutral Neutral
P80365 DHI2_HUMAN Deleterious Deleterious
Q9P2P1 K1305_HUMAN Neutral Neutral
Q99542 MMP19_HUMAN Neutral Neutral
P51688 SPHM_HUMAN Deleterious Deleterious
Q13601 KRR1_HUMAN Neutral Neutral
Q13501 SQSTM_HUMAN Deleterious Deleterious
Q86VF7 NRAP_HUMAN Neutral Neutral
P51681 CCR5_HUMAN Neutral Neutral
P09848 LPH_HUMAN Neutral Deleterious
P08263 GSTA1_HUMAN Neutral Neutral
P46531 NOTC1_HUMAN Neutral Neutral
P00439 PH4H_HUMAN Deleterious Deleterious
P42771 CD2A1_HUMAN Deleterious Deleterious
P43080 GUC1A_HUMAN Deleterious Deleterious
P47887 OR1E2_HUMAN Neutral Neutral
P03891 NU2M_HUMAN Deleterious Neutral
P38398 BRCA1_HUMAN Deleterious Deleterious
P51648 AL3A2_HUMAN Deleterious Deleterious
A6NM43 TCPQL_HUMAN Neutral Neutral
O75828 CBR3_HUMAN Neutral Neutral
Q8IXB3 TUSC5_HUMAN Neutral Neutral
P10275 ANDR_HUMAN Deleterious Deleterious
P26045 PTN3_HUMAN Neutral Neutral
O15118 NPC1_HUMAN Deleterious Deleterious
O43613 OX1R_HUMAN Neutral Neutral
Q9GZV9 FGF23_HUMAN Neutral Deleterious
P48048 IRK1_HUMAN Deleterious Deleterious
Q8N8A6 DDX51_HUMAN Neutral Neutral
O76041 NEBL_HUMAN Neutral Neutral
Q86YH2 Z280B_HUMAN Neutral Neutral
P00480 OTC_HUMAN Deleterious Deleterious
P33897 ABCD1_HUMAN Deleterious Deleterious
Q6ZT77 ZN826_HUMAN Neutral Neutral
P05106 ITB3_HUMAN Deleterious Deleterious
Q9Y6B7 AP4B1_HUMAN Neutral Neutral
P30613 KPYR_HUMAN Deleterious Deleterious
P34059 GALNS_HUMAN Deleterious Deleterious
P78363 ABCA4_HUMAN Deleterious Deleterious
Q86X29 LSR_HUMAN Neutral Neutral
Q96HA1 P121A_HUMAN Neutral Neutral
Q9NYZ4 SIGL8_HUMAN Neutral Neutral
O76090 BEST1_HUMAN Deleterious Deleterious
P35520 CBS_HUMAN Deleterious Deleterious
Q6ICG8 WBP2L_HUMAN Neutral Neutral
Q96QT4 TRPM7_HUMAN Neutral Neutral
P14679 TYRO_HUMAN Deleterious Deleterious
P43246 MSH2_HUMAN Deleterious Deleterious
Q9NZC9 SMAL1_HUMAN Deleterious Deleterious
P55157 MTP_HUMAN Neutral Deleterious
P68133 ACTS_HUMAN Deleterious Deleterious
Q9NZC7 WWOX_HUMAN Neutral Neutral
P01229 LSHB_HUMAN Neutral Neutral
P23368 MAOM_HUMAN Deleterious Neutral
Q9Y5X4 NR2E3_HUMAN Deleterious Deleterious
P30038 AL4A1_HUMAN Neutral Neutral
Q9Y2V3 RX_HUMAN Neutral Deleterious
P10636 TAU_HUMAN Deleterious Deleterious
O15360 FANCA_HUMAN Deleterious Neutral
O75173 ATS4_HUMAN Neutral Neutral
Q9BXU1 STK31_HUMAN Neutral Neutral
Q8TCG2 P4K2B_HUMAN Neutral Neutral
P10070 GLI2_HUMAN Deleterious Deleterious
P00491 PNPH_HUMAN Deleterious Deleterious
O95477 ABCA1_HUMAN Deleterious Deleterious
P20594 ANPRB_HUMAN Deleterious Neutral
P00451 FA8_HUMAN Deleterious Deleterious
Q8NDY8 TMM52_HUMAN Neutral Neutral
P00480 OTC_HUMAN Deleterious Deleterious
Q14694 UBP10_HUMAN Neutral Neutral
Q8WWB7 NCUG1_HUMAN Neutral Neutral
P35625 TIMP3_HUMAN Deleterious Deleterious
Q9Y253 POLH_HUMAN Neutral Deleterious
A7MBM2 DISP2_HUMAN Neutral Neutral
O15118 NPC1_HUMAN Deleterious Deleterious
Q63HK5 TSH3_HUMAN Neutral Neutral
O75326 SEM7A_HUMAN Neutral Neutral
Q9UM47 NOTC3_HUMAN Deleterious Deleterious
P00813 ADA_HUMAN Deleterious Deleterious
P12109 CO6A1_HUMAN Deleterious Deleterious
P00451 FA8_HUMAN Deleterious Deleterious
P00451 FA8_HUMAN Deleterious Deleterious
P50747 BPL1_HUMAN Deleterious Deleterious
Q15911 ZFHX3_HUMAN Neutral Neutral
Q7Z7G8 VP13B_HUMAN Deleterious Neutral
Q9Y250 LZTS1_HUMAN Neutral Deleterious
Q16394 EXT1_HUMAN Deleterious Deleterious
P04062 GLCM_HUMAN Deleterious Deleterious
P02452 CO1A1_HUMAN Deleterious Deleterious
Q92736 RYR2_HUMAN Deleterious Deleterious
Q29983 MICA_HUMAN Neutral Neutral
O75051 PLXA2_HUMAN Neutral Neutral
Q6MZM0 HPHL1_HUMAN Neutral Neutral
P40692 MLH1_HUMAN Deleterious Deleterious
P06858 LIPL_HUMAN Deleterious Deleterious
Q70J99 UN13D_HUMAN Neutral Neutral
Q9HC29 NOD2_HUMAN Deleterious Deleterious
Q9H4Y5 GSTO2_HUMAN Neutral Neutral
O95394 AGM1_HUMAN Neutral Neutral
Q7Z6J4 FGD2_HUMAN Neutral Neutral
P06276 CHLE_HUMAN Deleterious Deleterious
P98161 PKD1_HUMAN Deleterious Deleterious
P08100 OPSD_HUMAN Deleterious Deleterious
P50226 ST1A2_HUMAN Neutral Neutral
P55072 TERA_HUMAN Deleterious Deleterious
P23945 FSHR_HUMAN Deleterious Deleterious
Q03468 ERCC6_HUMAN Neutral Neutral
Q8TC84 FANK1_HUMAN Neutral Neutral
P78363 ABCA4_HUMAN Deleterious Deleterious
P11055 MYH3_HUMAN Deleterious Deleterious
P10523 ARRS_HUMAN Neutral Neutral
Q8TCU3 S7A13_HUMAN Neutral Neutral
Q9NQG7 HPS4_HUMAN Neutral Neutral
Q8N1N4 K2C78_HUMAN Neutral Neutral
P54277 PMS1_HUMAN Neutral Neutral
P08034 CXB1_HUMAN Deleterious Deleterious
O60287 NPA1P_HUMAN Neutral Neutral
Q8WZ42 TITIN_HUMAN Neutral Neutral
O15360 FANCA_HUMAN Deleterious Deleterious
P30613 KPYR_HUMAN Deleterious Deleterious
Q9UI10 EI2BD_HUMAN Neutral Deleterious
P54132 BLM_HUMAN Deleterious Deleterious
P04062 GLCM_HUMAN Deleterious Deleterious
O00295 TULP2_HUMAN Neutral Neutral
P00441 SODC_HUMAN Deleterious Deleterious
Q5T3J3 CA103_HUMAN Neutral Neutral
Q15165 PON2_HUMAN Neutral Neutral
P50747 BPL1_HUMAN Deleterious Deleterious
Q6ZWH5 NEK10_HUMAN Neutral Neutral
O75093 SLIT1_HUMAN Neutral Neutral
P30793 GCH1_HUMAN Deleterious Deleterious
Q567U6 CCD93_HUMAN Neutral Neutral
O95477 ABCA1_HUMAN Deleterious Deleterious
Q8IVF2 AHNK2_HUMAN Neutral Neutral
P25940 CO5A3_HUMAN Neutral Neutral
P33897 ABCD1_HUMAN Deleterious Deleterious
P08034 CXB1_HUMAN Deleterious Deleterious
P54868 HMCS2_HUMAN Deleterious Deleterious
Q9H3D4 P63_HUMAN Deleterious Deleterious
P02812 PRB2_HUMAN Neutral Neutral
P08572 CO4A2_HUMAN Neutral Neutral
Q07869 PPARA_HUMAN Neutral Neutral
Q6P387 CP046_HUMAN Neutral Neutral
Q8NG31 CASC5_HUMAN Neutral Neutral
P38398 BRCA1_HUMAN Neutral Neutral
P46821 MAP1B_HUMAN Neutral Neutral
Q96KP4 CNDP2_HUMAN Neutral Neutral
Q58F21 BRDT_HUMAN Neutral Neutral
Q8WZ42 TITIN_HUMAN Neutral Neutral
Q9Y6A1 POMT1_HUMAN Neutral Deleterious
Q8NEY1 NAV1_HUMAN Neutral Neutral
Q8IVF4 DYH10_HUMAN Neutral Neutral
P78363 ABCA4_HUMAN Deleterious Neutral
P23415 GLRA1_HUMAN Deleterious Deleterious
Q7Z6M1 RABEK_HUMAN Neutral Neutral
Q96S38 KS6C1_HUMAN Neutral Neutral
P59535 T2R40_HUMAN Neutral Neutral
Q7Z3Z4 PIWL4_HUMAN Neutral Neutral
P08100 OPSD_HUMAN Deleterious Deleterious
Q16281 CNGA3_HUMAN Deleterious Deleterious
Q99829 CPNE1_HUMAN Neutral Neutral
Q6NUT3 CS028_HUMAN Neutral Neutral
O75161 NPHP4_HUMAN Deleterious Deleterious
P34820 BMP8B_HUMAN Neutral Neutral
P08559 ODPA_HUMAN Deleterious Deleterious
P40692 MLH1_HUMAN Deleterious Deleterious
P29353 SHC1_HUMAN Neutral Neutral
Q01201 RELB_HUMAN Neutral Neutral
Q9BVW5 TIPIN_HUMAN Neutral Neutral
P30613 KPYR_HUMAN Deleterious Deleterious
P51801 CLCKB_HUMAN Neutral Deleterious
P05164 PERM_HUMAN Neutral Deleterious
Q07812 BAX_HUMAN 0.5 Deleterious
P19544 WT1_HUMAN Deleterious Deleterious
P00480 OTC_HUMAN Deleterious Deleterious
P11511 CP19A_HUMAN Deleterious Deleterious
Q14166 TTL12_HUMAN Neutral Neutral
Q9BYZ2 LDH6B_HUMAN Neutral Neutral
Q99062 CSF3R_HUMAN Neutral Neutral
Q6ZP82 CC141_HUMAN Neutral Neutral
P06865 HEXA_HUMAN Deleterious Deleterious
Q9UM73 ALK_HUMAN Neutral Neutral
Q92766 RREB1_HUMAN Neutral Neutral
P15822 ZEP1_HUMAN Neutral Neutral
Q9H9Q4 NHEJ1_HUMAN Neutral Neutral
P05107 ITB2_HUMAN Deleterious Deleterious
Q8WZ42 TITIN_HUMAN Neutral Neutral
Q07889 SOS1_HUMAN Deleterious Neutral
Q7Z4S6 KI21A_HUMAN Deleterious Deleterious
Q6PIU2 ADCL1_HUMAN Neutral Neutral
P08253 MMP2_HUMAN Deleterious Deleterious
P40692 MLH1_HUMAN Deleterious Deleterious
P02545 LMNA_HUMAN Deleterious Deleterious
Q9Y2T7 YBOX2_HUMAN Neutral Neutral
P29033 CXB2_HUMAN Deleterious Deleterious
Q96DR5 SPLC2_HUMAN Neutral Neutral
Q9H4A9 DPEP2_HUMAN Neutral Neutral
P68871 HBB_HUMAN Neutral Neutral
Q16633 OBF1_HUMAN Neutral Neutral
Q8NGS8 O13C5_HUMAN Neutral Neutral
P31751 AKT2_HUMAN Neutral Neutral
P16278 BGAL_HUMAN Deleterious Deleterious
Q8TAM1 BBS10_HUMAN Deleterious Deleterious
Q8NGC0 O5AU1_HUMAN Neutral Neutral
Q9UG22 GIMA2_HUMAN Neutral Neutral
Q9Y3Z3 SAMH1_HUMAN Deleterious Deleterious
P16520 GBB3_HUMAN Neutral Neutral
Q5JWR5 DOP1_HUMAN Neutral Neutral
O75410 TACC1_HUMAN Neutral Neutral
P05129 KPCG_HUMAN Deleterious Neutral
P52701 MSH6_HUMAN Neutral Neutral
P13866 SC5A1_HUMAN Deleterious Neutral
P08185 CBG_HUMAN 0.5 Deleterious
Q08830 FGL1_HUMAN Neutral Neutral
Q9Y5S8 NOX1_HUMAN Neutral Neutral
P48165 CXA8_HUMAN Deleterious Deleterious
P01116 RASK_HUMAN Deleterious Deleterious
O94759 TRPM2_HUMAN Neutral Neutral
Q9BV44 THUM3_HUMAN Neutral Neutral
Q9GZR1 SENP6_HUMAN Neutral Neutral
Q96LZ2 MAGBA_HUMAN Neutral Neutral
P52333 JAK3_HUMAN Deleterious Neutral
Q9UBM1 PEMT_HUMAN Neutral Neutral
Q92947 GCDH_HUMAN Deleterious Deleterious
P35914 HMGCL_HUMAN Deleterious Deleterious
P47901 V1BR_HUMAN Neutral Neutral
P02461 CO3A1_HUMAN Deleterious Deleterious
O60313 OPA1_HUMAN Deleterious Deleterious
Q9UQP3 TENN_HUMAN Neutral Neutral
Q7L5N7 PCAT2_HUMAN Neutral Neutral
Q8NGI7 O10V1_HUMAN Neutral Neutral
Q03468 ERCC6_HUMAN Neutral Neutral
P25106 CXCR7_HUMAN Neutral Neutral
P56539 CAV3_HUMAN Deleterious Deleterious
O60663 LMX1B_HUMAN Deleterious Deleterious
Q5T1R4 ZEP3_HUMAN Neutral Neutral
Q13496 MTM1_HUMAN Deleterious Deleterious
P04075 ALDOA_HUMAN Neutral Deleterious
P21817 RYR1_HUMAN Deleterious Neutral
P22304 IDS_HUMAN Deleterious Deleterious
P22033 MUTA_HUMAN Deleterious Deleterious
P08397 HEM3_HUMAN Deleterious Deleterious
P02671 FIBA_HUMAN Neutral Neutral
Q5SXM2 SNPC4_HUMAN Neutral Neutral
P35680 HNF1B_HUMAN Deleterious Deleterious
Q9P2K8 E2AK4_HUMAN Neutral Neutral
Q9HDC9 APMAP_HUMAN Neutral Neutral
P08686 CP21A_HUMAN Deleterious Deleterious
Q3T8J9 GON4L_HUMAN Neutral Neutral
O14773 TPP1_HUMAN Deleterious Deleterious
P08123 CO1A2_HUMAN Deleterious Deleterious
Q9UHX3 EMR2_HUMAN Neutral Neutral
P50542 PEX5_HUMAN Neutral Deleterious
P00451 FA8_HUMAN Deleterious Deleterious
Q13490 BIRC2_HUMAN Neutral Neutral
O00534 VMA5A_HUMAN Neutral Neutral
P08100 OPSD_HUMAN Deleterious Deleterious
P42771 CD2A1_HUMAN Deleterious Neutral
Q9GZX3 CHST6_HUMAN Deleterious Deleterious
Q9P202 WHRN_HUMAN Neutral Neutral
P22735 TGM1_HUMAN Deleterious Deleterious
P31213 S5A2_HUMAN Deleterious Deleterious
A2RUU4 CF127_HUMAN Neutral Neutral
A6PVC2 TTLL8_HUMAN Neutral Neutral
O15537 XLRS1_HUMAN Deleterious Deleterious
Q8IWA6 CCD60_HUMAN Neutral Neutral
P51946 CCNH_HUMAN Neutral Neutral
Q9BUR4 TCAB1_HUMAN Neutral Neutral
P60328 KR123_HUMAN Neutral Neutral
P29400 CO4A5_HUMAN Deleterious Deleterious
P22309 UD11_HUMAN Deleterious Deleterious
Q6ZW61 BBS12_HUMAN Neutral Neutral
Q9UGU0 TCF20_HUMAN Neutral Neutral
Q9H3S3 TMPS5_HUMAN Neutral Neutral
Q8IWN7 RP1L1_HUMAN Neutral Neutral
P11686 PSPC_HUMAN Deleterious Neutral
P98161 PKD1_HUMAN Deleterious Neutral
P04637 P53_HUMAN Deleterious Deleterious
P35670 ATP7B_HUMAN Deleterious Deleterious
Q96JE9 MAP6_HUMAN Neutral Neutral
Q53GL7 PAR10_HUMAN Neutral Neutral
O95475 SIX6_HUMAN Neutral Neutral
P46439 GSTM5_HUMAN Neutral Neutral
P0C862 C1QT9_HUMAN Neutral Neutral
P08236 BGLR_HUMAN Deleterious Deleterious
Q15465 SHH_HUMAN Deleterious Deleterious
Q86U10 LPP60_HUMAN Neutral Neutral
Q07617 SPAG1_HUMAN Neutral Neutral
Q14653 IRF3_HUMAN Neutral Neutral
P04229 2B11_HUMAN Neutral Neutral
Q13107 UBP4_HUMAN Neutral Neutral
P35555 FBN1_HUMAN Deleterious Deleterious
P38398 BRCA1_HUMAN Neutral Deleterious
P24723 KPCL_HUMAN Neutral Neutral
P57082 TBX4_HUMAN Neutral Deleterious
Q6VY07 PACS1_HUMAN Neutral Neutral
P06213 INSR_HUMAN Deleterious Deleterious
Q75WM6 H1FNT_HUMAN Neutral Neutral
P32004 L1CAM_HUMAN Deleterious Deleterious
Q9BY76 ANGL4_HUMAN Neutral Neutral
P12882 MYH1_HUMAN Neutral Neutral
Q3LXA3 DHAK_HUMAN Neutral Neutral
Q06187 BTK_HUMAN Deleterious Deleterious
Q8N2H3 PYRD2_HUMAN Neutral Neutral
P02766 TTHY_HUMAN Deleterious Deleterious
Q9Y2H9 MAST1_HUMAN Neutral Neutral
P02730 B3AT_HUMAN Deleterious Neutral
Q9BSK1 ZN577_HUMAN Neutral Neutral
Q9UBK8 MTRR_HUMAN Neutral Deleterious
P48681 NEST_HUMAN Neutral Neutral
Q9NZB8 MOCS1_HUMAN Deleterious Deleterious
O43826 G6PT1_HUMAN Deleterious Deleterious
P11387 TOP1_HUMAN Deleterious Deleterious
P40692 MLH1_HUMAN Deleterious Deleterious
P51843 NR0B1_HUMAN Deleterious Deleterious
Q5T6F2 UBAP2_HUMAN Neutral Neutral
Q15582 BGH3_HUMAN Deleterious Deleterious
P78314 3BP2_HUMAN Deleterious Deleterious
Q13620 CUL4B_HUMAN Neutral Deleterious
Q9UHD1 CHRD1_HUMAN Neutral Neutral
P06280 AGAL_HUMAN Deleterious Deleterious
P23560 BDNF_HUMAN Deleterious Neutral
Q13315 ATM_HUMAN Deleterious Deleterious
Q9UK55 ZPI_HUMAN Neutral Neutral
P13569 CFTR_HUMAN Deleterious Deleterious
Q13315 ATM_HUMAN Neutral Deleterious
P40692 MLH1_HUMAN Deleterious Deleterious
P49810 PSN2_HUMAN Deleterious Deleterious
P08151 GLI1_HUMAN Neutral Neutral
Q13316 DMP1_HUMAN Neutral Neutral
P08397 HEM3_HUMAN Deleterious Deleterious
Q8WWQ8 STAB2_HUMAN Neutral Neutral
O43826 G6PT1_HUMAN Deleterious Deleterious
Q13315 ATM_HUMAN Deleterious Deleterious
P50995 ANX11_HUMAN Neutral Neutral
Q9UGK3 STAP2_HUMAN Neutral Neutral
P35475 IDUA_HUMAN Deleterious Deleterious
O14896 IRF6_HUMAN Deleterious Deleterious
P51843 NR0B1_HUMAN Deleterious Deleterious
P02766 TTHY_HUMAN Deleterious Deleterious
Q02952 AKA12_HUMAN Neutral Neutral
P02766 TTHY_HUMAN Deleterious Deleterious
P59535 T2R40_HUMAN Neutral Neutral
Q06187 BTK_HUMAN Deleterious Deleterious
P10253 LYAG_HUMAN Deleterious Deleterious
Q8N6I1 EID2_HUMAN Neutral Neutral
Q12809 KCNH2_HUMAN Deleterious Deleterious
P02766 TTHY_HUMAN Deleterious Deleterious
P82279 CRUM1_HUMAN Deleterious Deleterious
Q8WZ04 TOMT_HUMAN Deleterious Deleterious
P30968 GNRHR_HUMAN Deleterious Deleterious
Q9UBP0 SPAST_HUMAN Deleterious Deleterious
P08F94 PKHD1_HUMAN Deleterious Deleterious
P35555 FBN1_HUMAN Deleterious Deleterious
Q68DE3 K2018_HUMAN Neutral Neutral
Q9HCN3 TMM8A_HUMAN Neutral Neutral
P04637 P53_HUMAN Deleterious Deleterious
P07949 RET_HUMAN Deleterious Deleterious
P10912 GHR_HUMAN Deleterious Deleterious
Q13950 RUNX2_HUMAN Deleterious Deleterious
P02461 CO3A1_HUMAN Deleterious Deleterious
P15735 PHKG2_HUMAN Deleterious Deleterious
O75923 DYSF_HUMAN Deleterious Deleterious
P30475 1B39_HUMAN Neutral Neutral
Q9BVC5 ASHWN_HUMAN Neutral Neutral
Q86Y46 K2C73_HUMAN Neutral Neutral
Q9UMD9 COHA1_HUMAN Neutral Neutral
P15313 VATB1_HUMAN Deleterious Deleterious
P53675 CLH2_HUMAN Neutral Neutral
Q04912 RON_HUMAN Neutral Neutral
Q8NBV4 PPAC3_HUMAN Neutral Neutral
O15244 S22A2_HUMAN Neutral Neutral
P07949 RET_HUMAN Deleterious Deleterious
Q8WZ42 TITIN_HUMAN Neutral Neutral
P46098 5HT3A_HUMAN Neutral Neutral
P23276 KELL_HUMAN Neutral Neutral
Q8WZ42 TITIN_HUMAN Neutral Neutral
P55017 S12A3_HUMAN Deleterious Deleterious
P04637 P53_HUMAN Deleterious Deleterious
P22033 MUTA_HUMAN Deleterious Deleterious
P22304 IDS_HUMAN Deleterious Deleterious
P18428 LBP_HUMAN Neutral Neutral
P60484 PTEN_HUMAN Deleterious Deleterious
P08034 CXB1_HUMAN Deleterious Deleterious
P23945 FSHR_HUMAN Deleterious Deleterious
P49454 CENPF_HUMAN Neutral Neutral
Q9BZV2 S19A3_HUMAN Neutral Deleterious
Q02388 CO7A1_HUMAN Deleterious Deleterious
P41229 KDM5C_HUMAN Deleterious Deleterious
Q96LA6 FCRL1_HUMAN Neutral Neutral
O75445 USH2A_HUMAN Neutral Deleterious
P12883 MYH7_HUMAN Deleterious Deleterious
P57081 WDR4_HUMAN Neutral Neutral
P51843 NR0B1_HUMAN Deleterious Deleterious
O15015 ZN646_HUMAN Neutral Neutral
Q4LDE5 SVEP1_HUMAN Neutral Neutral
P39019 RS19_HUMAN Deleterious Deleterious
Q14CZ0 CP072_HUMAN Neutral Neutral
P05160 F13B_HUMAN Neutral Neutral
O15118 NPC1_HUMAN Deleterious Deleterious
P02461 CO3A1_HUMAN Deleterious Deleterious
P21918 DRD5_HUMAN Neutral Neutral
Q6VVB1 NHLC1_HUMAN Deleterious Deleterious
O60931 CTNS_HUMAN Deleterious Deleterious
P00480 OTC_HUMAN Deleterious Deleterious
P00480 OTC_HUMAN Deleterious Deleterious
P02545 LMNA_HUMAN Deleterious Deleterious
P15848 ARSB_HUMAN Deleterious Deleterious
Q15397 K0020_HUMAN Neutral Neutral
P22607 FGFR3_HUMAN Deleterious Deleterious
Q99683 M3K5_HUMAN Neutral Neutral
Q8NBT0 WD51A_HUMAN Neutral Neutral
P00492 HPRT_HUMAN Deleterious Deleterious
O14522 PTPRT_HUMAN Deleterious Deleterious
P32004 L1CAM_HUMAN Deleterious Deleterious
Q04656 ATP7A_HUMAN Deleterious Neutral
Q99497 PARK7_HUMAN Neutral Deleterious
Q8IWA4 MFN1_HUMAN Neutral Neutral
P33897 ABCD1_HUMAN Deleterious Deleterious
O95278 EPM2A_HUMAN Deleterious Deleterious
P52701 MSH6_HUMAN Neutral Neutral
Q96SE7 ZN347_HUMAN Neutral Neutral
P00451 FA8_HUMAN Deleterious Deleterious
Q03426 KIME_HUMAN Deleterious Deleterious
P07949 RET_HUMAN Deleterious Deleterious
P30483 1B45_HUMAN Neutral Neutral
Q16853 AOC3_HUMAN Neutral Neutral
P56202 CATW_HUMAN Neutral Neutral
P50542 PEX5_HUMAN Neutral Deleterious
Q5SRN2 CF010_HUMAN Neutral Neutral
Q9Y2Z9 COQ6_HUMAN Neutral Neutral
Q9BWV7 TTLL2_HUMAN Neutral Neutral
P78368 KC1G2_HUMAN Neutral Neutral
Q4G0A6 CG067_HUMAN Neutral Neutral
P35228 NOS2_HUMAN Neutral Neutral
O43602 DCX_HUMAN Deleterious Deleterious
Q9UGI9 AAKG3_HUMAN Neutral Neutral
Q6VVB1 NHLC1_HUMAN Deleterious Deleterious
Q12788 TBL3_HUMAN Neutral Neutral
Q13496 MTM1_HUMAN Deleterious Deleterious
Q96DF8 DGC14_HUMAN Neutral Neutral
Q13496 MTM1_HUMAN Deleterious Deleterious
Q6ZNA1 ZN836_HUMAN Neutral Neutral
P05093 CP17A_HUMAN Deleterious Deleterious
P22830 HEMH_HUMAN Deleterious Deleterious
Q96CB5 CH044_HUMAN Neutral Neutral
Q9BXM0 PRAX_HUMAN Neutral Neutral
Q9P241 AT10D_HUMAN Neutral Neutral
P11532 DMD_HUMAN Neutral Deleterious
Q9NR63 CP26B_HUMAN Neutral Neutral
O76039 CDKL5_HUMAN Deleterious Deleterious
Q96QE5 CQ042_HUMAN Neutral Neutral
P34059 GALNS_HUMAN Deleterious Deleterious
P04062 GLCM_HUMAN Deleterious Deleterious
P04062 GLCM_HUMAN Deleterious Deleterious
P24394 IL4RA_HUMAN Neutral Neutral
Q8N328 PGBD3_HUMAN Neutral Neutral
Q8N5D6 GBGT1_HUMAN Neutral Neutral
P01133 EGF_HUMAN Neutral Neutral
Q8TDW7 FAT3_HUMAN Neutral Neutral
P34931 HS71L_HUMAN Neutral Neutral
O15118 NPC1_HUMAN Deleterious Deleterious
P04062 GLCM_HUMAN Deleterious Deleterious
P16452 EPB42_HUMAN Deleterious Deleterious
P04839 CY24B_HUMAN Deleterious Deleterious
O60880 SH21A_HUMAN Deleterious Deleterious
O76082 S22A5_HUMAN Deleterious Deleterious
Q8WXI4 ACO11_HUMAN Neutral Neutral
P42771 CD2A1_HUMAN Deleterious Neutral
Q99732 LITAF_HUMAN Deleterious Deleterious
O15287 FANCG_HUMAN Neutral Neutral
P07477 TRY1_HUMAN Deleterious Deleterious
P25445 TNR6_HUMAN Deleterious Deleterious
Q9C000 NALP1_HUMAN Neutral Neutral
P07949 RET_HUMAN Deleterious Deleterious
P40394 ADH1B_HUMAN Neutral Neutral
O15305 PMM2_HUMAN Deleterious Deleterious
P02730 B3AT_HUMAN Deleterious Deleterious
Q8N465 D2HDH_HUMAN Neutral Deleterious
P00451 FA8_HUMAN Deleterious Deleterious
Q06124 PTN11_HUMAN Deleterious Deleterious
P32942 ICAM1_HUMAN Neutral Neutral
Q13488 VPP3_HUMAN Deleterious Deleterious
P00156 CYB_HUMAN Neutral Neutral
O75161 NPHP4_HUMAN Deleterious Deleterious
P16109 LYAM3_HUMAN Neutral Neutral
P43251 BTD_HUMAN Deleterious Deleterious
Q99489 OXDD_HUMAN Neutral Neutral
Q580R0 CB027_HUMAN Neutral Neutral
P25189 MYP0_HUMAN Deleterious Deleterious
Q06187 BTK_HUMAN Deleterious Deleterious
Q14118 DAG1_HUMAN Neutral Neutral
Q14524 SCN5A_HUMAN Deleterious Deleterious
Q2M1Z3 CDGAP_HUMAN Neutral Neutral
Q13315 ATM_HUMAN Deleterious Deleterious
P00451 FA8_HUMAN Deleterious Deleterious
Q96BI1 S22AI_HUMAN Neutral Neutral
Q6ZP01 RBM44_HUMAN Neutral Neutral
P11166 GTR1_HUMAN Neutral Deleterious
P08F94 PKHD1_HUMAN Deleterious Deleterious
Q52M93 Z585B_HUMAN Neutral Neutral
Q9P0W0 IFNK_HUMAN Neutral Neutral
Q9UIF7 MUTYH_HUMAN Neutral Neutral
P04062 GLCM_HUMAN Deleterious Deleterious
O14578 CTRO_HUMAN Neutral Neutral
Q6ZUJ4 CC062_HUMAN Neutral Neutral
Q5VYJ5 CJ112_HUMAN Neutral Neutral
Q16798 MAON_HUMAN Deleterious Neutral
P14679 TYRO_HUMAN Deleterious Deleterious
Q15582 BGH3_HUMAN Deleterious Deleterious
P11310 ACADM_HUMAN Deleterious Deleterious
P07288 KLK3_HUMAN Neutral Neutral
Q5T1R4 ZEP3_HUMAN Neutral Neutral
P59046 NAL12_HUMAN Neutral Neutral
Q96SK3 ZN607_HUMAN Neutral Neutral
Q96P20 NALP3_HUMAN Deleterious Deleterious
O60663 LMX1B_HUMAN Deleterious Deleterious
Q8WXR4 MYO3B_HUMAN Neutral Neutral
Q5SY16 NOL9_HUMAN Neutral Neutral
P22735 TGM1_HUMAN Deleterious Deleterious
P24386 RAE1_HUMAN Neutral Deleterious
O75923 DYSF_HUMAN Deleterious Deleterious
Q92935 EXTL1_HUMAN Neutral Neutral
P52790 HXK1_HUMAN Neutral Neutral
P08684 CP3A4_HUMAN Neutral Neutral
P30457 1A66_HUMAN Neutral Neutral
Q9Y6D9 MD1L1_HUMAN Deleterious Deleterious
Q96HP4 OXND1_HUMAN Neutral Neutral
Q8N6C7 PGSF1_HUMAN Neutral Neutral
P00441 SODC_HUMAN Deleterious Deleterious
Q13635 PTC1_HUMAN Deleterious Deleterious
Q06187 BTK_HUMAN Deleterious Deleterious
Q16696 CP2AD_HUMAN Neutral Neutral
P30486 1B48_HUMAN Neutral Neutral
O15360 FANCA_HUMAN Deleterious Neutral
P11086 PNMT_HUMAN Neutral Neutral
Q9H306 MMP27_HUMAN Neutral Neutral
P98161 PKD1_HUMAN Deleterious Deleterious
P10321 1C07_HUMAN Neutral Neutral
Q8NGR9 OR1N2_HUMAN Neutral Neutral
Q9BTW9 TBCD_HUMAN Neutral Neutral
P04637 P53_HUMAN Deleterious Deleterious
P34949 MPI_HUMAN Deleterious Deleterious
Q13163 MP2K5_HUMAN Neutral Neutral
P10275 ANDR_HUMAN Deleterious Deleterious
Q8NG48 LINS1_HUMAN Neutral Neutral
Q8IXT1 NOXIN_HUMAN Neutral Neutral
P37058 DHB3_HUMAN Deleterious Deleterious
P00451 FA8_HUMAN Deleterious Deleterious
P10636 TAU_HUMAN Deleterious Deleterious
Q9UDY2 ZO2_HUMAN Neutral Neutral
P49768 PSN1_HUMAN Deleterious Deleterious
P11055 MYH3_HUMAN Deleterious Neutral
Q9GZP7 VN1R1_HUMAN Neutral Neutral
P42898 MTHR_HUMAN Deleterious Neutral
O60762 DPM1_HUMAN Deleterious Deleterious
P00748 FA12_HUMAN Deleterious Deleterious
Q9NYW4 TA2R5_HUMAN Neutral Neutral
O43520 AT8B1_HUMAN Deleterious Deleterious
P33261 CP2CJ_HUMAN Neutral Neutral
O14521 DHSD_HUMAN Deleterious Neutral
P08F94 PKHD1_HUMAN Deleterious Deleterious
P54802 ANAG_HUMAN Deleterious Deleterious
O75445 USH2A_HUMAN Deleterious Deleterious
Q96PD7 DGAT2_HUMAN Neutral Neutral
P55157 MTP_HUMAN Neutral Deleterious
P37023 ACVL1_HUMAN Deleterious Deleterious
Q00526 CDK3_HUMAN Neutral Neutral
Q99456 K1C12_HUMAN Deleterious Neutral
P21817 RYR1_HUMAN Deleterious Deleterious
P35555 FBN1_HUMAN Deleterious Deleterious
Q00604 NDP_HUMAN Deleterious Deleterious
P11245 ARY1_HUMAN Neutral Neutral
P62917 RL8_HUMAN Neutral Neutral
P51168 SCNNB_HUMAN Neutral Deleterious
O75094 SLIT3_HUMAN Neutral Neutral
Q96PF2 TSSK2_HUMAN Neutral Neutral
P37173 TGFR2_HUMAN Deleterious Deleterious
P17302 CXA1_HUMAN Deleterious Deleterious
P37023 ACVL1_HUMAN Deleterious Deleterious
O75445 USH2A_HUMAN Deleterious Neutral
Q9BSL1 UBAC1_HUMAN Neutral Neutral
P23942 PRPH2_HUMAN Deleterious Deleterious
Q6ZNG2 DBX2_HUMAN Neutral Neutral
Q9BRR9 RHG09_HUMAN Neutral Neutral
O15118 NPC1_HUMAN Deleterious Deleterious
Q5SY16 NOL9_HUMAN Neutral Neutral
P00480 OTC_HUMAN Deleterious Deleterious
Q99676 ZN184_HUMAN Neutral Neutral
P33897 ABCD1_HUMAN Deleterious Deleterious
P15144 AMPN_HUMAN Neutral Neutral
O75330 HMMR_HUMAN Neutral Neutral
P51956 NEK3_HUMAN Neutral Neutral
Q9H209 O10A4_HUMAN Neutral Neutral
Q9Y223 GLCNE_HUMAN Deleterious Deleterious
Q9Y6K9 NEMO_HUMAN Deleterious Deleterious
Q8TDP1 RNH2C_HUMAN Neutral Deleterious
Q16819 MEP1A_HUMAN Neutral Neutral
Q8NEV8 EXPH5_HUMAN Neutral Neutral
P02549 SPTA1_HUMAN Deleterious Neutral
P10314 1A32_HUMAN Neutral Neutral
Q12809 KCNH2_HUMAN Deleterious Deleterious
P02461 CO3A1_HUMAN Deleterious Deleterious
P02545 LMNA_HUMAN Deleterious Deleterious
P15289 ARSA_HUMAN Deleterious Deleterious
P06729 CD2_HUMAN Neutral Neutral
P68133 ACTS_HUMAN Deleterious Deleterious
Q8NDN9 RCBT1_HUMAN Neutral Neutral
Q8N715 CA065_HUMAN Neutral Neutral
O15305 PMM2_HUMAN Deleterious Deleterious
O75445 USH2A_HUMAN Deleterious Deleterious
P30493 1B55_HUMAN Neutral Neutral
O15305 PMM2_HUMAN Deleterious Deleterious
P18847 ATF3_HUMAN Neutral Neutral
O75444 MAF_HUMAN Deleterious Deleterious
Q6P387 CP046_HUMAN Neutral Neutral
P01909 HA23_HUMAN Neutral Neutral
P11362 FGFR1_HUMAN Deleterious Deleterious
O75333 TBX10_HUMAN Neutral Neutral
P35680 HNF1B_HUMAN Deleterious Deleterious
P00451 FA8_HUMAN Deleterious Deleterious
O43602 DCX_HUMAN Deleterious Deleterious
P60484 PTEN_HUMAN Deleterious Deleterious
Q9H2X3 CLC4M_HUMAN Neutral Neutral
Q9BT92 TCHP_HUMAN Neutral Neutral
P29400 CO4A5_HUMAN Deleterious Deleterious
A6NCI4 VWA3A_HUMAN Neutral Neutral
Q9UM47 NOTC3_HUMAN Deleterious Neutral
P24855 DNAS1_HUMAN Neutral Neutral
P10275 ANDR_HUMAN Deleterious Deleterious
Q9NS91 RAD18_HUMAN Neutral Neutral
Q8NGJ2 O52H1_HUMAN Neutral Neutral
P06400 RB_HUMAN Deleterious Deleterious
Q9NSD5 S6A13_HUMAN Neutral Neutral
Q14524 SCN5A_HUMAN Deleterious Deleterious
P16234 PGFRA_HUMAN Neutral Neutral
Q16394 EXT1_HUMAN Deleterious Deleterious
P35670 ATP7B_HUMAN Deleterious Deleterious
P50461 CSRP3_HUMAN Deleterious Deleterious
P10586 PTPRF_HUMAN Neutral Neutral
Q99593 TBX5_HUMAN Deleterious Deleterious
P00451 FA8_HUMAN Deleterious Deleterious
P05155 IC1_HUMAN Deleterious Deleterious
Q8IVF2 AHNK2_HUMAN Neutral Neutral
P29400 CO4A5_HUMAN Deleterious Deleterious
P01185 NEU2_HUMAN Deleterious Deleterious
O00512 BCL9_HUMAN Neutral Neutral
P10163 PRB4_HUMAN Neutral Neutral
P78363 ABCA4_HUMAN Deleterious Deleterious
P01892 1A02_HUMAN Neutral Neutral
P00740 FA9_HUMAN Deleterious Deleterious
P34059 GALNS_HUMAN Deleterious Deleterious
P23942 PRPH2_HUMAN Deleterious Neutral
O15537 XLRS1_HUMAN Deleterious Deleterious
Q13402 MYO7A_HUMAN Deleterious Deleterious
Q8NGL0 OR5L2_HUMAN Neutral Neutral
P22309 UD11_HUMAN Deleterious Deleterious
P26440 IVD_HUMAN Deleterious Deleterious
P35968 VGFR2_HUMAN Neutral Neutral
P00480 OTC_HUMAN Deleterious Deleterious
Q9H6Q4 NARFL_HUMAN Neutral Neutral
P38935 SMBP2_HUMAN Deleterious Deleterious
P36222 CH3L1_HUMAN Neutral Neutral
Q9GZX7 AICDA_HUMAN Deleterious Deleterious
Q5TCZ1 SPD2A_HUMAN Neutral Neutral
O43511 S26A4_HUMAN Deleterious Deleterious
P04637 P53_HUMAN Deleterious Deleterious
P21359 NF1_HUMAN Deleterious Deleterious
O60296 TRAK2_HUMAN Neutral Neutral
P08686 CP21A_HUMAN Deleterious Deleterious
Q9Y5T5 UBP16_HUMAN Neutral Neutral
Q15111 PLCL1_HUMAN Neutral Neutral
P35670 ATP7B_HUMAN Deleterious Deleterious
P11498 PYC_HUMAN Deleterious Deleterious
Q9NSA1 FGF21_HUMAN Neutral Neutral
Q8NE18 NSUN7_HUMAN Neutral Neutral
P23409 MYF6_HUMAN Neutral Deleterious
P46777 RL5_HUMAN Deleterious Deleterious
O95163 ELP1_HUMAN Neutral Neutral
P51608 MECP2_HUMAN Deleterious Deleterious
P11362 FGFR1_HUMAN Deleterious Deleterious
Q9Y223 GLCNE_HUMAN Deleterious Deleterious
Q8N743 KI3L3_HUMAN Neutral Neutral
P04637 P53_HUMAN Deleterious Deleterious
P08397 HEM3_HUMAN Deleterious Deleterious
P60174 TPIS_HUMAN Deleterious Deleterious
P31513 FMO3_HUMAN Deleterious Deleterious
Q9HD33 RM47_HUMAN Neutral Neutral
P16278 BGAL_HUMAN Deleterious Deleterious
P35670 ATP7B_HUMAN Deleterious Deleterious
Q9UBP0 SPAST_HUMAN Deleterious Deleterious
P55809 SCOT1_HUMAN Deleterious Deleterious
P46100 ATRX_HUMAN Deleterious Deleterious
P00439 PH4H_HUMAN Deleterious Deleterious
O60931 CTNS_HUMAN Deleterious Deleterious
P02452 CO1A1_HUMAN Deleterious Deleterious
P28069 PIT1_HUMAN Deleterious Deleterious
P51810 GP143_HUMAN Deleterious Deleterious
O76099 OR7C1_HUMAN Neutral Neutral
Q8N9F8 ZN454_HUMAN Neutral Neutral
P08123 CO1A2_HUMAN Deleterious Deleterious
Q9H3D4 P63_HUMAN Deleterious Deleterious
Q6X9E4 FBW12_HUMAN Neutral Neutral
Q06124 PTN11_HUMAN Deleterious Deleterious
Q6EMB2 TTLL5_HUMAN Neutral Neutral
P00966 ASSY_HUMAN Deleterious Deleterious
O43520 AT8B1_HUMAN Deleterious Deleterious
P20594 ANPRB_HUMAN Deleterious Deleterious
P52789 HXK2_HUMAN Neutral Neutral
P21817 RYR1_HUMAN Deleterious Deleterious
P00480 OTC_HUMAN Deleterious Deleterious
Q9UPN3 MACF1_HUMAN Neutral Neutral
Q13563 PKD2_HUMAN Deleterious Deleterious
P49821 NDUV1_HUMAN Deleterious Neutral
Q4G0U5 YB017_HUMAN Neutral Neutral
Q8TC57 CB065_HUMAN Neutral Neutral
Q8WZ42 TITIN_HUMAN Neutral Neutral
P10828 THB_HUMAN Deleterious Deleterious
Q8N1I0 DOCK4_HUMAN Neutral Neutral
Q99502 EYA1_HUMAN Deleterious Deleterious
Q12809 KCNH2_HUMAN Deleterious Deleterious
P00451 FA8_HUMAN Deleterious Deleterious
P05186 PPBT_HUMAN Deleterious Deleterious
Q99972 MYOC_HUMAN Deleterious Deleterious
P13647 K2C5_HUMAN Deleterious Deleterious
Q14674 ESPL1_HUMAN Neutral Neutral
Q9Y6L6 SO1B1_HUMAN Neutral Neutral
Q8NBK3 SUMF1_HUMAN Deleterious Deleterious
P04637 P53_HUMAN Deleterious Deleterious
Q14896 MYPC3_HUMAN Deleterious Deleterious
P59543 T2R49_HUMAN Neutral Neutral
P54802 ANAG_HUMAN Deleterious Deleterious
Q9Y4F9 FA65B_HUMAN Neutral Neutral
A6NC57 ANR62_HUMAN Neutral Neutral
P26439 3BHS2_HUMAN Deleterious Deleterious
Q92947 GCDH_HUMAN Deleterious Deleterious
Q8NGG3 OR5T3_HUMAN Neutral Neutral
Q969I6 S38A4_HUMAN Neutral Neutral
P31997 CEAM8_HUMAN Neutral Neutral
P04637 P53_HUMAN Deleterious Deleterious
P10275 ANDR_HUMAN Deleterious Deleterious
P04424 ARLY_HUMAN Deleterious Deleterious
P04637 P53_HUMAN Deleterious Deleterious
Q13635 PTC1_HUMAN Deleterious Deleterious
O95999 BCL10_HUMAN Deleterious Deleterious
Q8NB16 MLKL_HUMAN Neutral Neutral
P34972 CNR2_HUMAN Neutral Neutral
O95180 CAC1H_HUMAN Deleterious Deleterious
Q15822 ACHA2_HUMAN Neutral Deleterious
P02765 FETUA_HUMAN Neutral Neutral
P17302 CXA1_HUMAN Deleterious Deleterious
Q6ZN16 M3K15_HUMAN Neutral Neutral
Q9HC29 NOD2_HUMAN Deleterious Deleterious
Q9HBH1 DEFM_HUMAN Neutral Neutral
Q8N344 MIER2_HUMAN Neutral Neutral
P43246 MSH2_HUMAN Deleterious Deleterious
Q00341 VIGLN_HUMAN Neutral Neutral
P12883 MYH7_HUMAN Deleterious Deleterious
O60662 KBTBA_HUMAN Neutral Neutral
A6PVC2 TTLL8_HUMAN Neutral Neutral
P30460 1B08_HUMAN Neutral Neutral
P98161 PKD1_HUMAN Deleterious Neutral
P31512 FMO4_HUMAN Neutral Neutral
Q8NEM8 CBPC3_HUMAN Neutral Neutral
Q6UY09 CEA20_HUMAN Neutral Neutral
P00441 SODC_HUMAN Deleterious Deleterious
Q05C16 LRC63_HUMAN Neutral Neutral
P02461 CO3A1_HUMAN Deleterious Deleterious
Q9BUT1 BDH2_HUMAN Neutral Neutral
P00740 FA9_HUMAN Deleterious Deleterious
Q15049 MLC1_HUMAN Deleterious Deleterious
P15289 ARSA_HUMAN Deleterious Deleterious
Q8NE63 HIPK4_HUMAN Neutral Neutral
Q03519 TAP2_HUMAN Neutral Neutral
P08F94 PKHD1_HUMAN Deleterious Deleterious
Q13557 KCC2D_HUMAN Neutral Neutral
Q9NQ55 SSF1_HUMAN Neutral Neutral
Q9UIF7 MUTYH_HUMAN Neutral Deleterious
P59817 Z280A_HUMAN Neutral Neutral
Q9NP81 SYSM_HUMAN Neutral Neutral
Q13510 ASAH1_HUMAN Deleterious Deleterious
Q5H9U9 DDX6L_HUMAN Neutral Neutral
P00451 FA8_HUMAN Deleterious Deleterious
P98161 PKD1_HUMAN Deleterious Deleterious
O15553 MEFV_HUMAN Deleterious Deleterious
P29400 CO4A5_HUMAN Deleterious Deleterious
P38571 LICH_HUMAN Deleterious Neutral
O75695 XRP2_HUMAN Deleterious Deleterious
P16473 TSHR_HUMAN Deleterious Neutral
Q86WD7 SPA9_HUMAN Neutral Neutral
P01266 THYG_HUMAN Neutral Neutral
P45379 TNNT2_HUMAN Deleterious Deleterious
P22304 IDS_HUMAN Deleterious Deleterious
P06744 G6PI_HUMAN Deleterious Deleterious
P25445 TNR6_HUMAN Deleterious Deleterious
Q9BX63 FANCJ_HUMAN Neutral Neutral
P35556 FBN2_HUMAN Deleterious Deleterious
P51801 CLCKB_HUMAN Neutral Neutral
O95528 GTR10_HUMAN Deleterious Deleterious
P35670 ATP7B_HUMAN Deleterious Deleterious
O60260 PRKN2_HUMAN Deleterious Deleterious
P23109 AMPD1_HUMAN Deleterious Neutral
P04062 GLCM_HUMAN Deleterious Deleterious
O60840 CAC1F_HUMAN Deleterious Deleterious
A6QL63 BTBDB_HUMAN Neutral Neutral
Q16678 CP21A_HUMAN Neutral Neutral
P00813 ADA_HUMAN Deleterious Deleterious
P07902 GALT_HUMAN Deleterious Deleterious
P04264 K2C1_HUMAN Deleterious Deleterious
P01008 ANT3_HUMAN Deleterious Deleterious
A6NIV6 LRIQ4_HUMAN Neutral Neutral
Q6P2D8 XRRA1_HUMAN Neutral Neutral
P13584 CP4B1_HUMAN Neutral Neutral
P02462 CO4A1_HUMAN Deleterious Deleterious
P03952 FA11_HUMAN Neutral Neutral
Q92947 GCDH_HUMAN Deleterious Deleterious
Q16891 IMMT_HUMAN Neutral Neutral
Q9UNS1 TIM_HUMAN Neutral Neutral
Q9NZC3 GDE1_HUMAN Neutral Neutral
P04062 GLCM_HUMAN Deleterious Deleterious
Q7Z442 PK1L2_HUMAN Neutral Neutral
Q14573 ITPR3_HUMAN Neutral Neutral
Q96P66 GP101_HUMAN Neutral Neutral
Q14344 GNA13_HUMAN Neutral Neutral
P30504 1C04_HUMAN Neutral Neutral
O14657 TOR1B_HUMAN Neutral Neutral
O14522 PTPRT_HUMAN Deleterious Deleterious
P03971 MIS_HUMAN Deleterious Neutral
O75503 CLN5_HUMAN Neutral Deleterious
P12883 MYH7_HUMAN Deleterious Deleterious
Q8IVF6 AN18A_HUMAN Neutral Neutral
Q6IA86 ELP2_HUMAN Neutral Neutral
P51688 SPHM_HUMAN Deleterious Deleterious
Q9NWT6 HIF1N_HUMAN Neutral Neutral
P58304 VSX2_HUMAN Deleterious Deleterious
P04114 APOB_HUMAN Neutral Neutral
P61812 TGFB2_HUMAN Neutral Neutral
P55017 S12A3_HUMAN Deleterious Deleterious
Q13421 MSLN_HUMAN Neutral Neutral
O75792 RNH2A_HUMAN Neutral Deleterious
Q9Y6E2 BZW2_HUMAN Neutral Neutral
P01270 PTHY_HUMAN Neutral Deleterious
P00451 FA8_HUMAN Deleterious Deleterious
P00439 PH4H_HUMAN Deleterious Deleterious
P05186 PPBT_HUMAN Deleterious Deleterious
Q9UBS4 DJB11_HUMAN Neutral Neutral
P01023 A2MG_HUMAN Neutral Neutral
Q8N1F8 S11IP_HUMAN Neutral Neutral
Q9NPJ1 MKKS_HUMAN Deleterious Deleterious
P35555 FBN1_HUMAN Deleterious Deleterious
Q8N139 ABCA6_HUMAN Neutral Neutral
P35555 FBN1_HUMAN Deleterious Deleterious
Q7Z6W7 DNJB7_HUMAN Neutral Neutral
Q13950 RUNX2_HUMAN Deleterious Deleterious
P16473 TSHR_HUMAN Deleterious Neutral
P10275 ANDR_HUMAN Deleterious Neutral
P35670 ATP7B_HUMAN Deleterious Deleterious
Q9BXW7 CECR5_HUMAN Neutral Neutral
Q9UGK8 SRGEF_HUMAN Neutral Neutral
Q6P656 CO026_HUMAN Neutral Neutral
A0AVI2 FR1L5_HUMAN Neutral Neutral
P14679 TYRO_HUMAN Deleterious Deleterious
Q9UKK3 PARP4_HUMAN Neutral Neutral
Q86W24 NAL14_HUMAN Neutral Neutral
P05121 PAI1_HUMAN Neutral Neutral
Q5VWN6 CJ018_HUMAN Neutral Neutral
O96017 CHK2_HUMAN Neutral Deleterious
Q9BYT8 NEUL_HUMAN Neutral Neutral
Q15465 SHH_HUMAN Deleterious Deleterious
Q12809 KCNH2_HUMAN Deleterious Deleterious
P22309 UD11_HUMAN Deleterious Deleterious
P14679 TYRO_HUMAN Deleterious Deleterious
P12644 BMP4_HUMAN Neutral Deleterious
P11509 CP2A6_HUMAN Neutral Neutral
Q9UJX0 OSGI1_HUMAN Neutral Neutral
O00182 LEG9_HUMAN Neutral Neutral
Q9BT22 ALG1_HUMAN Neutral Neutral
O15118 NPC1_HUMAN Deleterious Deleterious
Q8NEM7 FA48A_HUMAN Neutral Neutral
Q04656 ATP7A_HUMAN Deleterious Deleterious
O43149 ZZEF1_HUMAN Neutral Neutral
P07196 NFL_HUMAN Deleterious Deleterious
Q67FW5 B3GNL_HUMAN Neutral Neutral
P08034 CXB1_HUMAN Deleterious Deleterious
P35670 ATP7B_HUMAN Deleterious Deleterious
Q8IUF8 MINA_HUMAN Neutral Neutral
P00505 AATM_HUMAN Neutral Neutral
P17931 LEG3_HUMAN Neutral Neutral
Q14166 TTL12_HUMAN Neutral Neutral
Q9Y6B6 SAR1B_HUMAN Deleterious Deleterious
P51648 AL3A2_HUMAN Deleterious Deleterious
Q9C0C9 UBE2O_HUMAN Neutral Neutral
P35790 CHKA_HUMAN Neutral Neutral
P04637 P53_HUMAN Deleterious Deleterious
P0C0L4 CO4A_HUMAN Neutral Neutral
Q15375 EPHA7_HUMAN Neutral Neutral
P51587 BRCA2_HUMAN Deleterious Neutral
P20823 HNF1A_HUMAN Deleterious Neutral
P01112 RASH_HUMAN Deleterious Deleterious
P08922 ROS_HUMAN Neutral Neutral
P05106 ITB3_HUMAN Deleterious Deleterious
P34059 GALNS_HUMAN Deleterious Deleterious
P23352 KALM_HUMAN Deleterious Deleterious
P12883 MYH7_HUMAN Deleterious Deleterious
P03923 NU6M_HUMAN Deleterious Deleterious
P56975 NRG3_HUMAN Neutral Neutral
P10275 ANDR_HUMAN Deleterious Deleterious
P82279 CRUM1_HUMAN Deleterious Deleterious
Q8TCI5 CA088_HUMAN Neutral Neutral
Q7Z408 CSMD2_HUMAN Neutral Neutral
Q6UY09 CEA20_HUMAN Neutral Neutral
Q14524 SCN5A_HUMAN Deleterious Deleterious
P07225 PROS_HUMAN Deleterious Deleterious
P21817 RYR1_HUMAN Deleterious Deleterious
Q7Z3S9 NT2NL_HUMAN Neutral Neutral
P39019 RS19_HUMAN Deleterious Deleterious
Q09472 EP300_HUMAN Neutral Neutral
Q8WXI7 MUC16_HUMAN Neutral Neutral
Q9Y279 VSIG4_HUMAN Neutral Neutral
P08F94 PKHD1_HUMAN Deleterious Deleterious
P35670 ATP7B_HUMAN Deleterious Deleterious
Q2NKJ3 CQ068_HUMAN Neutral Neutral
Q8N0Z6 TTC5_HUMAN Neutral Neutral
Q16678 CP1B1_HUMAN Deleterious Deleterious
P30793 GCH1_HUMAN Deleterious Deleterious
P00966 ASSY_HUMAN Deleterious Deleterious
P23458 JAK1_HUMAN Neutral Neutral
Q9BYD2 RM09_HUMAN Neutral Neutral
P23219 PGH1_HUMAN Neutral Neutral
Q8WTP8 AEN_HUMAN Neutral Neutral
Q9NP99 TREM1_HUMAN Neutral Neutral
Q96J66 ABCCB_HUMAN Neutral Neutral
O15455 TLR3_HUMAN Neutral Deleterious
O43432 IF4G3_HUMAN Neutral Neutral
Q9Y4F9 FA65B_HUMAN Neutral Neutral
Q8NFJ6 PKR2_HUMAN Deleterious Deleterious
P98161 PKD1_HUMAN Deleterious Deleterious
Q9NTI2 AT8A2_HUMAN Neutral Neutral
Q9H237 PORCN_HUMAN Deleterious Deleterious
P15927 RFA2_HUMAN Neutral Neutral
Q30201 HFE_HUMAN Deleterious Deleterious
P35670 ATP7B_HUMAN Deleterious Deleterious
Q13061 TRDN_HUMAN Neutral Neutral
Q06187 BTK_HUMAN Deleterious Deleterious
P35557 HXK4_HUMAN Deleterious Deleterious
Q15465 SHH_HUMAN Deleterious Deleterious
Q96L73 NSD1_HUMAN Deleterious Deleterious
O75923 DYSF_HUMAN Deleterious Deleterious
O95479 G6PE_HUMAN Neutral Neutral
P42771 CD2A1_HUMAN Deleterious Deleterious
O60663 LMX1B_HUMAN Deleterious Deleterious
Q14524 SCN5A_HUMAN Deleterious Deleterious
P05091 ALDH2_HUMAN Neutral Neutral
P10275 ANDR_HUMAN Deleterious Deleterious
P21506 ZNF10_HUMAN Neutral Neutral
Q13342 LY10_HUMAN Neutral Neutral
Q86YD7 F90A1_HUMAN Neutral Neutral
P10275 ANDR_HUMAN Deleterious Deleterious
P51812 KS6A3_HUMAN Deleterious Deleterious
Q8N884 CF150_HUMAN Neutral Neutral
P16520 GBB3_HUMAN Neutral Neutral
P02545 LMNA_HUMAN Deleterious Deleterious
P13647 K2C5_HUMAN Deleterious Deleterious
Q2VPA4 CR1L_HUMAN Neutral Neutral
Q8N157 AHI1_HUMAN Neutral Deleterious
P21817 RYR1_HUMAN Deleterious Deleterious
Q14654 IRK11_HUMAN Deleterious Deleterious
Q92772 CDKL2_HUMAN Neutral Neutral
P07949 RET_HUMAN Deleterious Deleterious
P16278 BGAL_HUMAN Deleterious Deleterious
Q15796 SMAD2_HUMAN Deleterious Deleterious
Q92947 GCDH_HUMAN Deleterious Deleterious
Q9UIE0 ZN230_HUMAN Neutral Neutral
P34059 GALNS_HUMAN Deleterious Deleterious
P78324 SHPS1_HUMAN Neutral Neutral
P00480 OTC_HUMAN Deleterious Deleterious
Q96QT4 TRPM7_HUMAN Neutral Neutral
P42898 MTHR_HUMAN Deleterious Deleterious
P08034 CXB1_HUMAN Deleterious Deleterious
P10275 ANDR_HUMAN Deleterious Deleterious
O15550 KDM6A_HUMAN Neutral Neutral
P04637 P53_HUMAN Deleterious Deleterious
Q9BXM7 PINK1_HUMAN Deleterious Deleterious
Q9UJ70 NAGK_HUMAN Neutral Neutral
Q2VY69 ZN284_HUMAN Neutral Neutral
P51587 BRCA2_HUMAN Neutral Neutral
Q8IYK2 CC105_HUMAN Neutral Neutral
P00367 DHE3_HUMAN Deleterious Deleterious
Q9UJQ4 SALL4_HUMAN Neutral Neutral
O95971 BY55_HUMAN Neutral Neutral
P04062 GLCM_HUMAN Deleterious Deleterious
P04637 P53_HUMAN Deleterious Deleterious
P29033 CXB2_HUMAN Deleterious Deleterious
P35475 IDUA_HUMAN Deleterious Deleterious
P08F94 PKHD1_HUMAN Deleterious Deleterious
Q9UBP0 SPAST_HUMAN Deleterious Deleterious
P35555 FBN1_HUMAN Deleterious Deleterious
Q6IF63 O52W1_HUMAN Neutral Neutral
Q8IYS5 OSCAR_HUMAN Neutral Neutral
Q9UM73 ALK_HUMAN Neutral Neutral
P00451 FA8_HUMAN Deleterious Deleterious
P08183 MDR1_HUMAN Neutral Neutral
O95718 ERR2_HUMAN Deleterious Deleterious
P32004 L1CAM_HUMAN Deleterious Deleterious
O43602 DCX_HUMAN Deleterious Deleterious
O96017 CHK2_HUMAN Deleterious Deleterious
P08514 ITA2B_HUMAN Deleterious Deleterious
Q8IYB3 SRRM1_HUMAN Neutral Neutral
P02749 APOH_HUMAN Neutral Neutral
P22304 IDS_HUMAN Deleterious Deleterious
P00480 OTC_HUMAN Deleterious Deleterious
Q8IVH4 MMAA_HUMAN Deleterious Deleterious
P38398 BRCA1_HUMAN Deleterious Deleterious
P04062 GLCM_HUMAN Deleterious Deleterious
Q8N801 CB061_HUMAN Neutral Neutral
P98194 AT2C1_HUMAN Deleterious Neutral
P22304 IDS_HUMAN Deleterious Deleterious
Q8NA03 FSIP1_HUMAN Neutral Neutral
P40337 VHL_HUMAN Deleterious Deleterious
P43246 MSH2_HUMAN Deleterious Deleterious
Q4L235 ACSF4_HUMAN Neutral Neutral
P01008 ANT3_HUMAN Deleterious Deleterious
Q9Y2P5 S27A5_HUMAN Neutral Neutral
Q01718 ACTHR_HUMAN Deleterious Deleterious
Q92574 TSC1_HUMAN Deleterious Deleterious
P31942 HNRH3_HUMAN Neutral Neutral
P43246 MSH2_HUMAN Deleterious Deleterious
Q96MK3 FA20A_HUMAN Neutral Neutral
P02766 TTHY_HUMAN Deleterious Deleterious
Q2M3D2 EX3L2_HUMAN Neutral Neutral
P30486 1B48_HUMAN Neutral Neutral
P25440 BRD2_HUMAN Neutral Neutral
O43511 S26A4_HUMAN Deleterious Deleterious
O15550 KDM6A_HUMAN Neutral Neutral
P12259 FA5_HUMAN Neutral Deleterious
Q8WXF7 ATLA1_HUMAN Deleterious Deleterious
P04114 APOB_HUMAN Neutral Neutral
Q01968 OCRL_HUMAN Deleterious Deleterious
P22033 MUTA_HUMAN Deleterious Deleterious
Q13253 NOGG_HUMAN Deleterious Deleterious
O95050 INMT_HUMAN Neutral Neutral
P98160 PGBM_HUMAN Neutral Neutral
O15118 NPC1_HUMAN Deleterious Deleterious
P33897 ABCD1_HUMAN Deleterious Deleterious
A5PLL7 TM189_HUMAN Neutral Neutral
P35575 G6PC_HUMAN Deleterious Deleterious
Q495D7 CL036_HUMAN Neutral Neutral
P15289 ARSA_HUMAN Deleterious Deleterious
P78363 ABCA4_HUMAN Deleterious Deleterious
Q9Y223 GLCNE_HUMAN Deleterious Deleterious
Q9UPN3 MACF1_HUMAN Neutral Neutral
O75828 CBR1_HUMAN Neutral Neutral
Q8NC74 CT151_HUMAN Neutral Neutral
P07202 PERT_HUMAN Deleterious Deleterious
Q8WZ42 TITIN_HUMAN Neutral Neutral
Q8WZ42 TITIN_HUMAN Neutral Neutral
P10275 ANDR_HUMAN Deleterious Deleterious
P22304 IDS_HUMAN Deleterious Deleterious
O43286 B4GT5_HUMAN Neutral Neutral
Q9NRB3 CHSTC_HUMAN Neutral Neutral
Q8N434 SVOPL_HUMAN Neutral Neutral
Q16512 PKN1_HUMAN Neutral Neutral
P30511 HLAF_HUMAN Neutral Neutral
Q12840 KIF5A_HUMAN Deleterious Deleterious
P49454 CENPF_HUMAN Neutral Neutral
Q9P2J2 TUTLA_HUMAN Neutral Neutral
Q14653 IRF3_HUMAN Neutral Neutral
P07202 PERT_HUMAN Deleterious Neutral
Q02388 CO7A1_HUMAN Deleterious Deleterious
P07202 PERT_HUMAN Deleterious Neutral
Q9BX79 STRA6_HUMAN Deleterious Deleterious
Q13496 MTM1_HUMAN Deleterious Deleterious
P30989 NTR1_HUMAN Neutral Neutral
P36551 HEM6_HUMAN Deleterious Deleterious
P02649 APOE_HUMAN Deleterious Deleterious
Q6N021 TET2_HUMAN Neutral Neutral
P55084 ECHB_HUMAN Deleterious Deleterious
Q01973 ROR1_HUMAN Neutral Neutral
P08F94 PKHD1_HUMAN Deleterious Deleterious
Q9HD90 NDF4_HUMAN Neutral Neutral
P30492 1B54_HUMAN Neutral Neutral
P04798 CP1A1_HUMAN Neutral Neutral
P60014 KR10A_HUMAN Neutral Neutral
Q9NRP7 STK36_HUMAN Neutral Neutral
Q9NYZ3 GTSE1_HUMAN Neutral Neutral
P07476 INVO_HUMAN Neutral Neutral
O43379 WDR62_HUMAN Neutral Neutral
Q9NNW7 TRXR2_HUMAN Neutral Neutral
Q15131 CDK10_HUMAN Neutral Neutral
Q14943 KI3S1_HUMAN Neutral Neutral
Q04912 RON_HUMAN Neutral Neutral
P16442 BGAT_HUMAN Neutral Neutral
Q96J94 PIWL1_HUMAN Neutral Neutral
Q8IZF2 GP116_HUMAN Neutral Neutral
O75398 DEAF1_HUMAN Deleterious Deleterious
P18887 XRCC1_HUMAN Neutral Neutral
P08397 HEM3_HUMAN Deleterious Deleterious
P30613 KPYR_HUMAN Deleterious Deleterious
P29376 LTK_HUMAN Neutral Neutral
P21397 AOFA_HUMAN Neutral Neutral
P38935 SMBP2_HUMAN Deleterious Neutral
P00451 FA8_HUMAN Deleterious Deleterious
P04637 P53_HUMAN Deleterious Deleterious
P12259 FA5_HUMAN Neutral Neutral
O14522 PTPRT_HUMAN Deleterious Deleterious
P17405 ASM_HUMAN Deleterious Deleterious
P35475 IDUA_HUMAN Deleterious Neutral
P00439 PH4H_HUMAN Deleterious Deleterious
Q03692 COAA1_HUMAN Deleterious Deleterious
O94777 DPM2_HUMAN Neutral Neutral
P29400 CO4A5_HUMAN Deleterious Deleterious
Q9Y4D2 DGLA_HUMAN Neutral Neutral
Q14999 CUL7_HUMAN Neutral Neutral
Q11128 FUT5_HUMAN Neutral Neutral
P17302 CXA1_HUMAN Deleterious Deleterious
Q8WXF7 ATLA1_HUMAN Deleterious Deleterious
Q8NGJ1 OR4D6_HUMAN Neutral Neutral
P22033 MUTA_HUMAN Deleterious Deleterious
P07949 RET_HUMAN Deleterious Deleterious
P42771 CD2A1_HUMAN Deleterious Deleterious
Q9H2C0 GAN_HUMAN Deleterious Deleterious
P98161 PKD1_HUMAN Deleterious Deleterious
Q8NCD3 HJURP_HUMAN Neutral Neutral
P35670 ATP7B_HUMAN Deleterious Deleterious
Q0JRZ9 FCHO2_HUMAN Neutral Neutral
Q9NRG7 D39U1_HUMAN Neutral Neutral
Q8IVL1 NAV2_HUMAN Neutral Neutral
Q7Z406 MYH14_HUMAN Neutral Neutral
P08F94 PKHD1_HUMAN Deleterious Deleterious
Q7Z460 CLAP1_HUMAN Neutral Neutral
P11509 CP2A6_HUMAN Neutral Neutral
P02649 APOE_HUMAN Neutral Deleterious
P08910 ABHD2_HUMAN Neutral Neutral
Q14954 KI2S1_HUMAN Neutral Neutral
P29400 CO4A5_HUMAN Deleterious Deleterious
Q04695 K1C17_HUMAN Deleterious Deleterious
P08581 MET_HUMAN Deleterious Neutral
Q9P2B2 FPRP_HUMAN Neutral Neutral
P34741 SDC2_HUMAN Neutral Neutral
P22304 IDS_HUMAN Deleterious Deleterious
O76090 BEST1_HUMAN Deleterious Deleterious
Q8WZ42 TITIN_HUMAN Neutral Neutral
Q16512 PKN1_HUMAN Neutral Neutral
Q9UHC1 MLH3_HUMAN Neutral Neutral
P11310 ACADM_HUMAN Deleterious Deleterious
P16050 LOX15_HUMAN Neutral Neutral
Q03164 HRX_HUMAN Neutral Neutral
Q9HBI6 CP4FB_HUMAN Neutral Neutral
Q9Y6M9 NDUB9_HUMAN Neutral Neutral
P49748 ACADV_HUMAN Deleterious Deleterious
P00451 FA8_HUMAN Deleterious Deleterious
O75829 LECT1_HUMAN Neutral Neutral
Q96QH2 PRAM_HUMAN Neutral Neutral
Q4VNC1 AT134_HUMAN Neutral Neutral
P54868 HMCS2_HUMAN Deleterious Deleterious
Q29980 1B57_HUMAN Neutral Neutral
Q8NGI0 O52N2_HUMAN Neutral Neutral
A6NM43 TCPQL_HUMAN Neutral Neutral
Q9H339 O51B5_HUMAN Neutral Neutral
Q9NP59 S40A1_HUMAN Neutral Deleterious
Q5T197 DCST1_HUMAN Neutral Neutral
A4QPB2 LRP5L_HUMAN Neutral Neutral
Q16611 BAK_HUMAN Neutral Neutral
Q8NBP7 PCSK9_HUMAN Neutral Deleterious
A0AVI4 TM129_HUMAN Neutral Neutral
P12110 CO6A2_HUMAN Deleterious Neutral
P34059 GALNS_HUMAN Deleterious Deleterious
P02452 CO1A1_HUMAN Deleterious Deleterious
P78363 ABCA4_HUMAN Deleterious Neutral
Q5S007 LRRK2_HUMAN Deleterious Deleterious
Q92838 EDA_HUMAN Deleterious Deleterious
Q8NBS3 S4A11_HUMAN Deleterious Neutral
P51878 CASP5_HUMAN Neutral Neutral
P0C024 NUDT7_HUMAN Neutral Neutral
P40692 MLH1_HUMAN Deleterious Deleterious
Q14524 SCN5A_HUMAN Deleterious Deleterious
P15289 ARSA_HUMAN Deleterious Deleterious
P12644 BMP4_HUMAN Neutral Neutral
P04070 PROC_HUMAN Deleterious Deleterious
Q96RD2 O52B2_HUMAN Neutral Neutral
Q9NXB9 ELOV2_HUMAN Neutral Neutral
O15305 PMM2_HUMAN Deleterious Deleterious
P06276 CHLE_HUMAN Deleterious Deleterious
P54257 HAP1_HUMAN Neutral Neutral
O14896 IRF6_HUMAN Deleterious Deleterious
Q8WZ42 TITIN_HUMAN Neutral Neutral
O95817 BAG3_HUMAN Neutral Neutral
P11532 DMD_HUMAN Deleterious Neutral
Q86Z02 HIPK1_HUMAN Neutral Neutral
P04062 GLCM_HUMAN Deleterious Deleterious
P54098 DPOG1_HUMAN Deleterious Neutral
Q13472 TOP3A_HUMAN Neutral Neutral
P08118 MSMB_HUMAN Neutral Neutral
Q96MS0 ROBO3_HUMAN Deleterious Deleterious
P11464 PSG1_HUMAN Neutral Neutral
P22304 IDS_HUMAN Deleterious Deleterious
O95944 NCTR2_HUMAN Neutral Neutral
P01912 HB2B_HUMAN Neutral Neutral
P36897 TGFR1_HUMAN Deleterious Deleterious
O60566 BUB1B_HUMAN Neutral Deleterious
Q2PZI1 D19L1_HUMAN Neutral Neutral
P49619 DGKG_HUMAN Neutral Neutral
Q9BV36 MELPH_HUMAN Neutral Neutral
Q13315 ATM_HUMAN Neutral Neutral
P24941 CDK2_HUMAN Neutral Neutral
P08686 CP21A_HUMAN Deleterious Deleterious
P04114 APOB_HUMAN Neutral Neutral
Q9UJY1 HSPB8_HUMAN Deleterious Deleterious
Q9P1A6 DLGP2_HUMAN Neutral Neutral
P16157 ANK1_HUMAN Neutral Neutral
Q9ULV8 CBLC_HUMAN Neutral Neutral
P23786 CPT2_HUMAN Deleterious Deleterious
P11150 LIPC_HUMAN Neutral Deleterious
P08603 CFAH_HUMAN Deleterious Deleterious
Q07837 SLC31_HUMAN Deleterious Deleterious
P19544 WT1_HUMAN Deleterious Deleterious
Q6S5H4 POTEB_HUMAN Neutral Neutral
Q9UM44 HHLA2_HUMAN Neutral Neutral
P27987 IP3KB_HUMAN Neutral Neutral
Q15848 ADIPO_HUMAN Neutral Neutral
P00966 ASSY_HUMAN Deleterious Deleterious
Q6DN72 FCRL6_HUMAN Neutral Neutral
P07902 GALT_HUMAN Deleterious Deleterious
P38646 GRP75_HUMAN Neutral Neutral
Q68D86 C102B_HUMAN Neutral Neutral
Q4G0P3 HYDIN_HUMAN Neutral Neutral
Q01453 PMP22_HUMAN Deleterious Deleterious
P98161 PKD1_HUMAN Deleterious Neutral
P23025 XPA_HUMAN Deleterious Neutral
P37023 ACVL1_HUMAN Deleterious Deleterious
Q8WZA1 PMGT1_HUMAN Deleterious Neutral
P02545 LMNA_HUMAN Deleterious Deleterious
O43520 AT8B1_HUMAN Deleterious Deleterious
Q9HB58 SP110_HUMAN Neutral Neutral
Q5SSQ6 G7D_HUMAN Neutral Neutral
Q0P670 CQ074_HUMAN Neutral Neutral
P62753 RS6_HUMAN Neutral Neutral
Q13510 ASAH1_HUMAN Deleterious Neutral
P00740 FA9_HUMAN Deleterious Deleterious
P49748 ACADV_HUMAN Deleterious Deleterious
Q9H1Y3 OPN3_HUMAN Neutral Neutral
Q8IWI9 MGAP_HUMAN Neutral Neutral
P40763 STAT3_HUMAN Deleterious Deleterious
Q9UBT7 CTNL1_HUMAN Neutral Neutral
P40337 VHL_HUMAN Deleterious Deleterious
Q96KN7 RPGR1_HUMAN Neutral Neutral
Q9Y6H8 CXA3_HUMAN Deleterious Deleterious
P49747 COMP_HUMAN Deleterious Deleterious
P51688 SPHM_HUMAN Deleterious Deleterious
P54098 DPOG1_HUMAN Deleterious Deleterious
Q29980 1A01_HUMAN Neutral Neutral
P51787 KCNQ1_HUMAN Deleterious Deleterious
Q9ULT0 TTC7A_HUMAN Neutral Neutral
P78363 ABCA4_HUMAN Deleterious Deleterious
Q99972 MYOC_HUMAN Deleterious Neutral
Q14896 MYPC3_HUMAN Deleterious Deleterious
O76039 CDKL5_HUMAN Deleterious Neutral
Q86SJ6 DSG4_HUMAN Neutral Neutral
Q6PI48 SYDM_HUMAN Deleterious Deleterious
Q86YD7 F90A1_HUMAN Neutral Neutral
P16442 BGAT_HUMAN Neutral Neutral
P22033 MUTA_HUMAN Deleterious Deleterious
P38435 VKGC_HUMAN Deleterious Deleterious
P05067 A4_HUMAN Deleterious Deleterious
A1A4S6 RHG10_HUMAN Neutral Neutral
Q8N3C0 HELC1_HUMAN Neutral Neutral
P12883 MYH7_HUMAN Deleterious Neutral
O60663 LMX1B_HUMAN Deleterious Deleterious
P25054 APC_HUMAN Deleterious Deleterious
P21359 NF1_HUMAN Deleterious Deleterious
P22304 IDS_HUMAN Deleterious Deleterious
P00451 FA8_HUMAN Deleterious Deleterious
P30613 KPYR_HUMAN Deleterious Deleterious
P21817 RYR1_HUMAN Deleterious Deleterious
O00255 MEN1_HUMAN Deleterious Deleterious
P01889 1B07_HUMAN Neutral Neutral
Q96L73 NSD1_HUMAN Deleterious Deleterious
Q8NDX2 VGLU3_HUMAN Neutral Neutral
Q9UIU6 SIX4_HUMAN Neutral Neutral
P02461 CO3A1_HUMAN Deleterious Deleterious
P22314 UBA1_HUMAN Neutral Deleterious
P07902 GALT_HUMAN Deleterious Deleterious
Q9NZT1 CALL5_HUMAN Neutral Neutral
Q96T76 MMS19_HUMAN Neutral Neutral
Q9GZT5 WN10A_HUMAN Neutral Neutral
P82279 CRUM1_HUMAN Deleterious Deleterious
P60201 MYPR_HUMAN Deleterious Deleterious
Q8N3E9 PLCD3_HUMAN Neutral Neutral
Q4W5G0 TIGD2_HUMAN Neutral Neutral
Q99678 GPR20_HUMAN Neutral Neutral
P07225 PROS_HUMAN Deleterious Deleterious
P08034 CXB1_HUMAN Deleterious Deleterious
P98161 PKD1_HUMAN Deleterious Deleterious
P78324 SHPS1_HUMAN Neutral Neutral
P55056 APOC4_HUMAN Neutral Neutral
Q6UB98 ANR12_HUMAN Neutral Neutral
Q92698 RAD54_HUMAN Neutral Deleterious
Q9UHD2 TBK1_HUMAN Neutral Neutral
Q8IYA6 CKP2L_HUMAN Neutral Neutral
O15488 GLYG2_HUMAN Neutral Neutral
P14598 NCF1_HUMAN Neutral Neutral
P42336 PK3CA_HUMAN Deleterious Deleterious
Q15746 MYLK_HUMAN Neutral Neutral
Q9UM01 YLAT1_HUMAN Deleterious Deleterious
O75051 PLXA2_HUMAN Neutral Neutral
Q5U623 MCAF2_HUMAN Neutral Neutral
P00740 FA9_HUMAN Deleterious Deleterious
Q8WUP2 FBLI1_HUMAN Neutral Neutral
Q5T7N3 KANK4_HUMAN Neutral Neutral
A3KMH1 K0564_HUMAN Neutral Neutral
Q7Z401 MYCPP_HUMAN Neutral Neutral
Q5VTY9 HHAT_HUMAN Neutral Deleterious
O60832 DKC1_HUMAN Deleterious Deleterious
Q99884 SC6A7_HUMAN Neutral Neutral
O43555 GON2_HUMAN Neutral Neutral
Q9NRD9 DUOX1_HUMAN Neutral Neutral
P35670 ATP7B_HUMAN Deleterious Deleterious
Q9UHC1 MLH3_HUMAN Neutral Neutral
P19652 A1AG2_HUMAN Neutral Neutral
P00480 OTC_HUMAN Deleterious Deleterious
O00255 MEN1_HUMAN Deleterious Deleterious
O15118 NPC1_HUMAN Deleterious Deleterious
Q09470 KCNA1_HUMAN Deleterious Deleterious
P60201 MYPR_HUMAN Deleterious Deleterious
P22033 MUTA_HUMAN Deleterious Deleterious
P21912 DHSB_HUMAN Deleterious Deleterious
P51587 BRCA2_HUMAN Neutral Neutral
Q7Z6A9 BTLA_HUMAN Neutral Neutral
P04275 VWF_HUMAN Deleterious Deleterious
P51608 MECP2_HUMAN Deleterious Deleterious
Q12809 KCNH2_HUMAN Deleterious Deleterious
P13688 CEAM1_HUMAN Neutral Neutral
Q6ZRF8 RN207_HUMAN Neutral Neutral
Q13415 ORC1_HUMAN Neutral Neutral
O60840 CAC1F_HUMAN Deleterious Deleterious
Q15067 ACOX1_HUMAN Deleterious Neutral
Q8TF30 WHAMM_HUMAN Neutral Neutral
Q9UBY8 CLN8_HUMAN Deleterious Deleterious
Q14524 SCN5A_HUMAN Deleterious Deleterious
Q16518 RPE65_HUMAN Deleterious Deleterious
P78504 JAG1_HUMAN Deleterious Neutral
P38398 BRCA1_HUMAN Deleterious Neutral
Q96GX5 MASTL_HUMAN Neutral Neutral
P35579 MYH9_HUMAN Deleterious Deleterious
Q05469 LIPS_HUMAN Neutral Neutral
Q05066 SRY_HUMAN Deleterious Deleterious
P63316 TNNC1_HUMAN Neutral Deleterious
Q96GE9 CI123_HUMAN Neutral Neutral
Q9BX63 FANCJ_HUMAN Neutral Deleterious
P16402 H13_HUMAN Neutral Neutral
Q9NYC9 DYH9_HUMAN Neutral Neutral
P08100 OPSD_HUMAN Deleterious Deleterious
P12883 MYH7_HUMAN Deleterious Deleterious
Q8NGS0 OR1N1_HUMAN Neutral Neutral
P35499 SCN4A_HUMAN Deleterious Deleterious
Q9NY28 GALT8_HUMAN Neutral Neutral
Q8NG85 OR2L3_HUMAN Neutral Neutral
Q9BQN1 FA83C_HUMAN Neutral Neutral
Q13286 CLN3_HUMAN Deleterious Deleterious
Q5T5S1 K1984_HUMAN Neutral Neutral
Q02388 CO7A1_HUMAN Deleterious Deleterious
P49768 PSN1_HUMAN Deleterious Deleterious
P14091 PEPA_HUMAN Neutral Neutral
P30505 1C08_HUMAN Neutral Neutral
P34059 GALNS_HUMAN Deleterious Deleterious
Q96KR6 CT108_HUMAN Neutral Neutral
P34059 GALNS_HUMAN Deleterious Neutral
Q9NYW5 TA2R4_HUMAN Neutral Neutral
Q9UBD3 XCL2_HUMAN Neutral Neutral
O95450 ATS2_HUMAN Neutral Neutral
P00492 HPRT_HUMAN Deleterious Deleterious
P00441 SODC_HUMAN Deleterious Deleterious
P01137 TGFB1_HUMAN 0.5 Neutral
Q9UHC1 MLH3_HUMAN Neutral Deleterious
Q8IYT8 ULK2_HUMAN Neutral Neutral
P29033 CXB2_HUMAN Deleterious Neutral
P08236 BGLR_HUMAN Deleterious Deleterious
Q6IFN5 O7E24_HUMAN Neutral Neutral
Q5TBB1 RNH2B_HUMAN Deleterious Deleterious
Q06330 SUH_HUMAN Neutral Neutral
Q8IW75 SPA12_HUMAN Neutral Neutral
P02745 C1QA_HUMAN Neutral Neutral
Q8TAT2 FGFP3_HUMAN Neutral Neutral
Q8NEP4 CQ047_HUMAN Neutral Neutral
P08397 HEM3_HUMAN Deleterious Deleterious
Q9H7D0 DOCK5_HUMAN Neutral Neutral
Q5JRX3 PREP_HUMAN Neutral Neutral
Q96P20 NALP3_HUMAN Deleterious Deleterious
Q96RQ3 MCCA_HUMAN Deleterious Deleterious
P46013 KI67_HUMAN Neutral Neutral
P03951 FA11_HUMAN Deleterious Deleterious
P02533 K1C14_HUMAN Deleterious Deleterious
Q96RW7 HMCN1_HUMAN Neutral Neutral
Q9Y6L6 SO1B1_HUMAN Neutral Neutral
P02461 CO3A1_HUMAN Deleterious Deleterious
Q96D09 GASP2_HUMAN Neutral Neutral
P00439 PH4H_HUMAN Deleterious Deleterious
P61278 SMS_HUMAN Neutral Neutral
P02461 CO3A1_HUMAN Deleterious Deleterious
O95342 ABCBB_HUMAN Deleterious Deleterious
Q6N021 TET2_HUMAN Neutral Neutral
Q9C019 TRI15_HUMAN Neutral Neutral
Q6ZWB6 KCTD8_HUMAN Neutral Neutral
P04839 CY24B_HUMAN Deleterious Deleterious
P79483 2B31_HUMAN Neutral Neutral
P04198 MYCN_HUMAN Deleterious Deleterious
P20807 CAN3_HUMAN Deleterious Deleterious
O95528 GTR10_HUMAN Deleterious Deleterious
Q9Y3C8 UFC1_HUMAN Neutral Neutral
P30613 KPYR_HUMAN Deleterious Deleterious
Q8NDH2 YM018_HUMAN Neutral Neutral
P15529 MCP_HUMAN Neutral Neutral
P06400 RB_HUMAN Deleterious Deleterious
P10071 GLI3_HUMAN Deleterious Deleterious
Q01831 XPC_HUMAN Neutral Neutral
Q8NEU8 DP13B_HUMAN Neutral Neutral
P20023 CR2_HUMAN Neutral Neutral
P37173 TGFR2_HUMAN Deleterious Deleterious
P12111 CO6A3_HUMAN Deleterious Deleterious
P82279 CRUM1_HUMAN Deleterious Deleterious
Q8WZ42 TITIN_HUMAN Neutral Neutral
P12644 BMP4_HUMAN 0.5 Deleterious
P04275 VWF_HUMAN Deleterious Neutral
Q9Y672 ALG6_HUMAN Deleterious Deleterious
P00480 OTC_HUMAN Deleterious Deleterious
P30479 1B41_HUMAN Neutral Neutral
Q8N5Y8 PAR16_HUMAN Neutral Neutral
Q14524 SCN5A_HUMAN Deleterious Deleterious
Q13740 CD166_HUMAN Neutral Neutral
Q96PZ7 CSMD1_HUMAN Neutral Neutral
P16144 ITB4_HUMAN Deleterious Deleterious
P51160 PDE6C_HUMAN Neutral Neutral
P21359 NF1_HUMAN Deleterious Deleterious
B0YJ81 PTPLA_HUMAN Neutral Neutral
Q8TDZ2 MICA1_HUMAN Neutral Neutral
P04792 HSPB1_HUMAN Deleterious Deleterious
Q13950 RUNX2_HUMAN Deleterious Deleterious
P49768 PSN1_HUMAN Deleterious Deleterious
O95379 TFIP8_HUMAN Neutral Neutral
Q96Q15 SMG1_HUMAN Neutral Neutral
Q9UBX7 KLK11_HUMAN Neutral Neutral
Q96EX1 CA212_HUMAN Neutral Neutral
P51687 SUOX_HUMAN Deleterious Deleterious
P01909 HA25_HUMAN Neutral Neutral
Q9H3G5 CPVL_HUMAN Neutral Neutral
P42771 CD2A1_HUMAN Deleterious Deleterious
Q14CN2 CLCA4_HUMAN Neutral Neutral
Q96KJ4 MSLNL_HUMAN Neutral Neutral
P34949 MPI_HUMAN Deleterious Deleterious
P29033 CXB2_HUMAN Deleterious Deleterious
P41180 CASR_HUMAN Deleterious Deleterious
O60832 DKC1_HUMAN Deleterious Deleterious
Q9Y345 SC6A5_HUMAN Neutral Deleterious
P07902 GALT_HUMAN Deleterious Deleterious
Q12809 KCNH2_HUMAN Deleterious Deleterious
P06280 AGAL_HUMAN Deleterious Deleterious
Q96PY6 NEK1_HUMAN Neutral Neutral
Q8NGL4 OR5DD_HUMAN Neutral Neutral
P29973 CNGA1_HUMAN Neutral Deleterious
P38398 BRCA1_HUMAN Neutral Neutral
P00918 CAH2_HUMAN Deleterious Deleterious
O15060 ZBT39_HUMAN Neutral Neutral
Q9HBG4 VPP4_HUMAN Deleterious Deleterious
Q86TH1 ATL2_HUMAN Neutral Deleterious
P10253 LYAG_HUMAN Deleterious Deleterious
Q8NI51 CTCFL_HUMAN Neutral Neutral
P15289 ARSA_HUMAN Deleterious Deleterious
Q8NGE0 O10AD_HUMAN Neutral Neutral
P00451 FA8_HUMAN Deleterious Deleterious
Q6B0I6 KDM4D_HUMAN Neutral Neutral
Q14028 CNGB1_HUMAN Neutral Neutral
Q969F8 KISSR_HUMAN Neutral Deleterious
Q9BZG8 DPH1_HUMAN Neutral Deleterious
Q06187 BTK_HUMAN Deleterious Deleterious
Q8TBZ3 WDR20_HUMAN Neutral Neutral
Q8NH90 O5AK2_HUMAN Neutral Neutral
Q7Z3I7 ZN572_HUMAN Neutral Neutral
Q8IWL1 SFPA2_HUMAN Neutral Neutral
Q96B70 LENG9_HUMAN Neutral Neutral
Q9Y2E5 MA2B2_HUMAN Neutral Neutral
P43246 MSH2_HUMAN Deleterious Deleterious
Q8IYS4 CP071_HUMAN Neutral Neutral
P60201 MYPR_HUMAN Deleterious Deleterious
P54098 DPOG1_HUMAN Deleterious Deleterious
P53708 ITA8_HUMAN Neutral Neutral
Q9Y6V0 PCLO_HUMAN Neutral Neutral
Q6ZUJ8 BCAP_HUMAN Neutral Neutral
P29017 CD1C_HUMAN Neutral Neutral
P31323 KAP3_HUMAN Neutral Neutral
Q8IWN7 RP1L1_HUMAN Neutral Neutral
P41231 P2RY2_HUMAN Neutral Neutral
P09848 LPH_HUMAN Neutral Deleterious
Q5T1C6 THEM4_HUMAN Neutral Neutral
Q8NGK3 O52K2_HUMAN Neutral Neutral
P38570 ITAX_HUMAN Neutral Neutral
Q14524 SCN5A_HUMAN Deleterious Deleterious
Q9BX82 ZN471_HUMAN Neutral Neutral
Q68DK2 ZFY26_HUMAN Neutral Neutral
P35916 VGFR3_HUMAN Neutral Deleterious
P51587 BRCA2_HUMAN Deleterious Deleterious
P52701 MSH6_HUMAN Neutral Deleterious
P56715 RP1_HUMAN Neutral Neutral
P04181 OAT_HUMAN Deleterious Neutral
Q9UIF7 MUTYH_HUMAN Neutral Deleterious
Q8N335 GPD1L_HUMAN Neutral Deleterious
Q9BZZ2 SN_HUMAN Neutral Neutral
O15118 NPC1_HUMAN Deleterious Deleterious
O94966 UBP19_HUMAN Neutral Neutral
O75874 IDHC_HUMAN Deleterious Deleterious
Q96JB1 DYH8_HUMAN Neutral Neutral
P15289 ARSA_HUMAN Deleterious Deleterious
P29400 CO4A5_HUMAN Deleterious Deleterious
Q96L08 SUSD3_HUMAN Neutral Neutral
Q02388 CO7A1_HUMAN Deleterious Deleterious
Q2M385 MPEG1_HUMAN Neutral Neutral
Q86WG5 MTMRD_HUMAN Neutral Neutral
P51810 GP143_HUMAN Deleterious Deleterious
Q96QP1 ALPK1_HUMAN Neutral Neutral
P00395 COX1_HUMAN Deleterious Deleterious
O75578 ITA10_HUMAN Neutral Neutral
P15918 RAG1_HUMAN Deleterious Deleterious
Q8NHL6 LIRB1_HUMAN Neutral Neutral
P00439 PH4H_HUMAN Deleterious Deleterious
O75558 STX11_HUMAN Neutral Neutral
P37023 ACVL1_HUMAN Deleterious Deleterious
O15245 S22A1_HUMAN Neutral Neutral
P16930 FAAA_HUMAN Deleterious Deleterious
P35611 ADDA_HUMAN Neutral Neutral
P19622 HME2_HUMAN Neutral Neutral
Q96HY7 DHTK1_HUMAN Neutral Neutral
P14679 TYRO_HUMAN Deleterious Deleterious
Q15831 STK11_HUMAN Deleterious Deleterious
Q8WW38 FOG2_HUMAN Neutral Deleterious
P22309 UD11_HUMAN Deleterious Deleterious
Q9H0W5 CCDC8_HUMAN Neutral Neutral
P00451 FA8_HUMAN Deleterious Deleterious
Q99972 MYOC_HUMAN Deleterious Deleterious
P08123 CO1A2_HUMAN Neutral Neutral
Q96LP6 CL042_HUMAN Neutral Neutral
Q14896 MYPC3_HUMAN Deleterious Deleterious
P49768 PSN1_HUMAN Deleterious Deleterious
A6NI79 CCD69_HUMAN Neutral Neutral
Q13562 NDF1_HUMAN Neutral Neutral
Q29963 1C06_HUMAN Neutral Neutral
Q10469 MGAT2_HUMAN 0.5 Deleterious
Q9BQT9 CSTN3_HUMAN Neutral Neutral
P11717 MPRI_HUMAN Neutral Neutral
P00439 PH4H_HUMAN Deleterious Deleterious
Q8N511 TM199_HUMAN Neutral Neutral
O15055 PER2_HUMAN Neutral Neutral
Q7Z333 SETX_HUMAN Deleterious Neutral
Q96JH8 RADIL_HUMAN Neutral Neutral
P35670 ATP7B_HUMAN Deleterious Deleterious
Q96PX9 PKH4B_HUMAN Neutral Neutral
Q9NP59 S40A1_HUMAN Deleterious Deleterious
P00451 FA8_HUMAN Deleterious Neutral
P78363 ABCA4_HUMAN Deleterious Deleterious
Q8WZ42 TITIN_HUMAN Neutral Neutral
Q96L96 ALPK3_HUMAN Neutral Neutral
P04180 LCAT_HUMAN Deleterious Neutral
Q76LX8 ATS13_HUMAN Deleterious Deleterious
P78363 ABCA4_HUMAN Deleterious Deleterious
P13473 LAMP2_HUMAN Neutral Deleterious
Q86US8 EST1A_HUMAN Neutral Neutral
P30988 GLP1R_HUMAN Neutral Neutral
P49768 PSN1_HUMAN Deleterious Deleterious
Q14050 CO9A3_HUMAN Neutral Neutral
P06280 AGAL_HUMAN Deleterious Deleterious
P25189 MYP0_HUMAN Deleterious Deleterious
Q15040 JOS1_HUMAN Neutral Neutral
P35070 BTC_HUMAN Neutral Neutral
Q9UM01 YLAT1_HUMAN Deleterious Deleterious
P23508 CRCM_HUMAN Deleterious Deleterious
O95568 CA156_HUMAN Neutral Neutral
P98194 AT2C1_HUMAN Deleterious Deleterious
O15118 NPC1_HUMAN Deleterious Deleterious
Q7Z745 YE013_HUMAN Neutral Neutral
Q92574 TSC1_HUMAN Deleterious Deleterious
Q8TDY8 IGDC4_HUMAN Neutral Neutral
P04180 LCAT_HUMAN Deleterious Deleterious
P35670 ATP7B_HUMAN Deleterious Deleterious
P35557 HXK4_HUMAN Deleterious Deleterious
P14679 TYRO_HUMAN Deleterious Deleterious
Q9Y6K9 NEMO_HUMAN Deleterious Deleterious
O95970 LGI1_HUMAN Deleterious Deleterious
Q9NWW5 CLN6_HUMAN Deleterious Deleterious
P78314 3BP2_HUMAN Deleterious Deleterious
P39019 RS19_HUMAN Deleterious Deleterious
P35499 SCN4A_HUMAN Deleterious Deleterious
P18887 XRCC1_HUMAN Neutral Neutral
P13807 GYS1_HUMAN Neutral Neutral
P31939 PUR9_HUMAN Deleterious Neutral
P00451 FA8_HUMAN Deleterious Deleterious
P13569 CFTR_HUMAN Deleterious Deleterious
P42771 CD2A1_HUMAN Deleterious Deleterious
P26440 IVD_HUMAN Deleterious Deleterious
P00441 SODC_HUMAN Deleterious Deleterious
Q04695 K1C17_HUMAN Deleterious Deleterious
Q8N7X0 CAN7L_HUMAN Neutral Neutral
Q08397 LOXL1_HUMAN Neutral Neutral
P35670 ATP7B_HUMAN Deleterious Deleterious
P00492 HPRT_HUMAN Deleterious Deleterious
Q05901 ACHB3_HUMAN Neutral Neutral
Q8NHS3 MFSD8_HUMAN Deleterious Deleterious
P98161 PKD1_HUMAN Deleterious Deleterious
P30307 MPIP3_HUMAN Neutral Neutral
P10253 LYAG_HUMAN Deleterious Deleterious
P55017 S12A3_HUMAN Deleterious Deleterious
O75398 DEAF1_HUMAN Deleterious Deleterious
P78363 ABCA4_HUMAN Deleterious Deleterious
Q9BTL4 IER2_HUMAN Neutral Neutral
Q02388 CO7A1_HUMAN Deleterious Deleterious
P07225 PROS_HUMAN Deleterious Deleterious
P41252 SYIC_HUMAN Neutral Neutral
P25774 CATS_HUMAN Neutral Neutral
Q9H633 RPP21_HUMAN Neutral Neutral
Q8NCV1 ADAD2_HUMAN Neutral Neutral
P04179 SODM_HUMAN Neutral Neutral
Q9NYU1 UGGG2_HUMAN Neutral Neutral
Q13402 MYO7A_HUMAN Deleterious Neutral
P00480 OTC_HUMAN Deleterious Deleterious
P00403 COX2_HUMAN Deleterious Neutral
P19429 TNNI3_HUMAN Deleterious Deleterious
O75828 CBR3_HUMAN Neutral Neutral
P20807 CAN3_HUMAN Deleterious Deleterious
O95342 ABCBB_HUMAN Deleterious Neutral
O60663 LMX1B_HUMAN Deleterious Deleterious
O76090 BEST1_HUMAN Deleterious Deleterious
Q30201 HFE_HUMAN Deleterious Deleterious
Q8IWB6 TEX14_HUMAN Neutral Neutral
Q13303 KCAB2_HUMAN Neutral Neutral
P51648 AL3A2_HUMAN Deleterious Deleterious
Q16637 SMN_HUMAN Deleterious Deleterious
Q96BR9 ZBT8A_HUMAN Neutral Neutral
P46100 ATRX_HUMAN Deleterious Deleterious
Q8NGN6 O10G7_HUMAN Neutral Neutral
P46063 RECQ1_HUMAN Neutral Neutral
P05067 A4_HUMAN Deleterious Deleterious
O75112 LDB3_HUMAN Deleterious Neutral
P15056 BRAF1_HUMAN Deleterious Deleterious
P02765 FETUA_HUMAN Neutral Neutral
P07902 GALT_HUMAN Deleterious Deleterious
Q9UJZ1 STML2_HUMAN Neutral Neutral
Q6ZWH5 NEK10_HUMAN Neutral Neutral
O60494 CUBN_HUMAN Neutral Neutral
P03951 FA11_HUMAN Deleterious Deleterious
P08034 CXB1_HUMAN Deleterious Deleterious
Q8N1K5 THMS1_HUMAN Neutral Neutral
P14598 NCF1_HUMAN Neutral Neutral
P04156 PRIO_HUMAN Deleterious Deleterious
O95954 FTCD_HUMAN Deleterious Deleterious
Q5S007 LRRK2_HUMAN Deleterious Deleterious
P51787 KCNQ1_HUMAN Deleterious Deleterious
P43489 TNR4_HUMAN Neutral Neutral
P01266 THYG_HUMAN Neutral Neutral
Q8TE60 ATS18_HUMAN Neutral Neutral
Q8NEV4 MYO3A_HUMAN Neutral Neutral
Q16678 CP1B1_HUMAN 0.5 Deleterious
P20933 ASPG_HUMAN Deleterious Deleterious
P06213 INSR_HUMAN Deleterious Neutral
Q15466 NR0B2_HUMAN Neutral Deleterious
P04637 P53_HUMAN Deleterious Deleterious
P13647 K2C5_HUMAN Deleterious Neutral
P00439 PH4H_HUMAN Deleterious Deleterious
P30495 1B56_HUMAN Neutral Neutral
Q8WWZ4 ABCAA_HUMAN Neutral Neutral
Q9NPR9 GP108_HUMAN Neutral Neutral
P24530 EDNRB_HUMAN Deleterious Deleterious
Q8WV16 WD21A_HUMAN Neutral Neutral
P42892 ECE1_HUMAN Neutral Neutral
P32004 L1CAM_HUMAN Deleterious Deleterious
P02545 LMNA_HUMAN Deleterious Deleterious
Q07837 SLC31_HUMAN Deleterious Deleterious
O95678 K2C75_HUMAN Neutral Neutral
P29400 CO4A5_HUMAN Deleterious Deleterious
Q13618 CUL3_HUMAN Neutral Neutral
Q9Y215 COLQ_HUMAN Deleterious Deleterious
P19429 TNNI3_HUMAN Deleterious Deleterious
P51857 AK1C1_HUMAN Deleterious Neutral
P17181 INAR1_HUMAN Neutral Neutral
P05062 ALDOB_HUMAN Deleterious Deleterious
P51688 SPHM_HUMAN Deleterious Deleterious
O15118 NPC1_HUMAN Deleterious Deleterious
Q8WWZ7 ABCA5_HUMAN Neutral Neutral
P07101 TY3H_HUMAN Deleterious Deleterious
Q9Y6K9 NEMO_HUMAN Deleterious Deleterious
Q16637 SMN_HUMAN Deleterious Deleterious
Q9NU63 ZFP57_HUMAN Deleterious Deleterious
P00966 ASSY_HUMAN Deleterious Deleterious
O43837 IDH3B_HUMAN Deleterious Deleterious
Q9P0L1 ZN167_HUMAN Neutral Neutral
P02763 A1AG1_HUMAN Neutral Neutral
Q8TF66 LRC15_HUMAN Neutral Neutral
P40692 MLH1_HUMAN Deleterious Neutral
Q96IZ0 PAWR_HUMAN Neutral Neutral
Q9BV38 WDR18_HUMAN Neutral Neutral
Q99650 OSMR_HUMAN Neutral Deleterious
Q04695 K1C17_HUMAN Deleterious Deleterious
P07902 GALT_HUMAN Deleterious Deleterious
P14679 TYRO_HUMAN Deleterious Deleterious
Q02846 GUC2D_HUMAN Deleterious Neutral
O60809 PRA10_HUMAN Neutral Neutral
P98161 PKD1_HUMAN 0.5 Neutral
P02766 TTHY_HUMAN Deleterious Deleterious
P37023 ACVL1_HUMAN Deleterious Deleterious
Q8TDY8 IGDC4_HUMAN Neutral Neutral
P25189 MYP0_HUMAN Deleterious Deleterious
P00748 FA12_HUMAN Deleterious Deleterious
Q5HYK9 ZN667_HUMAN Neutral Neutral
P00367 DHE3_HUMAN Deleterious Deleterious
P18206 VINC_HUMAN Neutral Deleterious
P43630 KI2L1_HUMAN Neutral Neutral
Q86TH1 ATL2_HUMAN Neutral Deleterious
P34059 GALNS_HUMAN Deleterious Deleterious
P40692 MLH1_HUMAN Deleterious Deleterious
P37023 ACVL1_HUMAN Deleterious Deleterious
P42701 I12R1_HUMAN Neutral Neutral
Q15049 MLC1_HUMAN Deleterious Deleterious
P60201 MYPR_HUMAN Deleterious Deleterious
P22735 TGM1_HUMAN Deleterious Deleterious
Q9H251 CAD23_HUMAN Deleterious Neutral
P04637 P53_HUMAN Deleterious Deleterious
P51841 GUC2F_HUMAN Neutral Neutral
Q9UBM7 DHCR7_HUMAN Deleterious Deleterious
O00555 CAC1A_HUMAN Deleterious Deleterious
Q9P2N4 ATS9_HUMAN Neutral Neutral
P54802 ANAG_HUMAN Deleterious Deleterious
Q56NI9 ESCO2_HUMAN Neutral Neutral
Q8IYN0 ZN100_HUMAN Neutral Neutral
P07202 PERT_HUMAN Deleterious Deleterious
Q9UJA3 MCM8_HUMAN Neutral Neutral
Q9Y233 PDE10_HUMAN Neutral Neutral
P35555 FBN1_HUMAN Deleterious Deleterious
P06276 CHLE_HUMAN Deleterious Deleterious
Q96PS8 AQP10_HUMAN Neutral Neutral
Q14524 SCN5A_HUMAN Deleterious Deleterious
P06241 FYN_HUMAN Neutral Neutral
P28698 MZF1_HUMAN Neutral Neutral
P08100 OPSD_HUMAN Deleterious Deleterious
Q9HAW7 UD17_HUMAN Neutral Neutral
O94804 STK10_HUMAN Neutral Neutral
A6NKK0 OR5H1_HUMAN Neutral Neutral
P01130 LDLR_HUMAN Deleterious Deleterious
P14222 PERF_HUMAN Deleterious Deleterious
Q7Z3Y9 K1C26_HUMAN Neutral Neutral
Q9UM01 YLAT1_HUMAN Deleterious Deleterious
P10275 ANDR_HUMAN Deleterious Deleterious
Q5SSG8 MUC21_HUMAN Neutral Neutral
Q9BZI7 REN3B_HUMAN Neutral Deleterious
P31513 FMO3_HUMAN Neutral Deleterious
Q99466 NOTC4_HUMAN Neutral Neutral
P35520 CBS_HUMAN Deleterious Deleterious
O60934 NBN_HUMAN Neutral Neutral
P21359 NF1_HUMAN Deleterious Deleterious
P19652 A1AG2_HUMAN Neutral Neutral
Q7L0Y3 MRRP1_HUMAN Neutral Neutral
A2VEC9 SSPO_HUMAN Neutral Neutral
Q9BQ52 RNZ2_HUMAN Neutral Neutral
Q07837 SLC31_HUMAN Deleterious Deleterious
P98161 PKD1_HUMAN Deleterious Neutral
A6NFD8 HELT_HUMAN Neutral Neutral
P41180 CASR_HUMAN Deleterious Deleterious
P00451 FA8_HUMAN Deleterious Deleterious
Q7Z3B3 K1267_HUMAN Neutral Neutral
Q8NBP7 PCSK9_HUMAN Neutral Neutral
P29033 CXB2_HUMAN Deleterious Neutral
O43819 SCO2_HUMAN Deleterious Deleterious
P21980 TGM2_HUMAN 0.5 Deleterious
P08034 CXB1_HUMAN Deleterious Deleterious
Q15561 TEAD4_HUMAN Neutral Neutral
Q96L73 NSD1_HUMAN Deleterious Deleterious
O00462 MANBA_HUMAN Neutral Neutral
P13942 COBA2_HUMAN Deleterious Neutral
Q6ZRI6 CO039_HUMAN Neutral Neutral
Q9Y3R4 NEUR2_HUMAN Neutral Neutral
P35555 FBN1_HUMAN Deleterious Deleterious
P98161 PKD1_HUMAN Neutral Deleterious
P28288 ABCD3_HUMAN Deleterious Deleterious
P29965 CD40L_HUMAN Deleterious Deleterious
Q9H7P9 PKHG2_HUMAN Neutral Neutral
P00740 FA9_HUMAN Deleterious Deleterious
P00451 FA8_HUMAN Deleterious Deleterious
P49768 PSN1_HUMAN Deleterious Deleterious
Q16678 CP1B1_HUMAN Deleterious Deleterious
Q9NWS8 RMND1_HUMAN Neutral Neutral
Q9NQC7 CYLD_HUMAN Neutral Deleterious
Q8WZ42 TITIN_HUMAN Neutral Neutral
O15232 MATN3_HUMAN Deleterious Deleterious
P42768 WASP_HUMAN Deleterious Deleterious
P13646 K1C13_HUMAN Deleterious Neutral
P57075 UBS3A_HUMAN Neutral Neutral
P05997 CO5A2_HUMAN Neutral Neutral
P08034 CXB1_HUMAN Deleterious Deleterious
Q8NFD2 ANKK1_HUMAN Neutral Neutral
P04070 PROC_HUMAN Deleterious Deleterious
P00451 FA8_HUMAN Deleterious Deleterious
P51843 NR0B1_HUMAN Deleterious Deleterious
Q8NFC6 BOD1L_HUMAN Neutral Neutral
P06213 INSR_HUMAN Deleterious Deleterious
Q8NDX9 LY65B_HUMAN Neutral Neutral
Q8N807 PDILT_HUMAN Neutral Neutral
P11117 PPAL_HUMAN Neutral Neutral
Q02388 CO7A1_HUMAN Deleterious Deleterious
Q15878 CAC1E_HUMAN Neutral Neutral
Q07837 SLC31_HUMAN Deleterious Deleterious
Q6ZVN8 RGMC_HUMAN Deleterious Deleterious
P16219 ACADS_HUMAN Deleterious Deleterious
Q9H6T0 ESRP2_HUMAN Neutral Neutral
P58012 FOXL2_HUMAN Deleterious Deleterious
P01008 ANT3_HUMAN Deleterious Deleterious
P05186 PPBT_HUMAN Deleterious Deleterious
Q02539 H11_HUMAN Neutral Neutral
P13569 CFTR_HUMAN Deleterious Neutral
P43246 MSH2_HUMAN Deleterious Deleterious
P22304 IDS_HUMAN Deleterious Deleterious
P00439 PH4H_HUMAN Deleterious Deleterious
P06280 AGAL_HUMAN Deleterious Deleterious
P35523 CLCN1_HUMAN Deleterious Deleterious
Q16610 ECM1_HUMAN Neutral Deleterious
Q9UHC6 CNTP2_HUMAN Neutral Neutral
Q96RL7 VP13A_HUMAN Deleterious Neutral
Q00532 CDKL1_HUMAN Neutral Neutral
Q9UM47 NOTC3_HUMAN Deleterious Deleterious
Q9BYT1 S17A9_HUMAN Neutral Neutral
Q01955 CO4A3_HUMAN Deleterious Deleterious
Q00604 NDP_HUMAN Deleterious Deleterious
P45984 MK09_HUMAN Neutral Neutral
Q495B1 AKD1A_HUMAN Neutral Neutral
P13569 CFTR_HUMAN Deleterious Neutral
P40692 MLH1_HUMAN Deleterious Deleterious
O15360 FANCA_HUMAN Deleterious Deleterious
Q96QP1 ALPK1_HUMAN Neutral Neutral
O00628 PEX7_HUMAN Deleterious Deleterious
P31785 IL2RG_HUMAN Deleterious Deleterious
Q9H251 CAD23_HUMAN Deleterious Deleterious
P11086 PNMT_HUMAN Neutral Neutral
P29400 CO4A5_HUMAN Deleterious Deleterious
Q9UBZ9 REV1_HUMAN Neutral Neutral
Q8NBK3 SUMF1_HUMAN Deleterious Deleterious
Q9H251 CAD23_HUMAN Deleterious Deleterious
Q96H96 COQ2_HUMAN Neutral Deleterious
Q96C45 ULK4_HUMAN Neutral Neutral
Q06187 BTK_HUMAN Deleterious Deleterious
Q16643 DREB_HUMAN Neutral Neutral
P13645 K1C10_HUMAN Deleterious Deleterious
Q9UKL3 C8AP2_HUMAN Neutral Neutral
P02788 TRFL_HUMAN Neutral Neutral
P13569 CFTR_HUMAN Deleterious Deleterious
P39086 GRIK1_HUMAN Neutral Neutral
Q9BXB7 SPT16_HUMAN Neutral Deleterious
P35498 SCN1A_HUMAN Deleterious Deleterious
O75807 PR15A_HUMAN Neutral Neutral
P52333 JAK3_HUMAN Deleterious Neutral
Q92947 GCDH_HUMAN Deleterious Deleterious
Q16134 ETFD_HUMAN Neutral Neutral
P04637 P53_HUMAN Deleterious Deleterious
P04180 LCAT_HUMAN Deleterious Deleterious
Q8WZ42 TITIN_HUMAN Neutral Neutral
Q53ET0 CRTC2_HUMAN Neutral Neutral
P02458 CO2A1_HUMAN Deleterious Deleterious
P38935 SMBP2_HUMAN Deleterious Deleterious
Q8WXI7 MUC16_HUMAN Neutral Neutral
P30793 GCH1_HUMAN Deleterious Deleterious
Q9NR20 DYRK4_HUMAN Neutral Neutral
P04629 NTRK1_HUMAN Deleterious Deleterious
P25054 APC_HUMAN Deleterious Deleterious
Q8N1W0 YF005_HUMAN Neutral Neutral
P18074 ERCC2_HUMAN Deleterious Deleterious
Q15475 SIX1_HUMAN Neutral Deleterious
P06280 AGAL_HUMAN Deleterious Deleterious
P02549 SPTA1_HUMAN Deleterious Deleterious
Q8N157 AHI1_HUMAN Neutral Neutral
P07225 PROS_HUMAN Deleterious Deleterious
P29597 TYK2_HUMAN Neutral Neutral
P19440 GGT1_HUMAN Neutral Neutral
Q8TF76 HASP_HUMAN Neutral Neutral
P43246 MSH2_HUMAN Deleterious Neutral
Q9H9S5 FKRP_HUMAN Deleterious Deleterious
Q9NUW8 TYDP1_HUMAN Neutral Neutral
O43602 DCX_HUMAN Deleterious Deleterious
P29033 CXB2_HUMAN Deleterious Deleterious
P35680 HNF1B_HUMAN Deleterious Deleterious
P11274 BCR_HUMAN Neutral Neutral
P00740 FA9_HUMAN Deleterious Deleterious
P01008 IPSP_HUMAN Deleterious Neutral
Q9P2E2 KIF17_HUMAN Neutral Neutral
P35555 FBN1_HUMAN Deleterious Deleterious
P46100 ATRX_HUMAN Deleterious Deleterious
O94989 ARHGF_HUMAN Neutral Neutral
P04637 P53_HUMAN Deleterious Deleterious
Q13144 EI2BE_HUMAN Deleterious Deleterious
Q9H222 ABCG5_HUMAN Neutral Deleterious
Q96KN7 RPGR1_HUMAN Neutral Deleterious
P16615 AT2A2_HUMAN Deleterious Deleterious
Q07837 SLC31_HUMAN Deleterious Deleterious
Q8NBP7 PCSK9_HUMAN Deleterious Neutral
O43918 AIRE_HUMAN Deleterious Deleterious
Q15139 KPCD1_HUMAN Neutral Neutral
P21817 RYR1_HUMAN Deleterious Deleterious
P03951 FA11_HUMAN Deleterious Deleterious
Q7Z2H8 S36A1_HUMAN Neutral Neutral
O15055 PER2_HUMAN Neutral Neutral
Q96BZ4 PLD4_HUMAN Neutral Neutral
Q96BR1 SGK3_HUMAN Neutral Neutral
Q8WWG9 KCNE4_HUMAN Neutral Neutral
P12882 MYH1_HUMAN Neutral Neutral
Q9NYW5 TA2R4_HUMAN Neutral Neutral
Q9GIY3 2B1E_HUMAN Neutral Neutral
O00255 MEN1_HUMAN Deleterious Deleterious
O43187 IRAK2_HUMAN Neutral Neutral
P54840 GYS2_HUMAN Deleterious Deleterious
P02461 CO3A1_HUMAN Deleterious Deleterious
P13569 CFTR_HUMAN Deleterious Deleterious
Q6P3X3 TTC27_HUMAN Neutral Neutral
P60484 PTEN_HUMAN Deleterious Deleterious
P00451 FA8_HUMAN Deleterious Deleterious
P30518 V2R_HUMAN Deleterious Deleterious
P50219 MNX1_HUMAN Deleterious Deleterious
P08779 K1C16_HUMAN Deleterious Deleterious
P78504 JAG1_HUMAN Deleterious Deleterious
P32745 SSR3_HUMAN Neutral Neutral
Q04695 K1C17_HUMAN Deleterious Deleterious
P42336 PK3CA_HUMAN Deleterious Deleterious
P00439 PH4H_HUMAN Deleterious Deleterious
P13647 K2C5_HUMAN Deleterious Deleterious
P55017 S12A3_HUMAN Deleterious Deleterious
P09693 CD3G_HUMAN Neutral Neutral
Q96RR1 PEO1_HUMAN Deleterious Deleterious
P30968 GNRHR_HUMAN Deleterious Deleterious
Q06124 PTN11_HUMAN Deleterious Deleterious
P78363 ABCA4_HUMAN Deleterious Deleterious
P53634 CATC_HUMAN Deleterious Deleterious
O15305 PMM2_HUMAN Deleterious Neutral
Q8N3K9 CMYA5_HUMAN Neutral Neutral
P35575 G6PC_HUMAN Deleterious Deleterious
Q9NRM7 LATS2_HUMAN Neutral Neutral
Q14896 MYPC3_HUMAN Deleterious Deleterious
P08588 ADRB1_HUMAN Neutral Neutral
O60279 SUSD5_HUMAN Neutral Neutral
Q95365 1B38_HUMAN Neutral Neutral
P22079 PERL_HUMAN Neutral Neutral
P26367 PAX6_HUMAN Deleterious Deleterious
Q8NET6 CHSTD_HUMAN Neutral Neutral
O15305 PMM2_HUMAN Deleterious Deleterious
O14832 PAHX_HUMAN Deleterious Deleterious
Q8WXI7 MUC16_HUMAN Neutral Neutral
Q00532 CDKL1_HUMAN Neutral Neutral
P04637 P53_HUMAN Deleterious Deleterious
P07333 CSF1R_HUMAN Neutral Neutral
P39019 RS19_HUMAN Deleterious Deleterious
Q7Z442 PK1L2_HUMAN Neutral Neutral
Q9NQE7 TSSP_HUMAN Neutral Neutral
P10721 KIT_HUMAN Deleterious Neutral
A1A5B4 ANO9_HUMAN Neutral Neutral
A4D1E1 Z804B_HUMAN Neutral Neutral
P10644 KAP0_HUMAN Deleterious Deleterious
Q8TCG1 CIP2A_HUMAN Neutral Neutral
P06213 INSR_HUMAN Deleterious Deleterious
Q9NY74 ETAA1_HUMAN Neutral Neutral
P63092 GNAS2_HUMAN Deleterious Deleterious
P02766 TTHY_HUMAN Deleterious Deleterious
Q9BV79 MECR_HUMAN Neutral Neutral
Q13137 CACO2_HUMAN Neutral Neutral
P30487 1B49_HUMAN Neutral Neutral
P29400 CO4A5_HUMAN Deleterious Deleterious
P21359 NF1_HUMAN Deleterious Deleterious
P78539 SRPX_HUMAN Neutral Neutral
Q06124 PTN11_HUMAN Deleterious Deleterious
O00716 E2F1_HUMAN Neutral Neutral
Q9NYQ8 FAT2_HUMAN Neutral Neutral
O15118 NPC1_HUMAN Deleterious Deleterious
P57773 CXA9_HUMAN Neutral Neutral
P20591 MX1_HUMAN Neutral Neutral
Q92838 EDA_HUMAN Deleterious Deleterious
P04629 NTRK1_HUMAN Neutral Neutral
Q9UM47 NOTC3_HUMAN Deleterious Deleterious
P12883 MYH7_HUMAN Deleterious Deleterious
O75445 USH2A_HUMAN Deleterious Deleterious
Q9Y276 BCS1_HUMAN Deleterious Deleterious
Q8N7B1 HORM2_HUMAN Neutral Neutral
P16930 FAAA_HUMAN Deleterious Deleterious
Q96FX7 TRM61_HUMAN Neutral Neutral
Q5JRX3 PREP_HUMAN Neutral Neutral
P07686 HEXB_HUMAN Deleterious Deleterious
P21333 FLNA_HUMAN Deleterious Deleterious
O43511 S26A4_HUMAN Deleterious Deleterious
P06213 INSR_HUMAN Deleterious Deleterious
P04070 PROC_HUMAN Deleterious Neutral
Q04844 ACHE_HUMAN Deleterious Deleterious
Q7Z695 ADCK2_HUMAN Neutral Neutral
P11712 CP2C9_HUMAN Neutral Neutral
P54368 OAZ1_HUMAN Neutral Neutral
O95255 MRP6_HUMAN Deleterious Deleterious
P04439 1A03_HUMAN Neutral Neutral
Q8WUJ3 K1199_HUMAN Neutral Deleterious
P01185 NEU2_HUMAN Deleterious Deleterious
Q8N3T1 GLTL2_HUMAN Neutral Neutral
Q96Q80 DERL3_HUMAN Neutral Neutral
P02766 TTHY_HUMAN Deleterious Deleterious
P13796 PLSL_HUMAN Neutral Neutral
Q9UIF8 BAZ2B_HUMAN Neutral Neutral
Q6VVB1 NHLC1_HUMAN Deleterious Deleterious
Q8WZ42 TITIN_HUMAN Neutral Neutral
Q9NZB8 MOCS1_HUMAN Deleterious Deleterious
P30519 HMOX2_HUMAN Neutral Neutral
Q6ZUT3 FRMD7_HUMAN Deleterious Deleterious
P42768 WASP_HUMAN Deleterious Deleterious
Q8NBP7 PCSK9_HUMAN Neutral Neutral
P78527 PRKDC_HUMAN Neutral Neutral
Q29980 HFE_HUMAN Neutral Neutral
Q8TDI7 TMC2_HUMAN Neutral Neutral
P26951 IL3RA_HUMAN Neutral Neutral
P03915 NU5M_HUMAN Neutral Deleterious
Q99714 HCD2_HUMAN Deleterious Deleterious
P12694 ODBA_HUMAN Deleterious Deleterious
Q92913 FGF13_HUMAN Neutral Neutral
O15553 MEFV_HUMAN Deleterious Deleterious
Q9Y6B6 SAR1B_HUMAN Deleterious Deleterious
O14974 MYPT1_HUMAN Neutral Neutral
Q5VXU9 CI084_HUMAN Neutral Neutral
Q99572 P2RX7_HUMAN Neutral Neutral
P15309 PPAP_HUMAN Neutral Neutral
P05106 ITB3_HUMAN Deleterious Deleterious
P20930 FILA_HUMAN Neutral Neutral
P35555 FBN1_HUMAN Deleterious Deleterious
P29400 CO4A5_HUMAN Deleterious Deleterious
O75448 MED24_HUMAN Neutral Neutral
Q9ULC3 RAB23_HUMAN Neutral Neutral
P17927 CR1_HUMAN Neutral Neutral
P20036 HA2Q_HUMAN Neutral Neutral
O15118 NPC1_HUMAN Deleterious Deleterious
P29033 CXB2_HUMAN Deleterious Deleterious
P08138 TNR16_HUMAN Neutral Neutral
O43908 NKG2F_HUMAN Neutral Neutral
P29400 CO4A5_HUMAN Deleterious Deleterious
P35556 FBN2_HUMAN Deleterious Deleterious
P51688 SPHM_HUMAN Deleterious Deleterious
P18074 ERCC2_HUMAN Deleterious Deleterious
P04062 GLCM_HUMAN Deleterious Deleterious
P78363 ABCA4_HUMAN Deleterious Deleterious
P12883 MYH7_HUMAN Deleterious Neutral
Q99572 P2RX7_HUMAN Neutral Neutral
Q9H251 CAD23_HUMAN Deleterious Deleterious
Q8NH74 O10A6_HUMAN Neutral Neutral
O76024 WFS1_HUMAN Deleterious Deleterious
P34059 GALNS_HUMAN Deleterious Deleterious
P98161 PKD1_HUMAN Neutral Deleterious
P08F94 PKHD1_HUMAN Deleterious Deleterious
Q00887 PSG9_HUMAN Neutral Neutral
P78363 ABCA4_HUMAN Deleterious Deleterious
P10275 ANDR_HUMAN Deleterious Deleterious
P31213 S5A2_HUMAN Deleterious Neutral
P04839 CY24B_HUMAN Deleterious Deleterious
P00451 FA8_HUMAN Deleterious Deleterious
P43246 MSH2_HUMAN Deleterious Deleterious
P15289 ARSA_HUMAN Deleterious Deleterious
P04062 GLCM_HUMAN Deleterious Deleterious
Q5T442 CXG2_HUMAN Deleterious Deleterious
Q99490 AGAP2_HUMAN Deleterious Deleterious
P30838 AL3A1_HUMAN Neutral Neutral
P10643 CO7_HUMAN Deleterious Deleterious
P05186 PPBT_HUMAN Deleterious Deleterious
Q9Y223 GLCNE_HUMAN Deleterious Deleterious
P35499 SCN4A_HUMAN Deleterious Deleterious
P30518 V2R_HUMAN Deleterious Deleterious
P01024 CO3_HUMAN Neutral Neutral
O15305 PMM2_HUMAN Deleterious Deleterious
Q9UNA4 POLI_HUMAN Neutral Neutral
Q4G0P3 HYDIN_HUMAN Neutral Neutral
P13765 2B1E_HUMAN Neutral Neutral
Q9NRA2 S17A5_HUMAN Deleterious Deleterious
P18887 XRCC1_HUMAN Neutral Neutral
P15735 PHKG2_HUMAN Deleterious Deleterious
P29320 EPHA3_HUMAN Neutral Neutral
P60484 PTEN_HUMAN Deleterious Neutral
P61916 NPC2_HUMAN Deleterious Deleterious
Q68CP4 HGNAT_HUMAN Deleterious Deleterious
Q5MAI5 CDKL4_HUMAN Neutral Neutral
P47944 MT4_HUMAN Neutral Neutral
Q8N1W1 RGNEF_HUMAN Neutral Neutral
P58012 FOXL2_HUMAN Deleterious Deleterious
O76014 KRT37_HUMAN Neutral Neutral
P00451 FA8_HUMAN Deleterious Deleterious
P22309 UD11_HUMAN Deleterious Deleterious
Q7L9B9 EEPD1_HUMAN Neutral Neutral
Q6P6B7 ANR16_HUMAN Neutral Neutral
Q9C029 TRIM7_HUMAN Neutral Neutral
Q00604 NDP_HUMAN Deleterious Deleterious
O95999 BCL10_HUMAN Deleterious Deleterious
Q99972 MYOC_HUMAN Deleterious Neutral
Q7KYR7 BT2A1_HUMAN Neutral Neutral
Q92834 RPGR_HUMAN Deleterious Neutral
Q7RTT3 SSX9_HUMAN Neutral Neutral
P04637 P53_HUMAN Deleterious Deleterious
P12883 MYH7_HUMAN Deleterious Deleterious
P21728 DRD1_HUMAN Neutral Neutral
P49683 PRLHR_HUMAN Neutral Neutral
O60673 DPOLZ_HUMAN Neutral Neutral
Q8IVL1 NAV2_HUMAN Neutral Neutral
P40939 ECHA_HUMAN Neutral Deleterious
P42858 HD_HUMAN Neutral Neutral
P16278 BGAL_HUMAN Deleterious Deleterious
P11509 CP2A6_HUMAN Neutral Neutral
Q8NGH3 OR2D3_HUMAN Neutral Neutral
O75161 NPHP4_HUMAN Neutral Deleterious
P04839 CY24B_HUMAN Deleterious Deleterious
Q02763 TIE2_HUMAN Neutral Neutral
P10275 ANDR_HUMAN Deleterious Deleterious
Q8WX94 NALP7_HUMAN Deleterious Deleterious
P00740 FA9_HUMAN Deleterious Deleterious
P78363 ABCA4_HUMAN Deleterious Deleterious
P11245 ARY1_HUMAN Neutral Neutral
O75923 DYSF_HUMAN Deleterious Deleterious
P42771 CD2A1_HUMAN Deleterious Deleterious
P04637 P53_HUMAN Deleterious Deleterious
Q9H251 CAD23_HUMAN Deleterious Deleterious
O60779 S19A2_HUMAN Deleterious Deleterious
Q9NSC2 SALL1_HUMAN Neutral Neutral
Q13555 KCC2G_HUMAN Neutral Neutral
P78527 PRKDC_HUMAN Neutral Neutral
Q8TB45 DEPD6_HUMAN Neutral Neutral
Q01432 AMPD3_HUMAN Deleterious Deleterious
P42336 PK3CA_HUMAN Deleterious Deleterious
O15527 OGG1_HUMAN Deleterious Neutral
P21817 RYR1_HUMAN Deleterious Deleterious
P06858 LIPL_HUMAN Deleterious Deleterious
Q9BTV4 TMM43_HUMAN Neutral Neutral
Q9Y2L5 TRS85_HUMAN Neutral Neutral
P04229 2B11_HUMAN Neutral Neutral
P40692 MLH1_HUMAN Deleterious Deleterious
Q5JRX3 PREP_HUMAN Neutral Neutral
P58012 FOXL2_HUMAN Deleterious Deleterious
P40692 MLH1_HUMAN Deleterious Deleterious
P00533 EGFR_HUMAN Deleterious Deleterious
Q9UKX3 MYH13_HUMAN Neutral Neutral
P11086 PNMT_HUMAN Neutral Neutral
P35520 CBS_HUMAN Deleterious Deleterious
P07902 GALT_HUMAN Deleterious Deleterious
Q13751 LAMB3_HUMAN Neutral Deleterious
P13942 COBA2_HUMAN Deleterious Neutral
P23975 SC6A2_HUMAN Neutral Deleterious
P05093 CP17A_HUMAN Deleterious Deleterious
P29400 CO4A5_HUMAN Deleterious Deleterious
Q16348 S15A2_HUMAN Neutral Neutral
P35670 ATP7B_HUMAN Deleterious Deleterious
Q9H3D4 P63_HUMAN Deleterious Deleterious
Q5T7B8 KIF24_HUMAN Neutral Neutral
A6NGR9 CH073_HUMAN Neutral Neutral
O75095 MEGF6_HUMAN Neutral Neutral
Q9HAT1 LMA1L_HUMAN Neutral Neutral
Q13155 AIMP2_HUMAN Neutral Deleterious
Q8TAM1 BBS10_HUMAN Deleterious Deleterious
P00480 OTC_HUMAN Deleterious Deleterious
O00754 MA2B1_HUMAN Deleterious Deleterious
P04637 P53_HUMAN Deleterious Deleterious
Q2WGJ6 KLH38_HUMAN Neutral Neutral
Q8N8B7 TEANC_HUMAN Neutral Neutral
O95255 MRP6_HUMAN Deleterious Deleterious
P30613 KPYR_HUMAN Deleterious Deleterious
O15537 XLRS1_HUMAN Deleterious Deleterious
O15118 NPC1_HUMAN Deleterious Neutral
O15287 FANCG_HUMAN Neutral Deleterious
P13569 CFTR_HUMAN Deleterious Deleterious
Q7KYR7 BT2A1_HUMAN Neutral Neutral
P19544 WT1_HUMAN Deleterious Deleterious
P32322 P5CR1_HUMAN Deleterious Deleterious
P30459 1A74_HUMAN Neutral Neutral
Q13635 PTC1_HUMAN Deleterious Deleterious
P51587 BRCA2_HUMAN Deleterious Deleterious
Q4L235 ACSF4_HUMAN Neutral Neutral
Q8IWU2 LMTK2_HUMAN Neutral Neutral
O15118 NPC1_HUMAN Deleterious Deleterious
P05164 PERM_HUMAN Deleterious Neutral
P29400 CO4A5_HUMAN Deleterious Deleterious
P38435 VKGC_HUMAN Deleterious Deleterious
P08686 CP21A_HUMAN Deleterious Deleterious
Q9NRP7 STK36_HUMAN Neutral Neutral
P42357 HUTH_HUMAN Deleterious Deleterious
O00255 MEN1_HUMAN Deleterious Deleterious
P16144 ITB4_HUMAN Deleterious Deleterious
P08603 CFAH_HUMAN Deleterious Deleterious
P13569 CFTR_HUMAN Deleterious Deleterious
Q96M02 CJ090_HUMAN Neutral Neutral
Q5GH77 XKR3_HUMAN Neutral Neutral
P11532 DMD_HUMAN Neutral Deleterious
Q04671 P_HUMAN Deleterious Deleterious
P42336 PK3CA_HUMAN Deleterious Deleterious
Q9NQ94 A1CF_HUMAN Neutral Neutral
P35611 ADDA_HUMAN Neutral Neutral
P49815 TSC2_HUMAN Deleterious Neutral
Q9NRP2 CP061_HUMAN Neutral Neutral
P78363 ABCA4_HUMAN Deleterious Deleterious
Q93099 HGD_HUMAN Deleterious Deleterious
Q13563 PKD2_HUMAN Neutral Deleterious
P08779 K1C16_HUMAN Deleterious Deleterious
P04637 P53_HUMAN Deleterious Deleterious
Q9BZ11 ADA33_HUMAN Neutral Neutral
Q8NFD2 ANKK1_HUMAN Neutral Neutral
P30481 1B44_HUMAN Neutral Neutral
P54802 ANAG_HUMAN Deleterious Deleterious
Q6GTS8 P20D1_HUMAN Neutral Neutral
O43918 AIRE_HUMAN Deleterious Deleterious
P25067 CO8A2_HUMAN Deleterious Deleterious
Q05066 SRY_HUMAN Deleterious Deleterious
P04181 OAT_HUMAN Deleterious Deleterious
Q6NTE8 CE045_HUMAN Neutral Neutral
P10721 KIT_HUMAN Deleterious Neutral
Q8TDN1 KCNG4_HUMAN Neutral Neutral
Q6ZVD7 STOX1_HUMAN Neutral Neutral
Q04695 K1C17_HUMAN Deleterious Deleterious
Q969Y2 GTPB3_HUMAN Neutral Neutral
P60201 MYPR_HUMAN Deleterious Deleterious
Q7Z333 SETX_HUMAN Deleterious Deleterious
Q9BWW8 APOL6_HUMAN Neutral Neutral
P40337 VHL_HUMAN Deleterious Deleterious
Q9UBL6 CPNE7_HUMAN Neutral Neutral
Q9NPH6 OBP2B_HUMAN Neutral Neutral
P09923 PPBI_HUMAN 0.5 Neutral
P08559 ODPA_HUMAN Deleterious Deleterious
P35670 ATP7B_HUMAN Deleterious Deleterious
P35475 IDUA_HUMAN Deleterious Deleterious
P55289 CAD12_HUMAN Neutral Neutral
P06702 S10A9_HUMAN Neutral Neutral
Q9BU61 NDUF3_HUMAN Neutral Deleterious
P00156 CYB_HUMAN Neutral Neutral
P42658 DPP6_HUMAN Neutral Neutral
Q8NG66 NEK11_HUMAN Neutral Neutral
P02708 ACHA_HUMAN Deleterious Deleterious
Q95460 HMR1_HUMAN Neutral Neutral
Q8TE60 ATS18_HUMAN Neutral Neutral
P08034 CXB1_HUMAN Deleterious Deleterious
Q5TCY1 TTBK1_HUMAN Neutral Neutral
Q9NSB2 KRT84_HUMAN Neutral Neutral
Q2WGJ6 KLH38_HUMAN Neutral Neutral
P53671 LIMK2_HUMAN Neutral Neutral
Q5T4T6 SYC2L_HUMAN Neutral Neutral
Q9UEW3 MARCO_HUMAN Neutral Neutral
Q9NZB8 MOCS1_HUMAN Deleterious Deleterious
Q8NGP4 OR5M3_HUMAN Neutral Neutral
P33897 ABCD1_HUMAN Deleterious Deleterious
Q9UM47 NOTC3_HUMAN Deleterious Neutral
P52952 NKX25_HUMAN Deleterious Deleterious
Q06124 PTN11_HUMAN Deleterious Deleterious
P17900 SAP3_HUMAN Neutral Neutral
O60449 LY75_HUMAN Neutral Neutral
P35575 G6PC_HUMAN Deleterious Deleterious
Q401N2 ZACN_HUMAN Neutral Neutral
Q9P0W5 SCHI1_HUMAN Neutral Neutral
Q93033 IGSF2_HUMAN Neutral Neutral
Q8N5C7 DTWD1_HUMAN Neutral Neutral
O15527 OGG1_HUMAN Deleterious Deleterious
P21817 RYR1_HUMAN Deleterious Deleterious
Q92574 TSC1_HUMAN Deleterious Neutral
P15104 GLNA_HUMAN Neutral Deleterious
A6NDI0 TR49B_HUMAN Neutral Neutral
P07477 TRY1_HUMAN Deleterious Deleterious
Q9HCC0 MCCB_HUMAN Deleterious Neutral
Q9P1W9 PIM2_HUMAN Neutral Neutral
Q6PIJ6 FBX38_HUMAN Neutral Neutral
P60201 MYPR_HUMAN Deleterious Deleterious
Q16348 S15A2_HUMAN Neutral Neutral
P07949 RET_HUMAN Deleterious Deleterious
Q9Y3S2 ZN330_HUMAN Neutral Neutral
Q13702 RAPSN_HUMAN Deleterious Deleterious
P60201 MYPR_HUMAN Deleterious Deleterious
P45381 ACY2_HUMAN Deleterious Deleterious
P78363 ABCA4_HUMAN Deleterious Neutral
Q9H0J4 QRIC2_HUMAN Neutral Neutral
Q9H444 CHM4B_HUMAN Deleterious Deleterious
P07741 APT_HUMAN Deleterious Deleterious
P24530 EDNRB_HUMAN Deleterious Deleterious
P78363 ABCA4_HUMAN Deleterious Deleterious
P30685 1B35_HUMAN Neutral Neutral
P43630 KI3L2_HUMAN Neutral Neutral
Q86UE3 ZN546_HUMAN Neutral Neutral
P20823 HNF1A_HUMAN Deleterious Deleterious
P00846 ATP6_HUMAN Neutral Neutral
P08034 CXB1_HUMAN Deleterious Deleterious
Q8TE73 DYH5_HUMAN Neutral Neutral
Q8IUX4 ABC3F_HUMAN Neutral Neutral
Q86VF7 NRAP_HUMAN Neutral Neutral
P14138 EDN3_HUMAN Deleterious Deleterious
P01185 NEU2_HUMAN Deleterious Deleterious
Q92736 RYR2_HUMAN Deleterious Deleterious
P51787 KCNQ1_HUMAN Deleterious Deleterious
Q68DY1 ZN626_HUMAN Neutral Neutral
Q9P298 HIG1B_HUMAN Neutral Neutral
B1ANS9 WDR64_HUMAN Neutral Neutral
Q86VW0 SESD1_HUMAN Neutral Neutral
P04637 P53_HUMAN Deleterious Deleterious
Q8NGA0 OR7G1_HUMAN Neutral Neutral
Q8N4N8 KIF2B_HUMAN Neutral Neutral
P12931 SRC_HUMAN Neutral Neutral
P14060 3BHS1_HUMAN Neutral Neutral
P30499 1C01_HUMAN Neutral Neutral
Q7Z406 MYH7_HUMAN Neutral Neutral
P00451 FA8_HUMAN Deleterious Deleterious
O14773 TPP1_HUMAN Deleterious Deleterious
P20718 GRAH_HUMAN Neutral Neutral
P59543 T2R49_HUMAN Neutral Neutral
P00441 SODC_HUMAN Deleterious Deleterious
O75197 LRP5_HUMAN Deleterious Deleterious
Q9H222 ABCG5_HUMAN Deleterious Deleterious
P13569 CFTR_HUMAN Deleterious Deleterious
Q8TB24 RIN3_HUMAN Neutral Neutral
P00451 FA8_HUMAN Deleterious Deleterious
Q9ULV1 FZD4_HUMAN Neutral Deleterious
P04264 K2C1_HUMAN Deleterious Deleterious
P01130 LDLR_HUMAN Deleterious Deleterious
Q92834 RPGR_HUMAN Deleterious Neutral
P00451 FA8_HUMAN Deleterious Deleterious
O00222 GRM8_HUMAN Neutral Neutral
Q7RTP0 NIPA1_HUMAN Neutral Deleterious
Q8N441 FGRL1_HUMAN Neutral Neutral
P14317 HCLS1_HUMAN Neutral Neutral
P51608 MECP2_HUMAN Deleterious Neutral
P34995 PE2R1_HUMAN Neutral Neutral
Q9BT22 ALG1_HUMAN Neutral Deleterious
P00966 ASSY_HUMAN Deleterious Deleterious
O15296 LX15B_HUMAN Neutral Neutral
Q9H222 ABCG5_HUMAN Deleterious Neutral
Q13464 ROCK1_HUMAN Neutral Neutral
P08588 5HT1B_HUMAN Neutral Neutral
Q96H78 S2544_HUMAN Neutral Neutral
Q8N815 CNTD1_HUMAN Neutral Neutral
P35670 ATP7B_HUMAN Deleterious Deleterious
Q13496 MTM1_HUMAN Deleterious Deleterious
P24394 IL4RA_HUMAN Neutral Neutral
Q86UK0 ABCAC_HUMAN Deleterious Deleterious
Q9UBK8 MTRR_HUMAN Neutral Neutral
O94911 ABCA8_HUMAN Neutral Neutral
Q8NH59 O51Q1_HUMAN Neutral Neutral
Q15477 SKIV2_HUMAN Neutral Neutral
P07902 GALT_HUMAN Deleterious Neutral
P15923 TFE2_HUMAN Neutral Neutral
Q9Y217 MTMR6_HUMAN Neutral Neutral
Q8NH87 OR9G1_HUMAN Neutral Neutral
P02765 FETUA_HUMAN Neutral Neutral
P01008 ZPI_HUMAN Deleterious Neutral
P54762 EPHB1_HUMAN Neutral Neutral
P00387 NB5R3_HUMAN Deleterious Deleterious
P02461 CO3A1_HUMAN Deleterious Deleterious
Q7Z418 KCNKI_HUMAN Neutral Neutral
P08684 CP3A4_HUMAN Neutral Neutral
Q9UKQ2 ADA28_HUMAN Neutral Neutral
Q8NGJ5 O51L1_HUMAN Neutral Neutral
Q00722 PLCB2_HUMAN Neutral Neutral
P42768 WASP_HUMAN Deleterious Deleterious
P04629 NTRK1_HUMAN Deleterious Deleterious
P04196 HRG_HUMAN Neutral Neutral
P09417 DHPR_HUMAN Deleterious Deleterious
Q86XU0 ZN677_HUMAN Neutral Neutral
Q9GZT9 EGLN1_HUMAN Deleterious Deleterious
P10828 THB_HUMAN Deleterious Deleterious
Q96KB5 TOPK_HUMAN Neutral Neutral
P21802 FGFR2_HUMAN Deleterious Deleterious
Q6PID8 KLD10_HUMAN Neutral Neutral
P35670 ATP7B_HUMAN Deleterious Deleterious
O75369 FLNB_HUMAN Deleterious Deleterious
A6NC98 CC88B_HUMAN Neutral Neutral
Q9H3Y6 SRMS_HUMAN Neutral Neutral
P29803 ODPAT_HUMAN Deleterious Neutral
Q9Y3A4 RRP7A_HUMAN Neutral Neutral
Q03164 HRX_HUMAN Neutral Neutral
P00439 PH4H_HUMAN Deleterious Deleterious
P52736 ZN133_HUMAN Neutral Neutral
P41231 P2RY2_HUMAN Neutral Neutral
P78543 BTG2_HUMAN Neutral Neutral
P54840 GYS2_HUMAN Deleterious Neutral
P51580 TPMT_HUMAN Deleterious Neutral
P53634 CATC_HUMAN Deleterious Deleterious
Q16678 CP1B1_HUMAN Neutral Deleterious
Q5VYM1 CI131_HUMAN Neutral Neutral
Q8NH55 O52E5_HUMAN Neutral Neutral
Q5H8C1 FREM1_HUMAN Neutral Neutral
P01031 CO5_HUMAN Neutral Neutral
P30512 1A29_HUMAN Neutral Neutral
P42771 CD2A1_HUMAN Deleterious Deleterious
P60484 PTEN_HUMAN Deleterious Deleterious
O00255 MEN1_HUMAN Deleterious Deleterious
Q5TBB1 RNH2B_HUMAN Deleterious Deleterious
P12883 MYH7_HUMAN Deleterious Deleterious
O15394 NCAM2_HUMAN Neutral Neutral
Q15466 NR0B2_HUMAN Neutral Deleterious
P00441 SODC_HUMAN Deleterious Deleterious
P31213 S5A2_HUMAN Deleterious Deleterious
Q8NGK4 O52K1_HUMAN Neutral Neutral
Q99972 MYOC_HUMAN Deleterious Deleterious
P12259 FA5_HUMAN Neutral Neutral
P08519 APOA_HUMAN Neutral Neutral
P00480 OTC_HUMAN Deleterious Deleterious
Q8WX94 NALP7_HUMAN Deleterious Neutral
Q9H4K7 GTPB5_HUMAN Neutral Neutral
Q8TDE3 RNAS8_HUMAN Neutral Neutral
Q9GZX7 AICDA_HUMAN Deleterious Deleterious
O15118 NPC1_HUMAN Deleterious Deleterious
Q969H0 FBXW7_HUMAN Neutral Deleterious
Q6UXV1 CS041_HUMAN Neutral Neutral
Q8N8J6 ZN615_HUMAN Neutral Neutral
Q96PK2 MACF4_HUMAN Neutral Neutral
Q13018 PLA2R_HUMAN Neutral Neutral
Q5TA76 LCE3A_HUMAN Neutral Neutral
P07949 RET_HUMAN Deleterious Deleterious
Q02388 CO7A1_HUMAN Deleterious Deleterious
Q92736 RYR2_HUMAN Deleterious Deleterious
P60201 MYPR_HUMAN Deleterious Deleterious
Q709C8 VP13C_HUMAN Neutral Neutral
P47211 GALR1_HUMAN Neutral Neutral
P00480 OTC_HUMAN Deleterious Deleterious
P04637 P53_HUMAN Deleterious Deleterious
O75923 DYSF_HUMAN Deleterious Deleterious
P07949 RET_HUMAN Deleterious Deleterious
Q99758 ABCA3_HUMAN Deleterious Neutral
O76090 BEST1_HUMAN Deleterious Deleterious
Q92643 GPI8_HUMAN Neutral Neutral
P19224 UD16_HUMAN Neutral Neutral
P41587 VIPR2_HUMAN Neutral Neutral
P37023 ACVL1_HUMAN Deleterious Deleterious
P32004 L1CAM_HUMAN Deleterious Deleterious
Q13201 MMRN1_HUMAN Neutral Neutral
P53355 DAPK1_HUMAN Neutral Neutral
O43149 ZZEF1_HUMAN Neutral Neutral
P04637 P53_HUMAN Deleterious Deleterious
P29400 CO4A5_HUMAN Deleterious Deleterious
O43511 S26A4_HUMAN Deleterious Deleterious
P04075 ALDOB_HUMAN Neutral Neutral
Q14028 CNGB1_HUMAN Neutral Neutral
Q9NRR2 TRYG1_HUMAN Neutral Neutral
P78509 RELN_HUMAN Neutral Neutral
Q9NU02 ANKR5_HUMAN Neutral Neutral
P05362 ICAM1_HUMAN Neutral Neutral
P08519 APOA_HUMAN Neutral Neutral
Q8IYM0 F186B_HUMAN Neutral Neutral
P10275 ANDR_HUMAN Deleterious Deleterious
Q9UM01 YLAT1_HUMAN Deleterious Deleterious
Q8IXB3 TUSC5_HUMAN Neutral Neutral
Q9BX63 FANCJ_HUMAN Neutral Neutral
P00451 FA8_HUMAN Deleterious Deleterious
Q9NSU2 TREX1_HUMAN Deleterious Deleterious
Q9BYU1 PBX4_HUMAN Neutral Neutral
Q8NBK3 SUMF1_HUMAN Deleterious Deleterious
O60513 B4GT4_HUMAN Neutral Neutral
Q14114 LRP8_HUMAN Neutral Neutral
Q09428 ABCC8_HUMAN Deleterious Deleterious
Q13501 SQSTM_HUMAN Deleterious Deleterious
Q96IL0 CN153_HUMAN Neutral Neutral
Q8WV48 CC107_HUMAN Neutral Neutral
P11055 MYH3_HUMAN Deleterious Deleterious
Q8TAA1 RNS11_HUMAN Neutral Neutral
O76090 BEST1_HUMAN Deleterious Deleterious
P00966 ASSY_HUMAN Deleterious Deleterious
Q96FL9 GLT14_HUMAN Neutral Neutral
P35555 FBN1_HUMAN Deleterious Deleterious
Q8NH49 OR4X1_HUMAN Neutral Neutral
P08842 STS_HUMAN Deleterious Deleterious
Q16518 RPE65_HUMAN Deleterious Deleterious
Q02846 GUC2D_HUMAN Deleterious Neutral
Q5C9Z4 NOM1_HUMAN Neutral Neutral
Q99972 MYOC_HUMAN Deleterious Deleterious
P35222 CTNB1_HUMAN Deleterious Deleterious
Q09428 ABCC8_HUMAN Deleterious Deleterious
P21359 NF1_HUMAN Deleterious Deleterious
P43632 KI2S4_HUMAN Neutral Neutral
Q96S38 KS6C1_HUMAN Neutral Neutral
P08034 CXB1_HUMAN Deleterious Deleterious
P63092 GNAS2_HUMAN Deleterious Deleterious
Q6ZVD7 STOX1_HUMAN Neutral Deleterious
Q9UHK6 AMACR_HUMAN Neutral Neutral
Q14524 SCN5A_HUMAN Deleterious Deleterious
P35555 FBN1_HUMAN Deleterious Deleterious
P21333 FLNA_HUMAN Deleterious Deleterious
P21439 MDR3_HUMAN Deleterious Deleterious
Q86Y25 Z354C_HUMAN Neutral Neutral
P10644 KAP0_HUMAN Deleterious Deleterious
Q6ZUX3 F179A_HUMAN Neutral Neutral
Q5T655 CC147_HUMAN Neutral Neutral
P02452 CO1A1_HUMAN Deleterious Deleterious
Q8WXR4 MYO3B_HUMAN Neutral Neutral
Q9P2D1 CHD7_HUMAN Deleterious Neutral
Q9Y2F5 K0947_HUMAN Neutral Neutral
P00451 FA8_HUMAN Deleterious Deleterious
P52952 NKX25_HUMAN Deleterious Deleterious
Q8NFR7 CC148_HUMAN Neutral Neutral
P02533 K1C14_HUMAN Deleterious Deleterious
Q03426 KIME_HUMAN Deleterious Deleterious
P20062 TCO2_HUMAN Neutral Neutral
Q96LT6 CA074_HUMAN Neutral Neutral
Q8IYD9 CR054_HUMAN Neutral Neutral
P35670 ATP7B_HUMAN Deleterious Deleterious
P04062 GLCM_HUMAN Deleterious Deleterious
P14679 TYRO_HUMAN Deleterious Deleterious
Q8NBP7 PCSK9_HUMAN Neutral Neutral
P12883 MYH7_HUMAN Deleterious Deleterious
Q92838 EDA_HUMAN Deleterious Deleterious
Q09428 ABCC8_HUMAN Deleterious Deleterious
P21695 GPDA_HUMAN Neutral Neutral
P01130 LDLR_HUMAN Deleterious Deleterious
O00592 PODXL_HUMAN Neutral Neutral
P17936 IBP3_HUMAN Neutral Neutral
P32004 L1CAM_HUMAN Deleterious Deleterious
P04637 P53_HUMAN Deleterious Deleterious
P34059 GALNS_HUMAN Deleterious Deleterious
P51788 CLCN2_HUMAN Deleterious Deleterious
P33897 ABCD1_HUMAN Deleterious Deleterious
O75369 FLNB_HUMAN Deleterious Deleterious
P35498 SCN1A_HUMAN Deleterious Deleterious
Q86UE8 TLK2_HUMAN Neutral Neutral
Q8WWQ2 HPSE2_HUMAN Neutral Neutral
Q8NEW7 TMIE_HUMAN Deleterious Deleterious
Q02388 CO7A1_HUMAN Deleterious Deleterious
P12883 MYH7_HUMAN Deleterious Deleterious
O43405 COCH_HUMAN Deleterious Deleterious
Q5T160 SYRM_HUMAN Neutral Neutral
P05186 PPBT_HUMAN Deleterious Deleterious
P78363 ABCA4_HUMAN Deleterious Neutral
Q12986 NFX1_HUMAN Neutral Neutral
P07202 PERT_HUMAN Deleterious Deleterious
Q9BY66 KDM5D_HUMAN Neutral Neutral
P98196 AT11A_HUMAN Neutral Neutral
P23786 CPT2_HUMAN Deleterious Deleterious
P08582 TRFE_HUMAN Neutral Neutral
Q13635 PTC1_HUMAN Deleterious Deleterious
Q8IVF2 AHNK2_HUMAN Neutral Neutral
Q9NXD2 MTMRA_HUMAN Neutral Neutral
P21802 FGFR2_HUMAN Deleterious Neutral
P29400 CO4A5_HUMAN Deleterious Deleterious
Q9UQQ1 NALDL_HUMAN Neutral Neutral
P52952 NKX25_HUMAN Deleterious Deleterious
Q9GZX3 CHST6_HUMAN Deleterious Deleterious
P50993 AT1A2_HUMAN Deleterious Deleterious
P31150 GDIA_HUMAN Deleterious Deleterious
Q9BX69 CARD6_HUMAN Neutral Neutral
P10644 KAP0_HUMAN Deleterious Deleterious
P08581 MET_HUMAN Deleterious Deleterious
Q9Y5E5 PCDB4_HUMAN Neutral Neutral
Q9C0D2 K1731_HUMAN Neutral Neutral
P10643 CO7_HUMAN Neutral Deleterious
P62736 ACTA_HUMAN Deleterious Deleterious
Q9P0W8 SPAT7_HUMAN Neutral Neutral
Q12809 KCNH2_HUMAN Deleterious Neutral
P07477 TRY1_HUMAN Deleterious Deleterious
Q9H4A3 WNK1_HUMAN Neutral Neutral
P55317 FOXA1_HUMAN Neutral Neutral
Q13635 PTC1_HUMAN Deleterious Neutral
Q8IUG1 KRA13_HUMAN Neutral Neutral
P18577 RHCE_HUMAN Neutral Neutral
P02452 CO1A1_HUMAN Deleterious Deleterious
Q16548 B2LA1_HUMAN Neutral Neutral
Q07837 SLC31_HUMAN Deleterious Deleterious
Q9UBP0 SPAST_HUMAN Deleterious Deleterious
P06126 CD1A_HUMAN Neutral Neutral
P50416 CPT1A_HUMAN Deleterious Neutral
Q13219 PAPP1_HUMAN Neutral Neutral
O00330 ODPX_HUMAN Neutral Neutral
P21549 SPYA_HUMAN Deleterious Deleterious
P40123 CAP2_HUMAN Neutral Neutral
Q92947 GCDH_HUMAN Deleterious Deleterious
Q8TB72 PUM2_HUMAN Neutral Neutral
P00439 PH4H_HUMAN Deleterious Deleterious
Q86UQ4 ABCAD_HUMAN Neutral Neutral
P10828 THB_HUMAN Deleterious Deleterious
Q9NP61 ARFG3_HUMAN Neutral Neutral
Q96P20 NALP3_HUMAN Deleterious Neutral
P10253 LYAG_HUMAN Deleterious Deleterious
P35498 SCN1A_HUMAN Deleterious Deleterious
Q03426 KIME_HUMAN Deleterious Deleterious
O75131 CPNE3_HUMAN Neutral Neutral
Q9BXK5 B2L13_HUMAN Neutral Neutral
P13942 COBA2_HUMAN Deleterious Neutral
Q96CU9 FXRD1_HUMAN Neutral Neutral
P16435 NCPR_HUMAN Deleterious Deleterious
P12883 MYH7_HUMAN Deleterious Deleterious
Q9Y4U1 MMAC_HUMAN Deleterious Neutral
P48745 NOV_HUMAN Neutral Neutral
P18074 ERCC2_HUMAN Deleterious Deleterious
P04062 GLCM_HUMAN Deleterious Deleterious
P35443 TSP4_HUMAN Neutral Neutral
P08236 BGLR_HUMAN Deleterious Deleterious
O94779 CNTN5_HUMAN Neutral Neutral
Q02763 TIE2_HUMAN Neutral Deleterious
Q13093 PAFA_HUMAN Deleterious Neutral
Q96Q15 SMG1_HUMAN Neutral Neutral
P29965 CD40L_HUMAN Deleterious Deleterious
Q9UHC1 MLH3_HUMAN Neutral Deleterious
P35670 ATP7B_HUMAN Deleterious Deleterious
P48637 GSHB_HUMAN Deleterious Deleterious
Q13148 TADBP_HUMAN Deleterious Deleterious
P40337 VHL_HUMAN Deleterious Deleterious
P30443 1A01_HUMAN Neutral Neutral
A2A368 MAGBG_HUMAN Neutral Neutral
P10321 1C07_HUMAN Neutral Neutral
P58012 FOXL2_HUMAN Deleterious Deleterious
P51587 BRCA2_HUMAN Deleterious Neutral
Q5TBB1 RNH2B_HUMAN Deleterious Deleterious
P05186 PPBT_HUMAN Deleterious Deleterious
P00492 HPRT_HUMAN Deleterious Deleterious
P00451 FA8_HUMAN Deleterious Deleterious
Q9UGM3 DMBT1_HUMAN Neutral Neutral
Q9Y4C8 RBM19_HUMAN Neutral Neutral
Q92832 NELL1_HUMAN Neutral Neutral
P48449 ERG7_HUMAN Neutral Neutral
Q1ZYL8 CS036_HUMAN Neutral Neutral
Q9BZ72 PITM2_HUMAN Neutral Neutral
P48449 ERG7_HUMAN Neutral Neutral
P00747 PLMN_HUMAN Neutral Deleterious
O95425 SVIL_HUMAN Neutral Neutral
P33897 ABCD1_HUMAN Deleterious Deleterious
P30518 V2R_HUMAN Deleterious Deleterious
Q9H3S1 SEM4A_HUMAN Neutral Deleterious
Q13496 MTM1_HUMAN Deleterious Deleterious
P08034 CXB1_HUMAN Deleterious Deleterious
O95361 TRI16_HUMAN Neutral Neutral
O43602 DCX_HUMAN Deleterious Deleterious
P43034 LIS1_HUMAN Deleterious Deleterious
O75582 KS6A5_HUMAN Neutral Neutral
O15078 CE290_HUMAN Neutral Neutral
Q8WZ42 TITIN_HUMAN Neutral Neutral
O15320 CTGE5_HUMAN Neutral Neutral
P02452 CO1A1_HUMAN Deleterious Deleterious
Q9Y2B4 T53G5_HUMAN Neutral Neutral
P49792 RBP2_HUMAN Neutral Neutral
Q9ULL4 PLXB3_HUMAN Neutral Neutral
P36897 TGFR1_HUMAN Deleterious Deleterious
Q9BW71 HIRP3_HUMAN Neutral Neutral
P21817 RYR1_HUMAN Deleterious Deleterious
Q12866 MERTK_HUMAN Neutral Neutral
P82251 BAT1_HUMAN Deleterious Neutral
P04180 LCAT_HUMAN Deleterious Deleterious
P06731 CEAM5_HUMAN Neutral Neutral
O96017 CHK2_HUMAN Neutral Neutral
P41273 TNFL9_HUMAN Neutral Neutral
Q8NFJ6 PKR2_HUMAN Neutral Neutral
Q14653 IRF3_HUMAN Neutral Neutral
P08F94 PKHD1_HUMAN Deleterious Deleterious
Q9UH17 ABC3B_HUMAN Neutral Neutral
P35222 CTNB1_HUMAN Deleterious Deleterious
Q96Q27 ASB2_HUMAN Neutral Neutral
O76090 BEST1_HUMAN Deleterious Deleterious
P40337 VHL_HUMAN Deleterious Deleterious
Q9UBN7 HDAC6_HUMAN Neutral Neutral
Q9BYC2 SCOT2_HUMAN Neutral Neutral
P29033 CXB2_HUMAN Deleterious Deleterious
Q92838 EDA_HUMAN Deleterious Deleterious
Q96P20 NALP3_HUMAN Deleterious Deleterious
P27540 ARNT_HUMAN Neutral Neutral
Q96NR8 RDH12_HUMAN Deleterious Deleterious
P54762 EPHB1_HUMAN Neutral Neutral
Q8TDF5 NETO1_HUMAN Neutral Neutral
P00451 FA8_HUMAN Deleterious Deleterious
Q8NF50 DOCK8_HUMAN Neutral Neutral
P29400 CO4A5_HUMAN Deleterious Deleterious
Q96P64 AGAP4_HUMAN Neutral Neutral
P00451 FA8_HUMAN Deleterious Deleterious
P06858 LIPL_HUMAN Deleterious Neutral
Q9NPI5 NRK2_HUMAN Neutral Neutral
Q9NXA8 SIRT5_HUMAN Neutral Neutral
P02461 CO3A1_HUMAN Deleterious Deleterious
Q2M1V0 ISX_HUMAN Neutral Neutral
P68032 ACTC_HUMAN Deleterious Deleterious
B0YJ81 PTPLA_HUMAN Neutral Neutral
Q8WZ42 TITIN_HUMAN Neutral Neutral
P27695 APEX1_HUMAN Neutral Neutral
P02452 CO1A1_HUMAN Deleterious Deleterious
P00451 FA8_HUMAN Deleterious Deleterious
P07949 RET_HUMAN Deleterious Deleterious
P05165 PCCA_HUMAN Deleterious Deleterious
O94979 SC31A_HUMAN Neutral Neutral
Q5SXM1 ZN678_HUMAN Neutral Neutral
P30793 GCH1_HUMAN Deleterious Deleterious
P11274 BCR_HUMAN Neutral Neutral
Q04771 ACVR1_HUMAN Deleterious Neutral
P08F94 PKHD1_HUMAN Deleterious Deleterious
P02461 CO3A1_HUMAN Deleterious Deleterious
Q6V9R5 ZN562_HUMAN Neutral Neutral
O75691 UTP20_HUMAN Neutral Neutral
O76039 CDKL5_HUMAN Deleterious Deleterious
Q02952 AKA12_HUMAN Neutral Neutral
Q92600 RCD1_HUMAN Neutral Neutral
P51787 KCNQ1_HUMAN Deleterious Deleterious
Q8IX01 SFR14_HUMAN Neutral Neutral
P35475 IDUA_HUMAN Deleterious Deleterious
Q08999 RBL2_HUMAN Neutral Neutral
P04066 FUCO_HUMAN Neutral Deleterious
Q9UKA4 AKA11_HUMAN Neutral Neutral
Q99519 NEUR1_HUMAN Deleterious Deleterious
O95153 RIMB1_HUMAN Neutral Neutral
Q9NZP6 CO002_HUMAN Neutral Neutral
Q29980 1A01_HUMAN Neutral Neutral
P38935 SMBP2_HUMAN 0.5 Deleterious
Q16678 CP1B1_HUMAN Neutral Deleterious
Q8NGE0 O10AD_HUMAN Neutral Neutral
Q15582 BGH3_HUMAN Deleterious Deleterious
P16871 IL7RA_HUMAN Deleterious Neutral
P04637 P53_HUMAN Deleterious Deleterious
P50281 MMP14_HUMAN Neutral Neutral
P35908 K22E_HUMAN Deleterious Deleterious
Q04656 ATP7A_HUMAN Deleterious Deleterious
P04264 K2C1_HUMAN Deleterious Neutral
P39210 MPV17_HUMAN Deleterious Deleterious
P45379 TNNT2_HUMAN Deleterious Deleterious
Q6ZUJ8 BCAP_HUMAN Neutral Neutral
P15289 ARSA_HUMAN Deleterious Deleterious
P35557 HXK4_HUMAN Deleterious Deleterious
P02452 CO1A1_HUMAN Deleterious Deleterious
Q711Q0 CJ071_HUMAN Neutral Neutral
P01130 LDLR_HUMAN Deleterious Deleterious
P04637 P53_HUMAN Deleterious Deleterious
Q16678 CP1B1_HUMAN Deleterious Neutral
Q9UNH5 CC14A_HUMAN Neutral Neutral
Q96JG9 ZN469_HUMAN Neutral Neutral
P22309 UD11_HUMAN Deleterious Deleterious
P04150 GCR_HUMAN Deleterious Deleterious
Q92834 RPGR_HUMAN Deleterious Deleterious
O15018 PDZD2_HUMAN Neutral Neutral
Q86W24 NAL14_HUMAN Neutral Neutral
P00740 FA9_HUMAN Deleterious Deleterious
Q8IUG5 MY18B_HUMAN Neutral Neutral
O95450 ATS2_HUMAN Neutral Neutral
P14679 TYRO_HUMAN Deleterious Deleterious
Q96K78 GP128_HUMAN Neutral Neutral
P54840 GYS2_HUMAN Deleterious Deleterious
Q2M1V0 ISX_HUMAN Neutral Neutral
Q07820 MCL1_HUMAN Neutral Neutral
Q9Y6Q9 NCOA3_HUMAN Neutral Neutral
P78347 GTF2I_HUMAN Neutral Neutral
Q9NPD5 SO1B3_HUMAN Neutral Neutral
O60522 TDRD6_HUMAN Neutral Neutral
Q6UXH0 TD26_HUMAN Neutral Neutral
P00740 FA9_HUMAN Deleterious Deleterious
Q7Z6M4 MTER2_HUMAN Neutral Neutral
P03915 NU5M_HUMAN Neutral Neutral
P04114 APOB_HUMAN Neutral Neutral
Q6ZS81 WDFY4_HUMAN Neutral Neutral
P00966 ASSY_HUMAN Deleterious Deleterious
P39060 COIA1_HUMAN Neutral Neutral
Q15361 TTF1_HUMAN Neutral Neutral
P35555 FBN1_HUMAN Deleterious Deleterious
Q00534 CDK6_HUMAN Neutral Neutral
P06280 AGAL_HUMAN Deleterious Deleterious
Q8WZ42 TITIN_HUMAN Neutral Neutral
P04637 P53_HUMAN Deleterious Deleterious
Q9NZC9 SMAL1_HUMAN Deleterious Deleterious
P01130 LDLR_HUMAN Deleterious Deleterious
O43520 AT8B1_HUMAN Deleterious Deleterious
O15164 TIF1A_HUMAN Neutral Neutral
P55017 S12A3_HUMAN Deleterious Deleterious
O76014 KRT37_HUMAN Neutral Neutral
P35346 SSR5_HUMAN Neutral Neutral
P08235 MCR_HUMAN Deleterious Deleterious
Q8IUG5 MY18B_HUMAN Deleterious Neutral
Q8NBP7 PCSK9_HUMAN Neutral Neutral
P10253 LYAG_HUMAN Deleterious Deleterious
Q68DV7 RNF43_HUMAN Neutral Neutral
Q7LG56 RIR2B_HUMAN Deleterious Deleterious
P49768 PSN1_HUMAN Deleterious Deleterious
Q8N0S2 SYCE1_HUMAN Neutral Neutral
P02452 CO1A1_HUMAN Deleterious Deleterious
O15537 XLRS1_HUMAN Deleterious Deleterious
Q99456 K1C12_HUMAN Deleterious Deleterious
O60784 TOM1_HUMAN Neutral Neutral
Q12840 KIF5A_HUMAN Deleterious Deleterious
P04424 ARLY_HUMAN Deleterious Deleterious
P54098 DPOG1_HUMAN Deleterious Neutral
O95342 ABCBB_HUMAN Deleterious Deleterious
Q9ULG6 CCPG1_HUMAN Neutral Neutral
P00156 CYB_HUMAN Neutral Neutral
Q14524 SCN5A_HUMAN Deleterious Deleterious
P04637 P53_HUMAN Deleterious Deleterious
Q14929 ZN169_HUMAN Neutral Neutral
P08686 CP21A_HUMAN Deleterious Deleterious
P07949 RET_HUMAN Deleterious Deleterious
Q92574 TSC1_HUMAN Deleterious Deleterious
P08922 ROS_HUMAN Neutral Neutral
P09493 TPM1_HUMAN Deleterious Deleterious
P03971 MIS_HUMAN Deleterious Deleterious
Q9NQW8 CNGB3_HUMAN Deleterious Deleterious
P78363 ABCA4_HUMAN Deleterious Deleterious
P40692 MLH1_HUMAN Deleterious Deleterious
P35520 CBS_HUMAN Deleterious Deleterious
P51608 MECP2_HUMAN Deleterious Deleterious
P00480 OTC_HUMAN Deleterious Deleterious
P00439 PH4H_HUMAN Deleterious Deleterious
Q8TE73 DYH5_HUMAN Deleterious Deleterious
P15289 ARSA_HUMAN Deleterious Deleterious
P02649 APOE_HUMAN Neutral Deleterious
P98172 EFNB1_HUMAN Deleterious Deleterious
P30793 GCH1_HUMAN Deleterious Deleterious
P11230 ACHB_HUMAN Deleterious Neutral
P21817 RYR1_HUMAN Deleterious Deleterious
Q9BPW4 APOL4_HUMAN Neutral Neutral
P16615 AT2A2_HUMAN Deleterious Deleterious
Q6P4Q7 CNNM4_HUMAN Deleterious Neutral
P05186 PPBT_HUMAN Deleterious Deleterious
Q18PE1 DOK7_HUMAN Neutral Neutral
Q9P2N4 ATS9_HUMAN Neutral Neutral
Q92736 RYR2_HUMAN Deleterious Deleterious
O95201 ZN205_HUMAN Neutral Neutral
Q0VF96 CGNL1_HUMAN Neutral Neutral
P12883 MYH7_HUMAN Deleterious Deleterious
Q13496 MTM1_HUMAN Deleterious Deleterious
Q9UIR0 BTNL2_HUMAN Neutral Neutral
A6NDN3 GOG6B_HUMAN Neutral Neutral
P11686 PSPC_HUMAN Deleterious Deleterious
P48634 BAT2_HUMAN Neutral Neutral
O43602 DCX_HUMAN Deleterious Deleterious
Q3ZCN5 OTOGL_HUMAN Neutral Neutral
P21815 SIAL_HUMAN Neutral Neutral
P54802 ANAG_HUMAN Deleterious Deleterious
Q6ZWK6 TM11F_HUMAN Neutral Neutral
O60240 PLIN1_HUMAN Neutral Neutral
Q92911 SC5A5_HUMAN Deleterious Deleterious
Q06124 PTN11_HUMAN Deleterious Deleterious
Q9UIL4 KIF25_HUMAN Neutral Neutral
O15553 MEFV_HUMAN Deleterious Deleterious
P42771 CD2A1_HUMAN Deleterious Deleterious
O60500 NPHN_HUMAN Neutral Neutral
Q8TE57 ATS16_HUMAN Neutral Neutral
Q9H2U9 ADAM7_HUMAN Neutral Neutral
Q9Y264 ANGP4_HUMAN Neutral Neutral
P07101 TY3H_HUMAN Deleterious Deleterious
Q6KC79 NIPBL_HUMAN Deleterious Neutral
P07954 FUMH_HUMAN Deleterious Deleterious
Q86SQ0 PHLB2_HUMAN Neutral Neutral
Q8N5S9 KKCC1_HUMAN Neutral Neutral
Q99640 PMYT1_HUMAN Neutral Neutral
P46734 MP2K3_HUMAN Neutral Neutral
P78363 ABCA4_HUMAN Deleterious Deleterious
P07202 PERT_HUMAN Deleterious Deleterious
P35568 IRS1_HUMAN Neutral Deleterious
Q7Z2D5 LPPR4_HUMAN Neutral Neutral
Q6NZ63 STEAL_HUMAN Neutral Neutral
Q9C000 NALP1_HUMAN Neutral Neutral
Q496F6 CLM2_HUMAN Neutral Neutral
P0C263 SBK2_HUMAN Neutral Neutral
Q16678 CP1B1_HUMAN Neutral Deleterious
P23381 SYWC_HUMAN Neutral Neutral
Q13049 TRI32_HUMAN Neutral Deleterious
P08514 ITA2B_HUMAN Deleterious Neutral
O14967 CLGN_HUMAN Neutral Neutral
Q04912 RON_HUMAN Neutral Neutral
P08559 ODPA_HUMAN Deleterious Deleterious
Q75WM6 H1FNT_HUMAN Neutral Neutral
P02708 ACHA_HUMAN Deleterious Deleterious
O75343 GCYB2_HUMAN Neutral Neutral
O95972 BMP15_HUMAN Deleterious Deleterious
A0PJW8 DAPL1_HUMAN Neutral Neutral
P35555 FBN1_HUMAN Deleterious Deleterious
P28335 5HT2C_HUMAN Neutral Neutral
P58418 CLRN1_HUMAN Deleterious Deleterious
Q9C0D4 Z518B_HUMAN Neutral Neutral
P51787 KCNQ1_HUMAN Deleterious Deleterious
P57679 EVC_HUMAN Neutral Deleterious
P05155 IC1_HUMAN Deleterious Deleterious
O43278 SPIT1_HUMAN Neutral Neutral
O15118 NPC1_HUMAN Deleterious Deleterious
Q9NRR1 CYTL1_HUMAN Neutral Neutral
P43268 ETV4_HUMAN Neutral Neutral
Q8NA82 MARHA_HUMAN Neutral Neutral
Q9UNA4 POLI_HUMAN Neutral Neutral
P41229 KDM5C_HUMAN Deleterious Deleterious
Q16816 PHKG1_HUMAN Neutral Neutral
P04637 P53_HUMAN Deleterious Deleterious
P35670 ATP7B_HUMAN Deleterious Deleterious
A0PG75 PLS5_HUMAN Neutral Neutral
P38398 BRCA1_HUMAN Deleterious Deleterious
P27918 PROP_HUMAN Deleterious Neutral
P00156 CYB_HUMAN Neutral Deleterious
P78363 ABCA4_HUMAN Deleterious Deleterious
O43826 G6PT1_HUMAN Deleterious Deleterious
Q9UM47 NOTC3_HUMAN Deleterious Deleterious
Q09666 AHNK_HUMAN Neutral Neutral
Q29980 1C04_HUMAN Neutral Neutral
P78363 ABCA4_HUMAN Deleterious Deleterious
P13569 CFTR_HUMAN Deleterious Deleterious
O00233 PSMD9_HUMAN Neutral Neutral
P25063 CD24_HUMAN Neutral Neutral
P02810 PRPC_HUMAN Neutral Neutral
Q9NVE7 PANK4_HUMAN Neutral Neutral
Q5BKX6 S45A4_HUMAN Neutral Neutral
Q8NER1 TRPV1_HUMAN Neutral Neutral
Q5UIP0 RIF1_HUMAN Neutral Neutral
P49638 TTPA_HUMAN Deleterious Deleterious
Q9H3L0 MMAD_HUMAN Neutral Deleterious
P29400 CO4A5_HUMAN Deleterious Deleterious
P60484 PTEN_HUMAN Deleterious Deleterious
P40692 MLH1_HUMAN Deleterious Deleterious
P35670 ATP7B_HUMAN Deleterious Deleterious
O75165 DJC13_HUMAN Neutral Neutral
Q86VF7 NRAP_HUMAN Neutral Neutral
Q13085 ACACA_HUMAN Neutral Neutral
O95255 MRP6_HUMAN Deleterious Deleterious
P11274 BCR_HUMAN Neutral Neutral
P18074 ERCC2_HUMAN Deleterious Deleterious
Q76LX8 ATS13_HUMAN Deleterious Deleterious
P05112 IL4_HUMAN Neutral Neutral
P10912 GHR_HUMAN Deleterious Neutral
Q9UBM7 DHCR7_HUMAN Deleterious Deleterious
P15884 ITF2_HUMAN Deleterious Deleterious
P19544 WT1_HUMAN Deleterious Deleterious
P78363 ABCA4_HUMAN Deleterious Deleterious
P20823 HNF1A_HUMAN Deleterious Deleterious
Q9H161 ALX4_HUMAN Neutral Neutral
P40692 MLH1_HUMAN Deleterious Neutral
Q96PQ1 SIG12_HUMAN Neutral Neutral
Q96L73 NSD1_HUMAN Deleterious Deleterious
Q9Y493 ZAN_HUMAN Neutral Neutral
Q9BRX9 MORG1_HUMAN Neutral Neutral
P17661 DESM_HUMAN Deleterious Deleterious
P22607 FGFR3_HUMAN Deleterious Neutral
P11498 PYC_HUMAN Deleterious Deleterious
Q8N6C8 LIRA3_HUMAN Neutral Neutral
P22888 LSHR_HUMAN Deleterious Deleterious
P00451 FA8_HUMAN Deleterious Deleterious
O60437 PEPL_HUMAN Neutral Neutral
P24557 THAS_HUMAN Neutral Deleterious
P07225 PROS_HUMAN Deleterious Deleterious
Q6XYB7 LBX2_HUMAN Neutral Neutral
P16473 TSHR_HUMAN Deleterious Deleterious
Q9NRX5 SERC1_HUMAN Neutral Neutral
Q96RI0 PAR4_HUMAN Neutral Neutral
Q08188 TGM3_HUMAN Neutral Neutral
P00451 FA8_HUMAN Deleterious Deleterious
Q08043 ACTN3_HUMAN Neutral Neutral
Q8IUX4 ABC3F_HUMAN Neutral Neutral
Q16678 CP1B1_HUMAN Deleterious Deleterious
P10746 HEM4_HUMAN Deleterious Deleterious
Q15361 TTF1_HUMAN Neutral Neutral
Q9UL59 ZN214_HUMAN Neutral Neutral
P08034 CXB1_HUMAN Deleterious Deleterious
P32241 VIPR1_HUMAN Neutral Neutral
P30518 V2R_HUMAN Deleterious Deleterious
Q8N4C6 NIN_HUMAN Neutral Neutral
P48507 GSH0_HUMAN Neutral Neutral
P00451 FA8_HUMAN Deleterious Deleterious
O95239 KIF4A_HUMAN Neutral Neutral
P14222 PERF_HUMAN Deleterious Neutral
O95409 ZIC2_HUMAN Deleterious Deleterious
P04070 PROC_HUMAN Deleterious Deleterious
Q12864 CAD17_HUMAN Neutral Neutral
P29033 CXB2_HUMAN Deleterious Deleterious
P82279 CRUM1_HUMAN Deleterious Deleterious
P51168 SCNNB_HUMAN Deleterious Deleterious
Q5T7N3 KANK4_HUMAN Neutral Neutral
P07949 RET_HUMAN Deleterious Deleterious
A2VDJ0 T131L_HUMAN Neutral Neutral
P21549 SPYA_HUMAN Deleterious Deleterious
P23760 PAX3_HUMAN Deleterious Deleterious
O75369 FLNB_HUMAN Deleterious Deleterious
P48449 ERG7_HUMAN Neutral Neutral
P10275 ANDR_HUMAN Deleterious Deleterious
A1A4T8 CN182_HUMAN Neutral Neutral
P04150 GCR_HUMAN Deleterious Neutral
Q13576 IQGA2_HUMAN Neutral Neutral
P13569 CFTR_HUMAN Deleterious Deleterious
Q9H706 FA59A_HUMAN Neutral Neutral
P01730 CD4_HUMAN Neutral Neutral
Q8WZ42 TITIN_HUMAN Neutral Neutral
O75398 DEAF1_HUMAN Deleterious Deleterious
P00439 PH4H_HUMAN Deleterious Deleterious
P78504 JAG1_HUMAN Deleterious Deleterious
Q14654 IRK11_HUMAN Deleterious Deleterious
A2RU48 CL069_HUMAN Neutral Neutral
P11055 MYH3_HUMAN Deleterious Neutral
Q14524 SCN5A_HUMAN Deleterious Deleterious
P50502 F10A1_HUMAN Neutral Neutral
Q92625 ANS1A_HUMAN Neutral Neutral
Q15397 K0020_HUMAN Neutral Neutral
Q9UGM3 DMBT1_HUMAN Neutral Neutral
O76090 BEST1_HUMAN Deleterious Neutral
P46100 ATRX_HUMAN Deleterious Deleterious
P08100 OPSD_HUMAN Deleterious Deleterious
P07108 ACBP_HUMAN Neutral Neutral
P02462 CO4A1_HUMAN Deleterious Deleterious
P18074 ERCC2_HUMAN Deleterious Deleterious
Q969G5 PRDBP_HUMAN Neutral Neutral
Q9Y289 SC5A6_HUMAN Neutral Neutral
P20333 TNR1B_HUMAN Neutral Neutral
P43246 MSH2_HUMAN Deleterious Deleterious
Q92504 S39A7_HUMAN Neutral Neutral
Q9H6B4 ACAM_HUMAN Neutral Neutral
P19075 TSN8_HUMAN Neutral Neutral
P00441 SODC_HUMAN Deleterious Deleterious
Q03591 FHR1_HUMAN Neutral Neutral
P14616 INSRR_HUMAN Neutral Neutral
Q9Y5X4 NR2E3_HUMAN Deleterious Deleterious
Q9P275 UBP36_HUMAN Neutral Neutral
Q9Y276 BCS1_HUMAN Deleterious Deleterious
Q99519 NEUR1_HUMAN Deleterious Deleterious
P10828 THB_HUMAN Deleterious Deleterious
P40763 STAT3_HUMAN Deleterious Deleterious
Q9UM47 NOTC3_HUMAN Deleterious Deleterious
P98172 EFNB1_HUMAN Deleterious Deleterious
Q8N823 ZN611_HUMAN Neutral Neutral
Q9H3D4 P63_HUMAN Deleterious Deleterious
P08100 OPSD_HUMAN Deleterious Deleterious
P30518 V2R_HUMAN Deleterious Deleterious
P30566 PUR8_HUMAN Deleterious Deleterious
P38398 BRCA1_HUMAN Deleterious Deleterious
Q01718 ACTHR_HUMAN Deleterious Deleterious
Q9BYE9 PCD24_HUMAN Neutral Neutral
Q13402 MYO7A_HUMAN Deleterious Neutral
Q9GZX3 CHST6_HUMAN Deleterious Deleterious
Q99728 BARD1_HUMAN Neutral Neutral
P10275 ANDR_HUMAN Deleterious Deleterious
P35670 ATP7B_HUMAN Deleterious Deleterious
P57082 TBX4_HUMAN Neutral Neutral
O95678 K2C75_HUMAN Neutral Neutral
Q969S2 NEIL2_HUMAN Neutral Neutral
Q15858 SCN9A_HUMAN Deleterious Deleterious
P46100 ATRX_HUMAN Deleterious Deleterious
Q8WZ42 TITIN_HUMAN Neutral Neutral
P26367 PAX6_HUMAN Deleterious Deleterious
Q29980 1A68_HUMAN Neutral Neutral
P07333 CSF1R_HUMAN Neutral Neutral
P00966 ASSY_HUMAN Deleterious Deleterious
P51648 AL3A2_HUMAN Deleterious Deleterious
P05186 PPBT_HUMAN Deleterious Deleterious
Q8NCK3 ZN485_HUMAN Neutral Neutral
P43246 MSH2_HUMAN Deleterious Deleterious
P28360 MSX1_HUMAN Deleterious Deleterious
P11717 MPRI_HUMAN Neutral Neutral
P04637 P53_HUMAN Deleterious Deleterious
P35368 ADA1B_HUMAN Neutral Neutral
Q92947 GCDH_HUMAN Deleterious Deleterious
P57737 CORO7_HUMAN Neutral Neutral
P78504 JAG1_HUMAN Deleterious Deleterious
P30613 KPYR_HUMAN Deleterious Deleterious
Q02388 CO7A1_HUMAN Deleterious Deleterious
P05106 ITB3_HUMAN Deleterious Deleterious
P52789 HXK2_HUMAN Neutral Neutral
P07225 PROS_HUMAN Deleterious Deleterious
P08603 CFAH_HUMAN Deleterious Deleterious
Q7Z410 TMPS9_HUMAN Neutral Neutral
O15537 XLRS1_HUMAN Deleterious Deleterious
Q99972 MYOC_HUMAN Deleterious Deleterious
P60484 PTEN_HUMAN Deleterious Deleterious
P04637 P53_HUMAN Deleterious Deleterious
P11137 MAP2_HUMAN Neutral Neutral
P41180 CASR_HUMAN Deleterious Deleterious
O95727 CRTAM_HUMAN Neutral Neutral
Q06124 PTN11_HUMAN Deleterious Deleterious
O95447 LCA5L_HUMAN Neutral Neutral
P10253 LYAG_HUMAN Deleterious Deleterious
Q6PEW1 ZCH12_HUMAN Neutral Neutral
Q9GZP7 VN1R1_HUMAN Neutral Neutral
Q68DQ2 CRBG3_HUMAN Neutral Neutral
A4UGR9 XIRP2_HUMAN Neutral Neutral
Q96C10 DHX58_HUMAN Neutral Neutral
O60307 MAST3_HUMAN Neutral Neutral
Q96S38 KS6C1_HUMAN Neutral Neutral
O60312 AT10A_HUMAN Neutral Neutral
P13569 CFTR_HUMAN Deleterious Deleterious
Q567U6 CCD93_HUMAN Neutral Neutral
Q9BVS4 RIOK2_HUMAN Neutral Neutral
P14679 TYRO_HUMAN Deleterious Deleterious
P36551 HEM6_HUMAN Neutral Deleterious
O43918 AIRE_HUMAN Deleterious Deleterious
O43186 CRX_HUMAN Deleterious Deleterious
P54760 EPHB4_HUMAN Neutral Neutral
Q8IXS0 CF146_HUMAN Neutral Neutral
Q9UHC1 MLH3_HUMAN Neutral Neutral
Q5T5S1 K1984_HUMAN Neutral Neutral
P38398 BRCA1_HUMAN Deleterious Neutral
Q9ULL8 SHRM4_HUMAN Neutral Neutral
Q8IVF2 AHNK2_HUMAN Neutral Neutral
O43511 S26A4_HUMAN Deleterious Deleterious
Q92887 MRP2_HUMAN Neutral Neutral
Q92947 GCDH_HUMAN Deleterious Deleterious
O43511 S26A4_HUMAN Deleterious Deleterious
P03951 FA11_HUMAN Deleterious Deleterious
Q8N4N8 KIF2B_HUMAN Neutral Neutral
P21817 RYR1_HUMAN Deleterious Deleterious
Q9NTG1 PKDRE_HUMAN Neutral Neutral
Q0VDD7 CS057_HUMAN Neutral Neutral
Q6MZW2 FSTL4_HUMAN Neutral Neutral
P01189 COLI_HUMAN Neutral Neutral
P52952 NKX25_HUMAN Deleterious Deleterious
Q9H0J9 PAR12_HUMAN Neutral Neutral
Q86T26 TM11B_HUMAN Neutral Neutral
Q13144 EI2BE_HUMAN Deleterious Deleterious
P29400 CO4A5_HUMAN Deleterious Deleterious
Q9BXW9 FACD2_HUMAN Neutral Neutral
Q92685 ALG3_HUMAN Neutral Deleterious
P54315 LIPR1_HUMAN Neutral Neutral
P55008 AIF1_HUMAN Neutral Neutral
P13569 CFTR_HUMAN Deleterious Deleterious
Q5S007 LRRK2_HUMAN Deleterious Deleterious
P00451 FA8_HUMAN Deleterious Deleterious
Q96RK4 BBS4_HUMAN Deleterious Deleterious
Q9H251 CAD23_HUMAN Deleterious Neutral
A6NKQ9 CGHB_HUMAN Neutral Neutral
P02461 CO3A1_HUMAN Deleterious Deleterious
Q7LBE3 S26A9_HUMAN Neutral Neutral
P51587 BRCA2_HUMAN Deleterious Deleterious
Q8N9Y4 F181A_HUMAN Neutral Neutral
P29400 CO4A5_HUMAN Deleterious Deleterious
Q16637 SMN_HUMAN Deleterious Deleterious
P07225 PROS_HUMAN Deleterious Deleterious
Q92736 RYR2_HUMAN Deleterious Deleterious
Q9HBG4 VPP4_HUMAN Deleterious Deleterious
Q9UGC7 RF1ML_HUMAN Neutral Neutral
Q5TCX8 M3KL4_HUMAN Neutral Neutral
P22309 UD11_HUMAN Deleterious Deleterious
Q96JN2 CC136_HUMAN Neutral Neutral
P49815 TSC2_HUMAN Deleterious Deleterious
O60260 PRKN2_HUMAN Deleterious Deleterious
P13521 SCG2_HUMAN Neutral Neutral
O15213 WDR46_HUMAN Neutral Neutral
Q8NH92 OR1S1_HUMAN Neutral Neutral
O43529 CHSTA_HUMAN Neutral Neutral
P51687 SUOX_HUMAN Deleterious Deleterious
P08034 CXB1_HUMAN Deleterious Deleterious
Q9BYK8 PR285_HUMAN Neutral Neutral
Q01968 OCRL_HUMAN Deleterious Deleterious
O43511 S26A4_HUMAN Deleterious Deleterious
Q8TDY2 RBCC1_HUMAN Neutral Neutral
Q96RL7 VP13A_HUMAN Neutral Neutral
P46934 NEDD4_HUMAN Neutral Neutral
P16066 ANPRA_HUMAN Neutral Neutral
P56715 RP1_HUMAN Neutral Neutral
P42575 CASP2_HUMAN Neutral Neutral
P14091 PEPA_HUMAN Neutral Neutral
P51812 KS6A3_HUMAN Deleterious Deleterious
Q9P286 PAK7_HUMAN Neutral Neutral
P38398 BRCA1_HUMAN Neutral Deleterious
P04839 CY24B_HUMAN Deleterious Deleterious
Q9UM47 NOTC3_HUMAN Deleterious Deleterious
O95409 ZIC2_HUMAN Deleterious Deleterious
P35240 MERL_HUMAN Deleterious Deleterious
O60732 MAGC1_HUMAN Neutral Neutral
Q04656 ATP7A_HUMAN Deleterious Deleterious
P51688 SPHM_HUMAN Deleterious Deleterious
P54277 PMS1_HUMAN Neutral Neutral
P34947 GRK5_HUMAN Neutral Neutral
Q38SD2 LRRK1_HUMAN Neutral Neutral
O14832 PAHX_HUMAN Deleterious Deleterious
Q9UNK4 PA2GD_HUMAN Neutral Neutral
P30281 CCND3_HUMAN Neutral Neutral
P35670 ATP7B_HUMAN Deleterious Deleterious
Q9NS23 RASF1_HUMAN Neutral Neutral
P02768 ALBU_HUMAN Neutral Neutral
P22304 IDS_HUMAN Deleterious Deleterious
P04637 P53_HUMAN Deleterious Deleterious
P68133 ACTS_HUMAN Deleterious Deleterious
P23025 XPA_HUMAN Deleterious Neutral
Q9UMF0 ICAM5_HUMAN Neutral Neutral
P48634 BAT2_HUMAN Neutral Neutral
Q13501 SQSTM_HUMAN Deleterious Deleterious
P00451 FA8_HUMAN Deleterious Deleterious
A0PJK1 SC5AA_HUMAN Neutral Neutral
Q9H9S5 FKRP_HUMAN Deleterious Deleterious
P25189 MYP0_HUMAN Deleterious Deleterious
P49286 MTR1B_HUMAN Neutral Neutral
Q15572 TAF1C_HUMAN Neutral Neutral
Q86YN6 PRGC2_HUMAN Neutral Neutral
Q4G0Z9 CH045_HUMAN Neutral Neutral
P00451 FA8_HUMAN Deleterious Deleterious
Q3SXY7 LRIT3_HUMAN Neutral Neutral
Q02223 TNR17_HUMAN Neutral Neutral
P08686 CP21A_HUMAN Deleterious Deleterious
Q9H3D4 P63_HUMAN Deleterious Deleterious
P05186 PPBT_HUMAN Deleterious Deleterious
P46100 ATRX_HUMAN Deleterious Deleterious
Q13315 ATM_HUMAN Deleterious Deleterious
P00439 PH4H_HUMAN Deleterious Deleterious
Q9BXT6 M10L1_HUMAN Neutral Neutral
P16615 AT2A2_HUMAN Deleterious Deleterious
Q969F8 KISSR_HUMAN Neutral Deleterious
P49815 TSC2_HUMAN Deleterious Deleterious
Q9NQU5 PAK6_HUMAN Neutral Neutral
P41180 CASR_HUMAN Deleterious Deleterious
Q02388 CO7A1_HUMAN Deleterious Deleterious
P02788 TRFL_HUMAN Neutral Neutral
Q96KG7 MEG10_HUMAN Neutral Neutral
P06213 INSR_HUMAN Deleterious Deleterious
P42771 CD2A1_HUMAN Deleterious Neutral
Q7Z4W2 LYZL2_HUMAN Neutral Neutral
P43246 MSH2_HUMAN Deleterious Deleterious
Q8IYX7 F154A_HUMAN Neutral Neutral
P58005 SESN3_HUMAN Neutral Neutral
Q13219 PAPP1_HUMAN Neutral Neutral
Q96RW7 HMCN1_HUMAN Neutral Neutral
Q96JB1 DYH8_HUMAN Neutral Neutral
Q8N4F7 RN175_HUMAN Neutral Neutral
P30460 1B08_HUMAN Neutral Neutral
Q01831 XPC_HUMAN Neutral Neutral
Q00266 METK1_HUMAN Deleterious Deleterious
Q8WW52 F151A_HUMAN Neutral Neutral
Q709C8 VP13C_HUMAN Neutral Neutral
P07333 CSF1R_HUMAN Neutral Neutral
P78363 ABCA4_HUMAN Deleterious Deleterious
Q9UBP0 SPAST_HUMAN Deleterious Deleterious
Q9P2D1 CHD7_HUMAN Deleterious Deleterious
Q9UMX9 S45A2_HUMAN Deleterious Deleterious
P28223 5HT2A_HUMAN Neutral Neutral
O15360 FANCA_HUMAN Deleterious Deleterious
Q9H9Q4 NHEJ1_HUMAN Neutral Deleterious
P78363 ABCA4_HUMAN Deleterious Deleterious
Q96FS4 SIPA1_HUMAN Neutral Neutral
P12109 CO6A1_HUMAN Deleterious Deleterious
P31213 S5A2_HUMAN Deleterious Deleterious
P08034 CXB1_HUMAN Deleterious Deleterious
Q99650 OSMR_HUMAN Neutral Neutral
P51787 KCNQ1_HUMAN Deleterious Deleterious
Q29980 1A68_HUMAN Neutral Neutral
Q6MZW2 FSTL4_HUMAN Neutral Neutral
Q8NDM7 CJ079_HUMAN Neutral Neutral
Q8IYG6 LRC56_HUMAN Neutral Neutral
O95843 CIB1_HUMAN Neutral Neutral
Q2M2I3 FA83E_HUMAN Neutral Neutral
Q8WWY8 LIPH_HUMAN Neutral Deleterious
P55289 CAD12_HUMAN Neutral Neutral
P16157 ANK1_HUMAN Neutral Neutral
P00740 FA9_HUMAN Deleterious Deleterious
P10912 GHR_HUMAN Deleterious Deleterious
P00966 ASSY_HUMAN Deleterious Deleterious
P05543 THBG_HUMAN Deleterious Deleterious
P02730 B3AT_HUMAN Deleterious Deleterious
P43246 MSH2_HUMAN Deleterious Deleterious
O95477 ABCA1_HUMAN Deleterious Neutral
Q9BPW4 APOL4_HUMAN Neutral Neutral
Q9UHM6 OPN4_HUMAN Neutral Neutral
P04637 P53_HUMAN Deleterious Deleterious
P02452 CO1A1_HUMAN Deleterious Deleterious
P51608 MECP2_HUMAN Deleterious Deleterious
P02461 CO3A1_HUMAN Deleterious Deleterious
P07225 PROS_HUMAN Deleterious Deleterious
Q96P20 NALP3_HUMAN Deleterious Deleterious
Q9Y215 COLQ_HUMAN Deleterious Deleterious
P55895 RAG2_HUMAN Deleterious Deleterious
Q9P241 AT10D_HUMAN Neutral Neutral
P07949 RET_HUMAN Deleterious Deleterious
P13569 CFTR_HUMAN Deleterious Deleterious
Q9Y233 PDE10_HUMAN Neutral Neutral
P08571 CD14_HUMAN Neutral Neutral
Q6NXP2 F71F2_HUMAN Neutral Neutral
P22607 FGFR3_HUMAN Deleterious Neutral
Q9GZU0 CF062_HUMAN Neutral Neutral
Q8TAA9 VANG1_HUMAN Neutral Deleterious
P51587 BRCA2_HUMAN Deleterious Deleterious
Q8IVF6 AN18A_HUMAN Neutral Neutral
P32004 L1CAM_HUMAN Deleterious Deleterious
P00749 UROK_HUMAN Neutral Neutral
O76082 S22A5_HUMAN Neutral Deleterious
P98194 AT2C1_HUMAN Deleterious Deleterious
P08123 CO1A2_HUMAN Deleterious Deleterious
P08F94 PKHD1_HUMAN Deleterious Neutral
P10275 ANDR_HUMAN Deleterious Deleterious
P57082 TBX4_HUMAN Neutral Neutral
Q13950 RUNX2_HUMAN Deleterious Deleterious
Q08881 ITK_HUMAN Neutral Neutral
Q8NGY5 OR6N1_HUMAN Neutral Neutral
P59533 T2R38_HUMAN Neutral Neutral
P11465 PSG2_HUMAN Neutral Neutral
Q8WZ42 TITIN_HUMAN Neutral Neutral
P42768 WASP_HUMAN Deleterious Deleterious
Q16518 RPE65_HUMAN Deleterious Deleterious
Q9NZR4 VSX1_HUMAN Deleterious Deleterious
Q6ZR08 DYH12_HUMAN Neutral Neutral
Q9UBX7 KLK11_HUMAN Neutral Neutral
P51587 BRCA2_HUMAN Neutral Neutral
P35670 ATP7B_HUMAN Deleterious Deleterious
Q13253 NOGG_HUMAN Deleterious Deleterious
Q86UK5 LBN_HUMAN Neutral Deleterious
P33261 CP2CJ_HUMAN Neutral Neutral
P49768 PSN1_HUMAN Deleterious Deleterious
Q15465 SHH_HUMAN Deleterious Deleterious
Q14126 DSG2_HUMAN Neutral Neutral
P03886 NU1M_HUMAN Deleterious Deleterious
Q3SXZ3 ZN718_HUMAN Neutral Neutral
O94855 SC24D_HUMAN Neutral Neutral
P78363 ABCA4_HUMAN Deleterious Deleterious
Q9HB55 CP343_HUMAN Neutral Neutral
Q8NF91 SYNE1_HUMAN Neutral Neutral
O00214 LEG8_HUMAN Neutral Neutral
P43246 MSH2_HUMAN Deleterious Deleterious
P50402 EMD_HUMAN Deleterious Deleterious
P43355 MAGA1_HUMAN Neutral Neutral
O75398 DEAF1_HUMAN Deleterious Deleterious
Q8WZ42 TITIN_HUMAN Neutral Neutral
Q8TDI8 TMC1_HUMAN Neutral Neutral
O43520 AT8B1_HUMAN Deleterious Deleterious
Q9H251 CAD23_HUMAN Neutral Neutral
Q8N554 ZN276_HUMAN Neutral Neutral
P15882 CHIN_HUMAN Deleterious Deleterious
P01008 ANT3_HUMAN Deleterious Deleterious
P12883 MYH7_HUMAN Deleterious Deleterious
P00451 FA8_HUMAN Deleterious Deleterious
Q16585 SGCB_HUMAN Deleterious Deleterious
P25189 MYP0_HUMAN Deleterious Deleterious
P15289 ARSA_HUMAN Deleterious Deleterious
P59047 NALP5_HUMAN Neutral Neutral
P06400 RB_HUMAN Deleterious Neutral
P78363 ABCA4_HUMAN Deleterious Deleterious
P01008 ANT3_HUMAN Deleterious Deleterious
Q6Q759 SPG17_HUMAN Neutral Neutral
P28715 ERCC5_HUMAN Neutral Neutral
P00492 HPRT_HUMAN Deleterious Deleterious
P03923 NU6M_HUMAN Neutral Deleterious
P57682 KLF3_HUMAN Neutral Neutral
P30613 KPYR_HUMAN Deleterious Deleterious
Q9Y520 BA2D1_HUMAN Neutral Neutral
P05106 ITB3_HUMAN Deleterious Deleterious
Q8ND56 LS14A_HUMAN Neutral Neutral
Q9BZ23 PANK2_HUMAN Deleterious Deleterious
P19087 GNAT2_HUMAN Neutral Neutral
Q96JM4 LRIQ1_HUMAN Neutral Neutral
P01130 LDLR_HUMAN Deleterious Deleterious
Q6V0L0 CP26C_HUMAN Neutral Neutral
P04439 1A03_HUMAN Neutral Neutral
P48637 GSHB_HUMAN Deleterious Deleterious
P02730 B3AT_HUMAN Deleterious Deleterious
Q9C000 NALP1_HUMAN Neutral Neutral
P08F94 PKHD1_HUMAN Deleterious Deleterious
Q16828 DUS6_HUMAN Neutral Neutral
Q63HN8 RN213_HUMAN Neutral Neutral
P98161 PKD1_HUMAN Deleterious Neutral
Q9NZR4 VSX1_HUMAN Neutral Deleterious
Q9Y5H5 PCDA9_HUMAN Neutral Neutral
Q92947 GCDH_HUMAN Deleterious Deleterious
P04637 P53_HUMAN Deleterious Deleterious
O75462 CRLF1_HUMAN Deleterious Neutral
Q9H2Y7 ZF106_HUMAN Neutral Neutral
Q13939 CALI_HUMAN Neutral Neutral
P55017 S12A3_HUMAN Deleterious Deleterious
Q8NGZ6 OR6F1_HUMAN Neutral Neutral
P55895 RAG2_HUMAN Deleterious Deleterious
P00451 FA8_HUMAN Deleterious Deleterious
Q92793 CBP_HUMAN Deleterious Deleterious
P00813 ADA_HUMAN Deleterious Deleterious
P78363 ABCA4_HUMAN Deleterious Deleterious
P16473 TSHR_HUMAN Deleterious Deleterious
Q6ZTQ4 CAD28_HUMAN Neutral Neutral
P08397 HEM3_HUMAN Deleterious Deleterious
P30039 PBLD_HUMAN Neutral Neutral
O60732 MAGC1_HUMAN Neutral Neutral
P54098 DPOG1_HUMAN Deleterious Deleterious
P00740 FA9_HUMAN Deleterious Deleterious
Q96G28 CC104_HUMAN Neutral Neutral
Q14524 SCN5A_HUMAN Deleterious Deleterious
P01008 PAI1_HUMAN Deleterious Neutral
P07949 RET_HUMAN Deleterious Deleterious
P78363 ABCA4_HUMAN Deleterious Deleterious
A0PJW8 DAPL1_HUMAN Neutral Neutral
O14773 TPP1_HUMAN Deleterious Deleterious
P61764 STXB1_HUMAN Deleterious Deleterious
P12883 MYH7_HUMAN Deleterious Deleterious
Q15526 SURF1_HUMAN Neutral Deleterious
P00451 FA8_HUMAN Deleterious Deleterious
Q16678 CP1B1_HUMAN Deleterious Neutral
Q96RI8 TAAR6_HUMAN Neutral Neutral
Q99728 BARD1_HUMAN Neutral Neutral
P08397 HEM3_HUMAN Deleterious Deleterious
Q0ZGT2 NEXN_HUMAN Neutral Neutral
Q9ULV1 FZD4_HUMAN Neutral Deleterious
P54098 DPOG1_HUMAN Deleterious Deleterious
P11678 PERE_HUMAN Neutral Neutral
P11362 FGFR1_HUMAN Deleterious Deleterious
Q8NGH9 O52E4_HUMAN Neutral Neutral
P05186 PPBT_HUMAN Deleterious Deleterious
Q96HY7 DHTK1_HUMAN Neutral Neutral
O43272 PROD_HUMAN Neutral Neutral
Q96HR8 NAF1_HUMAN Neutral Neutral
P00156 CYB_HUMAN Neutral Neutral
P50416 CPT1A_HUMAN Deleterious Deleterious
Q86YV5 SG223_HUMAN Neutral Neutral
P35222 CTNB1_HUMAN Deleterious Deleterious
Q6ZN79 Z705A_HUMAN Neutral Neutral
Q7Z570 Z804A_HUMAN Neutral Neutral
O15118 NPC1_HUMAN Deleterious Deleterious
Q7Z695 ADCK2_HUMAN Neutral Neutral
P54802 ANAG_HUMAN Deleterious Deleterious
Q9UHD8 SEPT9_HUMAN Neutral Deleterious
Q14896 MYPC3_HUMAN Deleterious Deleterious
P00439 PH4H_HUMAN Deleterious Deleterious
Q8NE71 ABCF1_HUMAN Neutral Neutral
Q15125 EBP_HUMAN Deleterious Deleterious
P06132 DCUP_HUMAN Deleterious Deleterious
P54802 ANAG_HUMAN Deleterious Deleterious
P23467 PTPRB_HUMAN Neutral Neutral
O43167 ZBT24_HUMAN Neutral Neutral
Q9NYL5 CP39A_HUMAN Neutral Neutral
Q8IY26 PPAC2_HUMAN Neutral Neutral
Q9NR00 CH004_HUMAN Neutral Neutral
P00439 PH4H_HUMAN Deleterious Deleterious
P02042 HBA_HUMAN Neutral Neutral
P08779 K1C16_HUMAN Deleterious Deleterious
P33261 CP2CJ_HUMAN Neutral Neutral
P25054 APC_HUMAN Deleterious Deleterious
P35555 FBN1_HUMAN Deleterious Deleterious
Q9NZU0 FLRT3_HUMAN Neutral Neutral
Q9UBK8 MTRR_HUMAN Neutral Deleterious
Q9Y238 DLEC1_HUMAN Neutral Neutral
P50225 ST1A1_HUMAN Neutral Neutral
Q5SSG8 MUC21_HUMAN Neutral Neutral
P04275 VWF_HUMAN Deleterious Deleterious
O15305 PMM2_HUMAN Deleterious Deleterious
P08034 CXB1_HUMAN Deleterious Deleterious
P30613 KPYR_HUMAN Deleterious Deleterious
Q9Y2B4 T53G5_HUMAN Neutral Neutral
P02649 APOE_HUMAN Neutral Deleterious
Q06330 SUH_HUMAN Neutral Neutral
P55017 S12A3_HUMAN Deleterious Deleterious
P35637 FUS_HUMAN Deleterious Deleterious
P29323 EPHB2_HUMAN Deleterious Deleterious
Q96DR7 SGEF_HUMAN Neutral Neutral
P04637 P53_HUMAN Deleterious Deleterious
O75197 LRP5_HUMAN Deleterious Deleterious
P22304 IDS_HUMAN Deleterious Deleterious
Q8N3C0 HELC1_HUMAN Neutral Neutral
Q495M9 USH1G_HUMAN Neutral Deleterious
Q9BY07 S4A5_HUMAN Neutral Neutral
P07196 NFL_HUMAN Deleterious Deleterious
Q9NYV9 T2R13_HUMAN Neutral Neutral
P19013 K2C4_HUMAN Neutral Deleterious
P04637 P53_HUMAN Deleterious Deleterious
Q9UMX9 S45A2_HUMAN Deleterious Deleterious
Q9UKY0 PRND_HUMAN Neutral Neutral
P08700 IL3_HUMAN Neutral Neutral
O60260 PRKN2_HUMAN Deleterious Deleterious
Q8IZC6 CORA1_HUMAN Neutral Neutral
P00533 EGFR_HUMAN Deleterious Deleterious
Q9UBT6 POLK_HUMAN Neutral Neutral
P07225 PROS_HUMAN Deleterious Deleterious
P33897 ABCD1_HUMAN Deleterious Deleterious
P00748 FA12_HUMAN Deleterious Deleterious
Q9BYH1 SE6L1_HUMAN Neutral Neutral
O43361 ZN749_HUMAN Neutral Neutral
Q9NYW1 TA2R9_HUMAN Neutral Neutral
P11362 FGFR1_HUMAN Deleterious Deleterious
O15146 MUSK_HUMAN Neutral Neutral
O00255 MEN1_HUMAN Deleterious Deleterious
Q86Y07 VRK2_HUMAN Neutral Neutral
P43005 EAA3_HUMAN Neutral Neutral
P55017 S12A3_HUMAN Deleterious Deleterious
Q92947 GCDH_HUMAN Deleterious Deleterious
O75324 SNN_HUMAN Neutral Neutral
Q04671 P_HUMAN Deleterious Deleterious
P57789 KCNKA_HUMAN Neutral Neutral
Q4AC94 C2CD3_HUMAN Neutral Neutral
Q9NQG7 HPS4_HUMAN Neutral Neutral
P51659 DHB4_HUMAN Neutral Neutral
O15217 GSTA4_HUMAN Neutral Neutral
A8MT70 ZBBX_HUMAN Neutral Neutral
P30793 GCH1_HUMAN Deleterious Deleterious
O60663 LMX1B_HUMAN Deleterious Deleterious
P21359 NF1_HUMAN Deleterious Deleterious
Q9NP94 S39A2_HUMAN Neutral Neutral
P30460 1B08_HUMAN Neutral Neutral
P04637 P53_HUMAN Deleterious Deleterious
P78363 ABCA4_HUMAN Deleterious Deleterious
P13535 MYH8_HUMAN Neutral Deleterious
Q9Y6A1 POMT1_HUMAN Neutral Deleterious
P56539 CAV3_HUMAN Deleterious Neutral
Q06187 BTK_HUMAN Deleterious Deleterious
P42336 PK3CA_HUMAN Deleterious Deleterious
P35968 VGFR2_HUMAN Neutral Neutral
Q6ZUT3 FRMD7_HUMAN Deleterious Deleterious
P00439 PH4H_HUMAN Deleterious Deleterious
Q5SWA1 PR15B_HUMAN Neutral Neutral
P78363 ABCA4_HUMAN Deleterious Deleterious
P04070 PROC_HUMAN Deleterious Deleterious
Q13496 MTM1_HUMAN Deleterious Deleterious
Q6EMK4 VASN_HUMAN Neutral Neutral
P21359 NF1_HUMAN Deleterious Deleterious
P18887 XRCC1_HUMAN Neutral Neutral
Q9NP95 FGF20_HUMAN Neutral Neutral
P22314 UBA1_HUMAN Neutral Deleterious
Q12931 TRAP1_HUMAN Neutral Neutral
Q8N387 MUC15_HUMAN Neutral Neutral
Q13315 ATM_HUMAN Deleterious Neutral
Q7Z6J8 UB2CB_HUMAN Neutral Neutral
Q9NVZ3 NECP2_HUMAN Neutral Neutral
Q13698 CAC1S_HUMAN Deleterious Deleterious
P04637 P53_HUMAN Deleterious Deleterious
P11387 TOP1_HUMAN Deleterious Deleterious
P12319 FCERA_HUMAN Neutral Neutral
O60260 PRKN2_HUMAN Deleterious Deleterious
Q6ZVL8 YP033_HUMAN Neutral Neutral
Q99502 EYA1_HUMAN Neutral Deleterious
P01909 HA23_HUMAN Neutral Neutral
P21817 RYR1_HUMAN Deleterious Deleterious
P21817 RYR1_HUMAN Deleterious Deleterious
Q6P5W5 S39A4_HUMAN Deleterious Deleterious
P41181 AQP2_HUMAN Deleterious Deleterious
P98172 EFNB1_HUMAN Deleterious Neutral
O95944 NCTR2_HUMAN Neutral Neutral
Q9GZU2 PEG3_HUMAN Neutral Neutral
P08100 OPSD_HUMAN Deleterious Deleterious
Q96RK4 BBS4_HUMAN Deleterious Deleterious
P46100 ATRX_HUMAN Deleterious Deleterious
P04406 G3P_HUMAN Neutral Neutral
Q7Z7L1 SLN11_HUMAN Neutral Neutral
Q5ZPR3 CD276_HUMAN Neutral Neutral
P13569 CFTR_HUMAN Deleterious Deleterious
Q8WZ42 TITIN_HUMAN Neutral Neutral
O60832 DKC1_HUMAN Deleterious Deleterious
O15357 SHIP2_HUMAN Neutral Neutral
Q03393 PTPS_HUMAN Deleterious Deleterious
P0C7X5 ZN806_HUMAN Neutral Neutral
Q9H9E3 COG4_HUMAN Neutral Neutral
P00451 FA8_HUMAN Deleterious Deleterious
P49419 AL7A1_HUMAN Deleterious Deleterious
Q07889 SOS1_HUMAN Deleterious Deleterious
P31513 FMO3_HUMAN Deleterious Deleterious
P04637 P53_HUMAN Deleterious Deleterious
Q9UM47 NOTC3_HUMAN Deleterious Deleterious
P18577 RHCE_HUMAN Neutral Neutral
Q6YHK3 CD109_HUMAN Neutral Neutral
P12259 FA5_HUMAN Neutral Neutral
P00966 ASSY_HUMAN Deleterious Deleterious
P48048 IRK1_HUMAN Deleterious Deleterious
P35916 VGFR3_HUMAN Neutral Neutral
Q96IW2 SHD_HUMAN Neutral Neutral
Q10469 MGAT2_HUMAN Deleterious Deleterious
P22033 MUTA_HUMAN Deleterious Deleterious
Q4VXU2 PAP1L_HUMAN Neutral Neutral
P08236 BGLR_HUMAN Deleterious Deleterious
O15230 LAMA5_HUMAN Neutral Neutral
P20807 CAN3_HUMAN Deleterious Deleterious
P04062 GLCM_HUMAN Deleterious Deleterious
O43488 ARK72_HUMAN Neutral Neutral
Q9BSH4 CCD44_HUMAN Neutral Neutral
Q8WZ42 TITIN_HUMAN Neutral Neutral
P20933 ASPG_HUMAN Deleterious Deleterious
Q5VTJ3 KLD7A_HUMAN Neutral Neutral
Q15238 PSG5_HUMAN Neutral Neutral
Q9Y5I2 PCDAA_HUMAN Neutral Neutral
Q8NDM7 CJ079_HUMAN Neutral Neutral
P40337 VHL_HUMAN Deleterious Deleterious
P50897 PPT1_HUMAN Deleterious Deleterious
P43657 P2RY5_HUMAN Neutral Deleterious
Q8N335 GPD1L_HUMAN Neutral Deleterious
Q96RT6 CTGE2_HUMAN Neutral Neutral
P13498 CY24A_HUMAN Deleterious Deleterious
Q8NCM8 DYHC2_HUMAN Neutral Neutral
Q8NFP9 NBEA_HUMAN Neutral Neutral
Q13253 NOGG_HUMAN Deleterious Deleterious
P78324 SHPS1_HUMAN Neutral Neutral
P49815 TSC2_HUMAN Deleterious Deleterious
P08686 CP21A_HUMAN Deleterious Deleterious
Q9NYU1 UGGG2_HUMAN Neutral Neutral
P23942 PRPH2_HUMAN Deleterious Deleterious
Q9Y2G1 MRF_HUMAN Neutral Neutral
P50897 PPT1_HUMAN Deleterious Deleterious
Q9UBS0 KS6B2_HUMAN Neutral Neutral
Q9Y3M8 STA13_HUMAN Neutral Neutral
P25189 MYP0_HUMAN Deleterious Deleterious
P10275 ANDR_HUMAN Deleterious Deleterious
P45379 TNNT2_HUMAN Deleterious Deleterious
P35670 ATP7B_HUMAN Deleterious Deleterious
P51801 CLCKB_HUMAN Neutral Neutral
P00156 CYB_HUMAN Neutral Neutral
P21802 FGFR2_HUMAN Deleterious Neutral
Q9UJW2 TINAG_HUMAN Neutral Neutral
P34949 MPI_HUMAN Deleterious Deleterious
P00480 OTC_HUMAN Deleterious Deleterious
O75396 SC22B_HUMAN Neutral Neutral
O75691 UTP20_HUMAN Neutral Neutral
Q8NB90 SPAT5_HUMAN Neutral Neutral
Q99575 POP1_HUMAN Neutral Neutral
P37023 ACVL1_HUMAN Deleterious Deleterious
P30613 KPYR_HUMAN Deleterious Deleterious
Q9BS92 NPS3B_HUMAN Neutral Neutral
P15428 PGDH_HUMAN Neutral Deleterious
O60663 LMX1B_HUMAN Deleterious Deleterious
P49815 TSC2_HUMAN Deleterious Deleterious
Q8NCT1 ARRD4_HUMAN Neutral Neutral
P23760 PAX3_HUMAN Deleterious Deleterious
Q6NXR4 CH041_HUMAN Neutral Neutral
Q8NC42 RN149_HUMAN Neutral Neutral
Q9HC29 NOD2_HUMAN Deleterious Deleterious
Q7Z412 PEX26_HUMAN Neutral Deleterious
O94941 RNF37_HUMAN Neutral Neutral
P03905 NU4M_HUMAN Neutral Deleterious
Q76LX8 ATS13_HUMAN Deleterious Deleterious
Q01432 AMPD3_HUMAN Deleterious Deleterious
Q09MP3 R51A2_HUMAN Neutral Neutral
Q9NQR9 G6PC2_HUMAN Neutral Neutral
Q86XL3 ANKL2_HUMAN Neutral Neutral
Q18PE1 DOK7_HUMAN Neutral Neutral
O76082 S22A5_HUMAN Neutral Deleterious
P13645 K1C10_HUMAN Deleterious Deleterious
Q86W11 Z397O_HUMAN Neutral Neutral
Q6NUI1 C144L_HUMAN Neutral Neutral
Q8NGT0 O13C9_HUMAN Neutral Neutral
O76090 BEST1_HUMAN Deleterious Deleterious
Q9HBL8 NMRL1_HUMAN Neutral Neutral
P51168 SCNNB_HUMAN Deleterious Neutral
Q9BY76 ANGL4_HUMAN Neutral Neutral
P11310 ACADM_HUMAN Deleterious Deleterious
Q92736 RYR2_HUMAN Deleterious Deleterious
P08575 CD45_HUMAN Neutral Neutral
O95409 ZIC2_HUMAN Deleterious Deleterious
Q8WZ42 TITIN_HUMAN Neutral Neutral
Q9UM47 NOTC3_HUMAN Deleterious Deleterious
P04637 P53_HUMAN Deleterious Deleterious
P21359 NF1_HUMAN Deleterious Deleterious
P49019 G109B_HUMAN Neutral Neutral
P00480 OTC_HUMAN Deleterious Deleterious
Q02388 CO7A1_HUMAN Deleterious Deleterious
Q9UBU7 DBF4A_HUMAN Neutral Neutral
Q09428 ABCC8_HUMAN Deleterious Deleterious
P35555 FBN1_HUMAN Deleterious Deleterious
Q09428 ABCC8_HUMAN Deleterious Deleterious
P08134 RHOC_HUMAN Neutral Neutral
Q15831 STK11_HUMAN Deleterious Deleterious
O75891 FTHFD_HUMAN Neutral Neutral
P08034 CXB1_HUMAN Deleterious Deleterious
Q96S44 PRPK_HUMAN Neutral Neutral
Q06124 PTN11_HUMAN Deleterious Deleterious
P25054 APC_HUMAN Deleterious Deleterious
P12883 MYH7_HUMAN Deleterious Deleterious
P32004 L1CAM_HUMAN Deleterious Deleterious
P38398 BRCA1_HUMAN Deleterious Neutral
P51688 SPHM_HUMAN Deleterious Deleterious
Q8NHX9 TPC2_HUMAN Neutral Neutral
P30518 V2R_HUMAN Deleterious Deleterious
Q0VG06 FP100_HUMAN Neutral Neutral
P08887 IL6RA_HUMAN Neutral Neutral
P38435 VKGC_HUMAN Deleterious Deleterious
Q9NR16 C163B_HUMAN Neutral Neutral
P00439 PH4H_HUMAN Deleterious Deleterious
Q9BX63 FANCJ_HUMAN Neutral Neutral
Q14524 SCN5A_HUMAN Deleterious Deleterious
Q9Y6D9 MD1L1_HUMAN Deleterious Neutral
Q14524 SCN5A_HUMAN Deleterious Deleterious
P36956 SRBP1_HUMAN Neutral Neutral
P25189 MYP0_HUMAN Deleterious Deleterious
Q9NW97 TMM51_HUMAN Neutral Neutral
P13569 CFTR_HUMAN Deleterious Deleterious
Q9UKZ9 PCOC2_HUMAN Neutral Neutral
Q86XK7 VSIG1_HUMAN Neutral Neutral
P08397 HEM3_HUMAN Deleterious Deleterious
Q96S06 LMF1_HUMAN Neutral Neutral
P11086 PNMT_HUMAN Neutral Neutral
Q53FA7 QORX_HUMAN Neutral Neutral
P02675 FIBB_HUMAN Neutral Neutral
Q8N307 MUC20_HUMAN Neutral Neutral
Q7Z5P9 MUC19_HUMAN Neutral Neutral
Q15526 SURF1_HUMAN Neutral Deleterious
Q5JRX3 PREP_HUMAN Neutral Neutral
P38571 LICH_HUMAN Deleterious Neutral
Q16281 CNGA3_HUMAN Deleterious Deleterious
Q9NY28 GALT8_HUMAN Neutral Neutral
Q9NZS2 KLRF1_HUMAN Neutral Neutral
P07225 PROS_HUMAN Deleterious Deleterious
Q14314 FGL2_HUMAN Neutral Neutral
P05062 ALDOB_HUMAN Deleterious Deleterious
O60331 PI51C_HUMAN Neutral Deleterious
P30613 KPYR_HUMAN Deleterious Deleterious
P33897 ABCD1_HUMAN Deleterious Deleterious
P54802 ANAG_HUMAN Deleterious Deleterious
P50591 TNF10_HUMAN Neutral Neutral
P05186 PPBT_HUMAN Deleterious Deleterious
P00451 FA8_HUMAN Deleterious Deleterious
A8K2U0 A2ML1_HUMAN Neutral Neutral
Q7Z6E9 RBBP6_HUMAN Neutral Neutral
P52952 NKX25_HUMAN Deleterious Deleterious
Q02388 CO7A1_HUMAN Deleterious Deleterious
P20711 DDC_HUMAN Deleterious Deleterious
P12883 MYH7_HUMAN Deleterious Deleterious
Q96JG9 ZN469_HUMAN Neutral Neutral
P21817 RYR1_HUMAN Deleterious Neutral
Q9BZM6 N2DL1_HUMAN Neutral Neutral
Q14739 LBR_HUMAN 0.5 Deleterious
P30518 V2R_HUMAN Deleterious Deleterious
O43602 DCX_HUMAN Deleterious Deleterious
P10275 ANDR_HUMAN Deleterious Deleterious
Q5T4S7 UBR4_HUMAN Neutral Neutral
Q9BWH6 RPAP1_HUMAN Neutral Neutral
O15120 PLCB_HUMAN Deleterious Deleterious
P18074 ERCC2_HUMAN Deleterious Deleterious
Q00889 PSG6_HUMAN Neutral Neutral
Q9BXM7 PINK1_HUMAN Deleterious Neutral
P23786 CPT2_HUMAN Deleterious Deleterious
P30495 1B56_HUMAN Neutral Neutral
P19532 TFE3_HUMAN Neutral Neutral
Q9HC29 NOD2_HUMAN Deleterious Deleterious
P07949 RET_HUMAN Deleterious Neutral
Q9H972 CN093_HUMAN Neutral Neutral
Q9NYW7 TA2R1_HUMAN Neutral Neutral
Q86SQ9 DHDDS_HUMAN Neutral Neutral
Q8N1T3 MYO1H_HUMAN Neutral Neutral
P35240 MERL_HUMAN Deleterious Deleterious
Q9Y223 GLCNE_HUMAN Deleterious Deleterious
O60925 PFD1_HUMAN Neutral Neutral
Q13029 PRDM2_HUMAN Neutral Neutral
P82987 ATL3_HUMAN Neutral Neutral
A6NJ78 ME5D1_HUMAN Neutral Neutral
Q2M2E5 YE017_HUMAN Neutral Neutral
O43186 CRX_HUMAN Deleterious Deleterious
P35555 FBN1_HUMAN Deleterious Deleterious
Q96MT4 CF195_HUMAN Neutral Neutral
P00451 FA8_HUMAN Deleterious Deleterious
P07949 RET_HUMAN Deleterious Deleterious
Q9UJN7 ZN391_HUMAN Neutral Neutral
P25054 APC_HUMAN Deleterious Deleterious
Q8NG98 OR7D4_HUMAN Neutral Neutral
Q8WTR7 ZN473_HUMAN Neutral Neutral
P10828 THB_HUMAN Deleterious Deleterious
Q969Q4 ARL11_HUMAN Neutral Neutral
P22304 IDS_HUMAN Deleterious Deleterious
Q9UM47 NOTC3_HUMAN Deleterious Deleterious
P10275 ANDR_HUMAN Deleterious Deleterious
P04637 P53_HUMAN Deleterious Deleterious
P14410 SUIS_HUMAN Deleterious Deleterious
Q9UBC3 DNM3B_HUMAN Deleterious Deleterious
Q6PJI9 WDR59_HUMAN Neutral Neutral
Q9Y653 GPR56_HUMAN Deleterious Deleterious
P27169 PON1_HUMAN Neutral Neutral
P06280 AGAL_HUMAN Deleterious Deleterious
O43790 KRT86_HUMAN Deleterious Deleterious
Q9UQ84 EXO1_HUMAN Neutral Neutral
P06280 AGAL_HUMAN Deleterious Deleterious
P25024 CXCR1_HUMAN Neutral Neutral
O75161 NPHP4_HUMAN Deleterious Deleterious
P04637 P53_HUMAN Deleterious Deleterious
P20810 ICAL_HUMAN Neutral Neutral
P34059 GALNS_HUMAN Deleterious Deleterious
P29400 CO4A5_HUMAN Deleterious Deleterious
P38398 BRCA1_HUMAN Neutral Deleterious
Q96ST8 CC123_HUMAN Neutral Neutral
Q29960 1C16_HUMAN Neutral Neutral
P11387 TOP1_HUMAN Deleterious Deleterious
O15287 FANCG_HUMAN Neutral Neutral
P08123 CO1A2_HUMAN Deleterious Deleterious
O43586 PPIP1_HUMAN Neutral Neutral
P30447 1A23_HUMAN Neutral Neutral
O95409 ZIC2_HUMAN Deleterious Deleterious
Q16678 CP1B1_HUMAN Deleterious Deleterious
P20742 PZP_HUMAN Neutral Neutral
O95171 SCEL_HUMAN Neutral Neutral
P31327 CPSM_HUMAN Deleterious Neutral
P00966 ASSY_HUMAN Deleterious Deleterious
P08603 CFAH_HUMAN Deleterious Neutral
Q14943 KI3S1_HUMAN Neutral Neutral
P10746 HEM4_HUMAN Deleterious Deleterious
P54802 ANAG_HUMAN Deleterious Deleterious
Q96BY9 TMM66_HUMAN Neutral Neutral
P78363 ABCA4_HUMAN Deleterious Deleterious
Q8NG48 LINS1_HUMAN Neutral Neutral
P08559 ODPA_HUMAN Deleterious Deleterious
Q6UWF7 FA55D_HUMAN Neutral Neutral
P10253 LYAG_HUMAN Deleterious Deleterious
Q02156 KPCE_HUMAN Neutral Neutral
O75923 DYSF_HUMAN Neutral Deleterious
O00115 DNS2A_HUMAN Neutral Neutral
P08034 CXB1_HUMAN Deleterious Deleterious
Q8NGX0 O11L1_HUMAN Neutral Neutral
O75712 CXB3_HUMAN Deleterious Deleterious
P51798 CLCN7_HUMAN Deleterious Deleterious
Q17RW2 COOA1_HUMAN Neutral Neutral
Q9H0B3 K1683_HUMAN Neutral Neutral
P14091 PEPA_HUMAN Neutral Neutral
Q6PHR2 ULK3_HUMAN Neutral Neutral
P51116 FXR2_HUMAN Neutral Neutral
O75592 MYCB2_HUMAN Neutral Neutral
P51857 AK1C3_HUMAN Deleterious Neutral
P15863 PAX1_HUMAN Neutral Neutral
P02649 APOE_HUMAN Neutral Neutral
Q7Z5Y7 KCD20_HUMAN Neutral Neutral
P07476 INVO_HUMAN Neutral Neutral
Q9BX66 SRBS1_HUMAN Neutral Neutral
Q9UBC5 MYO1A_HUMAN Deleterious Deleterious
P04090 REL2_HUMAN Neutral Neutral
P27540 ARNT_HUMAN Neutral Neutral
P30518 V2R_HUMAN Deleterious Neutral
O00541 PESC_HUMAN Neutral Neutral
P78363 ABCA4_HUMAN Deleterious Deleterious
P43246 MSH2_HUMAN Deleterious Deleterious
Q13402 MYO7A_HUMAN Deleterious Deleterious
P25940 CO5A3_HUMAN Neutral Neutral
Q8N1I0 DOCK4_HUMAN Neutral Deleterious
P28069 PIT1_HUMAN Deleterious Deleterious
P00451 FA8_HUMAN Deleterious Deleterious
Q8N1T3 MYO1H_HUMAN Neutral Neutral
P16615 AT2A2_HUMAN Deleterious Deleterious
P30613 KPYR_HUMAN Deleterious Deleterious
Q8WUS8 D42E1_HUMAN Neutral Neutral
P28715 ERCC5_HUMAN Neutral Neutral
P23975 SC6A2_HUMAN Neutral Neutral
O00170 AIP_HUMAN Neutral Neutral
P05186 PPBT_HUMAN Deleterious Deleterious
P35637 FUS_HUMAN Deleterious Deleterious
Q9BTC0 DIDO1_HUMAN Neutral Neutral
Q71RG4 TMUB2_HUMAN Neutral Neutral
P06737 PYGL_HUMAN Neutral Neutral
P42773 CDN2C_HUMAN Deleterious Neutral
Q14145 KEAP1_HUMAN Deleterious Deleterious
Q8TDX7 NEK7_HUMAN Neutral Neutral
O14896 IRF6_HUMAN Deleterious Deleterious
P10275 ANDR_HUMAN Deleterious Deleterious
P07477 TRY1_HUMAN Deleterious Deleterious
Q02388 CO7A1_HUMAN Deleterious Deleterious
P33897 ABCD1_HUMAN Deleterious Deleterious
O95718 ERR2_HUMAN Deleterious Deleterious
P00451 FA8_HUMAN Deleterious Deleterious
B1APH4 ZN487_HUMAN Neutral Neutral
Q4G0P3 HYDIN_HUMAN Neutral Neutral
P78562 PHEX_HUMAN Deleterious Deleterious
Q86Y26 NUT_HUMAN Neutral Neutral
Q9UHG0 DCDC2_HUMAN Neutral Neutral
Q9BX79 STRA6_HUMAN Deleterious Neutral
P20807 CAN3_HUMAN Deleterious Deleterious
P48382 RFX5_HUMAN Neutral Neutral
Q15155 NOMO1_HUMAN Neutral Neutral
P43246 MSH2_HUMAN Deleterious Deleterious
P04637 P53_HUMAN Deleterious Deleterious
P17302 CXA1_HUMAN Deleterious Deleterious
P78504 JAG1_HUMAN Deleterious Deleterious
Q5H8A4 PIGG_HUMAN Neutral Neutral
Q99985 SEM3C_HUMAN Neutral Neutral
P00451 FA8_HUMAN Deleterious Deleterious
P55017 S12A3_HUMAN Deleterious Deleterious
Q9Y6V7 DDX49_HUMAN Neutral Neutral
P00740 FA9_HUMAN Deleterious Deleterious
Q9UHF7 TRPS1_HUMAN Deleterious Deleterious
P49768 PSN1_HUMAN Deleterious Deleterious
Q12809 KCNH2_HUMAN Deleterious Deleterious
Q9BV73 CP250_HUMAN Neutral Neutral
Q02809 PLOD1_HUMAN Deleterious Neutral
P35670 ATP7B_HUMAN Deleterious Deleterious
P08779 K1C16_HUMAN Deleterious Deleterious
Q96T58 MINT_HUMAN Neutral Neutral
P56159 GFRA1_HUMAN Neutral Neutral
P02768 ALBU_HUMAN Neutral Deleterious
P00451 FA8_HUMAN Deleterious Deleterious
P02452 CO1A1_HUMAN Deleterious Deleterious
P18054 LOX12_HUMAN Neutral Neutral
P17655 CAN2_HUMAN Neutral Neutral
Q8NFJ5 RAI3_HUMAN Neutral Neutral
P00451 FA8_HUMAN Deleterious Deleterious
Q9UBF9 MYOTI_HUMAN Deleterious Deleterious
P16189 1A31_HUMAN Neutral Neutral
A9YTQ3 AHRR_HUMAN Neutral Neutral
P59543 T2R49_HUMAN Neutral Neutral
Q9UBK8 MTRR_HUMAN Neutral Neutral
Q29980 1A01_HUMAN Neutral Neutral
P37023 ACVL1_HUMAN Deleterious Deleterious
Q96QU1 PCD15_HUMAN Neutral Deleterious
P26439 3BHS2_HUMAN Deleterious Deleterious
O15118 NPC1_HUMAN Deleterious Deleterious
Q6ZMW2 ZN782_HUMAN Neutral Neutral
Q8WXU2 DYXC1_HUMAN Neutral Neutral
P55771 PAX9_HUMAN Neutral Deleterious
O00716 E2F3_HUMAN Neutral Neutral
Q8NH93 OR1L3_HUMAN Neutral Neutral
O95180 CAC1H_HUMAN Deleterious Deleterious
P21359 NF1_HUMAN Deleterious Deleterious
P62736 ACTA_HUMAN Deleterious Deleterious
P23786 CPT2_HUMAN Deleterious Deleterious
Q9Y282 ERGI3_HUMAN Neutral Neutral
P35670 ATP7B_HUMAN Deleterious Deleterious
O76090 BEST1_HUMAN Deleterious Deleterious
P10275 ANDR_HUMAN Deleterious Neutral
P06865 HEXA_HUMAN Deleterious Deleterious
Q14246 EMR1_HUMAN Neutral Neutral
Q14896 MYPC3_HUMAN Deleterious Deleterious
P30475 1B39_HUMAN Neutral Neutral
O15259 NPHP1_HUMAN Neutral Deleterious
Q8IZF6 GP112_HUMAN Neutral Neutral
Q8N423 LIRB2_HUMAN Neutral Neutral
P04439 1A03_HUMAN Neutral Neutral
Q5MAI5 CDKL4_HUMAN Neutral Neutral
Q86UW6 N4BP2_HUMAN Neutral Neutral
P51825 AFF1_HUMAN Neutral Neutral
P08034 CXB1_HUMAN Deleterious Deleterious
Q01453 PMP22_HUMAN Deleterious Deleterious
Q8NH18 OR5J2_HUMAN Neutral Neutral
P30518 V2R_HUMAN Deleterious Deleterious
Q8TE57 ATS16_HUMAN Neutral Neutral
P05120 PAI2_HUMAN Neutral Neutral
P42336 PK3CA_HUMAN Deleterious Deleterious
Q9UPZ6 THS7A_HUMAN Neutral Neutral
Q14896 MYPC3_HUMAN Deleterious Deleterious
P02452 CO1A1_HUMAN Deleterious Deleterious
P49748 ACADV_HUMAN Deleterious Deleterious
Q8NGV7 OR5H2_HUMAN Neutral Neutral
O60269 GRIN2_HUMAN Neutral Neutral
O75427 LRCH4_HUMAN Neutral Neutral
P16615 AT2A2_HUMAN Deleterious Deleterious
Q08AF3 SLFN5_HUMAN Neutral Neutral
P22304 IDS_HUMAN Deleterious Deleterious
P13647 K2C5_HUMAN Deleterious Deleterious
O95970 LGI1_HUMAN Deleterious Deleterious
P34059 GALNS_HUMAN Deleterious Deleterious
Q01740 FMO1_HUMAN Neutral Neutral
P50443 S26A2_HUMAN Deleterious Deleterious
P35498 SCN1A_HUMAN Deleterious Deleterious
P12018 VPREB_HUMAN Neutral Neutral
P78324 SHPS1_HUMAN Neutral Neutral
P40337 VHL_HUMAN Deleterious Deleterious
P29965 CD40L_HUMAN Deleterious Deleterious
P52952 NKX25_HUMAN Deleterious Deleterious
Q02386 ZNF45_HUMAN Neutral Neutral
Q8NGE7 OR9K2_HUMAN Neutral Neutral
P40337 VHL_HUMAN Deleterious Deleterious
Q12887 COX10_HUMAN Deleterious Deleterious
Q8WXH0 SYNE2_HUMAN Neutral Neutral
Q9UH17 ABC3B_HUMAN Neutral Neutral
Q9BSJ6 FA64A_HUMAN Neutral Neutral
Q9BWW9 APOL5_HUMAN Neutral Neutral
Q8NER1 TRPV1_HUMAN Neutral Neutral
P08236 BGLR_HUMAN Deleterious Deleterious
P39019 RS19_HUMAN Deleterious Deleterious
Q14654 IRK11_HUMAN Deleterious Deleterious
P13569 CFTR_HUMAN Deleterious Deleterious
Q8N130 NPT2C_HUMAN Deleterious Deleterious
Q96EK7 F120B_HUMAN Neutral Neutral
O75923 DYSF_HUMAN Deleterious Deleterious
P13489 RINI_HUMAN Neutral Neutral
Q6ZNG1 ZN600_HUMAN Neutral Neutral
O95477 ABCA1_HUMAN Deleterious Deleterious
O15118 NPC1_HUMAN Deleterious Deleterious
Q16678 CP2AD_HUMAN Neutral Neutral
P04637 P53_HUMAN Deleterious Deleterious
Q7Z494 NPHP3_HUMAN Deleterious Deleterious
Q96B86 RGMA_HUMAN Neutral Neutral
P29400 CO4A5_HUMAN Deleterious Deleterious
P04180 LCAT_HUMAN Deleterious Neutral
Q9Y6L6 SO1B1_HUMAN Neutral Neutral
Q8N945 PRLD2_HUMAN Neutral Neutral
P38935 SMBP2_HUMAN Deleterious Deleterious
Q02383 SEMG2_HUMAN Neutral Neutral
P54802 ANAG_HUMAN Deleterious Deleterious
Q8NBP7 PCSK9_HUMAN Neutral Neutral
Q13148 TADBP_HUMAN Deleterious Deleterious
P40337 VHL_HUMAN Deleterious Deleterious
Q14654 IRK11_HUMAN Deleterious Deleterious
P48167 GLRB_HUMAN Neutral Deleterious
O75369 FLNB_HUMAN Deleterious Deleterious
P40394 ADH7_HUMAN Neutral Neutral
Q9NUW8 TYDP1_HUMAN Neutral Deleterious
Q6PI77 BHLH9_HUMAN Neutral Neutral
Q13155 AIMP2_HUMAN Neutral Neutral
Q99835 SMO_HUMAN Neutral Deleterious
Q6ZVD7 STOX1_HUMAN Neutral Deleterious
P37198 NUP62_HUMAN Neutral Neutral
Q9NYF8 BCLF1_HUMAN Neutral Neutral
Q9BT22 ALG1_HUMAN Neutral Deleterious
Q06187 BTK_HUMAN Deleterious Deleterious
P02766 TTHY_HUMAN Deleterious Neutral
O94830 DDHD2_HUMAN Neutral Neutral
P45378 TNNT3_HUMAN Neutral Deleterious
Q8NI60 ADCK3_HUMAN Deleterious Deleterious
Q9NX52 RHBL2_HUMAN Neutral Neutral
O75716 STK16_HUMAN Neutral Neutral
Q6PJP8 DCR1A_HUMAN Neutral Neutral
O15492 RGS16_HUMAN Neutral Neutral
Q04609 FOLH1_HUMAN Neutral Neutral
Q96KR7 PHAR3_HUMAN Neutral Neutral
Q9UNQ0 ABCG2_HUMAN Neutral Neutral
P13647 K2C5_HUMAN Deleterious Deleterious
Q9NYC9 DYH9_HUMAN Neutral Neutral
Q9P2R7 SUCB1_HUMAN Neutral Neutral
P30450 1A26_HUMAN Neutral Neutral
Q6KC79 NIPBL_HUMAN Deleterious Deleterious
Q9UHK6 AMACR_HUMAN Neutral Neutral
Q4LDR2 CTXN3_HUMAN Neutral Neutral
P41180 CASR_HUMAN Deleterious Deleterious
P48436 SOX9_HUMAN Deleterious Deleterious
P60484 PTEN_HUMAN Deleterious Deleterious
P16581 LYAM2_HUMAN Neutral Neutral
P19237 TNNI1_HUMAN Neutral Neutral
P00451 FA8_HUMAN Deleterious Deleterious
P35670 ATP7B_HUMAN Deleterious Deleterious
Q5T8R8 CI066_HUMAN Neutral Neutral
O60260 PRKN2_HUMAN Deleterious Neutral
P27694 RFA1_HUMAN Neutral Neutral
O75558 STX11_HUMAN Neutral Neutral
Q00604 NDP_HUMAN Deleterious Deleterious
Q07864 DPOE1_HUMAN Neutral Neutral
P08100 OPSD_HUMAN Deleterious Deleterious
P06280 AGAL_HUMAN Deleterious Deleterious
Q9NS40 KCNH7_HUMAN Neutral Neutral
P04062 GLCM_HUMAN Deleterious Deleterious
Q7Z7A4 PXK_HUMAN Neutral Neutral
Q92956 TNR14_HUMAN Neutral Neutral
P11137 MAP2_HUMAN Neutral Neutral
Q9H015 S22A4_HUMAN Neutral Deleterious
P13569 CFTR_HUMAN Deleterious Deleterious
Q29983 MICA_HUMAN Neutral Neutral
P13611 CSPG2_HUMAN Neutral Neutral
O14896 IRF6_HUMAN Deleterious Deleterious
P04839 CY24B_HUMAN Deleterious Deleterious
P00441 SODC_HUMAN Deleterious Deleterious
O15305 PMM2_HUMAN Deleterious Deleterious
A6NLJ0 NLF2_HUMAN Neutral Neutral
P35670 ATP7B_HUMAN Deleterious Deleterious
P22309 UD11_HUMAN Deleterious Deleterious
P35475 IDUA_HUMAN Deleterious Neutral
P32004 L1CAM_HUMAN Deleterious Deleterious
O95873 CF047_HUMAN Neutral Neutral
P43629 KI3L1_HUMAN Neutral Neutral
Q9UL42 PNMA2_HUMAN Neutral Neutral
O43819 SCO2_HUMAN Deleterious Neutral
P04637 P53_HUMAN Deleterious Deleterious
P08F94 PKHD1_HUMAN Deleterious Deleterious
O15118 NPC1_HUMAN Deleterious Deleterious
P01008 ZPI_HUMAN Deleterious Neutral
O14521 DHSD_HUMAN Deleterious Deleterious
P02533 K1C14_HUMAN Deleterious Deleterious
O43299 K0415_HUMAN Neutral Neutral
Q9UM47 NOTC3_HUMAN Deleterious Deleterious
Q9H1C7 CE032_HUMAN Neutral Neutral
P10275 ANDR_HUMAN Deleterious Deleterious
Q15139 KPCD1_HUMAN Neutral Neutral
Q9GZU1 MCLN1_HUMAN Deleterious Deleterious
P35462 DRD3_HUMAN Neutral Neutral
Q9NXG2 THUM1_HUMAN Neutral Neutral
P08686 CP21A_HUMAN Deleterious Deleterious
P82279 CRUM1_HUMAN Deleterious Deleterious
Q96NH3 CF170_HUMAN Neutral Neutral
P98172 EFNB1_HUMAN Deleterious Deleterious
O95486 SC24A_HUMAN Neutral Neutral
P20823 HNF1A_HUMAN Deleterious Deleterious
P04424 ARLY_HUMAN Deleterious Deleterious
P17022 ZNF18_HUMAN Neutral Neutral
Q16394 EXT1_HUMAN Deleterious Deleterious
Q13751 LAMB3_HUMAN Neutral Neutral
P43026 GDF5_HUMAN Deleterious Deleterious
Q9Y3P4 RHBD3_HUMAN Neutral Neutral
Q969X1 TMBI1_HUMAN Neutral Neutral
Q14114 LDLR_HUMAN Neutral Neutral
Q5VT25 MRCKA_HUMAN Neutral Neutral
O00469 PLOD2_HUMAN Neutral Deleterious
P03951 FA11_HUMAN Deleterious Deleterious
P00740 FA9_HUMAN Deleterious Deleterious
P10912 GHR_HUMAN Deleterious Neutral
P22304 IDS_HUMAN Deleterious Deleterious
P49419 SSDH_HUMAN Neutral Neutral
P22735 TGM1_HUMAN Deleterious Deleterious
P54802 ANAG_HUMAN Deleterious Deleterious
P08100 OPSD_HUMAN Deleterious Deleterious
Q8WVK2 SNR27_HUMAN Neutral Neutral
Q8IYX0 ZN679_HUMAN Neutral Neutral
Q8NBK3 SUMF1_HUMAN Deleterious Deleterious
O15118 NPC1_HUMAN Deleterious Deleterious
P15289 ARSA_HUMAN Deleterious Deleterious
Q15048 LRC14_HUMAN Neutral Neutral
O60844 ZG16_HUMAN Neutral Neutral
P16473 TSHR_HUMAN Deleterious Deleterious
Q8IVY1 CA210_HUMAN Neutral Neutral
Q9UIR0 BTNL2_HUMAN Neutral Neutral
P40692 MLH1_HUMAN Deleterious Deleterious
Q13315 ATM_HUMAN Deleterious Deleterious
P04637 P53_HUMAN Deleterious Deleterious
Q8N157 AHI1_HUMAN Neutral Neutral
Q4KMG0 CDON_HUMAN Neutral Neutral
P59826 LPLC3_HUMAN Neutral Neutral
Q6ZW61 BBS12_HUMAN Neutral Deleterious
Q5PT55 NTCP5_HUMAN Neutral Neutral
P49768 PSN1_HUMAN Deleterious Deleterious
Q5SW96 ARH_HUMAN Neutral Deleterious
P30520 PURA2_HUMAN Deleterious Neutral
O76039 CDKL5_HUMAN Deleterious Deleterious
P06400 RB_HUMAN Deleterious Deleterious
P54098 DPOG1_HUMAN Deleterious Deleterious
P16520 GBB3_HUMAN Neutral Neutral
Q9H3E2 SNX25_HUMAN Neutral Neutral
P00439 PH4H_HUMAN Deleterious Deleterious
O00391 QSOX1_HUMAN Neutral Neutral
P54760 EPHB4_HUMAN Neutral Neutral
P20908 CO5A1_HUMAN Deleterious Deleterious
P21549 SPYA_HUMAN Deleterious Deleterious
O00488 ZN593_HUMAN Neutral Neutral
P35575 G6PC_HUMAN Deleterious Deleterious
P51659 DHB4_HUMAN Neutral Neutral
Q8TDY8 IGDC4_HUMAN Neutral Neutral
Q5TBB1 RNH2B_HUMAN Deleterious Deleterious
Q8N1A6 CD033_HUMAN Neutral Neutral
Q8NBP7 PCSK9_HUMAN Neutral Neutral
Q96PJ5 FCRL4_HUMAN Neutral Neutral
P35670 ATP7B_HUMAN Deleterious Deleterious
P43146 DCC_HUMAN Neutral Neutral
Q5W0A0 YM007_HUMAN Neutral Neutral
P05155 IC1_HUMAN Deleterious Deleterious
Q09470 KCNA1_HUMAN Deleterious Deleterious
O95278 EPM2A_HUMAN Deleterious Deleterious
O76090 BEST1_HUMAN Deleterious Deleterious
P10828 THB_HUMAN Deleterious Deleterious
P35670 ATP7B_HUMAN Deleterious Deleterious
Q6JBY9 CPZIP_HUMAN Neutral Neutral
P16157 ANK1_HUMAN Neutral Neutral
O75923 DYSF_HUMAN Deleterious Deleterious
P07949 RET_HUMAN Deleterious Deleterious
Q92889 XPF_HUMAN Neutral Neutral
Q96LK8 CQ046_HUMAN Neutral Neutral
P22557 HEM0_HUMAN Deleterious Deleterious
P43246 MSH2_HUMAN Deleterious Deleterious
Q08426 ECHP_HUMAN Neutral Neutral
Q8N543 OGFD1_HUMAN Neutral Neutral
P35670 ATP7B_HUMAN Deleterious Deleterious
Q8TDL5 LPLC1_HUMAN Neutral Neutral
Q8NGF8 OR4B1_HUMAN Neutral Neutral
P03971 MIS_HUMAN Deleterious Deleterious
Q4L180 FIL1L_HUMAN Neutral Neutral
Q7Z7G8 VP13B_HUMAN Deleterious Deleterious
P06731 CEAM5_HUMAN Neutral Neutral
Q9NX78 CN101_HUMAN Neutral Neutral
P35527 K1C9_HUMAN Deleterious Deleterious
Q5T6C5 AT7L2_HUMAN Neutral Neutral
Q14524 SCN5A_HUMAN Deleterious Deleterious
O43929 ORC4_HUMAN Neutral Neutral
P00439 PH4H_HUMAN Deleterious Deleterious
O75398 DEAF1_HUMAN Deleterious Deleterious
P35916 VGFR3_HUMAN Deleterious Deleterious
Q5XX13 FBW10_HUMAN Neutral Neutral
Q14524 SCN5A_HUMAN Deleterious Neutral
Q9UJ71 CLC4K_HUMAN Neutral Neutral
P00439 PH4H_HUMAN Deleterious Deleterious
Q68DY1 ZN626_HUMAN Neutral Neutral
P78363 ABCA4_HUMAN Deleterious Deleterious
Q8N335 GPD1L_HUMAN Neutral Deleterious
P49747 COMP_HUMAN Deleterious Deleterious
Q9H310 RHBG_HUMAN Neutral Neutral
Q96R28 OR2M2_HUMAN Neutral Neutral
Q00056 HXA4_HUMAN Neutral Neutral
Q13148 TADBP_HUMAN Deleterious Deleterious
Q8NFY9 KBTB8_HUMAN Neutral Neutral
P54098 DPOG1_HUMAN Deleterious Neutral
Q8N423 LIRB2_HUMAN Neutral Neutral
P15289 ARSA_HUMAN Deleterious Deleterious
Q8NEV8 EXPH5_HUMAN Neutral Neutral
P10275 ANDR_HUMAN Deleterious Deleterious
O43790 KRT86_HUMAN Deleterious Deleterious
Q9H583 HEAT1_HUMAN Neutral Neutral
P02766 TTHY_HUMAN Deleterious Deleterious
P41180 CASR_HUMAN Deleterious Deleterious
Q9BXM7 PINK1_HUMAN Deleterious Neutral
P55017 S12A3_HUMAN Deleterious Deleterious
P11413 G6PD_HUMAN Deleterious Deleterious
P11169 GTR3_HUMAN Neutral Neutral
P41181 AQP2_HUMAN Deleterious Deleterious
P10746 HEM4_HUMAN Deleterious Deleterious
Q96I15 SCLY_HUMAN Neutral Neutral
P49815 TSC2_HUMAN Deleterious Deleterious
P23975 SC6A2_HUMAN Neutral Neutral
Q76I76 SSH2_HUMAN Neutral Neutral
P07477 TRY1_HUMAN Deleterious Deleterious
Q7Z333 SETX_HUMAN Deleterious Neutral
Q96R67 OR4CC_HUMAN Neutral Neutral
P02461 CO3A1_HUMAN Deleterious Deleterious
P39019 RS19_HUMAN Deleterious Deleterious
P59536 T2R41_HUMAN Neutral Neutral
O60293 ZC3H1_HUMAN Neutral Neutral
P98161 PKD1_HUMAN Deleterious Deleterious
Q14524 SCN5A_HUMAN Deleterious Deleterious
Q96Q15 SMG1_HUMAN Neutral Neutral
P57723 PCBP4_HUMAN Neutral Neutral
P30042 ES1_HUMAN Neutral Neutral
P30518 V2R_HUMAN Deleterious Deleterious
O43511 S26A4_HUMAN Deleterious Deleterious
Q9NYK6 EURL_HUMAN Neutral Neutral
P21266 GSTP1_HUMAN Neutral Neutral
P17661 DESM_HUMAN Deleterious Deleterious
P78363 ABCA4_HUMAN Deleterious Deleterious
P78504 JAG1_HUMAN Deleterious Deleterious
P78368 KC1G2_HUMAN Neutral Neutral
P63092 GNAS2_HUMAN Deleterious Deleterious
O75593 FOXH1_HUMAN Neutral Deleterious
P20815 CP3A5_HUMAN Neutral Neutral
P34982 OR1D2_HUMAN Neutral Neutral
P00740 FA9_HUMAN Deleterious Neutral
P29400 CO4A5_HUMAN Deleterious Deleterious
P49754 VPS41_HUMAN Neutral Neutral
Q8WXI4 ACO11_HUMAN Neutral Neutral
P08246 ELNE_HUMAN Neutral Deleterious
P11309 PIM1_HUMAN Neutral Neutral
P04637 P53_HUMAN Deleterious Deleterious
Q8WXF7 ATLA1_HUMAN Deleterious Neutral
P16278 BGAL_HUMAN Deleterious Deleterious
P02545 LMNA_HUMAN Deleterious Deleterious
Q6NUM9 RETST_HUMAN Neutral Neutral
Q99972 MYOC_HUMAN Deleterious Deleterious
O76090 BEST1_HUMAN Deleterious Deleterious
Q9UP65 PA24C_HUMAN Neutral Neutral
P01912 HB2B_HUMAN Neutral Neutral
Q15643 TRIPB_HUMAN Neutral Neutral
P49768 PSN1_HUMAN Deleterious Deleterious
P11217 PYGM_HUMAN Deleterious Deleterious
Q5JVL4 EFHC1_HUMAN Deleterious Deleterious
P06280 AGAL_HUMAN Deleterious Deleterious
O76024 WFS1_HUMAN Deleterious Neutral
O95359 TACC2_HUMAN Neutral Neutral
Q8TD07 N2DL4_HUMAN Neutral Neutral
Q6KC79 NIPBL_HUMAN Deleterious Deleterious
P01130 LDLR_HUMAN Deleterious Deleterious
Q86WS5 KLK3_HUMAN Neutral Neutral
P28221 5HT1D_HUMAN Neutral Neutral
P56539 CAV3_HUMAN Deleterious Deleterious
P30613 KPYR_HUMAN Deleterious Deleterious
Q31610 1B81_HUMAN Neutral Neutral
P55017 S12A3_HUMAN Deleterious Deleterious
O00255 MEN1_HUMAN Deleterious Deleterious
P28749 RBL1_HUMAN Neutral Neutral
Q01453 PMP22_HUMAN Deleterious Deleterious
P02708 ACHA_HUMAN Deleterious Deleterious
P17661 DESM_HUMAN Deleterious Deleterious
P06727 APOA4_HUMAN Neutral Neutral
P05062 ALDOB_HUMAN Deleterious Deleterious
P08F94 PKHD1_HUMAN Deleterious Deleterious
P00439 PH4H_HUMAN Deleterious Deleterious
Q9NPJ1 MKKS_HUMAN Deleterious Deleterious
Q5VZQ5 CJ122_HUMAN Neutral Neutral
P07225 PROS_HUMAN Deleterious Deleterious
P02768 ALBU_HUMAN Neutral Neutral
P11597 CETP_HUMAN Neutral Neutral
P04637 P53_HUMAN Deleterious Deleterious
P04637 P53_HUMAN Deleterious Deleterious
P13569 CFTR_HUMAN Deleterious Neutral
Q92947 GCDH_HUMAN Deleterious Deleterious
P27540 ARNT_HUMAN Neutral Neutral
Q86VD9 PIGZ_HUMAN Neutral Neutral
Q8IW41 MAPK5_HUMAN Neutral Neutral
Q8NDH2 YM018_HUMAN Neutral Neutral
Q02846 GUC2D_HUMAN Deleterious Deleterious
Q8WZ42 TITIN_HUMAN Neutral Neutral
Q6ISS4 LAIR2_HUMAN Neutral Neutral
O43511 S26A4_HUMAN Deleterious Deleterious
Q13148 TADBP_HUMAN Deleterious Deleterious
P49069 CAMLG_HUMAN Neutral Neutral
Q9NPJ1 MKKS_HUMAN Deleterious Neutral
P78562 PHEX_HUMAN Deleterious Deleterious
P08F94 PKHD1_HUMAN Neutral Deleterious
Q8TAM1 BBS10_HUMAN Deleterious Deleterious
P30518 V2R_HUMAN Deleterious Deleterious
Q8N3K9 CMYA5_HUMAN Neutral Neutral
P21860 ERBB3_HUMAN Neutral Neutral
P40692 MLH1_HUMAN Deleterious Deleterious
Q7Z443 PK1L3_HUMAN Neutral Neutral
P18505 GBRB1_HUMAN Neutral Neutral
P02545 LMNA_HUMAN Deleterious Deleterious
P30479 1B41_HUMAN Neutral Neutral
Q16678 CP1B1_HUMAN Deleterious Neutral
P51451 BLK_HUMAN Neutral Neutral
Q7Z2W4 ZCCHV_HUMAN Neutral Neutral
P15289 ARSA_HUMAN Deleterious Deleterious
P04637 P53_HUMAN Deleterious Deleterious
Q8IZC6 CORA1_HUMAN Neutral Neutral
P35237 SPB6_HUMAN Neutral Neutral
P00750 TPA_HUMAN Neutral Neutral
Q9NQ86 TRI36_HUMAN Neutral Neutral
Q96D53 ADCK4_HUMAN Neutral Neutral
Q8IZJ3 CPMD8_HUMAN Neutral Neutral
O95409 ZIC2_HUMAN Deleterious Deleterious
P43246 MSH2_HUMAN Deleterious Deleterious
P35555 FBN1_HUMAN Deleterious Deleterious
P54098 DPOG1_HUMAN Deleterious Deleterious
P58182 O12D2_HUMAN Neutral Neutral
Q13496 MTM1_HUMAN Deleterious Deleterious
P78363 ABCA4_HUMAN Deleterious Deleterious
Q8WVT3 TTC15_HUMAN Neutral Neutral
P51787 KCNQ1_HUMAN Deleterious Deleterious
P15056 BRAF1_HUMAN Deleterious Deleterious
O43493 TGON2_HUMAN Neutral Neutral
Q7Z3S9 NT2NL_HUMAN Neutral Neutral
P28340 DPOD1_HUMAN Neutral Neutral
P51798 CLCN7_HUMAN Deleterious Deleterious
Q9Y257 KCNK6_HUMAN Neutral Neutral
Q9Y276 BCS1_HUMAN Deleterious Deleterious
P04637 P53_HUMAN Deleterious Deleterious
P10275 ANDR_HUMAN Deleterious Deleterious
P78362 SRPK2_HUMAN Neutral Neutral
P51608 MECP2_HUMAN Deleterious Deleterious
O94986 CE152_HUMAN Neutral Neutral
O60303 K0556_HUMAN Neutral Neutral
O14581 OR7AH_HUMAN Neutral Neutral
P49916 DNLI3_HUMAN Neutral Neutral
O43511 S26A4_HUMAN Deleterious Neutral
Q9NP59 S40A1_HUMAN Deleterious Deleterious
Q5SXH7 CJ081_HUMAN Neutral Neutral
Q9UNA1 RHG26_HUMAN Neutral Deleterious
Q07157 ZO1_HUMAN Neutral Neutral
P21695 GPDA_HUMAN Neutral Neutral
P46100 ATRX_HUMAN Deleterious Deleterious
P10275 ANDR_HUMAN Deleterious Deleterious
P31213 S5A2_HUMAN Deleterious Deleterious
Q71DI3 H32_HUMAN Neutral Neutral
Q9UJT2 TSKS_HUMAN Neutral Neutral
P30988 GLP1R_HUMAN Neutral Neutral
P33897 ABCD1_HUMAN Deleterious Deleterious
P10275 ANDR_HUMAN Deleterious Deleterious
P08519 APOA_HUMAN Neutral Neutral
Q9TNN7 1C05_HUMAN Neutral Neutral
P98161 PKD1_HUMAN Deleterious Deleterious
Q15465 SHH_HUMAN Deleterious Deleterious
P40939 ECHA_HUMAN Neutral Deleterious
P05107 ITB2_HUMAN Deleterious Deleterious
Q92904 DAZL_HUMAN Neutral Deleterious
P22735 TGM1_HUMAN Deleterious Deleterious
A4UGR9 XIRP2_HUMAN Neutral Neutral
Q68CQ1 CA175_HUMAN Neutral Neutral
O15118 NPC1_HUMAN Deleterious Deleterious
P04637 P53_HUMAN Deleterious Deleterious
P04637 P53_HUMAN Deleterious Deleterious
P30837 AL1B1_HUMAN Neutral Neutral
Q9C0G0 ZN407_HUMAN Neutral Neutral
Q9H227 GBA3_HUMAN Neutral Neutral
P10636 TAU_HUMAN Deleterious Deleterious
P60368 KR102_HUMAN Neutral Neutral
Q86YR7 MF2L2_HUMAN Neutral Neutral
P54132 BLM_HUMAN Neutral Deleterious
P35908 K22E_HUMAN Deleterious Deleterious
P04637 P53_HUMAN Deleterious Deleterious
P22033 MUTA_HUMAN Deleterious Deleterious
P14210 HGF_HUMAN Neutral Neutral
P10275 ANDR_HUMAN Deleterious Deleterious
Q9UGJ0 AAKG2_HUMAN Deleterious Deleterious
P05166 PCCB_HUMAN Deleterious Deleterious
P78363 ABCA4_HUMAN Deleterious Deleterious
P40692 MLH1_HUMAN Deleterious Deleterious
Q9BQQ3 GR65_HUMAN Neutral Neutral
Q14790 CASP8_HUMAN Neutral Deleterious
P35908 K22E_HUMAN Deleterious Deleterious
Q5VU43 MYOME_HUMAN Neutral Neutral
Q96KV7 WDR90_HUMAN Neutral Neutral
P33897 ABCD1_HUMAN Deleterious Deleterious
P34059 GALNS_HUMAN Deleterious Deleterious
Q08257 QOR_HUMAN Neutral Neutral
Q9Y6R7 FCGBP_HUMAN Neutral Neutral
O15360 FANCA_HUMAN Neutral Deleterious
P00533 EGFR_HUMAN Deleterious Deleterious
P02452 CO1A1_HUMAN Deleterious Deleterious
P48449 ERG7_HUMAN Neutral Neutral
Q92667 AKAP1_HUMAN Neutral Neutral
Q9UBP0 SPAST_HUMAN Deleterious Deleterious
Q99697 PITX2_HUMAN Deleterious Deleterious
O15118 NPC1_HUMAN Deleterious Deleterious
P00326 ADH1G_HUMAN Neutral Neutral
Q53G59 KLH12_HUMAN Neutral Neutral
Q13315 ATM_HUMAN Deleterious Neutral
Q75N90 FBN3_HUMAN Neutral Neutral
Q03252 LMNB2_HUMAN Neutral Deleterious
P00439 PH4H_HUMAN Deleterious Deleterious
Q13315 ATM_HUMAN Deleterious Deleterious
P10253 LYAG_HUMAN Deleterious Deleterious
P08319 ADH4_HUMAN Neutral Neutral
Q8N6Y2 LRC17_HUMAN Neutral Neutral
P78363 ABCA4_HUMAN Deleterious Deleterious
Q8N136 WDR69_HUMAN Neutral Neutral
Q8TDC3 BRSK1_HUMAN Neutral Neutral
Q06124 PTN11_HUMAN Deleterious Deleterious
O75923 DYSF_HUMAN Neutral Neutral
O15118 NPC1_HUMAN Deleterious Deleterious
P35670 ATP7B_HUMAN Deleterious Deleterious
O75503 CLN5_HUMAN Neutral Deleterious
P35475 IDUA_HUMAN Deleterious Deleterious
Q15800 ERG25_HUMAN Neutral Neutral
Q6UXA7 CF015_HUMAN Neutral Neutral
P50895 BCAM_HUMAN Neutral Neutral
P37023 ACVL1_HUMAN Deleterious Deleterious
Q6ZUT3 FRMD7_HUMAN Deleterious Neutral
P10275 ANDR_HUMAN Deleterious Deleterious
Q96BQ1 FAM3D_HUMAN Neutral Neutral
P04062 GLCM_HUMAN Deleterious Deleterious
Q03591 FHR1_HUMAN Neutral Neutral
P78363 ABCA4_HUMAN Deleterious Deleterious
P17302 CXA1_HUMAN Deleterious Deleterious
Q9H251 CAD23_HUMAN 0.5 Neutral
Q93038 TNR25_HUMAN Neutral Neutral
P78562 PHEX_HUMAN Deleterious Deleterious
P04629 NTRK1_HUMAN Deleterious Deleterious
Q6NT55 CP4FN_HUMAN Deleterious Deleterious
Q8TDW7 FAT3_HUMAN Neutral Neutral
P02452 CO1A1_HUMAN Deleterious Deleterious
P13647 K2C5_HUMAN Deleterious Deleterious
Q8IVF2 AHNK2_HUMAN Neutral Neutral
Q14524 SCN5A_HUMAN Deleterious Deleterious
Q16667 CDKN3_HUMAN Deleterious Deleterious
Q96C45 ULK4_HUMAN Neutral Neutral
P11509 CP2A6_HUMAN Neutral Neutral
Q96Q06 K1881_HUMAN Neutral Neutral
P13647 K2C5_HUMAN Deleterious Deleterious
P21266 GSTM4_HUMAN Neutral Neutral
Q6N021 TET2_HUMAN Neutral Neutral
Q9Y4C1 KDM3A_HUMAN Neutral Neutral
Q8NGG0 OR8J3_HUMAN Neutral Neutral
P02549 SPTA1_HUMAN Neutral Neutral
P00451 FA8_HUMAN Deleterious Deleterious
Q6P474 PDXD2_HUMAN Neutral Neutral
Q14692 BMS1_HUMAN Neutral Neutral
P48634 BAT2_HUMAN Neutral Neutral
Q9BPW4 APOL4_HUMAN Neutral Neutral
Q99062 CSF3R_HUMAN Neutral Neutral
P20929 NEBU_HUMAN Neutral Neutral
P04637 P53_HUMAN Deleterious Deleterious
P03950 ANGI_HUMAN Deleterious Deleterious
Q8NF91 SYNE1_HUMAN Neutral Neutral
P21453 S1PR1_HUMAN Neutral Neutral
Q14524 SCN5A_HUMAN Deleterious Deleterious
Q92619 HMHA1_HUMAN Neutral Neutral
P52179 MYOM1_HUMAN Neutral Neutral
Q96DW6 S2538_HUMAN Deleterious Deleterious
P08397 HEM3_HUMAN Deleterious Deleterious
P11511 CP19A_HUMAN Deleterious Neutral
P28039 AOAH_HUMAN Neutral Neutral
Q969E4 TCAL3_HUMAN Neutral Neutral
Q9NU22 MDN1_HUMAN Neutral Neutral
P40227 TCPZ_HUMAN Neutral Neutral
Q5VZ89 DEN4C_HUMAN Neutral Neutral
P18074 ERCC2_HUMAN Deleterious Deleterious
B2RTY4 MYO9A_HUMAN Neutral Neutral
Q8NH70 O4A16_HUMAN Neutral Neutral
Q8WZ42 TITIN_HUMAN Neutral Neutral
P35555 FBN1_HUMAN Deleterious Deleterious
P49961 ENTP1_HUMAN Neutral Neutral
Q695T7 S6A19_HUMAN 0.5 Deleterious
Q8IUG5 MY18B_HUMAN Neutral Deleterious
Q8IY33 MILK2_HUMAN Neutral Neutral
Q8WXH0 SYNE2_HUMAN Neutral Neutral
Q03426 KIME_HUMAN Deleterious Deleterious
Q8N9W4 GG6L2_HUMAN Neutral Neutral
O43868 S28A2_HUMAN Neutral Neutral
Q14296 FASTK_HUMAN Neutral Neutral
Q6IQ16 SPOPL_HUMAN Neutral Neutral
P50993 AT1A2_HUMAN Deleterious Deleterious
P11310 ACADM_HUMAN Deleterious Deleterious
Q15049 MLC1_HUMAN Deleterious Deleterious
O43586 PPIP1_HUMAN Neutral Deleterious
O14521 DHSD_HUMAN Deleterious Deleterious
Q16671 AMHR2_HUMAN Deleterious Deleterious
P30481 1B44_HUMAN Neutral Neutral
Q86X45 LRRC6_HUMAN Neutral Neutral
Q13255 GRM1_HUMAN Neutral Neutral
P04920 B3A2_HUMAN Neutral Neutral
P34059 GALNS_HUMAN Deleterious Deleterious
Q6IQ23 PKHA7_HUMAN Neutral Neutral
P58418 CLRN1_HUMAN Deleterious Neutral
O95843 GUC1C_HUMAN Neutral Neutral
O75503 CLN5_HUMAN Neutral Deleterious
P30613 KPYR_HUMAN Deleterious Deleterious
Q8WVS4 WDR60_HUMAN Neutral Neutral
Q99697 PITX2_HUMAN Deleterious Deleterious
Q8N6P7 I22R1_HUMAN Neutral Neutral
Q15831 STK11_HUMAN Deleterious Deleterious
