# Supplementary material for: Prediction of Deleterious Single Amino Acid Polymorphisms with a Consensus Holdout Sampler
Source: Curr Genomics. 2024 Mar 14;25(3):171–84. doi: 10.2174/0113892029236347240308054538 (PMC11288160; doi:10.2174/0113892029236347240308054538)
Supplement: Supplementary file 1 [file CG-25-171_SD1.zip › CG-25-171_SD1/Supplementary Material 3/K2-Fold_Effect_Prediction.txt]

Protein_Code_1 Protein_Code_2 Predicted_Effect Observed_Effect
P17813 EGLN_HUMAN Deleterious Deleterious
Q04656 ATP7A_HUMAN Deleterious Deleterious
P07954 FUMH_HUMAN Deleterious Deleterious
P00451 FA8_HUMAN Deleterious Deleterious
P05186 PPBT_HUMAN Deleterious Deleterious
P13645 K1C10_HUMAN Deleterious Deleterious
P17661 DESM_HUMAN Deleterious Deleterious
Q9Y6C5 PTC2_HUMAN Neutral Neutral
O43581 SYT7_HUMAN Neutral Neutral
P11362 FGFR1_HUMAN Deleterious Deleterious
P49335 PO3F4_HUMAN Deleterious Deleterious
Q99102 MUC4_HUMAN Neutral Neutral
P58012 FOXL2_HUMAN Deleterious Deleterious
P38398 BRCA1_HUMAN Neutral Neutral
P08100 OPSD_HUMAN Deleterious Deleterious
P00156 CYB_HUMAN Neutral Neutral
Q13698 CAC1S_HUMAN Deleterious Neutral
Q92736 RYR2_HUMAN Deleterious Deleterious
Q99972 MYOC_HUMAN Deleterious Deleterious
Q9NQ75 CASS4_HUMAN Neutral Neutral
P11055 MYH3_HUMAN Deleterious Neutral
O43526 KCNQ2_HUMAN Deleterious Deleterious
Q69YN2 C19L1_HUMAN Neutral Neutral
P24855 DNAS1_HUMAN Neutral Neutral
P08034 CXB1_HUMAN Deleterious Deleterious
P12429 ANXA3_HUMAN Neutral Neutral
Q8TEQ6 GEMI5_HUMAN Neutral Neutral
Q7Z4L5 TT21B_HUMAN Neutral Neutral
P12883 MYH7_HUMAN Deleterious Deleterious
Q8N7W2 BEND7_HUMAN Neutral Neutral
Q5SVZ6 ZMYM1_HUMAN Neutral Neutral
P21549 SPYA_HUMAN Deleterious Deleterious
P48595 SPB10_HUMAN Neutral Neutral
Q06190 P2R3A_HUMAN Neutral Neutral
P03950 ANGI_HUMAN Deleterious Neutral
Q08828 ADCY1_HUMAN Neutral Neutral
Q3B820 F161A_HUMAN Neutral Neutral
P25440 BRD2_HUMAN Neutral Neutral
P07951 TPM2_HUMAN Deleterious Deleterious
Q8TB22 SPT20_HUMAN Neutral Neutral
O15118 NPC1_HUMAN Deleterious Deleterious
Q6ZMT4 JHD1D_HUMAN Neutral Neutral
Q9BZ72 PITM2_HUMAN Neutral Neutral
Q00325 MPCP_HUMAN Deleterious Deleterious
Q8IYT3 CF097_HUMAN Neutral Neutral
Q8WZ42 TITIN_HUMAN Neutral Neutral
Q8NCL9 APCDL_HUMAN Neutral Neutral
P04075 ALDOA_HUMAN Deleterious Deleterious
P29372 3MG_HUMAN Neutral Neutral
Q9UBX1 CATF_HUMAN Neutral Neutral
P08582 TRFE_HUMAN Neutral Neutral
P51688 SPHM_HUMAN Deleterious Deleterious
Q8IYS4 CP071_HUMAN Neutral Neutral
Q9H114 CST1L_HUMAN Neutral Neutral
P08559 ODPA_HUMAN Deleterious Deleterious
P29965 CD40L_HUMAN Deleterious Deleterious
P60411 KR109_HUMAN Neutral Neutral
P12111 CO6A3_HUMAN Deleterious Neutral
P08686 CP21A_HUMAN Deleterious Deleterious
Q9Y210 TRPC6_HUMAN Neutral Deleterious
Q9UBM7 DHCR7_HUMAN Deleterious Deleterious
Q9H583 HEAT1_HUMAN Neutral Neutral
P60153 RNAS9_HUMAN Neutral Neutral
Q8TAX9 GSDMB_HUMAN Neutral Neutral
Q6ZW61 BBS12_HUMAN Neutral Neutral
P35520 CBS_HUMAN Deleterious Deleterious
P29400 CO4A5_HUMAN Deleterious Deleterious
P57773 CXA9_HUMAN Neutral Neutral
P27816 MAP4_HUMAN Neutral Neutral
P00451 FA8_HUMAN Deleterious Deleterious
Q14654 IRK11_HUMAN Deleterious Deleterious
Q31610 1B81_HUMAN Neutral Neutral
Q01955 CO4A3_HUMAN Neutral Deleterious
O94875 SRBS2_HUMAN Neutral Neutral
Q02388 CO7A1_HUMAN Deleterious Deleterious
P22830 HEMH_HUMAN Deleterious Deleterious
P16278 BGAL_HUMAN Deleterious Deleterious
P14679 TYRO_HUMAN Deleterious Deleterious
Q13496 MTM1_HUMAN Deleterious Deleterious
O75747 P3C2G_HUMAN Neutral Neutral
Q96L96 ALPK3_HUMAN Neutral Neutral
Q6X4U4 SOSD1_HUMAN Neutral Neutral
Q6AWC2 WWC2_HUMAN Neutral Neutral
Q7Z695 ADCK2_HUMAN Neutral Neutral
Q86UX6 ST32C_HUMAN Neutral Neutral
Q5VST9 OBSCN_HUMAN Neutral Neutral
P35523 CLCN1_HUMAN Deleterious Deleterious
P04637 P53_HUMAN Deleterious Deleterious
P51787 KCNQ1_HUMAN Deleterious Deleterious
P35498 SCN1A_HUMAN Deleterious Deleterious
Q9UDX3 S14L4_HUMAN Neutral Neutral
Q14517 FAT1_HUMAN Neutral Neutral
O75112 LDB3_HUMAN Deleterious Deleterious
O60784 TOM1_HUMAN Neutral Neutral
Q8IVF2 AHNK2_HUMAN Neutral Neutral
P17858 K6PL_HUMAN Deleterious Neutral
Q8N3U4 STAG2_HUMAN Neutral Neutral
Q8WZ42 TITIN_HUMAN Neutral Neutral
Q8IWA4 MFN1_HUMAN Neutral Neutral
O75695 XRP2_HUMAN Deleterious Neutral
Q99972 MYOC_HUMAN Deleterious Deleterious
P00740 FA9_HUMAN Deleterious Deleterious
O60890 OPHN1_HUMAN Neutral Neutral
P31645 SC6A4_HUMAN Neutral Neutral
P04264 K2C1_HUMAN Deleterious Deleterious
Q92769 HDAC2_HUMAN Neutral Neutral
Q0D2K0 NPAL4_HUMAN Deleterious Deleterious
Q16671 AMHR2_HUMAN Deleterious Deleterious
P16189 1A31_HUMAN Neutral Neutral
P05155 IC1_HUMAN Deleterious Deleterious
P60022 DEFB1_HUMAN Neutral Neutral
P33897 ABCD1_HUMAN Deleterious Deleterious
O95998 I18BP_HUMAN Neutral Neutral
P13569 CFTR_HUMAN Deleterious Deleterious
P23786 CPT2_HUMAN Deleterious Deleterious
Q8IU68 TMC8_HUMAN Neutral Neutral
P04062 GLCM_HUMAN Deleterious Deleterious
P00441 SODC_HUMAN Deleterious Deleterious
A1A519 F170A_HUMAN Neutral Neutral
P00441 SODC_HUMAN Deleterious Deleterious
Q9UBP0 SPAST_HUMAN Deleterious Deleterious
Q9UK12 ZN222_HUMAN Neutral Neutral
P35520 CBS_HUMAN Deleterious Deleterious
P78363 ABCA4_HUMAN Deleterious Deleterious
Q96GZ6 S41A3_HUMAN Neutral Neutral
O95872 BAT4_HUMAN Neutral Neutral
P14317 HCLS1_HUMAN Neutral Neutral
P05014 IFNA4_HUMAN Neutral Neutral
Q59H18 TNI3K_HUMAN Neutral Neutral
Q8N9R8 SCAI_HUMAN Neutral Neutral
P38398 BRCA1_HUMAN Neutral Deleterious
Q9NP61 ARFG3_HUMAN Neutral Neutral
P30613 KPYR_HUMAN Deleterious Deleterious
Q13315 ATM_HUMAN Deleterious Neutral
P11182 ODB2_HUMAN Neutral Deleterious
P35670 ATP7B_HUMAN Deleterious Deleterious
P51587 BRCA2_HUMAN Deleterious Deleterious
Q8WZA1 PMGT1_HUMAN Deleterious Deleterious
P10828 THB_HUMAN Deleterious Deleterious
P12883 MYH7_HUMAN Deleterious Deleterious
P04637 P53_HUMAN Deleterious Deleterious
P11177 ODPB_HUMAN Deleterious Deleterious
P07225 PROS_HUMAN Deleterious Deleterious
Q6WKZ4 RFIP1_HUMAN Neutral Neutral
P68133 ACTS_HUMAN Deleterious Deleterious
Q06187 BTK_HUMAN Deleterious Deleterious
Q99665 I12R2_HUMAN Neutral Neutral
Q9BY84 DUS16_HUMAN Neutral Neutral
Q9Y5H8 PCDA3_HUMAN Neutral Neutral
P12107 COBA1_HUMAN Deleterious Deleterious
Q06265 EXOS9_HUMAN Neutral Neutral
P08493 MGP_HUMAN Neutral Neutral
Q9HBL8 NMRL1_HUMAN Neutral Neutral
P43005 EAA3_HUMAN Neutral Neutral
P0C0L4 CO4A_HUMAN Neutral Neutral
P78363 ABCA4_HUMAN Deleterious Deleterious
P00451 FA8_HUMAN Deleterious Deleterious
P25054 APC_HUMAN Neutral Deleterious
P00748 FA12_HUMAN Deleterious Deleterious
P00533 EGFR_HUMAN Deleterious Neutral
P03971 MIS_HUMAN Deleterious Neutral
Q9Y5H9 PCDA2_HUMAN Neutral Neutral
Q6ZS81 WDFY4_HUMAN Neutral Neutral
P60520 GBRL2_HUMAN Neutral Neutral
O76090 BEST1_HUMAN Deleterious Deleterious
P51679 CCR4_HUMAN Neutral Neutral
Q09470 KCNA1_HUMAN Deleterious Deleterious
Q9UNZ2 NSF1C_HUMAN Neutral Neutral
P53634 CATC_HUMAN Deleterious Deleterious
Q32P41 TRMT5_HUMAN Neutral Neutral
Q13535 ATR_HUMAN Neutral Neutral
Q9H251 CAD23_HUMAN Deleterious Deleterious
O75695 XRP2_HUMAN Deleterious Deleterious
Q8NDM7 CJ079_HUMAN Neutral Neutral
Q13478 IL18R_HUMAN Neutral Neutral
P29400 CO4A5_HUMAN Deleterious Deleterious
P08246 ELNE_HUMAN Neutral Neutral
Q12968 NFAC3_HUMAN Neutral Neutral
Q9UHD8 SEPT9_HUMAN Neutral Deleterious
P13693 TCTP_HUMAN Neutral Neutral
P43246 MSH2_HUMAN Deleterious Deleterious
Q2KHT4 GSG1_HUMAN Neutral Neutral
O15228 GNPAT_HUMAN Neutral Deleterious
Q8WXI4 ACO11_HUMAN Neutral Neutral
O75792 RNH2A_HUMAN Neutral Deleterious
P34059 GALNS_HUMAN Deleterious Deleterious
O14522 PTPRT_HUMAN Deleterious Deleterious
Q9Y5U2 TSSC4_HUMAN Neutral Neutral
Q14524 SCN5A_HUMAN Deleterious Deleterious
P04626 ERBB2_HUMAN Neutral Neutral
O75923 DYSF_HUMAN Deleterious Deleterious
P02763 A1AG1_HUMAN Neutral Neutral
P51172 SCNND_HUMAN Neutral Neutral
Q99972 MYOC_HUMAN Deleterious Deleterious
P22888 LSHR_HUMAN Deleterious Deleterious
P35575 G6PC_HUMAN Deleterious Deleterious
P51787 KCNQ1_HUMAN Deleterious Deleterious
Q9UM47 NOTC3_HUMAN Deleterious Deleterious
P07949 RET_HUMAN Deleterious Deleterious
Q8TCU4 ALMS1_HUMAN Neutral Neutral
Q96KB5 TOPK_HUMAN Neutral Neutral
P00451 FA8_HUMAN Deleterious Deleterious
Q03431 PTH1R_HUMAN Deleterious Deleterious
Q96KP4 CNDP2_HUMAN Neutral Neutral
Q8IVF2 AHNK2_HUMAN Neutral Neutral
P12883 MYH7_HUMAN Deleterious Deleterious
P26998 CRBB3_HUMAN Neutral Neutral
Q7Z418 KCNKI_HUMAN Neutral Neutral
O96017 CHK2_HUMAN Deleterious Deleterious
P31213 S5A2_HUMAN Deleterious Deleterious
Q14934 NFAC4_HUMAN Neutral Neutral
O00295 TULP2_HUMAN Neutral Neutral
O14522 PTPRT_HUMAN Deleterious Deleterious
P22888 LSHR_HUMAN Deleterious Deleterious
Q15858 SCN9A_HUMAN Deleterious Deleterious
Q12809 KCNH2_HUMAN Deleterious Deleterious
P04062 GLCM_HUMAN Deleterious Deleterious
P29400 CO4A5_HUMAN Deleterious Deleterious
Q9NPH0 PPA6_HUMAN Neutral Neutral
Q8N3K9 CMYA5_HUMAN Neutral Neutral
P01130 LDLR_HUMAN Deleterious Deleterious
Q9UPA5 BSN_HUMAN Neutral Neutral
P51587 BRCA2_HUMAN Deleterious Neutral
P49815 TSC2_HUMAN Deleterious Neutral
P22735 TGM1_HUMAN Deleterious Deleterious
Q96P20 NALP3_HUMAN Deleterious Deleterious
P08123 CO1A2_HUMAN Deleterious Deleterious
O75923 DYSF_HUMAN Deleterious Deleterious
P07476 INVO_HUMAN Neutral Neutral
P12034 FGF5_HUMAN Neutral Neutral
Q5JVL4 EFHC1_HUMAN Deleterious Deleterious
P56556 NDUA6_HUMAN Neutral Neutral
P00740 FA9_HUMAN Deleterious Deleterious
P11217 PYGM_HUMAN Deleterious Deleterious
P02461 CO3A1_HUMAN Deleterious Deleterious
P37023 ACVL1_HUMAN Deleterious Deleterious
Q3ZCN5 OTOGL_HUMAN Neutral Neutral
P10768 ESTD_HUMAN Neutral Neutral
Q14568 HS902_HUMAN Neutral Neutral
P20930 FILA_HUMAN Neutral Neutral
Q68CP4 HGNAT_HUMAN Deleterious Deleterious
Q13315 ATM_HUMAN Deleterious Deleterious
P60484 PTEN_HUMAN Deleterious Deleterious
Q93063 EXT2_HUMAN Deleterious Deleterious
P35070 BTC_HUMAN Neutral Neutral
Q9NVL1 FA86C_HUMAN Neutral Neutral
Q12772 SRBP2_HUMAN Neutral Neutral
Q9Y276 BCS1_HUMAN Deleterious Deleterious
Q8NBP7 PCSK9_HUMAN Neutral Deleterious
P18074 ERCC2_HUMAN Deleterious Deleterious
Q9Y458 TBX22_HUMAN Deleterious Deleterious
P22310 UD14_HUMAN Neutral Neutral
Q9UMD9 COHA1_HUMAN Neutral Neutral
O60318 MCM3A_HUMAN Neutral Neutral
P68133 ACTS_HUMAN Deleterious Deleterious
Q8TB69 ZN519_HUMAN Neutral Neutral
O43526 KCNQ2_HUMAN Deleterious Deleterious
Q02388 CO7A1_HUMAN Deleterious Deleterious
Q29980 1A01_HUMAN Neutral Neutral
P02766 TTHY_HUMAN Deleterious Deleterious
P48637 GSHB_HUMAN Deleterious Deleterious
Q8WZ42 TITIN_HUMAN Neutral Neutral
Q13510 ASAH1_HUMAN Deleterious Deleterious
Q8IWN7 RP1L1_HUMAN Neutral Neutral
Q9Y6K9 NEMO_HUMAN Deleterious Deleterious
P41180 CASR_HUMAN Deleterious Deleterious
P00451 FA8_HUMAN Deleterious Deleterious
P82279 CRUM1_HUMAN Deleterious Deleterious
P55291 CAD15_HUMAN Deleterious Deleterious
Q9UKU7 ACAD8_HUMAN Deleterious Deleterious
Q8TDI0 CHD5_HUMAN Neutral Neutral
P13746 1A11_HUMAN Neutral Neutral
Q5VZV1 CM039_HUMAN Neutral Neutral
P18545 CNRG_HUMAN Neutral Neutral
Q16281 CNGA3_HUMAN Deleterious Deleterious
P35247 SFTPD_HUMAN Neutral Neutral
Q3ZCN5 OTOGL_HUMAN Neutral Neutral
P78504 JAG1_HUMAN Deleterious Deleterious
P55017 S12A3_HUMAN Deleterious Deleterious
P35520 CBS_HUMAN Deleterious Deleterious
P46695 IEX1_HUMAN Neutral Neutral
P54840 GYS2_HUMAN Deleterious Deleterious
O60494 CUBN_HUMAN Neutral Neutral
P16473 TSHR_HUMAN Deleterious Deleterious
P52701 MSH6_HUMAN Neutral Neutral
O60566 BUB1B_HUMAN Deleterious Deleterious
P52333 JAK3_HUMAN Neutral Deleterious
Q8WWG9 KCNE4_HUMAN Neutral Neutral
P12883 MYH7_HUMAN Deleterious Deleterious
Q92890 UFD1_HUMAN Neutral Neutral
Q5VST9 OBSCN_HUMAN Neutral Neutral
P35527 K1C9_HUMAN Deleterious Deleterious
Q9GZX3 CHST6_HUMAN Deleterious Deleterious
P13569 CFTR_HUMAN Deleterious Deleterious
P11712 CP2C9_HUMAN Neutral Neutral
P07902 GALT_HUMAN Deleterious Deleterious
P16278 BGAL_HUMAN Deleterious Deleterious
Q07001 ACHD_HUMAN Deleterious Deleterious
Q06732 ZN33B_HUMAN Neutral Neutral
Q12889 OVGP1_HUMAN Neutral Neutral
P10635 CP2D6_HUMAN Neutral Neutral
P03952 KLKB1_HUMAN Neutral Neutral
P78527 PRKDC_HUMAN Neutral Neutral
Q96RG2 PASK_HUMAN Neutral Neutral
Q14980 NUMA1_HUMAN Neutral Neutral
O43511 S26A4_HUMAN Deleterious Deleterious
P52952 NKX25_HUMAN Deleterious Deleterious
Q12802 AKP13_HUMAN Neutral Neutral
P07359 GP1BA_HUMAN Deleterious Neutral
P33897 ABCD1_HUMAN Deleterious Deleterious
O60832 DKC1_HUMAN Deleterious Deleterious
P04229 2B11_HUMAN Neutral Neutral
P60891 PRPS1_HUMAN Deleterious Deleterious
P08100 OPSD_HUMAN Deleterious Deleterious
O75828 CBR3_HUMAN Neutral Neutral
P17066 HSP76_HUMAN Neutral Neutral
A2RRP1 NBAS_HUMAN Neutral Neutral
Q4G0P3 HYDIN_HUMAN Neutral Neutral
O76024 WFS1_HUMAN Deleterious Deleterious
P10275 ANDR_HUMAN Deleterious Deleterious
P01031 CO5_HUMAN Neutral Neutral
Q03591 FHR1_HUMAN Neutral Neutral
P26439 3BHS2_HUMAN Deleterious Neutral
Q9UDY6 TRI10_HUMAN Neutral Neutral
P58418 CLRN1_HUMAN Deleterious Deleterious
Q9Y3C6 PPIL1_HUMAN Neutral Neutral
P11509 CP2A6_HUMAN Neutral Neutral
Q0P641 CB080_HUMAN Neutral Neutral
P04637 P53_HUMAN Deleterious Deleterious
P00492 HPRT_HUMAN Deleterious Deleterious
P32519 ELF1_HUMAN Neutral Neutral
P30566 PUR8_HUMAN Deleterious Deleterious
P35637 FUS_HUMAN Deleterious Deleterious
P14598 NCF1_HUMAN Neutral Neutral
Q9NS23 RASF1_HUMAN Neutral Neutral
O76090 BEST1_HUMAN Deleterious Deleterious
P06280 AGAL_HUMAN Deleterious Deleterious
P49736 MCM2_HUMAN Neutral Neutral
O43511 S26A4_HUMAN Deleterious Deleterious
P15289 ARSA_HUMAN Deleterious Deleterious
Q29983 MICA_HUMAN Neutral Neutral
Q02388 CO7A1_HUMAN Deleterious Deleterious
P11586 C1TC_HUMAN Neutral Neutral
P22304 IDS_HUMAN Deleterious Deleterious
Q03692 COAA1_HUMAN Deleterious Deleterious
P15121 ALDR_HUMAN Neutral Neutral
Q14246 EMR1_HUMAN Neutral Neutral
P22607 FGFR3_HUMAN Neutral Deleterious
Q96RB7 OR5MB_HUMAN Neutral Neutral
P51810 GP143_HUMAN Deleterious Deleterious
Q14524 SCN5A_HUMAN Deleterious Deleterious
P13645 K1C10_HUMAN Deleterious Deleterious
P03886 NU1M_HUMAN Deleterious Neutral
Q01453 PMP22_HUMAN Deleterious Deleterious
P35670 ATP7B_HUMAN Deleterious Deleterious
Q14623 IHH_HUMAN Deleterious Deleterious
P35247 SFTPD_HUMAN Neutral Neutral
P25189 MYP0_HUMAN Deleterious Deleterious
Q9Y5I7 CLD16_HUMAN Deleterious Deleterious
Q685J3 MUC17_HUMAN Neutral Neutral
P04275 VWF_HUMAN Deleterious Deleterious
P48637 GSHB_HUMAN Deleterious Deleterious
P40939 ECHA_HUMAN Deleterious Deleterious
Q8WXG6 MADD_HUMAN Neutral Neutral
O75496 GEMI_HUMAN Neutral Neutral
Q9UK39 NOCT_HUMAN Neutral Neutral
Q9BVS4 RIOK2_HUMAN Neutral Neutral
P29400 CO4A5_HUMAN Deleterious Deleterious
P35556 FBN1_HUMAN Deleterious Neutral
P98160 PGBM_HUMAN Neutral Neutral
Q9Y6Q9 NCOA3_HUMAN Neutral Neutral
P01112 RASH_HUMAN Deleterious Deleterious
Q9NP71 WBS14_HUMAN Neutral Neutral
P22304 IDS_HUMAN Deleterious Deleterious
Q96GD4 AURKB_HUMAN Neutral Neutral
Q9BSI4 TINF2_HUMAN Neutral Neutral
P06280 AGAL_HUMAN Deleterious Deleterious
O75398 DEAF1_HUMAN Deleterious Deleterious
O15537 XLRS1_HUMAN Deleterious Deleterious
P04114 APOB_HUMAN Neutral Neutral
Q9H8V3 ECT2_HUMAN Neutral Neutral
Q9UM47 NOTC3_HUMAN Deleterious Deleterious
P63000 RAC1_HUMAN Neutral Neutral
Q8IX01 SFR14_HUMAN Neutral Neutral
O95006 OR2F2_HUMAN Neutral Neutral
P06400 RB_HUMAN Deleterious Deleterious
Q86UX6 ST32C_HUMAN Neutral Neutral
P22033 MUTA_HUMAN Deleterious Deleterious
A6NES4 YB046_HUMAN Neutral Neutral
P00439 PH4H_HUMAN Deleterious Deleterious
P31785 IL2RG_HUMAN Deleterious Deleterious
P46734 MP2K3_HUMAN Neutral Neutral
Q6NZ63 STEAL_HUMAN Neutral Neutral
P51587 BRCA2_HUMAN Deleterious Deleterious
Q10469 MGAT2_HUMAN Deleterious Deleterious
P30461 1B13_HUMAN Neutral Neutral
Q12904 AIMP1_HUMAN Neutral Neutral
P06280 AGAL_HUMAN Deleterious Deleterious
P51587 BRCA2_HUMAN Deleterious Deleterious
Q9Y283 INVS_HUMAN Neutral Deleterious
Q9H8X9 ZDH11_HUMAN Neutral Neutral
Q5JPB2 ZN831_HUMAN Neutral Neutral
Q9UM13 APC10_HUMAN Neutral Neutral
P30508 1C12_HUMAN Neutral Neutral
Q9NRD9 DUOX1_HUMAN Neutral Neutral
P60484 PTEN_HUMAN Deleterious Deleterious
P21359 NF1_HUMAN Deleterious Deleterious
P25025 CXCR2_HUMAN Neutral Neutral
P16615 AT2A2_HUMAN Deleterious Deleterious
P14770 GPIX_HUMAN Deleterious Deleterious
Q9Y5X4 NR2E3_HUMAN Deleterious Deleterious
P85298 RHG08_HUMAN Neutral Neutral
O43747 AP1G1_HUMAN Neutral Neutral
P13533 MYH6_HUMAN Neutral Neutral
Q8WUJ3 K1199_HUMAN Deleterious Deleterious
O00592 PODXL_HUMAN Neutral Neutral
P55072 TERA_HUMAN Deleterious Deleterious
P55290 CAD13_HUMAN Neutral Neutral
P35612 ADDB_HUMAN Neutral Neutral
O00206 TLR4_HUMAN Neutral Neutral
Q8TEP8 CE192_HUMAN Neutral Neutral
P20815 CP3A5_HUMAN Neutral Neutral
A6NC57 ANR62_HUMAN Neutral Neutral
P00451 FA8_HUMAN Deleterious Deleterious
Q96NF6 CH049_HUMAN Neutral Neutral
Q6PB30 CSAG1_HUMAN Neutral Neutral
Q14690 RRP5_HUMAN Neutral Neutral
Q00975 CAC1B_HUMAN Deleterious Neutral
Q16719 KYNU_HUMAN Neutral Deleterious
Q8N816 TMM99_HUMAN Neutral Neutral
P59826 LPLC3_HUMAN Neutral Neutral
O76090 BEST1_HUMAN Deleterious Deleterious
P02810 PRPC_HUMAN Neutral Neutral
P15812 CD1E_HUMAN Neutral Neutral
P19634 SL9A1_HUMAN Neutral Neutral
Q9HCJ1 ANKH_HUMAN Deleterious Deleterious
P40692 MLH1_HUMAN Deleterious Neutral
Q9NW15 ANO10_HUMAN Neutral Neutral
P04637 P53_HUMAN Deleterious Deleterious
P54803 GALC_HUMAN Deleterious Deleterious
P07942 LAMB1_HUMAN Neutral Neutral
Q8IX01 SFR14_HUMAN Neutral Neutral
Q5TCX8 M3KL4_HUMAN Neutral Neutral
O43520 AT8B1_HUMAN Deleterious Deleterious
P07686 HEXB_HUMAN Deleterious Deleterious
P33897 ABCD1_HUMAN Deleterious Deleterious
Q02846 GUC2D_HUMAN Deleterious Neutral
P30493 1B55_HUMAN Neutral Neutral
Q92889 XPF_HUMAN Neutral Deleterious
Q7Z572 SPT21_HUMAN Neutral Neutral
P30518 V2R_HUMAN Deleterious Deleterious
P42771 CD2A1_HUMAN Deleterious Deleterious
P0C869 PA24B_HUMAN Neutral Neutral
P08123 CO1A2_HUMAN Neutral Neutral
P02461 CO3A1_HUMAN Deleterious Deleterious
P03915 NU5M_HUMAN Deleterious Neutral
P37023 ACVL1_HUMAN Deleterious Deleterious
O95528 GTR10_HUMAN Deleterious Deleterious
P00439 PH4H_HUMAN Deleterious Deleterious
Q9HC58 NCKX3_HUMAN Neutral Neutral
Q9H3R0 KDM4C_HUMAN Neutral Neutral
Q9Y623 MYH4_HUMAN Neutral Neutral
P08034 CXB1_HUMAN Deleterious Deleterious
Q01432 AMPD3_HUMAN Deleterious Neutral
A6NE01 F186A_HUMAN Neutral Neutral
Q8TAK5 GABP2_HUMAN Neutral Neutral
Q13155 AIMP2_HUMAN Deleterious Neutral
P08246 ELNE_HUMAN Neutral Deleterious
Q15475 SIX1_HUMAN Neutral Deleterious
Q08211 DHX9_HUMAN Neutral Neutral
P38398 BRCA1_HUMAN Deleterious Neutral
Q8NG48 LINS1_HUMAN Neutral Neutral
Q9P241 AT10D_HUMAN Neutral Neutral
P02461 CO3A1_HUMAN Deleterious Deleterious
P21333 FLNA_HUMAN Deleterious Deleterious
P10721 KIT_HUMAN Deleterious Deleterious
P10275 ANDR_HUMAN Deleterious Deleterious
P49747 COMP_HUMAN Deleterious Deleterious
Q02846 GUC2D_HUMAN Deleterious Deleterious
Q8NH92 OR1S1_HUMAN Neutral Neutral
P04275 VWF_HUMAN Deleterious Deleterious
Q07000 1C15_HUMAN Neutral Neutral
Q15776 ZN192_HUMAN Neutral Neutral
A6NH00 OR2T8_HUMAN Neutral Neutral
Q9BWH6 RPAP1_HUMAN Neutral Neutral
P35222 CTNB1_HUMAN Deleterious Neutral
P41273 TNFL9_HUMAN Neutral Neutral
O75558 STX11_HUMAN Neutral Neutral
P08F94 PKHD1_HUMAN Deleterious Deleterious
P51587 BRCA2_HUMAN Deleterious Deleterious
Q8WWQ8 STAB2_HUMAN Neutral Neutral
P30518 V2R_HUMAN Deleterious Deleterious
P12883 MYH7_HUMAN Deleterious Deleterious
Q8N1I0 DOCK4_HUMAN Neutral Deleterious
P05164 PERM_HUMAN Deleterious Neutral
Q30201 HFE_HUMAN Deleterious Deleterious
P57058 HUNK_HUMAN Neutral Neutral
P06858 LIPL_HUMAN Deleterious Deleterious
P00740 FA9_HUMAN Deleterious Deleterious
Q14999 CUL7_HUMAN Neutral Deleterious
O15118 NPC1_HUMAN Deleterious Deleterious
Q9UIL4 KIF25_HUMAN Neutral Neutral
Q9BZ11 ADA33_HUMAN Neutral Neutral
O76024 WFS1_HUMAN Deleterious Deleterious
Q9NRP7 STK36_HUMAN Neutral Neutral
P00451 FA8_HUMAN Deleterious Deleterious
P15056 BRAF1_HUMAN Deleterious Deleterious
P23786 CPT2_HUMAN Deleterious Deleterious
O75051 PLXA2_HUMAN Neutral Neutral
O75161 NPHP4_HUMAN Deleterious Deleterious
Q3MJ13 WDR72_HUMAN Neutral Neutral
P07910 HNRPC_HUMAN Neutral Neutral
P04792 HSPB1_HUMAN Neutral Deleterious
P15289 ARSA_HUMAN Deleterious Deleterious
P05186 PPBT_HUMAN Deleterious Deleterious
Q9Y242 TCF19_HUMAN Neutral Neutral
P02730 B3AT_HUMAN Deleterious Deleterious
O43196 MSH5_HUMAN Neutral Neutral
P36894 BMR1A_HUMAN Deleterious Deleterious
O95838 GLP2R_HUMAN Neutral Neutral
Q9UI46 DNAI1_HUMAN Neutral Deleterious
P42261 GRIA1_HUMAN Neutral Neutral
Q5VT25 MRCKA_HUMAN Neutral Neutral
P04637 P53_HUMAN Deleterious Deleterious
P21860 ERBB3_HUMAN Neutral Neutral
P35680 HNF1B_HUMAN Deleterious Deleterious
P56539 CAV3_HUMAN Deleterious Deleterious
P22466 GALA_HUMAN Neutral Neutral
P00492 HPRT_HUMAN Deleterious Deleterious
P00451 FA8_HUMAN Deleterious Deleterious
P01242 SOM2_HUMAN Deleterious Neutral
P51159 RB27A_HUMAN Neutral Deleterious
Q13315 ATM_HUMAN Deleterious Deleterious
P82279 CRUM1_HUMAN Deleterious Deleterious
Q58EX7 PKHG4_HUMAN Neutral Neutral
Q02161 RHD_HUMAN Neutral Neutral
P40337 VHL_HUMAN Deleterious Deleterious
Q13111 CAF1A_HUMAN Neutral Neutral
Q14999 CUL7_HUMAN Neutral Neutral
P98161 PKD1_HUMAN Neutral Neutral
P00480 OTC_HUMAN Deleterious Deleterious
P35579 MYH9_HUMAN Deleterious Deleterious
O95427 PIGN_HUMAN Neutral Neutral
P08575 CD45_HUMAN Neutral Neutral
P42771 CD2A1_HUMAN Deleterious Deleterious
P42166 LAP2A_HUMAN Neutral Neutral
P18074 ERCC2_HUMAN Deleterious Deleterious
Q01718 ACTHR_HUMAN Deleterious Deleterious
P49768 PSN1_HUMAN Deleterious Deleterious
A6NGE4 WD42B_HUMAN Neutral Neutral
P12259 FA5_HUMAN Neutral Neutral
Q14524 SCN5A_HUMAN Deleterious Deleterious
P02511 CRYAB_HUMAN Neutral Neutral
Q9HC29 NOD2_HUMAN Deleterious Neutral
P78504 JAG1_HUMAN Deleterious Deleterious
P51959 CCNG1_HUMAN Neutral Neutral
P04264 K2C1_HUMAN Deleterious Neutral
Q06187 BTK_HUMAN Deleterious Deleterious
P02458 CO2A1_HUMAN Deleterious Deleterious
O75486 SUPT3_HUMAN Neutral Neutral
Q96QU1 PCD15_HUMAN Neutral Neutral
P54802 ANAG_HUMAN Deleterious Deleterious
Q03518 TAP1_HUMAN Neutral Neutral
O95206 PCDH8_HUMAN Neutral Neutral
P02549 SPTA1_HUMAN Deleterious Deleterious
O76090 BEST1_HUMAN Deleterious Deleterious
Q13163 MP2K5_HUMAN Neutral Neutral
Q06187 BTK_HUMAN Deleterious Deleterious
P78424 PO6F2_HUMAN Neutral Neutral
P02730 B3AT_HUMAN Deleterious Deleterious
P78368 KC1G2_HUMAN Neutral Neutral
Q9Y4U1 MMAC_HUMAN Deleterious Deleterious
P28340 DPOD1_HUMAN Neutral Neutral
P03951 FA11_HUMAN Deleterious Deleterious
Q9UKX3 MYH13_HUMAN Neutral Neutral
O60733 PA2G6_HUMAN Neutral Neutral
Q86WI3 NLRC5_HUMAN Neutral Neutral
P02788 TRFL_HUMAN Neutral Neutral
O15061 SYNEM_HUMAN Neutral Neutral
P35908 K22E_HUMAN Deleterious Deleterious
Q86WI1 PKHL1_HUMAN Neutral Neutral
Q92629 SGCD_HUMAN Deleterious Neutral
P50747 BPL1_HUMAN Deleterious Deleterious
P35222 CTNB1_HUMAN Deleterious Deleterious
Q5TCX8 M3KL4_HUMAN Neutral Neutral
Q9BTA9 WAC_HUMAN Neutral Neutral
P48048 IRK1_HUMAN Deleterious Deleterious
O15553 MEFV_HUMAN Deleterious Deleterious
Q9H9P8 L2HDH_HUMAN Deleterious Deleterious
Q9Y3A5 SBDS_HUMAN Deleterious Deleterious
Q86UD5 NHDC2_HUMAN Neutral Neutral
Q9BXM7 PINK1_HUMAN Neutral Deleterious
P04150 GCR_HUMAN Deleterious Neutral
Q16611 BAK_HUMAN Neutral Neutral
P52952 NKX25_HUMAN Deleterious Deleterious
Q8N2A8 PLD6_HUMAN Neutral Neutral
Q8NFJ6 PKR2_HUMAN Neutral Deleterious
P30968 GNRHR_HUMAN Deleterious Deleterious
O15040 K0329_HUMAN Neutral Neutral
Q29980 1A02_HUMAN Neutral Neutral
P51688 SPHM_HUMAN Deleterious Deleterious
Q9H251 CAD23_HUMAN Deleterious Deleterious
P15260 INGR1_HUMAN Neutral Deleterious
P55212 CASP6_HUMAN Neutral Neutral
P30518 V2R_HUMAN Deleterious Deleterious
P07954 FUMH_HUMAN Deleterious Deleterious
P06400 RB_HUMAN Deleterious Deleterious
P08559 ODPA_HUMAN Deleterious Deleterious
Q7L5Y1 ENOF1_HUMAN Neutral Neutral
Q7Z4N2 TRPM1_HUMAN Neutral Neutral
Q5VY09 IER5_HUMAN Neutral Neutral
Q9TNN7 1C05_HUMAN Neutral Neutral
P19544 WT1_HUMAN Deleterious Deleterious
P35637 FUS_HUMAN Deleterious Deleterious
Q99972 MYOC_HUMAN Deleterious Deleterious
Q7Z3T1 OR2W3_HUMAN Neutral Neutral
P10912 GHR_HUMAN Deleterious Neutral
O76090 BEST1_HUMAN Deleterious Deleterious
Q8TE54 S26A7_HUMAN Neutral Neutral
Q8TEM1 PO210_HUMAN Neutral Neutral
P04637 P53_HUMAN Deleterious Deleterious
O95255 MRP6_HUMAN Deleterious Deleterious
P07359 GP1BA_HUMAN Neutral Neutral
P40692 MLH1_HUMAN Deleterious Deleterious
Q7Z4Q2 HEAT3_HUMAN Neutral Neutral
Q96JB5 CK5P3_HUMAN Neutral Neutral
Q9HC10 OTOF_HUMAN Neutral Neutral
Q9ULI1 K1239_HUMAN Neutral Neutral
Q969S9 RRF2M_HUMAN Neutral Neutral
Q92681 RSCA1_HUMAN Neutral Neutral
P51648 AL3A2_HUMAN Deleterious Deleterious
P22607 FGFR3_HUMAN Deleterious Deleterious
Q8WWB7 NCUG1_HUMAN Neutral Neutral
P01889 1B07_HUMAN Neutral Neutral
Q9BWV2 SPAT9_HUMAN Neutral Neutral
Q9Y615 ACL7A_HUMAN Neutral Neutral
O43379 WDR62_HUMAN Neutral Neutral
P49815 TSC2_HUMAN Neutral Neutral
P78562 PHEX_HUMAN Deleterious Deleterious
O60844 ZG16_HUMAN Neutral Neutral
P43246 MSH2_HUMAN Deleterious Deleterious
P62736 ACTA_HUMAN Deleterious Deleterious
Q9GZR1 SENP6_HUMAN Neutral Neutral
Q9UPU5 UBP24_HUMAN Neutral Neutral
P55075 FGF8_HUMAN Deleterious Deleterious
P12107 COBA1_HUMAN Neutral Neutral
Q8WZ42 TITIN_HUMAN Neutral Neutral
P14679 TYRO_HUMAN Deleterious Deleterious
Q86VP1 TAXB1_HUMAN Neutral Neutral
P12883 MYH7_HUMAN Deleterious Deleterious
Q9ULG6 CCPG1_HUMAN Neutral Neutral
P14679 TYRO_HUMAN Deleterious Deleterious
P16144 ITB4_HUMAN Deleterious Neutral
P23760 PAX3_HUMAN Deleterious Deleterious
Q7Z2W4 ZCCHV_HUMAN Neutral Neutral
Q12802 AKP13_HUMAN Neutral Neutral
P78527 PRKDC_HUMAN Neutral Neutral
Q9H9S5 FKRP_HUMAN Deleterious Deleterious
O14958 CASQ2_HUMAN Deleterious Neutral
P35557 HXK4_HUMAN Deleterious Deleterious
P35498 SCN1A_HUMAN Deleterious Deleterious
Q9BY12 SCAPE_HUMAN Neutral Neutral
P05186 PPBT_HUMAN Deleterious Deleterious
Q9UM47 NOTC3_HUMAN Deleterious Deleterious
Q16134 ETFD_HUMAN Neutral Neutral
P03901 NU4LM_HUMAN Neutral Neutral
P15882 CHIN_HUMAN Deleterious Deleterious
O75445 USH2A_HUMAN Deleterious Neutral
Q96PK2 MACF4_HUMAN Neutral Neutral
P08397 HEM3_HUMAN Deleterious Deleterious
O60663 LMX1B_HUMAN Deleterious Deleterious
Q9HC24 TMBI4_HUMAN Neutral Neutral
Q15465 SHH_HUMAN Deleterious Deleterious
Q9NZC3 GDE1_HUMAN Neutral Neutral
Q9H0I3 CC113_HUMAN Neutral Neutral
P05106 ITB3_HUMAN Deleterious Neutral
O43511 S26A4_HUMAN Deleterious Deleterious
O75445 USH2A_HUMAN Deleterious Neutral
P01185 NEU2_HUMAN Deleterious Deleterious
Q9BY76 ANGL4_HUMAN Neutral Neutral
P60201 MYPR_HUMAN Deleterious Deleterious
Q96MC9 CA147_HUMAN Neutral Neutral
Q86YV5 SG223_HUMAN Neutral Neutral
O14901 KLF11_HUMAN Neutral Deleterious
P22888 LSHR_HUMAN Deleterious Deleterious
Q9UBR1 BUP1_HUMAN Neutral Deleterious
Q9Y4A9 O10H1_HUMAN Neutral Neutral
P16219 ACADS_HUMAN Deleterious Deleterious
P54803 GALC_HUMAN Deleterious Deleterious
O95343 SIX3_HUMAN Deleterious Deleterious
Q03135 CAV1_HUMAN Neutral Deleterious
P16499 PDE6A_HUMAN Deleterious Neutral
Q14654 IRK11_HUMAN Deleterious Neutral
Q14533 KRT81_HUMAN Deleterious Deleterious
P12883 MYH7_HUMAN Deleterious Deleterious
Q8WWY3 PRP31_HUMAN Deleterious Deleterious
Q8IXB3 TUSC5_HUMAN Neutral Neutral
P08246 ELNE_HUMAN Neutral Deleterious
Q9UHI7 S23A1_HUMAN Neutral Neutral
Q9NPI5 NRK2_HUMAN Neutral Neutral
Q8NI22 MCFD2_HUMAN Neutral Deleterious
Q53ET0 CRTC2_HUMAN Neutral Neutral
Q02094 RHAG_HUMAN Deleterious Deleterious
Q9H340 O51B6_HUMAN Neutral Neutral
Q6ZS81 WDFY4_HUMAN Neutral Neutral
P51857 AK1D1_HUMAN Neutral Deleterious
Q6H9L7 ISM2_HUMAN Neutral Neutral
P78363 ABCA4_HUMAN Deleterious Neutral
Q8N9C0 IGS22_HUMAN Neutral Neutral
A1A4Y4 IRGM_HUMAN Neutral Neutral
Q9NS87 KIF15_HUMAN Neutral Neutral
P01912 HB2B_HUMAN Neutral Neutral
P35498 SCN1A_HUMAN Deleterious Deleterious
Q9NR55 BATF3_HUMAN Neutral Neutral
P01583 IL1A_HUMAN Neutral Neutral
P08686 CP21A_HUMAN Deleterious Deleterious
P51788 CLCN2_HUMAN Neutral Deleterious
P04066 FUCO_HUMAN Deleterious Neutral
P82094 TMF1_HUMAN Neutral Neutral
Q9NWT8 AKIP_HUMAN Neutral Neutral
Q86WT6 TRI69_HUMAN Neutral Neutral
P43246 MSH2_HUMAN Deleterious Deleterious
P60412 KR10B_HUMAN Neutral Neutral
Q8NET6 CHSTD_HUMAN Neutral Neutral
Q13563 PKD2_HUMAN Deleterious Neutral
Q9Y228 T3JAM_HUMAN Neutral Neutral
Q96RR1 PEO1_HUMAN Deleterious Deleterious
Q9HB58 SP110_HUMAN Neutral Neutral
P32455 GBP1_HUMAN Neutral Neutral
Q9C0G0 ZN407_HUMAN Neutral Neutral
P35520 CBS_HUMAN Deleterious Deleterious
Q49AJ0 F135B_HUMAN Neutral Neutral
Q14588 ZN234_HUMAN Neutral Neutral
O14896 IRF6_HUMAN Deleterious Deleterious
Q03393 PTPS_HUMAN Deleterious Deleterious
P15918 RAG1_HUMAN Deleterious Deleterious
P78363 ABCA4_HUMAN Deleterious Deleterious
Q96Q15 SMG1_HUMAN Neutral Neutral
Q3T8J9 GON4L_HUMAN Neutral Neutral
P78363 ABCA4_HUMAN Deleterious Deleterious
P05186 PPBT_HUMAN Deleterious Deleterious
O43699 SIGL6_HUMAN Neutral Neutral
P35680 HNF1B_HUMAN Deleterious Deleterious
O42043 ENK7_HUMAN Neutral Neutral
Q13023 AKAP6_HUMAN Neutral Neutral
P30518 V2R_HUMAN Deleterious Deleterious
Q52M62 YG053_HUMAN Neutral Neutral
O96007 MOC2B_HUMAN Neutral Neutral
P35498 SCN1A_HUMAN Deleterious Deleterious
P00451 FA8_HUMAN Deleterious Deleterious
Q8N1W1 RGNEF_HUMAN Neutral Neutral
Q8WZ42 TITIN_HUMAN Neutral Neutral
Q9BX66 SRBS1_HUMAN Neutral Neutral
P51795 CLCN5_HUMAN Deleterious Deleterious
Q96RJ0 TAAR1_HUMAN Neutral Neutral
Q99698 LYST_HUMAN Neutral Neutral
P00451 FA8_HUMAN Deleterious Deleterious
P35609 ACTN2_HUMAN Neutral Neutral
P29400 CO4A5_HUMAN Deleterious Deleterious
P04839 CY24B_HUMAN Deleterious Deleterious
Q13769 THOC5_HUMAN Neutral Neutral
P02461 CO3A1_HUMAN Deleterious Deleterious
P16442 BGAT_HUMAN Neutral Neutral
B1ANS9 WDR64_HUMAN Neutral Neutral
Q7L0Q8 RHOU_HUMAN Neutral Neutral
P35555 FBN1_HUMAN Deleterious Deleterious
P35568 IRS1_HUMAN Neutral Neutral
Q08188 TGM3_HUMAN Neutral Neutral
Q8IYV9 IZUM1_HUMAN Neutral Neutral
Q12809 KCNH2_HUMAN Deleterious Deleterious
Q6ZRH7 CS015_HUMAN Neutral Neutral
Q8NBP7 PCSK9_HUMAN Neutral Deleterious
P68133 ACTS_HUMAN Deleterious Deleterious
P34059 GALNS_HUMAN Deleterious Deleterious
Q9UQ84 EXO1_HUMAN Neutral Neutral
Q8NGK5 O52M1_HUMAN Neutral Neutral
Q06124 PTN11_HUMAN Deleterious Deleterious
P08118 MSMB_HUMAN Neutral Neutral
Q9H4L7 SMRCD_HUMAN Neutral Neutral
Q53G59 KLH12_HUMAN Neutral Neutral
P13569 CFTR_HUMAN Deleterious Deleterious
Q6PJ21 SPSB3_HUMAN Neutral Neutral
P29400 CO4A5_HUMAN Deleterious Deleterious
P05187 PPB1_HUMAN Neutral Neutral
P11309 PIM1_HUMAN Neutral Neutral
Q9BTX3 TM208_HUMAN Neutral Neutral
P11532 DMD_HUMAN Neutral Deleterious
Q8TCE9 PPL13_HUMAN Neutral Neutral
O43826 G6PT1_HUMAN Deleterious Deleterious
P51587 BRCA2_HUMAN Deleterious Deleterious
Q9HCM1 CL035_HUMAN Neutral Neutral
Q5W0A0 YM007_HUMAN Neutral Neutral
P33897 ABCD1_HUMAN Deleterious Deleterious
P51812 KS6A3_HUMAN Deleterious Deleterious
Q04912 RON_HUMAN Neutral Neutral
Q09428 ABCC8_HUMAN Deleterious Deleterious
P08F94 PKHD1_HUMAN Deleterious Deleterious
P30460 1B08_HUMAN Neutral Neutral
Q9H221 ABCG8_HUMAN Deleterious Deleterious
P04181 OAT_HUMAN Deleterious Deleterious
P35499 SCN4A_HUMAN Deleterious Deleterious
P00451 FA8_HUMAN Deleterious Deleterious
Q9NY28 GALT8_HUMAN Neutral Neutral
P25067 CO8A2_HUMAN Deleterious Deleterious
Q9NYW4 TA2R5_HUMAN Neutral Neutral
A6NFR6 YE026_HUMAN Neutral Neutral
O00255 MEN1_HUMAN Deleterious Deleterious
P35503 UD13_HUMAN Neutral Neutral
P08397 HEM3_HUMAN Deleterious Deleterious
P35520 CBS_HUMAN Deleterious Deleterious
P30495 1B56_HUMAN Neutral Neutral
P35475 IDUA_HUMAN Deleterious Deleterious
Q3ZCX4 ZN568_HUMAN Neutral Neutral
P54289 CA2D1_HUMAN Neutral Neutral
Q99972 MYOC_HUMAN Deleterious Deleterious
Q14654 IRK11_HUMAN Deleterious Deleterious
P35555 FBN1_HUMAN Deleterious Deleterious
Q03154 ACY1_HUMAN Deleterious Neutral
P81408 F189B_HUMAN Neutral Neutral
P49748 ACADV_HUMAN Deleterious Deleterious
Q86Y26 NUT_HUMAN Neutral Neutral
Q9BZS1 FOXP3_HUMAN Deleterious Deleterious
P08034 CXB1_HUMAN Deleterious Deleterious
P58304 VSX2_HUMAN Deleterious Deleterious
O96017 CHK2_HUMAN Deleterious Deleterious
Q8N5S3 CB073_HUMAN Neutral Neutral
Q9NP85 PODO_HUMAN Deleterious Deleterious
Q8NFD2 ANKK1_HUMAN Neutral Neutral
Q8NE79 POPD1_HUMAN Neutral Neutral
Q9H4K7 GTPB5_HUMAN Neutral Neutral
P02656 APOC3_HUMAN Neutral Deleterious
Q06187 BTK_HUMAN Deleterious Deleterious
Q13753 LAMC2_HUMAN Neutral Neutral
P04637 P53_HUMAN Deleterious Deleterious
Q9HB31 SEBOX_HUMAN Neutral Neutral
P55072 TERA_HUMAN Deleterious Deleterious
P21802 FGFR2_HUMAN Deleterious Deleterious
P52952 NKX25_HUMAN Deleterious Deleterious
O15553 MEFV_HUMAN Deleterious Deleterious
P07949 RET_HUMAN Deleterious Deleterious
Q6W5P4 NPSR1_HUMAN Neutral Neutral
P04637 P53_HUMAN Deleterious Deleterious
P33897 ABCD1_HUMAN Deleterious Deleterious
O95255 MRP6_HUMAN Deleterious Deleterious
Q92947 GCDH_HUMAN Deleterious Deleterious
P49748 ACADV_HUMAN Deleterious Deleterious
P37288 V1AR_HUMAN Neutral Neutral
Q5VST9 OBSCN_HUMAN Neutral Neutral
P43246 MSH2_HUMAN Deleterious Deleterious
P00846 ATP6_HUMAN Neutral Neutral
Q12809 KCNH2_HUMAN Deleterious Deleterious
Q9UM47 NOTC3_HUMAN Deleterious Deleterious
Q9Y566 SHAN1_HUMAN Neutral Neutral
P41180 CASR_HUMAN Deleterious Deleterious
P35555 FBN1_HUMAN Deleterious Deleterious
P05165 PCCA_HUMAN Deleterious Deleterious
Q9UH99 UN84B_HUMAN Neutral Neutral
Q31610 1B81_HUMAN Neutral Neutral
Q9BRQ3 NUD22_HUMAN Neutral Neutral
O76090 BEST1_HUMAN Deleterious Deleterious
P35670 ATP7B_HUMAN Deleterious Deleterious
Q9NZV5 SELN_HUMAN Deleterious Deleterious
P15289 ARSA_HUMAN Deleterious Deleterious
P21817 RYR1_HUMAN Deleterious Deleterious
Q8NG27 PJA1_HUMAN Neutral Neutral
O60832 DKC1_HUMAN Deleterious Deleterious
Q06187 BTK_HUMAN Deleterious Deleterious
P34059 GALNS_HUMAN Deleterious Deleterious
O60663 LMX1B_HUMAN Deleterious Deleterious
P06280 AGAL_HUMAN Deleterious Deleterious
Q04656 ATP7A_HUMAN Deleterious Deleterious
Q6UVW9 CLC2A_HUMAN Neutral Neutral
O43602 DCX_HUMAN Deleterious Deleterious
Q96LZ7 RMD2_HUMAN Neutral Neutral
P07949 RET_HUMAN Deleterious Deleterious
O76024 WFS1_HUMAN Deleterious Deleterious
O95428 PPN_HUMAN Neutral Neutral
O15015 ZN646_HUMAN Neutral Neutral
P24903 CP2F1_HUMAN Neutral Neutral
Q6P5Z2 PKN3_HUMAN Neutral Neutral
Q96Q40 PFTK2_HUMAN Neutral Neutral
Q12888 TP53B_HUMAN Neutral Neutral
Q9ULU4 PKCB1_HUMAN Neutral Neutral
P35670 ATP7B_HUMAN Deleterious Deleterious
P00480 OTC_HUMAN Deleterious Deleterious
Q9H322 VCX2_HUMAN Neutral Neutral
Q9Y6Q2 STON1_HUMAN Neutral Neutral
Q8WXG9 GPR98_HUMAN Neutral Neutral
Q13563 PKD2_HUMAN Deleterious Deleterious
P07602 SAP_HUMAN Deleterious Deleterious
Q8NHS3 MFSD8_HUMAN Deleterious Deleterious
Q16678 CP1B1_HUMAN Deleterious Deleterious
P06280 AGAL_HUMAN Deleterious Deleterious
Q14654 IRK11_HUMAN Deleterious Deleterious
P15056 BRAF1_HUMAN Deleterious Deleterious
P01579 IFNG_HUMAN Neutral Neutral
Q8WZ42 TITIN_HUMAN Neutral Neutral
O75469 NR1I2_HUMAN Neutral Neutral
P49810 PSN2_HUMAN Deleterious Deleterious
P00156 CYB_HUMAN Neutral Neutral
O76002 OR2J2_HUMAN Neutral Neutral
Q6P0Q8 MAST2_HUMAN Neutral Neutral
P35556 FBN2_HUMAN Deleterious Neutral
P03372 ESR1_HUMAN Deleterious Neutral
P49959 MRE11_HUMAN Deleterious Deleterious
Q8IV32 CCD71_HUMAN Neutral Neutral
Q8WZ42 TITIN_HUMAN Neutral Neutral
Q9Y5I7 CLD16_HUMAN Deleterious Deleterious
P78363 ABCA4_HUMAN Deleterious Deleterious
Q00722 PLCB2_HUMAN Neutral Neutral
P23470 PTPRG_HUMAN Neutral Neutral
O95278 EPM2A_HUMAN Deleterious Deleterious
Q06520 ST2A1_HUMAN Neutral Neutral
Q06330 SUH_HUMAN Neutral Neutral
P55809 SCOT1_HUMAN Deleterious Deleterious
O00255 MEN1_HUMAN Deleterious Deleterious
P28069 PIT1_HUMAN Deleterious Neutral
P20023 CR2_HUMAN Neutral Neutral
P04839 CY24B_HUMAN Deleterious Deleterious
O60412 OR7C2_HUMAN Neutral Neutral
Q96JB8 MPP4_HUMAN Neutral Neutral
P54868 HMCS2_HUMAN Deleterious Deleterious
Q92838 EDA_HUMAN Deleterious Deleterious
P51587 BRCA2_HUMAN Neutral Neutral
Q9UQ03 COR2B_HUMAN Neutral Neutral
O95561 CA105_HUMAN Neutral Neutral
Q86WS5 CFAD_HUMAN Neutral Neutral
Q9Y223 GLCNE_HUMAN Deleterious Deleterious
P55075 FGF8_HUMAN Deleterious Deleterious
P05106 ITB3_HUMAN Deleterious Neutral
Q29980 1B35_HUMAN Neutral Neutral
Q8WZ42 TITIN_HUMAN Neutral Neutral
P07911 UROM_HUMAN Deleterious Deleterious
Q9BSK1 ZN577_HUMAN Neutral Neutral
Q02643 GHRHR_HUMAN Deleterious Deleterious
Q9BZ23 PANK2_HUMAN Deleterious Deleterious
Q13501 SQSTM_HUMAN Deleterious Deleterious
P01023 A2MG_HUMAN Neutral Neutral
P22735 TGM1_HUMAN Deleterious Deleterious
Q14524 SCN5A_HUMAN Deleterious Deleterious
P34059 GALNS_HUMAN Deleterious Deleterious
P00751 CFAB_HUMAN Neutral Neutral
P00439 PH4H_HUMAN Deleterious Deleterious
P31431 SDC4_HUMAN Neutral Neutral
Q8NCR9 CLRN3_HUMAN Neutral Neutral
O60494 CUBN_HUMAN Neutral Neutral
Q8NFJ6 PKR2_HUMAN Neutral Deleterious
P00451 FA8_HUMAN Deleterious Deleterious
P00451 FA8_HUMAN Deleterious Deleterious
Q8N434 SVOPL_HUMAN Neutral Neutral
P49815 TSC2_HUMAN Deleterious Deleterious
P43246 MSH2_HUMAN Deleterious Deleterious
Q05066 SRY_HUMAN Deleterious Deleterious
Q8IZS5 OFCC1_HUMAN Neutral Neutral
P34059 GALNS_HUMAN Deleterious Deleterious
O60687 SRPX2_HUMAN Deleterious Deleterious
O95342 ABCBB_HUMAN Deleterious Neutral
P08034 CXB1_HUMAN Deleterious Deleterious
P53634 CATC_HUMAN Deleterious Deleterious
P43246 MSH2_HUMAN Deleterious Deleterious
P21452 NK2R_HUMAN Neutral Neutral
Q16678 CP1B1_HUMAN Deleterious Deleterious
P00367 DHE3_HUMAN Deleterious Deleterious
Q9NQ38 ISK5_HUMAN Neutral Neutral
O14896 IRF6_HUMAN Deleterious Deleterious
Q8IZF6 GP112_HUMAN Neutral Neutral
Q96LB3 IFT74_HUMAN Neutral Neutral
P51787 KCNQ1_HUMAN Deleterious Deleterious
Q5TGL8 CF145_HUMAN Neutral Neutral
O00217 NDUS8_HUMAN Deleterious Deleterious
P50914 RL14_HUMAN Neutral Neutral
Q9Y6S9 RPKL1_HUMAN Neutral Neutral
P15313 VATB1_HUMAN Deleterious Deleterious
O43493 TGON2_HUMAN Neutral Neutral
P42357 HUTH_HUMAN Deleterious Deleterious
O76090 BEST1_HUMAN Deleterious Deleterious
P02458 CO2A1_HUMAN Deleterious Deleterious
P32004 L1CAM_HUMAN Deleterious Deleterious
Q13332 PTPRS_HUMAN Neutral Neutral
P21359 NF1_HUMAN Deleterious Deleterious
Q9UM47 NOTC3_HUMAN Deleterious Deleterious
P60201 MYPR_HUMAN Deleterious Deleterious
P25024 CXCR1_HUMAN Neutral Neutral
P51570 GALK1_HUMAN Deleterious Deleterious
P35523 CLCN1_HUMAN Deleterious Deleterious
P04637 P53_HUMAN Deleterious Deleterious
P54098 DPOG1_HUMAN Deleterious Neutral
Q07837 SLC31_HUMAN Deleterious Deleterious
P15918 RAG1_HUMAN Deleterious Deleterious
P00439 PH4H_HUMAN Deleterious Deleterious
P28360 MSX1_HUMAN Deleterious Deleterious
Q92847 GHSR_HUMAN Neutral Deleterious
P10828 THB_HUMAN Deleterious Deleterious
Q2UY09 COSA1_HUMAN Neutral Neutral
Q08477 CP4F3_HUMAN Neutral Neutral
Q08188 TGM3_HUMAN Neutral Neutral
Q13323 BIK_HUMAN Neutral Neutral
Q9BT22 ALG1_HUMAN Neutral Deleterious
P11245 ARY2_HUMAN Neutral Neutral
Q6ZUB1 CI079_HUMAN Neutral Neutral
P26358 DNMT1_HUMAN Neutral Neutral
P02452 CO1A1_HUMAN Deleterious Deleterious
P00966 ASSY_HUMAN Deleterious Deleterious
P49748 ACADV_HUMAN Deleterious Deleterious
P16473 TSHR_HUMAN Deleterious Deleterious
P06280 AGAL_HUMAN Deleterious Deleterious
Q99959 PKP2_HUMAN Deleterious Deleterious
P29965 CD40L_HUMAN Deleterious Deleterious
P34059 GALNS_HUMAN Deleterious Neutral
P00156 CYB_HUMAN Deleterious Neutral
P35475 IDUA_HUMAN Deleterious Deleterious
Q9Y5S8 NOX1_HUMAN Neutral Neutral
P49768 PSN1_HUMAN Deleterious Deleterious
P12724 ECP_HUMAN Neutral Neutral
Q8NGK6 O52I1_HUMAN Neutral Neutral
P30518 V2R_HUMAN Deleterious Deleterious
O15305 PMM2_HUMAN Deleterious Deleterious
Q9NZC9 SMAL1_HUMAN Deleterious Deleterious
P16278 BGAL_HUMAN Deleterious Deleterious
Q14994 NR1I3_HUMAN Neutral Neutral
P55017 S12A3_HUMAN Deleterious Deleterious
P16473 TSHR_HUMAN Deleterious Deleterious
Q7Z333 SETX_HUMAN Deleterious Neutral
Q86SX6 GLRX5_HUMAN Neutral Neutral
P30566 PUR8_HUMAN Deleterious Deleterious
Q9Y2F5 K0947_HUMAN Neutral Neutral
P30793 GCH1_HUMAN Deleterious Deleterious
Q9UP65 PA24C_HUMAN Neutral Neutral
P57737 CORO7_HUMAN Neutral Neutral
P15863 PAX1_HUMAN Neutral Neutral
Q68DY1 ZN626_HUMAN Neutral Neutral
P08253 MMP2_HUMAN Deleterious Deleterious
P21439 MDR3_HUMAN Deleterious Deleterious
P02461 CO3A1_HUMAN Deleterious Deleterious
P00451 FA8_HUMAN Deleterious Deleterious
P04000 OPSR_HUMAN Neutral Neutral
P21912 DHSB_HUMAN Deleterious Deleterious
P30460 1B08_HUMAN Neutral Neutral
O15537 XLRS1_HUMAN Deleterious Deleterious
Q04771 ACVR1_HUMAN Neutral Neutral
P43246 MSH2_HUMAN Deleterious Deleterious
Q02809 PLOD1_HUMAN Deleterious Neutral
P10275 ANDR_HUMAN Deleterious Deleterious
P00451 FA8_HUMAN Deleterious Deleterious
O60671 RAD1_HUMAN Neutral Neutral
P08034 CXB1_HUMAN Deleterious Deleterious
Q8WZ42 TITIN_HUMAN Neutral Neutral
P78363 ABCA4_HUMAN Deleterious Deleterious
P00451 FA8_HUMAN Deleterious Deleterious
Q6NW34 CC017_HUMAN Neutral Neutral
P35555 FBN1_HUMAN Deleterious Deleterious
P02766 TTHY_HUMAN Deleterious Deleterious
P03989 1B27_HUMAN Neutral Neutral
P03915 NU5M_HUMAN Neutral Neutral
Q6ZVN8 RGMC_HUMAN Deleterious Deleterious
Q96FL9 GLT14_HUMAN Neutral Neutral
P35520 CBS_HUMAN Deleterious Deleterious
P10275 ANDR_HUMAN Deleterious Deleterious
P04439 1A03_HUMAN Neutral Neutral
P15056 BRAF1_HUMAN Deleterious Deleterious
P40337 VHL_HUMAN Deleterious Deleterious
Q03113 GNA12_HUMAN Neutral Neutral
O60934 NBN_HUMAN Neutral Neutral
P48728 GCST_HUMAN Deleterious Deleterious
P34995 PE2R1_HUMAN Neutral Neutral
P04439 1A03_HUMAN Neutral Neutral
Q8N4U5 T11L2_HUMAN Neutral Neutral
Q6NW34 CC017_HUMAN Neutral Neutral
Q9UKU7 ACAD8_HUMAN Deleterious Deleterious
Q8N8A6 DDX51_HUMAN Neutral Neutral
O00241 SIRB1_HUMAN Neutral Neutral
Q99456 K1C12_HUMAN Deleterious Deleterious
O75631 UPK3A_HUMAN Neutral Deleterious
P17813 EGLN_HUMAN Deleterious Deleterious
P00451 FA8_HUMAN Deleterious Deleterious
Q9NP74 PALMD_HUMAN Neutral Neutral
P12821 ACE_HUMAN Neutral Neutral
Q04656 ATP7A_HUMAN Deleterious Deleterious
P10275 ANDR_HUMAN Deleterious Deleterious
P10253 LYAG_HUMAN Deleterious Deleterious
Q2M3G0 ABCB5_HUMAN Neutral Neutral
A6NCF5 KLH33_HUMAN Neutral Neutral
P40337 VHL_HUMAN Deleterious Deleterious
P04629 NTRK1_HUMAN Neutral Deleterious
P04062 GLCM_HUMAN Deleterious Deleterious
Q8IY85 CQ057_HUMAN Neutral Neutral
Q9UHD1 CHRD1_HUMAN Neutral Neutral
O15232 MATN3_HUMAN Deleterious Deleterious
Q04844 ACHE_HUMAN Deleterious Neutral
Q9H0J4 QRIC2_HUMAN Neutral Neutral
Q9H251 CAD23_HUMAN Deleterious Deleterious
P04637 P53_HUMAN Deleterious Deleterious
P98161 PKD1_HUMAN Neutral Deleterious
P02649 APOE_HUMAN Neutral Neutral
P98161 PKD1_HUMAN Deleterious Deleterious
Q6P5W5 S39A4_HUMAN Deleterious Deleterious
O15118 NPC1_HUMAN Deleterious Deleterious
Q04721 NOTC2_HUMAN Neutral Deleterious
P11362 FGFR1_HUMAN Deleterious Deleterious
P04156 PRIO_HUMAN Deleterious Neutral
Q96L96 ALPK3_HUMAN Neutral Neutral
P78363 ABCA4_HUMAN Deleterious Deleterious
P05166 PCCB_HUMAN Deleterious Deleterious
Q8IUN9 CLC10_HUMAN Neutral Neutral
P54840 GYS2_HUMAN Deleterious Deleterious
P22607 FGFR3_HUMAN Deleterious Deleterious
Q9Y215 COLQ_HUMAN Deleterious Deleterious
Q06124 PTN11_HUMAN Deleterious Deleterious
Q96DC8 ECHD3_HUMAN Neutral Neutral
O60832 DKC1_HUMAN Deleterious Deleterious
Q99972 MYOC_HUMAN Neutral Deleterious
O00142 KITM_HUMAN Deleterious Deleterious
P38398 BRCA1_HUMAN Deleterious Deleterious
Q8WZ42 TITIN_HUMAN Neutral Neutral
Q6NUM9 RETST_HUMAN Neutral Neutral
P02766 TTHY_HUMAN Deleterious Neutral
Q99466 NOTC4_HUMAN Neutral Neutral
P26378 ELAV4_HUMAN Neutral Neutral
Q13007 IL24_HUMAN Neutral Neutral
P25189 MYP0_HUMAN Deleterious Deleterious
P01920 HB24_HUMAN Neutral Neutral
Q9UM47 NOTC3_HUMAN Deleterious Deleterious
Q16667 CDKN3_HUMAN Deleterious Deleterious
P04629 NTRK1_HUMAN Neutral Neutral
P50402 EMD_HUMAN Deleterious Deleterious
P02730 B3AT_HUMAN Deleterious Deleterious
P52952 NKX25_HUMAN Deleterious Deleterious
Q8NGN1 OR6T1_HUMAN Neutral Neutral
P33897 ABCD1_HUMAN Deleterious Deleterious
Q13315 ATM_HUMAN Deleterious Neutral
P09917 LOX5_HUMAN Neutral Neutral
Q16281 CNGA3_HUMAN Deleterious Deleterious
P00740 FA9_HUMAN Deleterious Deleterious
Q9UBX5 FBLN5_HUMAN Deleterious Deleterious
Q96JS3 PGBD1_HUMAN Neutral Neutral
Q99250 SCN2A_HUMAN Deleterious Deleterious
Q13873 BMPR2_HUMAN Deleterious Deleterious
P35670 ATP7B_HUMAN Deleterious Deleterious
P14410 SUIS_HUMAN Deleterious Deleterious
P02675 FIBB_HUMAN Neutral Neutral
P51688 SPHM_HUMAN Deleterious Deleterious
Q04844 ACHE_HUMAN Deleterious Deleterious
P14679 TYRO_HUMAN Deleterious Deleterious
P35625 TIMP3_HUMAN Deleterious Deleterious
P19021 AMD_HUMAN Neutral Neutral
P78363 ABCA4_HUMAN Deleterious Deleterious
P20742 PZP_HUMAN Neutral Neutral
P51580 TPMT_HUMAN Neutral Deleterious
P47211 GALR1_HUMAN Neutral Neutral
O95970 LGI1_HUMAN Deleterious Deleterious
Q4G0N8 S9A10_HUMAN Neutral Neutral
Q15116 PDCD1_HUMAN Neutral Neutral
P46100 ATRX_HUMAN Deleterious Deleterious
Q9HDC5 JPH1_HUMAN Neutral Neutral
Q8NG76 O2T33_HUMAN Neutral Neutral
Q8N339 MT1M_HUMAN Neutral Neutral
Q9H9V9 JMJD4_HUMAN Neutral Neutral
Q9NQC8 CK060_HUMAN Neutral Neutral
P02042 HBB_HUMAN Neutral Neutral
Q9NZ20 PA2G3_HUMAN Neutral Neutral
P10275 ANDR_HUMAN Deleterious Deleterious
P01241 SOMA_HUMAN Deleterious Deleterious
P11532 DMD_HUMAN Neutral Neutral
Q8NCB2 CAMKV_HUMAN Neutral Neutral
P12259 FA5_HUMAN Neutral Neutral
P11277 SPTB1_HUMAN Deleterious Neutral
P98160 PGBM_HUMAN Neutral Neutral
Q8TE67 ES8L3_HUMAN Neutral Neutral
Q8IYF3 TEX11_HUMAN Neutral Neutral
P00451 FA8_HUMAN Deleterious Deleterious
P31513 FMO3_HUMAN Deleterious Deleterious
Q14524 SCN5A_HUMAN Deleterious Deleterious
Q8NG48 LINS1_HUMAN Neutral Neutral
P30613 KPYR_HUMAN Deleterious Deleterious
Q92834 RPGR_HUMAN Deleterious Deleterious
Q92619 HMHA1_HUMAN Neutral Neutral
P78363 ABCA4_HUMAN Deleterious Deleterious
P63000 RAC1_HUMAN Neutral Neutral
Q15643 TRIPB_HUMAN Neutral Neutral
P22033 MUTA_HUMAN Deleterious Deleterious
P18074 ERCC2_HUMAN Deleterious Deleterious
Q14654 IRK11_HUMAN Deleterious Deleterious
P78527 PRKDC_HUMAN Neutral Neutral
Q9Y276 BCS1_HUMAN Deleterious Deleterious
Q13144 EI2BE_HUMAN Deleterious Deleterious
Q8IVF2 AHNK2_HUMAN Neutral Neutral
Q8NFG4 FLCN_HUMAN Deleterious Deleterious
Q13496 MTM1_HUMAN Deleterious Deleterious
P06737 PYGL_HUMAN Neutral Neutral
P00387 NB5R3_HUMAN Deleterious Neutral
Q15746 MYLK_HUMAN Neutral Neutral
P10275 ANDR_HUMAN Deleterious Deleterious
P25054 APC_HUMAN Deleterious Deleterious
Q9BY15 EMR3_HUMAN Neutral Neutral
Q8WW38 FOG2_HUMAN Neutral Neutral
Q9P126 CLC1B_HUMAN Neutral Neutral
Q13286 CLN3_HUMAN Deleterious Deleterious
O76039 CDKL5_HUMAN Neutral Deleterious
Q8IU89 LASS3_HUMAN Neutral Neutral
Q8IW45 CARKD_HUMAN Neutral Neutral
P78363 ABCA4_HUMAN Deleterious Neutral
Q9UBP0 SPAST_HUMAN Deleterious Deleterious
O15118 NPC1_HUMAN Deleterious Deleterious
P78504 JAG1_HUMAN Deleterious Deleterious
P06400 RB_HUMAN Deleterious Deleterious
P00740 FA9_HUMAN Deleterious Deleterious
Q12809 KCNH2_HUMAN Deleterious Deleterious
Q96PP9 GBP4_HUMAN Neutral Neutral
A8TX70 CO6A5_HUMAN Neutral Neutral
Q12923 PTN13_HUMAN Neutral Neutral
P09493 TPM1_HUMAN Deleterious Deleterious
P09417 DHPR_HUMAN Deleterious Deleterious
O75923 DYSF_HUMAN Deleterious Deleterious
P15848 ARSB_HUMAN Deleterious Deleterious
P08603 CFAH_HUMAN Deleterious Deleterious
P17900 SAP3_HUMAN Neutral Deleterious
Q06124 PTN11_HUMAN Deleterious Deleterious
P51608 MECP2_HUMAN Neutral Neutral
P01906 HA26_HUMAN Neutral Neutral
P00480 OTC_HUMAN Deleterious Deleterious
P21912 DHSB_HUMAN Deleterious Deleterious
P34059 GALNS_HUMAN Deleterious Deleterious
Q06710 PAX8_HUMAN Deleterious Neutral
P38935 SMBP2_HUMAN Deleterious Deleterious
P07902 GALT_HUMAN Deleterious Deleterious
Q16678 CP1B1_HUMAN Deleterious Deleterious
Q06187 BTK_HUMAN Deleterious Deleterious
P30613 KPYR_HUMAN Deleterious Deleterious
P23942 PRPH2_HUMAN Deleterious Deleterious
P40692 MLH1_HUMAN Deleterious Deleterious
P00367 DHE3_HUMAN Deleterious Deleterious
Q68DN1 CB016_HUMAN Neutral Neutral
P08F94 PKHD1_HUMAN Deleterious Neutral
Q96KN7 RPGR1_HUMAN Neutral Neutral
P03951 FA11_HUMAN Deleterious Deleterious
P25445 TNR6_HUMAN Deleterious Deleterious
O43657 TSN6_HUMAN Neutral Neutral
P02549 SPTA1_HUMAN Deleterious Deleterious
P22304 IDS_HUMAN Deleterious Deleterious
P55040 GEM_HUMAN Neutral Neutral
O15118 NPC1_HUMAN Deleterious Deleterious
Q8WZ42 TITIN_HUMAN Neutral Neutral
Q8WZ55 BSND_HUMAN Deleterious Deleterious
Q9H9V9 JMJD4_HUMAN Neutral Neutral
Q8NFJ9 BBS1_HUMAN Deleterious Deleterious
P35498 SCN1A_HUMAN Deleterious Deleterious
Q9BV10 ALG12_HUMAN Deleterious Deleterious
P43630 KI2L3_HUMAN Neutral Neutral
P08034 CXB1_HUMAN Deleterious Deleterious
Q99972 MYOC_HUMAN Deleterious Deleterious
P40337 VHL_HUMAN Deleterious Deleterious
O96017 CHK2_HUMAN Deleterious Neutral
P35670 ATP7B_HUMAN Deleterious Deleterious
Q9BZ23 PANK2_HUMAN Deleterious Deleterious
P53708 ITA8_HUMAN Neutral Neutral
P50897 PPT1_HUMAN Deleterious Deleterious
Q96L12 CALR3_HUMAN Neutral Neutral
Q15672 TWST1_HUMAN Deleterious Deleterious
P02766 TTHY_HUMAN Deleterious Deleterious
Q9H251 CAD23_HUMAN Deleterious Deleterious
Q7Z442 PK1L2_HUMAN Neutral Neutral
P35670 ATP7B_HUMAN Deleterious Deleterious
Q14896 MYPC3_HUMAN Deleterious Deleterious
Q7Z745 YE013_HUMAN Neutral Neutral
P04637 P53_HUMAN Deleterious Deleterious
P01189 COLI_HUMAN Neutral Neutral
Q03167 TGBR3_HUMAN Neutral Neutral
Q92563 TICN2_HUMAN Neutral Neutral
Q04844 ACHE_HUMAN Deleterious Deleterious
O95918 OR2H2_HUMAN Neutral Neutral
P30457 1A66_HUMAN Neutral Neutral
Q06124 PTN11_HUMAN Deleterious Deleterious
Q86YR7 MF2L2_HUMAN Neutral Neutral
O76090 BEST1_HUMAN Deleterious Deleterious
O14773 TPP1_HUMAN Deleterious Deleterious
Q9NQL9 DMRT3_HUMAN Neutral Neutral
Q86TY3 CN037_HUMAN Neutral Neutral
Q15542 TAF5_HUMAN Neutral Neutral
P57678 GEMI4_HUMAN Neutral Neutral
P05186 PPBT_HUMAN Deleterious Deleterious
O60290 ZN862_HUMAN Neutral Neutral
P78314 3BP2_HUMAN Deleterious Deleterious
Q9Y493 ZAN_HUMAN Neutral Neutral
Q9P2V4 LRIT1_HUMAN Neutral Neutral
O15118 NPC1_HUMAN Deleterious Deleterious
Q9UQ84 EXO1_HUMAN Neutral Neutral
Q14008 CKAP5_HUMAN Neutral Neutral
Q96P48 ARAP1_HUMAN Neutral Neutral
Q8IXZ2 ZC3H3_HUMAN Neutral Neutral
P41229 KDM5C_HUMAN Deleterious Deleterious
Q8N6M6 AMPO_HUMAN Neutral Neutral
P21217 FUT3_HUMAN Neutral Neutral
Q86YB8 ERO1B_HUMAN Neutral Neutral
P11712 CP2C9_HUMAN Neutral Neutral
P49815 TSC2_HUMAN Deleterious Deleterious
P55265 DSRAD_HUMAN Neutral Neutral
O96017 CHK2_HUMAN Deleterious Deleterious
Q95365 1B38_HUMAN Neutral Neutral
P28329 CLAT_HUMAN Deleterious Neutral
O00462 MANBA_HUMAN Neutral Neutral
Q7Z7M9 GALT5_HUMAN Neutral Neutral
Q15034 HERC3_HUMAN Neutral Neutral
Q01432 AMPD3_HUMAN Deleterious Deleterious
Q9BX79 STRA6_HUMAN Neutral Deleterious
P04114 APOB_HUMAN Neutral Deleterious
P50747 BPL1_HUMAN Deleterious Deleterious
Q8N661 TM86B_HUMAN Neutral Neutral
Q8IYK2 CC105_HUMAN Neutral Neutral
O15118 NPC1_HUMAN Deleterious Deleterious
P52952 NKX25_HUMAN Deleterious Deleterious
O15118 NPC1_HUMAN Deleterious Deleterious
P30968 GNRHR_HUMAN Deleterious Deleterious
P30453 1A34_HUMAN Neutral Neutral
A6NJ78 ME5D1_HUMAN Neutral Neutral
Q04637 IF4G1_HUMAN Neutral Neutral
P22033 MUTA_HUMAN Deleterious Deleterious
P0C862 C1QT9_HUMAN Neutral Neutral
P17066 HSP76_HUMAN Neutral Neutral
Q9GZX3 CHST6_HUMAN Deleterious Deleterious
Q8TDN2 KCNV2_HUMAN Deleterious Deleterious
Q2M1P5 KIF7_HUMAN Neutral Neutral
Q6ZN66 GBP6_HUMAN Neutral Neutral
Q92947 GCDH_HUMAN Deleterious Deleterious
Q86UE8 TLK2_HUMAN Neutral Neutral
Q8TDW7 FAT3_HUMAN Neutral Neutral
P00740 FA9_HUMAN Deleterious Deleterious
Q08378 GOGA3_HUMAN Neutral Neutral
Q00604 NDP_HUMAN Deleterious Deleterious
Q9H8L6 MMRN2_HUMAN Neutral Neutral
P35670 ATP7B_HUMAN Deleterious Deleterious
Q9UN66 PCDB8_HUMAN Neutral Neutral
P40337 VHL_HUMAN Deleterious Deleterious
Q13635 PTC1_HUMAN Deleterious Deleterious
P01008 ANT3_HUMAN Deleterious Deleterious
P63092 GNAS2_HUMAN Deleterious Deleterious
P54764 EPHA4_HUMAN Neutral Neutral
Q96PL5 ERMAP_HUMAN Neutral Neutral
P21439 MDR3_HUMAN Neutral Deleterious
P23945 FSHR_HUMAN Deleterious Deleterious
Q99972 MYOC_HUMAN Deleterious Deleterious
P54725 RD23A_HUMAN Neutral Neutral
P01889 1B07_HUMAN Neutral Neutral
P06280 AGAL_HUMAN Deleterious Deleterious
P33897 ABCD1_HUMAN Deleterious Deleterious
Q9Y5E5 PCDB4_HUMAN Neutral Neutral
Q6ZMY3 SPOC1_HUMAN Neutral Neutral
O15055 PER2_HUMAN Neutral Neutral
P42771 CD2A1_HUMAN Deleterious Neutral
Q93099 HGD_HUMAN Deleterious Deleterious
Q07820 MCL1_HUMAN Neutral Neutral
Q8IWX7 UN45B_HUMAN Neutral Neutral
P16144 ITB4_HUMAN Deleterious Deleterious
O94854 K0754_HUMAN Neutral Neutral
Q14114 LRP8_HUMAN Neutral Neutral
A4D1S0 KLRG2_HUMAN Neutral Neutral
P13569 CFTR_HUMAN Deleterious Deleterious
Q06187 BTK_HUMAN Deleterious Deleterious
P15289 ARSA_HUMAN Deleterious Neutral
Q09428 ABCC8_HUMAN Deleterious Deleterious
A1A4Y4 IRGM_HUMAN Neutral Neutral
P16442 BGAT_HUMAN Neutral Neutral
P15289 ARSA_HUMAN Deleterious Deleterious
P01571 IFN17_HUMAN Neutral Neutral
P0CG30 GSTT1_HUMAN Neutral Neutral
Q86VI3 IQGA3_HUMAN Neutral Neutral
Q5UIP0 RIF1_HUMAN Neutral Neutral
P40692 MLH1_HUMAN Deleterious Deleterious
Q14166 TTL12_HUMAN Neutral Neutral
P35670 ATP7B_HUMAN Deleterious Deleterious
P43235 CATK_HUMAN Deleterious Deleterious
Q03403 TFF2_HUMAN Neutral Neutral
O15232 MATN3_HUMAN Deleterious Deleterious
P04637 P53_HUMAN Deleterious Deleterious
P43080 GUC1A_HUMAN Deleterious Deleterious
P10321 1C07_HUMAN Neutral Neutral
P22830 HEMH_HUMAN Deleterious Deleterious
P13569 CFTR_HUMAN Deleterious Deleterious
Q9BYJ1 LOX15_HUMAN Neutral Neutral
P54098 DPOG1_HUMAN Deleterious Neutral
O00175 CCL24_HUMAN Neutral Neutral
Q9BTW9 TBCD_HUMAN Neutral Neutral
Q8WZ42 TITIN_HUMAN Neutral Neutral
P05186 PPBT_HUMAN Deleterious Deleterious
P19544 WT1_HUMAN Deleterious Deleterious
P02766 TTHY_HUMAN Deleterious Deleterious
Q14593 ZN273_HUMAN Neutral Neutral
P38935 SMBP2_HUMAN Deleterious Deleterious
P10253 LYAG_HUMAN Deleterious Deleterious
Q68CP4 HGNAT_HUMAN Deleterious Deleterious
Q7Z407 CSMD3_HUMAN Neutral Neutral
O43280 TREA_HUMAN Neutral Neutral
Q75N90 FBN3_HUMAN Neutral Neutral
Q9BWS9 CHID1_HUMAN Neutral Neutral
Q9UQF0 ENW1_HUMAN Neutral Neutral
P04637 P53_HUMAN Deleterious Deleterious
Q14050 CO9A3_HUMAN Neutral Neutral
Q9UQP3 TENN_HUMAN Neutral Neutral
Q9UPZ9 ICK_HUMAN Neutral Neutral
P13746 1A11_HUMAN Neutral Neutral
P35555 FBN1_HUMAN Deleterious Deleterious
Q96MT8 CEP63_HUMAN Neutral Neutral
Q9UKK3 PARP4_HUMAN Neutral Neutral
O95970 LGI1_HUMAN Deleterious Deleterious
Q9H251 CAD23_HUMAN Deleterious Deleterious
P01008 IPSP_HUMAN Deleterious Neutral
Q5VT25 MRCKA_HUMAN Neutral Neutral
O95477 ABCA1_HUMAN Deleterious Deleterious
P22304 IDS_HUMAN Deleterious Deleterious
O75354 ENTP6_HUMAN Neutral Neutral
Q0VDD8 DYH14_HUMAN Neutral Neutral
P16435 NCPR_HUMAN Deleterious Deleterious
Q99490 AGAP2_HUMAN Deleterious Deleterious
Q9NYQ6 CELR1_HUMAN Neutral Neutral
Q9UNH5 CC14A_HUMAN Neutral Neutral
Q96CV9 OPTN_HUMAN Neutral Deleterious
P05177 CP1A2_HUMAN Neutral Neutral
P00480 OTC_HUMAN Deleterious Deleterious
P26440 IVD_HUMAN Deleterious Deleterious
P11310 ACADM_HUMAN Deleterious Deleterious
P28340 DPOD1_HUMAN Neutral Neutral
Q15334 L2GL1_HUMAN Neutral Neutral
P16442 BGAT_HUMAN Neutral Neutral
P06865 HEXA_HUMAN Deleterious Deleterious
Q13049 TRI32_HUMAN Deleterious Deleterious
Q96BW5 PTER_HUMAN Neutral Neutral
Q9GZR2 REXO4_HUMAN Neutral Neutral
Q9Y5I7 CLD16_HUMAN Deleterious Deleterious
Q00604 NDP_HUMAN Deleterious Deleterious
P48637 GSHB_HUMAN Deleterious Neutral
P13584 CP4B1_HUMAN Neutral Neutral
P06865 HEXA_HUMAN Deleterious Deleterious
Q8IY84 NIM1_HUMAN Neutral Neutral
P78324 SHPS1_HUMAN Neutral Neutral
O00255 MEN1_HUMAN Deleterious Deleterious
P13569 CFTR_HUMAN Deleterious Deleterious
P29400 CO4A5_HUMAN Deleterious Deleterious
Q16557 PSG3_HUMAN Neutral Neutral
Q14929 ZN169_HUMAN Neutral Neutral
Q29980 1B57_HUMAN Neutral Neutral
P16615 AT2A2_HUMAN Deleterious Deleterious
P51168 SCNNB_HUMAN Deleterious Deleterious
Q13813 SPTA1_HUMAN Neutral Neutral
Q13936 CAC1C_HUMAN Neutral Deleterious
O95371 OR2C1_HUMAN Neutral Neutral
Q9UJ71 CLC4K_HUMAN Neutral Neutral
Q6IQ55 TTBK2_HUMAN Neutral Neutral
Q92947 GCDH_HUMAN Deleterious Deleterious
P24752 THIL_HUMAN Deleterious Deleterious
O60858 TRI13_HUMAN Neutral Neutral
Q9HC77 CENPJ_HUMAN Neutral Deleterious
P38398 BRCA1_HUMAN Deleterious Deleterious
Q8TAF8 TMHS_HUMAN Deleterious Deleterious
P35575 G6PC_HUMAN Deleterious Deleterious
P05112 IL4_HUMAN Neutral Neutral
P22735 TGM1_HUMAN Deleterious Deleterious
P21817 RYR1_HUMAN Deleterious Deleterious
P04180 LCAT_HUMAN Deleterious Deleterious
P78562 PHEX_HUMAN Deleterious Deleterious
P04141 CSF2_HUMAN Neutral Neutral
Q9Y253 POLH_HUMAN Deleterious Neutral
P08235 MCR_HUMAN Deleterious Deleterious
O95006 OR2F2_HUMAN Neutral Neutral
P54098 DPOG1_HUMAN Deleterious Deleterious
O95954 FTCD_HUMAN Deleterious Deleterious
Q04671 P_HUMAN Deleterious Deleterious
Q8IV63 VRK3_HUMAN Neutral Neutral
Q5U5Z8 CBPC2_HUMAN Neutral Neutral
Q9NP94 S39A2_HUMAN Neutral Neutral
P29597 TYK2_HUMAN Neutral Neutral
P01116 RASK_HUMAN Deleterious Deleterious
P0C263 SBK2_HUMAN Neutral Neutral
P04222 1C03_HUMAN Neutral Neutral
P49770 EI2BB_HUMAN Deleterious Deleterious
P00439 PH4H_HUMAN Deleterious Deleterious
P35680 HNF1B_HUMAN Deleterious Deleterious
P34059 GALNS_HUMAN Deleterious Deleterious
P21802 FGFR2_HUMAN Deleterious Deleterious
P10275 ANDR_HUMAN Deleterious Deleterious
P49326 FMO5_HUMAN Neutral Neutral
Q9BXF9 TEKT3_HUMAN Neutral Neutral
P20823 HNF1A_HUMAN Deleterious Deleterious
P40337 VHL_HUMAN Deleterious Deleterious
O95999 BCL10_HUMAN Deleterious Deleterious
P82279 CRUM1_HUMAN Deleterious Deleterious
Q9HBA0 TRPV4_HUMAN Neutral Neutral
Q96RF0 SNX18_HUMAN Neutral Neutral
P35670 ATP7B_HUMAN Deleterious Deleterious
P13765 2B11_HUMAN Neutral Neutral
Q9ULE3 DEN2A_HUMAN Neutral Neutral
Q6L9W6 B4GN3_HUMAN Neutral Neutral
Q15822 ACHA2_HUMAN Neutral Deleterious
Q8IUH8 IMP5_HUMAN Neutral Neutral
P13224 GP1BB_HUMAN Deleterious Deleterious
P22079 PERL_HUMAN Neutral Neutral
P98194 AT2C1_HUMAN Deleterious Deleterious
Q04671 P_HUMAN Deleterious Deleterious
Q6VVB1 NHLC1_HUMAN Deleterious Deleterious
P05091 ALDH2_HUMAN Neutral Neutral
P53992 SC24C_HUMAN Neutral Neutral
P46939 UTRO_HUMAN Neutral Neutral
P22309 UD11_HUMAN Deleterious Deleterious
Q96L50 LLR1_HUMAN Neutral Neutral
O15213 WDR46_HUMAN Neutral Neutral
Q9BQ95 ECSIT_HUMAN Neutral Neutral
P02461 CO3A1_HUMAN Deleterious Deleterious
Q06124 PTN11_HUMAN Deleterious Deleterious
Q8NEF3 CC112_HUMAN Neutral Neutral
O00294 TULP1_HUMAN Deleterious Deleterious
Q8WZ42 TITIN_HUMAN Neutral Neutral
P00740 FA9_HUMAN Deleterious Deleterious
P24347 MMP11_HUMAN Neutral Neutral
Q8IY47 KBTB2_HUMAN Neutral Neutral
P45379 TNNT2_HUMAN Deleterious Deleterious
Q9H0F7 ARL6_HUMAN Neutral Deleterious
Q8NCP5 ZBT44_HUMAN Neutral Neutral
P39019 RS19_HUMAN Deleterious Deleterious
Q99714 HCD2_HUMAN Deleterious Deleterious
Q8WTR7 ZN473_HUMAN Neutral Neutral
P35556 FBN2_HUMAN Deleterious Deleterious
Q9NY91 SC5A4_HUMAN Neutral Neutral
Q13190 STX5_HUMAN Neutral Neutral
Q8TDB6 DTX3L_HUMAN Neutral Neutral
Q9H0F7 ARL6_HUMAN Neutral Deleterious
O14960 LECT2_HUMAN Neutral Neutral
Q0JRZ9 FCHO2_HUMAN Neutral Neutral
P54577 SYYC_HUMAN Neutral Deleterious
P22033 MUTA_HUMAN Deleterious Deleterious
Q12809 KCNH2_HUMAN Deleterious Deleterious
P29400 CO4A5_HUMAN Deleterious Deleterious
Q01974 ROR2_HUMAN Neutral Neutral
Q9NQ86 TRI36_HUMAN Neutral Neutral
P21108 PRPS3_HUMAN Deleterious Neutral
Q8N9K5 ZN565_HUMAN Neutral Neutral
O75962 TRIO_HUMAN Neutral Neutral
P07359 GP1BA_HUMAN Deleterious Deleterious
Q8TB24 RIN3_HUMAN Neutral Neutral
Q01974 ROR2_HUMAN Neutral Neutral
P33076 C2TA_HUMAN Neutral Neutral
Q8N6L0 CC155_HUMAN Neutral Neutral
Q9H251 CAD23_HUMAN Deleterious Neutral
Q07864 DPOE1_HUMAN Neutral Neutral
P35612 ADDB_HUMAN Neutral Neutral
P43246 MSH2_HUMAN Deleterious Deleterious
Q5THK1 CV030_HUMAN Neutral Neutral
Q2M2I8 AAK1_HUMAN Neutral Neutral
P17302 CXA1_HUMAN Deleterious Deleterious
P12883 MYH7_HUMAN Deleterious Deleterious
P02730 B3AT_HUMAN Deleterious Deleterious
P07902 GALT_HUMAN Deleterious Deleterious
Q30201 HFE_HUMAN Deleterious Deleterious
P02458 CO2A1_HUMAN Deleterious Deleterious
P35670 ATP7B_HUMAN Deleterious Deleterious
Q8NFJ6 PKR2_HUMAN Deleterious Deleterious
P20594 ANPRB_HUMAN Deleterious Deleterious
Q9UBM7 DHCR7_HUMAN Deleterious Deleterious
P05546 HEP2_HUMAN Neutral Deleterious
P39019 RS19_HUMAN Deleterious Deleterious
P24941 CDK2_HUMAN Neutral Neutral
O15287 FANCG_HUMAN Neutral Neutral
Q76LX8 ATS13_HUMAN Deleterious Deleterious
P08F94 PKHD1_HUMAN Deleterious Deleterious
P22830 HEMH_HUMAN Deleterious Deleterious
Q8NGK1 O51G1_HUMAN Neutral Neutral
Q96LK8 CQ046_HUMAN Neutral Neutral
P30504 1C04_HUMAN Neutral Neutral
P07902 GALT_HUMAN Deleterious Deleterious
O43708 MAAI_HUMAN Neutral Neutral
P04114 APOB_HUMAN Neutral Neutral
Q9UM47 NOTC3_HUMAN Deleterious Deleterious
Q9BY27 DGC6L_HUMAN Neutral Neutral
Q96A28 SLAF9_HUMAN Neutral Neutral
Q5JPE7 NOMO2_HUMAN Neutral Neutral
Q711Q0 CJ071_HUMAN Neutral Neutral
Q8IWU2 LMTK2_HUMAN Neutral Neutral
Q14524 SCN5A_HUMAN Deleterious Deleterious
Q06187 BTK_HUMAN Deleterious Deleterious
O95999 BCL10_HUMAN Deleterious Deleterious
Q14524 SCN5A_HUMAN Deleterious Deleterious
P10828 THB_HUMAN Deleterious Deleterious
P10275 ANDR_HUMAN Deleterious Deleterious
Q9P2S5 WDR8_HUMAN Neutral Neutral
Q495D7 CL036_HUMAN Neutral Neutral
Q9H8X3 CF208_HUMAN Neutral Neutral
P35680 HNF1B_HUMAN Deleterious Deleterious
P53420 CO4A4_HUMAN Neutral Neutral
Q96GP6 SREC2_HUMAN Neutral Neutral
Q8IWX7 UN45B_HUMAN Neutral Neutral
P35498 SCN1A_HUMAN Deleterious Deleterious
P22309 UD11_HUMAN Deleterious Deleterious
Q9ULV0 MYO5B_HUMAN Neutral Deleterious
Q13009 TIAM1_HUMAN Neutral Neutral
P55157 MTP_HUMAN Deleterious Neutral
P35555 FBN1_HUMAN Deleterious Deleterious
P78363 ABCA4_HUMAN Deleterious Deleterious
P21439 MDR3_HUMAN Deleterious Deleterious
Q8NG66 NEK11_HUMAN Neutral Neutral
Q00604 NDP_HUMAN Deleterious Deleterious
Q8N0S2 SYCE1_HUMAN Neutral Neutral
P68032 ACTC_HUMAN Deleterious Deleterious
Q5VT06 CE350_HUMAN Neutral Neutral
P05155 IC1_HUMAN Deleterious Deleterious
P37023 ACVL1_HUMAN Deleterious Deleterious
Q09428 ABCC8_HUMAN Deleterious Deleterious
Q13144 EI2BE_HUMAN Deleterious Deleterious
Q9BRR8 GPTC1_HUMAN Neutral Neutral
P49682 CXCR3_HUMAN Neutral Neutral
P62826 RAN_HUMAN Neutral Neutral
P82279 CRUM1_HUMAN Deleterious Deleterious
Q8NGE7 OR9K2_HUMAN Neutral Neutral
Q9H792 SG269_HUMAN Neutral Neutral
Q9NQW8 CNGB3_HUMAN Deleterious Deleterious
P02774 VTDB_HUMAN Neutral Neutral
O95376 ARI2_HUMAN Neutral Neutral
O00221 IKBE_HUMAN Neutral Neutral
P03956 MMP1_HUMAN Neutral Neutral
P00451 FA8_HUMAN Deleterious Deleterious
Q9NQG6 SMC7L_HUMAN Neutral Neutral
P51608 MECP2_HUMAN Deleterious Deleterious
Q96KK4 O10C1_HUMAN Neutral Neutral
Q6P995 F171B_HUMAN Neutral Neutral
Q9HC29 NOD2_HUMAN Deleterious Deleterious
P42858 HD_HUMAN Neutral Neutral
P14679 TYRO_HUMAN Deleterious Deleterious
P40337 VHL_HUMAN Deleterious Deleterious
P32004 L1CAM_HUMAN Deleterious Neutral
Q9UI10 EI2BD_HUMAN Deleterious Deleterious
P22735 TGM1_HUMAN Deleterious Deleterious
P00387 NB5R3_HUMAN Neutral Deleterious
Q9BZQ8 NIBAN_HUMAN Neutral Neutral
Q8N465 D2HDH_HUMAN Deleterious Deleterious
Q5HYA8 MKS3_HUMAN Deleterious Deleterious
Q8TDI7 TMC2_HUMAN Neutral Neutral
O15118 NPC1_HUMAN Deleterious Deleterious
P0C1H6 H2BFM_HUMAN Neutral Neutral
O15178 BRAC_HUMAN Neutral Neutral
Q96MR6 WDR65_HUMAN Neutral Neutral
P42771 CD2A1_HUMAN Deleterious Deleterious
P09601 HMOX1_HUMAN Neutral Neutral
Q29980 1A02_HUMAN Neutral Neutral
Q16594 TAF9_HUMAN Neutral Neutral
Q14654 IRK11_HUMAN Deleterious Deleterious
Q92834 RPGR_HUMAN Deleterious Deleterious
P01130 LDLR_HUMAN Deleterious Deleterious
P11498 PYC_HUMAN Deleterious Deleterious
O76024 WFS1_HUMAN Deleterious Neutral
P13569 CFTR_HUMAN Deleterious Deleterious
Q13702 RAPSN_HUMAN Deleterious Deleterious
P22304 IDS_HUMAN Deleterious Deleterious
Q9Y6N5 SQRD_HUMAN Neutral Neutral
Q9BXC9 BBS2_HUMAN Deleterious Deleterious
Q29983 MICA_HUMAN Neutral Neutral
P04049 RAF1_HUMAN Deleterious Deleterious
Q6PEY2 TBA3E_HUMAN Neutral Neutral
Q00604 NDP_HUMAN Deleterious Deleterious
Q9Y3A4 RRP7A_HUMAN Neutral Neutral
P00746 CFAD_HUMAN Deleterious Deleterious
P08236 BGLR_HUMAN Deleterious Deleterious
Q15800 ERG25_HUMAN Neutral Neutral
Q01453 PMP22_HUMAN Deleterious Deleterious
Q8WZ42 TITIN_HUMAN Neutral Neutral
Q8TD57 DYH3_HUMAN Neutral Neutral
Q96P20 NALP3_HUMAN Deleterious Deleterious
Q99490 AGAP2_HUMAN Deleterious Deleterious
Q9NZC9 SMAL1_HUMAN Deleterious Deleterious
P08684 CP3A4_HUMAN Neutral Neutral
P30793 GCH1_HUMAN Deleterious Deleterious
Q02094 RHAG_HUMAN Deleterious Deleterious
Q14289 FAK2_HUMAN Neutral Neutral
Q8IYP9 ZDH23_HUMAN Neutral Neutral
Q6WRI0 IGS10_HUMAN Neutral Neutral
Q3T906 GNPTA_HUMAN Neutral Deleterious
Q9UHC1 MLH3_HUMAN Neutral Neutral
P23280 CAH6_HUMAN Neutral Neutral
P35670 ATP7B_HUMAN Deleterious Deleterious
Q6P1M3 L2GL2_HUMAN Neutral Neutral
O15305 PMM2_HUMAN Deleterious Deleterious
P07320 CRGD_HUMAN Deleterious Neutral
P04156 PRIO_HUMAN Deleterious Deleterious
O75324 SNN_HUMAN Neutral Neutral
Q8TE73 DYH5_HUMAN Deleterious Neutral
P35670 ATP7B_HUMAN Deleterious Deleterious
Q8TAM1 BBS10_HUMAN Deleterious Deleterious
Q8WWA0 ITLN1_HUMAN Neutral Neutral
P01130 LDLR_HUMAN Deleterious Deleterious
P01266 THYG_HUMAN Neutral Neutral
O76090 BEST1_HUMAN Deleterious Deleterious
Q5T5U3 RHG21_HUMAN Neutral Neutral
Q16671 AMHR2_HUMAN Deleterious Deleterious
P22830 HEMH_HUMAN Deleterious Deleterious
P49815 TSC2_HUMAN Deleterious Deleterious
Q13496 MTM1_HUMAN Deleterious Deleterious
P04637 P53_HUMAN Deleterious Deleterious
P08922 ROS_HUMAN Neutral Neutral
Q9UH17 ABC3B_HUMAN Neutral Neutral
Q8NGL4 OR5DD_HUMAN Neutral Neutral
P21817 RYR1_HUMAN Deleterious Deleterious
Q7Z4T9 AAT1_HUMAN Neutral Neutral
P10071 GLI3_HUMAN Neutral Deleterious
P12883 MYH7_HUMAN Deleterious Deleterious
P78363 ABCA4_HUMAN Deleterious Deleterious
O15118 NPC1_HUMAN Deleterious Deleterious
P10398 ARAF_HUMAN Neutral Neutral
Q9BY76 ANGL4_HUMAN Neutral Neutral
Q9UM47 NOTC3_HUMAN Deleterious Deleterious
P42771 CD2A1_HUMAN Deleterious Neutral
P78504 JAG1_HUMAN Deleterious Deleterious
Q96EZ4 MYEOV_HUMAN Neutral Neutral
P52952 NKX25_HUMAN Deleterious Deleterious
O75563 SKAP2_HUMAN Neutral Neutral
P12883 MYH7_HUMAN Deleterious Deleterious
Q8NBP7 PCSK9_HUMAN Neutral Neutral
P29400 CO4A5_HUMAN Deleterious Deleterious
Q9BVL4 SELO_HUMAN Neutral Neutral
P02649 APOE_HUMAN Neutral Neutral
P07225 PROS_HUMAN Deleterious Deleterious
Q3MHD2 LSM12_HUMAN Neutral Neutral
P51811 XK_HUMAN Deleterious Deleterious
Q8N960 CE120_HUMAN Neutral Neutral
P36551 HEM6_HUMAN Deleterious Deleterious
Q2LD37 K1109_HUMAN Neutral Neutral
Q9UK61 CC063_HUMAN Neutral Neutral
Q14739 LBR_HUMAN Deleterious Neutral
Q9P2K5 MYEF2_HUMAN Neutral Neutral
Q9HAY2 MAGF1_HUMAN Neutral Neutral
Q09472 EP300_HUMAN Deleterious Neutral
Q9Y345 SC6A5_HUMAN Deleterious Neutral
Q13950 RUNX2_HUMAN Deleterious Deleterious
Q9Y625 GPC6_HUMAN Neutral Neutral
O15069 NACAD_HUMAN Neutral Neutral
Q9BYR7 KRA32_HUMAN Neutral Neutral
Q8WZ42 TITIN_HUMAN Neutral Neutral
Q93075 TATD2_HUMAN Neutral Neutral
Q9UBM7 DHCR7_HUMAN Deleterious Deleterious
P49790 NU153_HUMAN Neutral Neutral
P43026 GDF5_HUMAN Deleterious Deleterious
P10828 THB_HUMAN Deleterious Deleterious
Q9UPR0 PLCL2_HUMAN Neutral Neutral
P51608 MECP2_HUMAN Deleterious Deleterious
P29033 CXB2_HUMAN Deleterious Deleterious
Q9GZR1 SENP6_HUMAN Neutral Neutral
Q9P0L2 MARK1_HUMAN Neutral Neutral
P50461 CSRP3_HUMAN Deleterious Deleterious
O75445 USH2A_HUMAN Deleterious Deleterious
P21860 ERBB3_HUMAN Neutral Neutral
P01130 LDLR_HUMAN Deleterious Deleterious
Q9BWW9 APOL5_HUMAN Neutral Neutral
Q9BXM7 PINK1_HUMAN Deleterious Neutral
P04637 P53_HUMAN Deleterious Deleterious
Q96RQ3 MCCA_HUMAN Deleterious Deleterious
Q99572 P2RX7_HUMAN Neutral Neutral
Q4G0P3 HYDIN_HUMAN Neutral Neutral
Q86UQ4 ABCAD_HUMAN Neutral Neutral
P33897 ABCD1_HUMAN Deleterious Deleterious
Q14896 MYPC3_HUMAN Deleterious Deleterious
Q14695 K0087_HUMAN Neutral Neutral
P22557 HEM0_HUMAN Deleterious Deleterious
Q8IWE2 NXP20_HUMAN Neutral Neutral
P16278 BGAL_HUMAN Deleterious Deleterious
P15289 ARSA_HUMAN Deleterious Deleterious
P22304 IDS_HUMAN Deleterious Deleterious
P98161 PKD1_HUMAN Deleterious Deleterious
Q99990 VGLL1_HUMAN Neutral Neutral
Q13402 MYO7A_HUMAN Deleterious Neutral
P51956 NEK3_HUMAN Neutral Neutral
P02766 TTHY_HUMAN Deleterious Deleterious
Q9NZW4 DSPP_HUMAN Neutral Deleterious
P12883 MYH7_HUMAN Deleterious Neutral
P11217 PYGM_HUMAN Deleterious Deleterious
Q7Z333 SETX_HUMAN Deleterious Deleterious
P51170 SCNNG_HUMAN Neutral Neutral
P13942 COBA2_HUMAN Neutral Deleterious
Q63HK3 ZKSC2_HUMAN Neutral Neutral
P30154 2AAB_HUMAN Deleterious Deleterious
P04275 VWF_HUMAN Deleterious Neutral
P08397 HEM3_HUMAN Deleterious Deleterious
P08588 AGTR1_HUMAN Neutral Neutral
P51587 BRCA2_HUMAN Neutral Deleterious
P00441 SODC_HUMAN Deleterious Deleterious
P35670 ATP7B_HUMAN Deleterious Deleterious
P35555 FBN1_HUMAN Deleterious Deleterious
O75369 FLNB_HUMAN Deleterious Deleterious
Q8N159 NAGS_HUMAN Deleterious Deleterious
Q49A26 GLYR1_HUMAN Neutral Neutral
Q9BXM7 PINK1_HUMAN Deleterious Deleterious
Q8IUG5 MY18B_HUMAN Deleterious Deleterious
O76039 CDKL5_HUMAN Deleterious Deleterious
P49815 TSC2_HUMAN Deleterious Neutral
Q6WRI0 IGS10_HUMAN Neutral Neutral
P54802 ANAG_HUMAN Deleterious Deleterious
Q9ULV0 MYO5B_HUMAN Neutral Neutral
P04637 P53_HUMAN Deleterious Deleterious
Q92889 XPF_HUMAN Neutral Deleterious
O00410 IPO5_HUMAN Neutral Neutral
P08514 ITA2B_HUMAN Deleterious Deleterious
O95278 EPM2A_HUMAN Deleterious Deleterious
P22735 TGM1_HUMAN Deleterious Deleterious
Q8WZ92 OR5P2_HUMAN Neutral Neutral
O00241 SIRB1_HUMAN Neutral Neutral
P21709 EPHA1_HUMAN Neutral Neutral
Q14654 IRK11_HUMAN Deleterious Deleterious
Q14678 KANK1_HUMAN Neutral Neutral
Q00266 METK1_HUMAN Deleterious Deleterious
P04839 CY24B_HUMAN Deleterious Deleterious
Q8WZA0 LZIC_HUMAN Neutral Neutral
Q9NUW8 TYDP1_HUMAN Neutral Neutral
P60174 TPIS_HUMAN Deleterious Deleterious
P16615 AT2A2_HUMAN Deleterious Deleterious
P05186 PPBT_HUMAN Deleterious Deleterious
Q99250 SCN2A_HUMAN Deleterious Deleterious
P00451 FA8_HUMAN Deleterious Deleterious
P23526 SAHH_HUMAN Deleterious Neutral
P10275 ANDR_HUMAN Deleterious Deleterious
Q9BY76 ANGL4_HUMAN Neutral Neutral
P56945 BCAR1_HUMAN Neutral Neutral
Q9H1C7 CE032_HUMAN Neutral Neutral
Q3SXY7 LRIT3_HUMAN Neutral Neutral
Q5SY16 NOL9_HUMAN Neutral Neutral
P04637 P53_HUMAN Deleterious Deleterious
Q9GZP7 VN1R1_HUMAN Neutral Neutral
Q8TBB5 KLDC4_HUMAN Neutral Neutral
O15055 PER2_HUMAN Neutral Neutral
P59047 NALP5_HUMAN Neutral Neutral
P02787 TRFE_HUMAN Neutral Deleterious
O95613 PCNT_HUMAN Neutral Neutral
Q9BRR0 ZKSC3_HUMAN Neutral Neutral
P54098 DPOG1_HUMAN Deleterious Deleterious
P35670 ATP7B_HUMAN Deleterious Deleterious
P08034 CXB1_HUMAN Deleterious Deleterious
P08514 ITA2B_HUMAN Deleterious Deleterious
Q6W3E5 GDPD4_HUMAN Neutral Neutral
P60484 PTEN_HUMAN Deleterious Deleterious
Q15643 TRIPB_HUMAN Neutral Neutral
Q93099 HGD_HUMAN Deleterious Deleterious
P35504 UD15_HUMAN Neutral Neutral
P10275 ANDR_HUMAN Deleterious Deleterious
Q8N146 OR8H3_HUMAN Neutral Neutral
Q13950 RUNX2_HUMAN Deleterious Deleterious
O94804 STK10_HUMAN Neutral Deleterious
O43186 CRX_HUMAN Deleterious Deleterious
P00480 OTC_HUMAN Deleterious Deleterious
Q6P0Q8 MAST2_HUMAN Neutral Neutral
Q96QS3 ARX_HUMAN Deleterious Deleterious
Q16586 SGCA_HUMAN Deleterious Deleterious
Q8N2E2 VWDE_HUMAN Neutral Neutral
P01568 IFN21_HUMAN Neutral Neutral
P10275 ANDR_HUMAN Deleterious Deleterious
P10912 GHR_HUMAN Deleterious Deleterious
P53634 CATC_HUMAN Deleterious Deleterious
P21333 FLNA_HUMAN Deleterious Deleterious
P40692 MLH1_HUMAN Deleterious Deleterious
Q92889 XPF_HUMAN Neutral Neutral
P10828 THB_HUMAN Deleterious Deleterious
Q9Y2L9 LRCH1_HUMAN Neutral Neutral
Q9HCL2 GPAT1_HUMAN Neutral Neutral
Q13360 ZN177_HUMAN Neutral Neutral
P57075 UBS3A_HUMAN Neutral Neutral
P37023 ACVL1_HUMAN Deleterious Deleterious
Q8NH60 O52J3_HUMAN Neutral Neutral
Q7Z3T1 OR2W3_HUMAN Neutral Neutral
P42702 LIFR_HUMAN Neutral Neutral
P04637 P53_HUMAN Deleterious Deleterious
Q9H8H2 DDX31_HUMAN Neutral Neutral
P04003 C4BPA_HUMAN Neutral Neutral
Q05193 DYN1_HUMAN Neutral Neutral
Q9HC97 GPR35_HUMAN Neutral Neutral
O15205 UBD_HUMAN Neutral Neutral
P30154 2AAB_HUMAN Deleterious Deleterious
P00441 SODC_HUMAN Deleterious Deleterious
P08603 CFAH_HUMAN Deleterious Deleterious
O14896 IRF6_HUMAN Deleterious Deleterious
P12883 MYH7_HUMAN Deleterious Deleterious
P03886 NU1M_HUMAN Deleterious Deleterious
Q5JRA6 MIA3_HUMAN Neutral Neutral
P02730 B3AT_HUMAN Deleterious Deleterious
Q04695 K1C17_HUMAN Deleterious Deleterious
Q9HCI6 K1586_HUMAN Neutral Neutral
Q96CW5 GCP3_HUMAN Neutral Neutral
P35555 FBN1_HUMAN Deleterious Deleterious
P06858 LIPL_HUMAN Deleterious Deleterious
P00492 HPRT_HUMAN Deleterious Deleterious
P07225 PROS_HUMAN Deleterious Deleterious
Q9BXF9 TEKT3_HUMAN Neutral Neutral
P13569 CFTR_HUMAN Deleterious Deleterious
P02708 ACHA_HUMAN Deleterious Neutral
Q6UWM7 LCTL_HUMAN Neutral Neutral
P35670 ATP7B_HUMAN Deleterious Deleterious
P06280 AGAL_HUMAN Deleterious Deleterious
Q9NRX1 PNO1_HUMAN Neutral Neutral
P05186 PPBT_HUMAN Deleterious Deleterious
Q86UD3 MARH3_HUMAN Neutral Neutral
Q9H4D0 CSTN2_HUMAN Neutral Neutral
O43918 AIRE_HUMAN Deleterious Deleterious
Q13315 ATM_HUMAN Deleterious Neutral
P14679 TYRO_HUMAN Deleterious Deleterious
P15289 ARSA_HUMAN Deleterious Deleterious
P06744 G6PI_HUMAN Deleterious Deleterious
P08397 HEM3_HUMAN Deleterious Deleterious
P23760 PAX3_HUMAN Deleterious Deleterious
P12883 MYH7_HUMAN Deleterious Deleterious
Q96T21 SEBP2_HUMAN Neutral Deleterious
P35498 SCN1A_HUMAN Deleterious Deleterious
P33897 ABCD1_HUMAN Deleterious Deleterious
Q8IWE2 NXP20_HUMAN Neutral Neutral
Q8NHS3 MFSD8_HUMAN Deleterious Deleterious
Q6ZU64 CC108_HUMAN Neutral Neutral
P21549 SPYA_HUMAN Deleterious Neutral
P13569 CFTR_HUMAN Deleterious Deleterious
Q8N4C8 MINK1_HUMAN Neutral Neutral
P16615 AT2A2_HUMAN Deleterious Deleterious
P41181 AQP2_HUMAN Deleterious Deleterious
P08253 MMP2_HUMAN Deleterious Neutral
Q12901 ZN155_HUMAN Neutral Neutral
Q02809 PLOD1_HUMAN Deleterious Deleterious
Q13472 TOP3A_HUMAN Neutral Neutral
Q9NQ40 CT054_HUMAN Neutral Neutral
A6NMZ7 CO6A6_HUMAN Neutral Neutral
Q9UKY0 PRND_HUMAN Neutral Neutral
O96017 CHK2_HUMAN Deleterious Neutral
Q14654 IRK11_HUMAN Deleterious Deleterious
Q9UHI7 S23A1_HUMAN Neutral Neutral
Q6PJP8 DCR1A_HUMAN Neutral Neutral
P01008 ANT3_HUMAN Deleterious Deleterious
Q9P1Y6 PHRF1_HUMAN Neutral Neutral
P46100 ATRX_HUMAN Deleterious Deleterious
P51690 ARSE_HUMAN Deleterious Deleterious
P55268 LAMB2_HUMAN Deleterious Neutral
Q86UC2 RSPH3_HUMAN Neutral Neutral
P00441 SODC_HUMAN Deleterious Deleterious
Q9H094 NBPF3_HUMAN Neutral Neutral
Q7L7V1 DHX32_HUMAN Neutral Neutral
P02461 CO3A1_HUMAN Deleterious Deleterious
P07902 GALT_HUMAN Deleterious Deleterious
P33897 ABCD1_HUMAN Deleterious Deleterious
Q9Y6A5 TACC3_HUMAN Neutral Neutral
Q6VVB1 NHLC1_HUMAN Deleterious Deleterious
O95428 PPN_HUMAN Neutral Neutral
Q5JYT7 K1755_HUMAN Neutral Neutral
Q9UIG5 PS1C1_HUMAN Neutral Neutral
P00439 PH4H_HUMAN Deleterious Deleterious
P06865 HEXA_HUMAN Deleterious Deleterious
Q92889 XPF_HUMAN Neutral Deleterious
P25189 MYP0_HUMAN Deleterious Deleterious
Q8IYQ7 THNS1_HUMAN Neutral Neutral
P22304 IDS_HUMAN Deleterious Deleterious
Q14896 MYPC3_HUMAN Deleterious Deleterious
Q9HC10 OTOF_HUMAN Deleterious Deleterious
Q9P2R7 SUCB1_HUMAN Deleterious Neutral
P12271 RLBP1_HUMAN Deleterious Deleterious
Q07889 SOS1_HUMAN Deleterious Neutral
Q6ZP01 RBM44_HUMAN Neutral Neutral
Q53GS7 GLE1_HUMAN Neutral Deleterious
Q8WZ42 TITIN_HUMAN Neutral Neutral
P30613 KPYR_HUMAN Deleterious Deleterious
P0C7H9 U17L7_HUMAN Neutral Neutral
O15213 WDR46_HUMAN Neutral Neutral
P04180 LCAT_HUMAN Deleterious Deleterious
P46019 KPB2_HUMAN Deleterious Deleterious
P78504 JAG1_HUMAN Deleterious Deleterious
P30613 KPYR_HUMAN Deleterious Deleterious
P08183 MDR1_HUMAN Neutral Neutral
Q8NGN4 O10G9_HUMAN Neutral Neutral
Q9H4B6 SAV1_HUMAN Neutral Deleterious
P30480 1B42_HUMAN Neutral Neutral
Q8IYX3 CC116_HUMAN Neutral Neutral
P54098 DPOG1_HUMAN Deleterious Deleterious
Q8IXK0 PHC2_HUMAN Neutral Neutral
P04062 GLCM_HUMAN Deleterious Deleterious
Q96SN8 CK5P2_HUMAN Neutral Neutral
P45381 ACY2_HUMAN Deleterious Deleterious
P08922 ROS_HUMAN Neutral Neutral
P38398 BRCA1_HUMAN Neutral Neutral
P30487 1B49_HUMAN Neutral Neutral
P21439 MDR3_HUMAN Deleterious Deleterious
Q9Y2R2 PTN22_HUMAN Neutral Neutral
P02452 CO1A1_HUMAN Deleterious Deleterious
Q9C0B2 K1751_HUMAN Neutral Neutral
P51688 SPHM_HUMAN Deleterious Deleterious
P43119 PI2R_HUMAN Neutral Neutral
Q8N6F1 CLD19_HUMAN Deleterious Deleterious
Q96M66 YP010_HUMAN Neutral Neutral
Q8WVV4 POF1B_HUMAN Neutral Deleterious
Q9UEE5 ST17A_HUMAN Neutral Neutral
Q15746 MYLK_HUMAN Neutral Neutral
Q15849 UT2_HUMAN Neutral Neutral
P25391 LAMA1_HUMAN Neutral Neutral
P04637 P53_HUMAN Deleterious Deleterious
Q8TCC7 S22A8_HUMAN Neutral Neutral
O15118 NPC1_HUMAN Deleterious Deleterious
Q8WXG9 GPR98_HUMAN Neutral Neutral
Q13562 NDF1_HUMAN Neutral Deleterious
Q14152 EIF3A_HUMAN Neutral Neutral
O76024 WFS1_HUMAN Deleterious Neutral
P78363 ABCA4_HUMAN Deleterious Deleterious
Q8IWU9 TPH2_HUMAN Neutral Neutral
P14679 TYRO_HUMAN Deleterious Deleterious
Q5SRN2 CF010_HUMAN Neutral Neutral
Q14739 LBR_HUMAN Deleterious Neutral
O15197 EPHB6_HUMAN Neutral Neutral
Q9P212 PLCE1_HUMAN Neutral Neutral
Q9P0S9 TM14C_HUMAN Neutral Neutral
Q9UMZ3 PTPRQ_HUMAN Neutral Neutral
P30479 1B41_HUMAN Neutral Neutral
P60328 KR123_HUMAN Neutral Neutral
P48449 ERG7_HUMAN Neutral Neutral
P02765 FETUA_HUMAN Neutral Neutral
P54098 DPOG1_HUMAN Deleterious Deleterious
O75445 USH2A_HUMAN Deleterious Deleterious
O60779 S19A2_HUMAN Deleterious Deleterious
P07225 PROS_HUMAN Deleterious Deleterious
P30508 1C12_HUMAN Neutral Neutral
P01130 LDLR_HUMAN Deleterious Deleterious
P35557 HXK4_HUMAN Deleterious Deleterious
Q14896 MYPC3_HUMAN Deleterious Deleterious
Q8WZ42 TITIN_HUMAN Neutral Neutral
Q9HBY8 SGK2_HUMAN Neutral Neutral
P01112 RASH_HUMAN Deleterious Deleterious
Q9NPJ1 MKKS_HUMAN Deleterious Deleterious
O15553 MEFV_HUMAN Deleterious Deleterious
P00451 FA8_HUMAN Deleterious Deleterious
P08034 CXB1_HUMAN Deleterious Deleterious
P07996 TSP1_HUMAN Neutral Neutral
Q6IMN6 CAPR2_HUMAN Neutral Neutral
Q5JVL4 EFHC1_HUMAN Deleterious Deleterious
Q5VT66 MOSC1_HUMAN Neutral Neutral
P25189 MYP0_HUMAN Deleterious Deleterious
Q9UK85 DKKL1_HUMAN Neutral Neutral
P01892 1A02_HUMAN Neutral Neutral
P04150 GCR_HUMAN Neutral Deleterious
P48740 MASP1_HUMAN Deleterious Neutral
P07225 PROS_HUMAN Deleterious Deleterious
Q9BXR5 TLR10_HUMAN Neutral Neutral
Q9NNX6 CD209_HUMAN Neutral Neutral
P04062 GLCM_HUMAN Deleterious Deleterious
P38435 VKGC_HUMAN Deleterious Neutral
P55854 SUMO3_HUMAN Neutral Neutral
P01241 SOMA_HUMAN Deleterious Deleterious
P54098 DPOG1_HUMAN Deleterious Deleterious
Q14524 SCN5A_HUMAN Deleterious Deleterious
P98161 PKD1_HUMAN Deleterious Deleterious
P01891 1A68_HUMAN Neutral Neutral
P00480 OTC_HUMAN Deleterious Deleterious
P20930 FILA_HUMAN Neutral Neutral
Q8WZ42 TITIN_HUMAN Neutral Neutral
Q9BQ65 CP057_HUMAN Neutral Neutral
Q5TBB1 RNH2B_HUMAN Deleterious Deleterious
P06132 DCUP_HUMAN Deleterious Deleterious
P08100 OPSD_HUMAN Deleterious Deleterious
P22607 FGFR3_HUMAN Deleterious Deleterious
Q5XG87 POLS_HUMAN Neutral Neutral
P15313 VATB1_HUMAN Deleterious Deleterious
P05129 KPCG_HUMAN Neutral Deleterious
Q8IZD4 DCP1B_HUMAN Neutral Neutral
P14770 GPIX_HUMAN Deleterious Deleterious
P09238 MMP10_HUMAN Neutral Neutral
P15289 ARSA_HUMAN Deleterious Deleterious
Q13733 AT1A4_HUMAN Neutral Neutral
Q14D04 MELT_HUMAN Neutral Neutral
P29400 CO4A5_HUMAN Deleterious Deleterious
P35498 SCN1A_HUMAN Deleterious Deleterious
P04637 P53_HUMAN Deleterious Deleterious
Q29980 HFE_HUMAN Neutral Neutral
Q7Z5P9 MUC19_HUMAN Neutral Neutral
Q00056 HXA4_HUMAN Neutral Neutral
Q9BX63 FANCJ_HUMAN Neutral Deleterious
P13569 CFTR_HUMAN Deleterious Neutral
O76090 BEST1_HUMAN Deleterious Deleterious
Q14896 MYPC3_HUMAN Deleterious Deleterious
Q9BZ23 PANK2_HUMAN Deleterious Neutral
P08F94 PKHD1_HUMAN Deleterious Neutral
P06280 AGAL_HUMAN Deleterious Deleterious
Q9UBC3 DNM3B_HUMAN Deleterious Deleterious
Q09428 ABCC8_HUMAN Deleterious Deleterious
Q86YJ6 THNS2_HUMAN Neutral Neutral
P12883 MYH7_HUMAN Deleterious Deleterious
Q14D04 MELT_HUMAN Neutral Neutral
O95460 MATN4_HUMAN Neutral Neutral
P00813 ADA_HUMAN Deleterious Deleterious
Q9NT68 TEN2_HUMAN Neutral Neutral
P06865 HEXA_HUMAN Deleterious Deleterious
A0PJX8 TMM82_HUMAN Neutral Neutral
P05177 CP1A2_HUMAN Neutral Neutral
Q16587 ZNF74_HUMAN Neutral Neutral
P56696 KCNQ4_HUMAN Deleterious Deleterious
Q6V1P9 PCD23_HUMAN Neutral Neutral
P06280 AGAL_HUMAN Deleterious Deleterious
Q12913 PTPRJ_HUMAN Neutral Deleterious
P22304 IDS_HUMAN Deleterious Deleterious
P47211 GALR1_HUMAN Neutral Neutral
P51608 MECP2_HUMAN Deleterious Deleterious
O15360 FANCA_HUMAN Deleterious Deleterious
Q00G26 LSDP5_HUMAN Neutral Neutral
Q7Z3S9 NT2NL_HUMAN Neutral Neutral
Q969F8 KISSR_HUMAN Deleterious Deleterious
P09681 GIP_HUMAN Neutral Neutral
Q6UXZ3 CLM4_HUMAN Neutral Neutral
P04264 K2C1_HUMAN Deleterious Deleterious
Q8NBP7 PCSK9_HUMAN Neutral Neutral
P62736 ACTA_HUMAN Deleterious Neutral
Q9H900 ZWILC_HUMAN Neutral Neutral
Q9P0W0 IFNK_HUMAN Neutral Neutral
Q9UMX9 S45A2_HUMAN Deleterious Deleterious
P35913 PDE6B_HUMAN Deleterious Deleterious
Q2M2I5 K1C24_HUMAN Neutral Neutral
Q9H3L0 MMAD_HUMAN Deleterious Deleterious
O15118 NPC1_HUMAN Deleterious Deleterious
Q96H72 S39AD_HUMAN Neutral Neutral
P51795 CLCN5_HUMAN Deleterious Neutral
Q8NI36 WDR36_HUMAN Neutral Deleterious
P06213 INSR_HUMAN Deleterious Neutral
P35222 CTNB1_HUMAN Deleterious Deleterious
Q12968 NFAC3_HUMAN Neutral Neutral
P08123 CO1A2_HUMAN Neutral Neutral
Q86V40 U632B_HUMAN Neutral Neutral
P21980 TGM2_HUMAN Deleterious Neutral
P49815 TSC2_HUMAN Deleterious Deleterious
Q9Y5E7 PCDB2_HUMAN Neutral Neutral
P10321 1C07_HUMAN Neutral Neutral
Q86V42 F124A_HUMAN Neutral Neutral
P11413 G6PD_HUMAN Deleterious Deleterious
Q9UK61 CC063_HUMAN Neutral Neutral
Q01740 FMO1_HUMAN Neutral Neutral
Q8IWD5 MFS6L_HUMAN Neutral Neutral
P50416 CPT1A_HUMAN Deleterious Deleterious
P54802 ANAG_HUMAN Deleterious Deleterious
P30793 GCH1_HUMAN Deleterious Deleterious
Q9UMZ3 PTPRQ_HUMAN Neutral Neutral
Q9NZ56 FMN2_HUMAN Neutral Neutral
Q9BR76 COR1B_HUMAN Neutral Neutral
P14222 PERF_HUMAN Neutral Deleterious
Q9BZP6 CHIA_HUMAN Neutral Neutral
P11362 FGFR1_HUMAN Deleterious Deleterious
P01308 INS_HUMAN Deleterious Deleterious
P26006 ITA3_HUMAN Neutral Neutral
P04637 P53_HUMAN Deleterious Deleterious
P60201 MYPR_HUMAN Deleterious Deleterious
P98194 AT2C1_HUMAN Deleterious Deleterious
Q8IWX7 UN45B_HUMAN Neutral Neutral
P35498 SCN1A_HUMAN Deleterious Deleterious
O60344 ECE2_HUMAN Neutral Neutral
P10275 ANDR_HUMAN Deleterious Deleterious
Q0VF96 CGNL1_HUMAN Neutral Neutral
Q9GZU1 MCLN1_HUMAN Deleterious Deleterious
Q9BZG8 DPH1_HUMAN Deleterious Deleterious
Q9UJA3 MCM8_HUMAN Neutral Neutral
Q7L775 EPMIP_HUMAN Neutral Neutral
P25105 PTAFR_HUMAN Neutral Neutral
P01891 1A68_HUMAN Neutral Neutral
Q9HD43 PTPRH_HUMAN Neutral Neutral
Q7Z410 TMPS9_HUMAN Neutral Neutral
P48052 CBPA2_HUMAN Neutral Neutral
P32004 L1CAM_HUMAN Deleterious Deleterious
Q9NVU7 SDA1_HUMAN Neutral Neutral
Q92956 TNR14_HUMAN Neutral Neutral
P10275 ANDR_HUMAN Deleterious Deleterious
Q3KNW5 SOAT_HUMAN Neutral Neutral
P40692 MLH1_HUMAN Deleterious Deleterious
Q8NGN3 O10G4_HUMAN Neutral Neutral
P82279 CRUM1_HUMAN Deleterious Deleterious
Q6ZRH7 CS015_HUMAN Neutral Neutral
Q4ZG55 GREB1_HUMAN Neutral Neutral
P04075 ALDOB_HUMAN Deleterious Neutral
Q8NHS3 MFSD8_HUMAN Deleterious Neutral
Q96SQ7 ATOH8_HUMAN Neutral Neutral
P15882 CHIN_HUMAN Deleterious Deleterious
O43520 AT8B1_HUMAN Deleterious Deleterious
Q86V87 F16B2_HUMAN Neutral Neutral
P04234 CD3D_HUMAN Neutral Neutral
Q9H1E3 NUCKS_HUMAN Neutral Neutral
P51787 KCNQ1_HUMAN Deleterious Deleterious
P21980 TGM2_HUMAN Deleterious Neutral
Q8WXI7 MUC16_HUMAN Neutral Neutral
P12838 DEF4_HUMAN Neutral Neutral
P58005 SESN3_HUMAN Neutral Neutral
O15230 LAMA5_HUMAN Neutral Neutral
P52701 MSH6_HUMAN Neutral Neutral
Q9NQ86 TRI36_HUMAN Neutral Neutral
P00439 PH4H_HUMAN Deleterious Deleterious
Q695T7 S6A19_HUMAN Deleterious Deleterious
Q5TD94 RSH4A_HUMAN Neutral Neutral
Q13873 BMPR2_HUMAN Deleterious Deleterious
P00387 NB5R3_HUMAN Deleterious Deleterious
Q9UM47 NOTC3_HUMAN Deleterious Deleterious
P04424 ARLY_HUMAN Deleterious Deleterious
P32245 MC4R_HUMAN Neutral Neutral
O43826 G6PT1_HUMAN Deleterious Deleterious
P12883 MYH7_HUMAN Deleterious Deleterious
Q92547 TOPB1_HUMAN Neutral Neutral
Q9UQP3 TENN_HUMAN Neutral Neutral
P04637 P53_HUMAN Deleterious Deleterious
P49768 PSN1_HUMAN Deleterious Deleterious
O00255 MEN1_HUMAN Deleterious Deleterious
Q96QU1 PCD15_HUMAN Deleterious Neutral
P07902 GALT_HUMAN Deleterious Deleterious
P05019 IGF1B_HUMAN Neutral Neutral
A6NJ78 ME5D1_HUMAN Neutral Neutral
P15289 ARSA_HUMAN Deleterious Neutral
P16188 1A30_HUMAN Neutral Neutral
P29400 CO4A5_HUMAN Deleterious Deleterious
Q12923 PTN13_HUMAN Neutral Neutral
Q9HCG1 ZN160_HUMAN Neutral Neutral
Q96PP9 GBP4_HUMAN Neutral Neutral
P16473 TSHR_HUMAN Deleterious Deleterious
Q9NZH8 IL1F9_HUMAN Neutral Neutral
P09619 PGFRB_HUMAN Neutral Neutral
P22033 MUTA_HUMAN Deleterious Deleterious
P35680 HNF1B_HUMAN Deleterious Deleterious
Q8WYQ9 ZCH14_HUMAN Neutral Neutral
Q92574 TSC1_HUMAN Deleterious Neutral
P13760 2B14_HUMAN Neutral Neutral
Q9Y6D5 BIG2_HUMAN Neutral Neutral
O95222 OR6A2_HUMAN Neutral Neutral
Q9BYV1 AGT2_HUMAN Neutral Neutral
Q9NQS7 INCE_HUMAN Neutral Neutral
P02655 APOC2_HUMAN Neutral Neutral
P35670 ATP7B_HUMAN Deleterious Deleterious
Q9UKN7 MYO15_HUMAN Deleterious Neutral
Q29980 1A68_HUMAN Neutral Neutral
P49748 ACADV_HUMAN Deleterious Deleterious
Q13705 AVR2B_HUMAN Neutral Deleterious
P19883 FST_HUMAN Neutral Neutral
P11532 DMD_HUMAN Deleterious Deleterious
O43602 DCX_HUMAN Deleterious Deleterious
O00220 TR10A_HUMAN Neutral Neutral
P51608 MECP2_HUMAN Deleterious Deleterious
Q8WZ42 TITIN_HUMAN Neutral Neutral
P30566 PUR8_HUMAN Deleterious Neutral
Q9NP99 TREM1_HUMAN Neutral Neutral
O76024 WFS1_HUMAN Deleterious Deleterious
P40238 TPOR_HUMAN Neutral Neutral
Q14653 IRF3_HUMAN Neutral Neutral
P30455 1A36_HUMAN Neutral Neutral
Q03405 UPAR_HUMAN Neutral Neutral
P43246 MSH2_HUMAN Deleterious Deleterious
P46100 ATRX_HUMAN Deleterious Neutral
P56589 PEX3_HUMAN Neutral Deleterious
Q96C45 ULK4_HUMAN Neutral Neutral
P58012 FOXL2_HUMAN Deleterious Deleterious
Q9UM01 YLAT1_HUMAN Deleterious Deleterious
P04637 P53_HUMAN Deleterious Deleterious
P00451 FA8_HUMAN Deleterious Deleterious
P00439 PH4H_HUMAN Deleterious Deleterious
P00451 FA8_HUMAN Deleterious Deleterious
P06400 RB_HUMAN Deleterious Deleterious
Q14679 TTLL4_HUMAN Neutral Neutral
P06400 RB_HUMAN Deleterious Deleterious
Q96MS0 ROBO3_HUMAN Deleterious Deleterious
Q96GP6 SREC2_HUMAN Neutral Neutral
P35575 G6PC_HUMAN Deleterious Deleterious
O75309 CAD16_HUMAN Neutral Neutral
P10253 LYAG_HUMAN Deleterious Deleterious
Q9UNF0 PACN2_HUMAN Neutral Neutral
Q15858 SCN9A_HUMAN Deleterious Deleterious
P29033 CXB2_HUMAN Deleterious Deleterious
P54802 ANAG_HUMAN Deleterious Deleterious
P29033 CXB2_HUMAN Deleterious Deleterious
Q8WZ42 TITIN_HUMAN Neutral Neutral
P00740 FA9_HUMAN Deleterious Deleterious
P07320 CRGD_HUMAN Deleterious Deleterious
O96017 CHK2_HUMAN Deleterious Deleterious
Q9BZ23 PANK2_HUMAN Deleterious Neutral
P01008 ANT3_HUMAN Deleterious Deleterious
Q5TC12 ATPF1_HUMAN Neutral Neutral
Q6NT55 CP4FN_HUMAN Deleterious Deleterious
P10523 ARRS_HUMAN Neutral Neutral
Q9UMQ6 CAN9_HUMAN Neutral Neutral
P51587 BRCA2_HUMAN Neutral Neutral
P30450 1A26_HUMAN Neutral Neutral
P46013 KI67_HUMAN Neutral Neutral
P00451 FA8_HUMAN Deleterious Deleterious
P31040 DHSA_HUMAN Deleterious Deleterious
P43627 KI2L2_HUMAN Neutral Neutral
Q86SQ6 GP123_HUMAN Neutral Neutral
A8MWL7 TM14D_HUMAN Neutral Neutral
Q96QP1 ALPK1_HUMAN Neutral Neutral
P06734 FCER2_HUMAN Neutral Neutral
Q6UE05 WBS28_HUMAN Neutral Neutral
P37058 DHB3_HUMAN Deleterious Deleterious
P08123 CO1A2_HUMAN Deleterious Deleterious
P01892 1A02_HUMAN Neutral Neutral
Q9BX63 FANCJ_HUMAN Neutral Deleterious
P49711 CTCF_HUMAN Deleterious Deleterious
P00439 PH4H_HUMAN Deleterious Deleterious
Q9H892 TTC12_HUMAN Neutral Neutral
Q9H251 CAD23_HUMAN Deleterious Deleterious
P51787 KCNQ1_HUMAN Deleterious Deleterious
Q6A555 TXND8_HUMAN Neutral Neutral
P07902 GALT_HUMAN Deleterious Deleterious
P12883 MYH7_HUMAN Deleterious Deleterious
P82279 CRUM1_HUMAN Deleterious Deleterious
P35555 FBN1_HUMAN Deleterious Deleterious
O00451 GFRA2_HUMAN Neutral Neutral
P00451 FA8_HUMAN Deleterious Deleterious
P51841 GUC2F_HUMAN Neutral Neutral
P04637 P53_HUMAN Deleterious Deleterious
P15289 ARSA_HUMAN Deleterious Deleterious
P12018 VPREB_HUMAN Neutral Neutral
P59510 ATS20_HUMAN Neutral Neutral
P11230 ACHB_HUMAN Neutral Deleterious
A6H8Y1 BDP1_HUMAN Neutral Neutral
Q99972 MYOC_HUMAN Deleterious Deleterious
P38398 BRCA1_HUMAN Deleterious Neutral
Q14790 CASP8_HUMAN Neutral Deleterious
A2RRH5 WDR27_HUMAN Neutral Neutral
Q8TE60 ATS18_HUMAN Neutral Neutral
Q15796 SMAD2_HUMAN Deleterious Deleterious
Q8NGL9 OR4CG_HUMAN Neutral Neutral
P22304 IDS_HUMAN Deleterious Deleterious
P35542 SAA4_HUMAN Neutral Neutral
Q06187 BTK_HUMAN Deleterious Deleterious
Q00604 NDP_HUMAN Deleterious Deleterious
O14654 IRS4_HUMAN Neutral Neutral
P30556 AGTR1_HUMAN Neutral Deleterious
P30510 1C14_HUMAN Neutral Neutral
Q15437 SC23B_HUMAN Neutral Neutral
P49768 PSN1_HUMAN Deleterious Deleterious
Q16348 S15A2_HUMAN Neutral Neutral
P22033 MUTA_HUMAN Deleterious Deleterious
P28329 CLAT_HUMAN Deleterious Deleterious
P11215 ITAM_HUMAN Neutral Neutral
Q13402 MYO7A_HUMAN Deleterious Deleterious
P04001 OPSG_HUMAN Deleterious Deleterious
P04181 OAT_HUMAN Deleterious Deleterious
Q02763 TIE2_HUMAN Neutral Neutral
Q9NYF3 FA53C_HUMAN Neutral Neutral
Q30201 HFE_HUMAN Deleterious Deleterious
P19022 CADH2_HUMAN Neutral Neutral
P31785 IL2RG_HUMAN Deleterious Deleterious
Q99502 EYA1_HUMAN Deleterious Deleterious
O95450 ATS2_HUMAN Neutral Neutral
Q8NET6 CHSTD_HUMAN Neutral Neutral
O15305 PMM2_HUMAN Deleterious Deleterious
P40337 VHL_HUMAN Deleterious Deleterious
P35498 SCN1A_HUMAN Deleterious Deleterious
P29033 CXB2_HUMAN Deleterious Deleterious
P42771 CD2A1_HUMAN Deleterious Deleterious
Q9NQT5 EXOS3_HUMAN Neutral Neutral
Q9Y2V7 COG6_HUMAN Neutral Neutral
A7MBM2 DISP2_HUMAN Neutral Neutral
Q6Q788 APOA5_HUMAN Neutral Neutral
Q5IJ48 CRUM2_HUMAN Neutral Deleterious
O00418 EF2K_HUMAN Neutral Neutral
P35520 CBS_HUMAN Deleterious Deleterious
P22735 TGM1_HUMAN Deleterious Deleterious
P49748 ACADV_HUMAN Deleterious Deleterious
P35555 FBN1_HUMAN Deleterious Neutral
P51878 CASP5_HUMAN Neutral Neutral
P40337 VHL_HUMAN Deleterious Deleterious
P30793 GCH1_HUMAN Deleterious Deleterious
P30613 KPYR_HUMAN Deleterious Deleterious
Q05655 KPCD_HUMAN Neutral Neutral
P30460 1B08_HUMAN Neutral Neutral
Q6IQ20 NAPEP_HUMAN Neutral Neutral
P38398 BRCA1_HUMAN Deleterious Neutral
P09681 GIP_HUMAN Neutral Neutral
Q12913 PTPRJ_HUMAN Neutral Neutral
Q6ZW61 BBS12_HUMAN Neutral Neutral
P12277 KCRB_HUMAN Neutral Neutral
O75445 USH2A_HUMAN Deleterious Deleterious
P30504 1C04_HUMAN Neutral Neutral
P00451 FA8_HUMAN Deleterious Deleterious
Q9UIK4 DAPK2_HUMAN Neutral Neutral
P32745 SSR3_HUMAN Neutral Neutral
P01130 LDLR_HUMAN Deleterious Deleterious
Q02388 CO7A1_HUMAN Deleterious Deleterious
A6NKK0 OR5H1_HUMAN Neutral Neutral
Q9NNW7 GSHR_HUMAN Neutral Neutral
P35503 UD13_HUMAN Neutral Neutral
O00255 MEN1_HUMAN Deleterious Deleterious
Q0ZLH3 PJVK_HUMAN Deleterious Neutral
Q9BU70 NAP1_HUMAN Neutral Neutral
O43182 RHG06_HUMAN Neutral Neutral
Q9Y2B4 T53G5_HUMAN Neutral Neutral
Q8IVF2 AHNK2_HUMAN Neutral Neutral
P51608 MECP2_HUMAN Deleterious Deleterious
P20036 HA2Q_HUMAN Neutral Neutral
Q8WZ42 TITIN_HUMAN Neutral Neutral
P35579 MYH9_HUMAN Deleterious Deleterious
P03891 NU2M_HUMAN Neutral Neutral
Q04771 ACVR1_HUMAN Deleterious Deleterious
P04637 P53_HUMAN Deleterious Deleterious
Q15661 TRYB1_HUMAN Neutral Neutral
O60566 BUB1B_HUMAN Deleterious Neutral
P00451 FA8_HUMAN Deleterious Deleterious
Q6ZMN8 CCNI2_HUMAN Neutral Neutral
Q9BV79 MECR_HUMAN Neutral Neutral
Q7Z4S6 KI21A_HUMAN Deleterious Deleterious
Q9H9D4 ZN408_HUMAN Neutral Neutral
P00480 OTC_HUMAN Deleterious Deleterious
P00451 FA8_HUMAN Deleterious Deleterious
P08235 MCR_HUMAN Deleterious Deleterious
P24941 CDK2_HUMAN Neutral Neutral
P03891 NU2M_HUMAN Neutral Neutral
Q8NAG6 ANKL1_HUMAN Neutral Neutral
P10721 KIT_HUMAN Deleterious Deleterious
P20248 CCNA2_HUMAN Neutral Neutral
O00507 USP9Y_HUMAN Neutral Neutral
Q6NXP2 F71F2_HUMAN Neutral Neutral
P21333 FLNA_HUMAN Deleterious Neutral
Q16678 CP1B1_HUMAN Neutral Deleterious
O75487 GPC4_HUMAN Neutral Neutral
P08034 CXB1_HUMAN Deleterious Deleterious
Q86XP0 PA24D_HUMAN Neutral Neutral
P78314 3BP2_HUMAN Deleterious Deleterious
Q9UPI3 FLVC2_HUMAN Neutral Neutral
Q07000 1C15_HUMAN Neutral Neutral
O76099 OR7C1_HUMAN Neutral Neutral
P07359 GP1BA_HUMAN Neutral Deleterious
Q969R5 LMBL2_HUMAN Neutral Neutral
Q9Y603 ETV7_HUMAN Neutral Neutral
Q53EZ4 CEP55_HUMAN Neutral Neutral
P14679 TYRO_HUMAN Deleterious Deleterious
P14598 NCF1_HUMAN Neutral Neutral
P35555 FBN1_HUMAN Deleterious Deleterious
Q07283 TRHY_HUMAN Neutral Neutral
Q92543 SNX19_HUMAN Neutral Neutral
P15918 RAG1_HUMAN Deleterious Deleterious
Q86SQ0 PHLB2_HUMAN Neutral Neutral
P78363 ABCA4_HUMAN Deleterious Deleterious
Q8TCD1 CR032_HUMAN Neutral Neutral
Q06124 PTN11_HUMAN Deleterious Deleterious
P00740 FA9_HUMAN Deleterious Deleterious
P16930 FAAA_HUMAN Deleterious Deleterious
O75326 SEM7A_HUMAN Neutral Neutral
Q07837 SLC31_HUMAN Deleterious Deleterious
P06727 APOA4_HUMAN Neutral Neutral
P23945 FSHR_HUMAN Deleterious Deleterious
Q9H1E3 NUCKS_HUMAN Neutral Neutral
P07951 TPM2_HUMAN Deleterious Neutral
P41180 CASR_HUMAN Deleterious Deleterious
P51810 GP143_HUMAN Deleterious Deleterious
P20807 CAN3_HUMAN Deleterious Deleterious
P12109 CO6A1_HUMAN Deleterious Deleterious
Q53EZ4 CEP55_HUMAN Neutral Neutral
P51688 SPHM_HUMAN Deleterious Deleterious
Q8N465 D2HDH_HUMAN Deleterious Neutral
P16422 EPCAM_HUMAN Neutral Neutral
Q9BQQ3 GR65_HUMAN Neutral Neutral
Q7Z434 MAVS_HUMAN Neutral Neutral
P03951 FA11_HUMAN Deleterious Deleterious
Q7Z2Z1 CO042_HUMAN Neutral Neutral
P04839 CY24B_HUMAN Deleterious Deleterious
P51648 AL3A2_HUMAN Deleterious Deleterious
Q96RK4 BBS4_HUMAN Deleterious Deleterious
P60201 MYPR_HUMAN Deleterious Deleterious
Q9H0P0 5NT3_HUMAN Deleterious Deleterious
Q02388 CO7A1_HUMAN Deleterious Deleterious
P00439 PH4H_HUMAN Deleterious Deleterious
P18074 ERCC2_HUMAN Deleterious Neutral
P35590 TIE1_HUMAN Neutral Neutral
P00451 FA8_HUMAN Deleterious Deleterious
P13535 MYH8_HUMAN Neutral Deleterious
P21817 RYR1_HUMAN Deleterious Deleterious
P49768 PSN1_HUMAN Deleterious Deleterious
Q8NI35 INADL_HUMAN Neutral Neutral
P32004 L1CAM_HUMAN Deleterious Deleterious
O15360 FANCA_HUMAN Deleterious Deleterious
P04637 P53_HUMAN Deleterious Deleterious
Q9NUP7 TRM13_HUMAN Neutral Neutral
Q504Y3 ZCPW2_HUMAN Neutral Neutral
Q9BZD2 S29A3_HUMAN Neutral Deleterious
P00451 FA8_HUMAN Deleterious Deleterious
P35443 TSP4_HUMAN Neutral Neutral
P54802 ANAG_HUMAN Deleterious Deleterious
O15537 XLRS1_HUMAN Deleterious Deleterious
P16442 BGAT_HUMAN Neutral Neutral
P08603 CFAH_HUMAN Deleterious Neutral
P30450 1A26_HUMAN Neutral Neutral
Q9UM47 NOTC3_HUMAN Deleterious Deleterious
P14410 SUIS_HUMAN Deleterious Deleterious
O00115 DNS2A_HUMAN Neutral Neutral
P47989 XDH_HUMAN Neutral Neutral
P07202 PERT_HUMAN Deleterious Deleterious
Q8TE67 ES8L3_HUMAN Neutral Neutral
O60832 DKC1_HUMAN Deleterious Deleterious
O75603 GCM2_HUMAN Neutral Deleterious
P06280 AGAL_HUMAN Deleterious Deleterious
P55268 LAMB2_HUMAN Deleterious Deleterious
P37173 TGFR2_HUMAN Deleterious Deleterious
Q9P206 K1522_HUMAN Neutral Neutral
P02766 TTHY_HUMAN Deleterious Deleterious
P08581 MET_HUMAN Deleterious Neutral
P50416 CPT1A_HUMAN Deleterious Deleterious
P04150 GCR_HUMAN Deleterious Deleterious
Q07889 SOS1_HUMAN Deleterious Deleterious
P30518 V2R_HUMAN Deleterious Deleterious
Q02318 CP27A_HUMAN Deleterious Deleterious
Q8NA54 IQUB_HUMAN Neutral Neutral
P00451 FA8_HUMAN Deleterious Deleterious
Q92736 RYR2_HUMAN Deleterious Deleterious
P25942 TNR5_HUMAN Neutral Deleterious
Q9BY32 ITPA_HUMAN Neutral Deleterious
O95678 K2C75_HUMAN Neutral Neutral
P52701 MSH6_HUMAN Neutral Deleterious
Q05329 DCE2_HUMAN Neutral Neutral
P54315 LIPR1_HUMAN Neutral Neutral
Q9NPF0 CD320_HUMAN Neutral Neutral
Q9UHC1 MLH3_HUMAN Neutral Deleterious
P29400 CO4A5_HUMAN Deleterious Deleterious
Q7Z5P9 MUC19_HUMAN Neutral Neutral
Q14532 K1H2_HUMAN Neutral Neutral
Q8IY26 PPAC2_HUMAN Neutral Neutral
Q9H251 CAD23_HUMAN Deleterious Neutral
P01008 ZPI_HUMAN Deleterious Neutral
Q92838 EDA_HUMAN Deleterious Deleterious
Q9Y6B6 SAR1B_HUMAN Deleterious Deleterious
P00813 ADA_HUMAN Deleterious Deleterious
Q5W041 ARMC3_HUMAN Neutral Neutral
P16473 TSHR_HUMAN Deleterious Deleterious
O76082 S22A5_HUMAN Deleterious Neutral
Q9UM47 NOTC3_HUMAN Deleterious Deleterious
P25024 CXCR1_HUMAN Neutral Neutral
Q86WV6 TM173_HUMAN Neutral Neutral
P14061 DHB1_HUMAN Neutral Neutral
Q02388 CO7A1_HUMAN Deleterious Deleterious
Q96L73 NSD1_HUMAN Deleterious Deleterious
Q29983 MICA_HUMAN Neutral Neutral
P21359 NF1_HUMAN Deleterious Deleterious
P01588 EPO_HUMAN Neutral Deleterious
Q16667 CDKN3_HUMAN Deleterious Deleterious
Q9NP70 AMBN_HUMAN Neutral Neutral
P23508 CRCM_HUMAN Deleterious Deleterious
Q8NE18 NSUN7_HUMAN Neutral Neutral
P98161 PKD1_HUMAN Deleterious Deleterious
O76024 WFS1_HUMAN Deleterious Deleterious
Q07837 SLC31_HUMAN Deleterious Deleterious
P78504 JAG1_HUMAN Deleterious Deleterious
Q9BZ23 PANK2_HUMAN Deleterious Deleterious
P05165 PCCA_HUMAN Deleterious Deleterious
P13569 CFTR_HUMAN Deleterious Deleterious
Q9NUV7 SPTC3_HUMAN Neutral Neutral
P41181 AQP2_HUMAN Deleterious Deleterious
Q9NP59 S40A1_HUMAN Deleterious Deleterious
Q9H501 ESF1_HUMAN Neutral Neutral
Q6NSJ2 PHLB3_HUMAN Neutral Neutral
Q7Z408 CSMD2_HUMAN Neutral Neutral
Q5H8A4 PIGG_HUMAN Neutral Neutral
O60706 ABCC9_HUMAN Neutral Deleterious
P30613 KPYR_HUMAN Deleterious Deleterious
Q9ULV3 CIZ1_HUMAN Neutral Neutral
O75828 CBR1_HUMAN Neutral Neutral
Q96C45 ULK4_HUMAN Neutral Neutral
Q8WX39 LCN9_HUMAN Neutral Neutral
P53985 MOT1_HUMAN Neutral Deleterious
Q6ZWL3 CP4V2_HUMAN Neutral Deleterious
Q00403 TF2B_HUMAN Neutral Neutral
O00255 MEN1_HUMAN Deleterious Deleterious
P00439 PH4H_HUMAN Deleterious Deleterious
P02549 SPTA1_HUMAN Deleterious Deleterious
P05155 IC1_HUMAN Deleterious Deleterious
Q53T94 TAF1B_HUMAN Neutral Neutral
P08397 HEM3_HUMAN Deleterious Deleterious
Q96Q15 SMG1_HUMAN Neutral Neutral
Q5TIA1 MEI1_HUMAN Neutral Neutral
P05155 IC1_HUMAN Deleterious Deleterious
P10253 LYAG_HUMAN Deleterious Deleterious
Q14181 DPOA2_HUMAN Neutral Neutral
P06727 APOA4_HUMAN Neutral Neutral
Q9UBF9 MYOTI_HUMAN Deleterious Deleterious
Q8N9W4 GG6L2_HUMAN Neutral Neutral
Q9UHC6 CNTP2_HUMAN Neutral Neutral
P08034 CXB1_HUMAN Deleterious Deleterious
P23415 GLRA1_HUMAN Deleterious Deleterious
Q13309 SKP2_HUMAN Neutral Neutral
P14679 TYRO_HUMAN Deleterious Deleterious
P78562 PHEX_HUMAN Deleterious Deleterious
P10275 ANDR_HUMAN Deleterious Deleterious
Q86YV6 MYLK4_HUMAN Neutral Neutral
Q96P20 NALP3_HUMAN Deleterious Deleterious
Q09428 ABCC8_HUMAN Deleterious Deleterious
P00451 FA8_HUMAN Deleterious Deleterious
Q9NTG7 SIRT3_HUMAN Neutral Neutral
P12883 MYH7_HUMAN Deleterious Deleterious
P51814 ZNF41_HUMAN Neutral Deleterious
P08581 MET_HUMAN Deleterious Neutral
P07949 RET_HUMAN Deleterious Neutral
O60885 BRD4_HUMAN Neutral Neutral
P13569 CFTR_HUMAN Deleterious Deleterious
Q8NFJ6 PKR2_HUMAN Deleterious Deleterious
Q96EN8 MOCOS_HUMAN Neutral Neutral
P21817 RYR1_HUMAN Deleterious Deleterious
O15232 MATN3_HUMAN Deleterious Deleterious
Q8TE73 DYH5_HUMAN Neutral Neutral
P42684 ABL2_HUMAN Neutral Neutral
P02452 CO1A1_HUMAN Deleterious Neutral
P01185 NEU2_HUMAN Deleterious Deleterious
P40692 MLH1_HUMAN Deleterious Deleterious
Q9BXB1 LGR4_HUMAN Neutral Neutral
P20823 HNF1A_HUMAN Deleterious Deleterious
P10809 CH60_HUMAN Deleterious Deleterious
Q4G0P3 HYDIN_HUMAN Neutral Neutral
P40199 CEAM6_HUMAN Neutral Neutral
Q2VWP7 PRTG_HUMAN Neutral Neutral
Q9BV44 THUM3_HUMAN Neutral Neutral
P15941 MUC1_HUMAN Neutral Neutral
P04275 VWF_HUMAN Deleterious Deleterious
P20823 HNF1A_HUMAN Deleterious Deleterious
P30566 PUR8_HUMAN Deleterious Deleterious
Q02388 CO7A1_HUMAN Deleterious Deleterious
P06744 G6PI_HUMAN Deleterious Deleterious
Q8NFQ5 BPIL3_HUMAN Neutral Neutral
Q8IYT3 CF097_HUMAN Neutral Neutral
Q05469 LIPS_HUMAN Neutral Neutral
P02708 ACHA_HUMAN Deleterious Deleterious
Q8NGL9 OR4CG_HUMAN Neutral Neutral
O15537 XLRS1_HUMAN Deleterious Deleterious
P00813 ADA_HUMAN Deleterious Deleterious
P78527 PRKDC_HUMAN Neutral Neutral
P07225 PROS_HUMAN Deleterious Deleterious
P10275 ANDR_HUMAN Deleterious Deleterious
O75161 NPHP4_HUMAN Deleterious Deleterious
P04637 P53_HUMAN Deleterious Deleterious
P04637 P53_HUMAN Deleterious Deleterious
Q92947 GCDH_HUMAN Deleterious Deleterious
P02545 LMNA_HUMAN Deleterious Deleterious
Q3LXA3 DHAK_HUMAN Neutral Neutral
P05186 PPBT_HUMAN Deleterious Deleterious
P04075 ALDOA_HUMAN Deleterious Neutral
A6NK53 ZN233_HUMAN Neutral Neutral
P81172 HEPC_HUMAN Deleterious Deleterious
Q6P1M3 L2GL2_HUMAN Neutral Neutral
Q9P2K1 C2D2A_HUMAN Neutral Deleterious
Q9BRQ3 NUD22_HUMAN Neutral Neutral
A6NHR9 SMHD1_HUMAN Neutral Neutral
P35523 CLCN1_HUMAN Deleterious Neutral
P06744 G6PI_HUMAN Deleterious Deleterious
O60931 CTNS_HUMAN Deleterious Deleterious
P06213 INSR_HUMAN Deleterious Deleterious
Q8WVV4 POF1B_HUMAN Neutral Neutral
Q64LD2 WDR25_HUMAN Neutral Neutral
P02533 K1C14_HUMAN Deleterious Deleterious
Q86VD1 MORC1_HUMAN Neutral Neutral
P20807 CAN3_HUMAN Deleterious Deleterious
Q96I76 GPTC3_HUMAN Neutral Neutral
P22830 HEMH_HUMAN Deleterious Deleterious
O95999 BCL10_HUMAN Deleterious Deleterious
P21953 ODBB_HUMAN Deleterious Deleterious
P30504 1C04_HUMAN Neutral Neutral
P21802 FGFR2_HUMAN Deleterious Deleterious
P20849 CO9A1_HUMAN Neutral Neutral
Q9NY33 DPP3_HUMAN Neutral Neutral
P51688 SPHM_HUMAN Deleterious Deleterious
P09417 DHPR_HUMAN Deleterious Deleterious
P00439 PH4H_HUMAN Deleterious Deleterious
Q02413 DSG1_HUMAN Neutral Neutral
P00439 PH4H_HUMAN Deleterious Deleterious
P00451 FA8_HUMAN Deleterious Deleterious
P03923 NU6M_HUMAN Deleterious Deleterious
P21817 RYR1_HUMAN Deleterious Deleterious
P15848 ARSB_HUMAN Deleterious Deleterious
Q96RD3 O52E6_HUMAN Neutral Neutral
Q9BYP7 WNK3_HUMAN Neutral Neutral
Q33E94 RFX4_HUMAN Neutral Neutral
P02730 B3AT_HUMAN Deleterious Neutral
Q03154 ACY1_HUMAN Deleterious Deleterious
Q9H251 CAD23_HUMAN Deleterious Deleterious
P42771 CD2A1_HUMAN Deleterious Deleterious
Q92574 TSC1_HUMAN Deleterious Deleterious
P36551 HEM6_HUMAN Deleterious Deleterious
Q8IY17 PLPL6_HUMAN Neutral Deleterious
Q9BYG8 GSDMC_HUMAN Neutral Neutral
P49643 PRI2_HUMAN Neutral Neutral
Q12887 COX10_HUMAN Deleterious Deleterious
P42898 MTHR_HUMAN Deleterious Neutral
P40337 VHL_HUMAN Deleterious Deleterious
Q9UM47 NOTC3_HUMAN Deleterious Deleterious
P01130 LDLR_HUMAN Deleterious Deleterious
Q9P241 AT10D_HUMAN Neutral Neutral
P18505 GBRB1_HUMAN Neutral Neutral
P05093 CP17A_HUMAN Deleterious Deleterious
Q01453 PMP22_HUMAN Deleterious Neutral
A4D0S4 LAMB4_HUMAN Neutral Neutral
Q8TEV9 SMCR8_HUMAN Neutral Neutral
P02675 FIBB_HUMAN Neutral Neutral
P51787 KCNQ1_HUMAN Deleterious Deleterious
P18440 ARY1_HUMAN Neutral Neutral
Q9NRR2 TRYG1_HUMAN Neutral Neutral
O14976 GAK_HUMAN Neutral Neutral
Q16518 RPE65_HUMAN Deleterious Deleterious
Q9HB96 FANCE_HUMAN Neutral Neutral
Q9BY07 S4A5_HUMAN Neutral Neutral
P11717 MPRI_HUMAN Neutral Neutral
P46019 KPB2_HUMAN Deleterious Deleterious
P58340 MLF1_HUMAN Neutral Neutral
P15884 ITF2_HUMAN Deleterious Deleterious
P43246 MSH2_HUMAN Deleterious Deleterious
P35498 SCN1A_HUMAN Deleterious Deleterious
P21359 NF1_HUMAN Deleterious Deleterious
P01891 1A68_HUMAN Neutral Neutral
Q9Y2H2 SAC2_HUMAN Neutral Neutral
P00441 SODC_HUMAN Deleterious Deleterious
P20594 ANPRB_HUMAN Deleterious Neutral
Q8WYK1 CNTP5_HUMAN Neutral Neutral
P00966 ASSY_HUMAN Deleterious Deleterious
A9YTQ3 AHRR_HUMAN Neutral Neutral
Q6ZVN8 RGMC_HUMAN Deleterious Deleterious
Q8WZ42 TITIN_HUMAN Neutral Neutral
Q9H9S5 FKRP_HUMAN Deleterious Deleterious
P02458 CO2A1_HUMAN Deleterious Deleterious
Q8NH69 OR5W2_HUMAN Neutral Neutral
Q8IX15 HOMEZ_HUMAN Neutral Neutral
P04062 GLCM_HUMAN Deleterious Deleterious
P21918 DRD5_HUMAN Neutral Neutral
P0C7X5 ZN806_HUMAN Neutral Neutral
P00813 ADA_HUMAN Deleterious Deleterious
P39019 RS19_HUMAN Deleterious Deleterious
P04180 LCAT_HUMAN Deleterious Deleterious
P98164 LRP2_HUMAN Neutral Neutral
Q14524 SCN5A_HUMAN Deleterious Deleterious
Q8TE73 DYH5_HUMAN Deleterious Deleterious
P07225 PROS_HUMAN Deleterious Deleterious
O95452 CXB6_HUMAN Deleterious Deleterious
Q5JZY3 EPHAA_HUMAN Neutral Neutral
P35670 ATP7B_HUMAN Deleterious Deleterious
Q16853 AOC3_HUMAN Neutral Neutral
P30556 AGTR1_HUMAN Neutral Neutral
P42701 I12R1_HUMAN Neutral Neutral
Q15059 BRD3_HUMAN Neutral Neutral
Q9Y3B9 RRP15_HUMAN Neutral Neutral
P21731 TA2R_HUMAN Neutral Neutral
P21397 AOFA_HUMAN Neutral Neutral
Q9UBF9 MYOTI_HUMAN Deleterious Deleterious
P15056 BRAF1_HUMAN Deleterious Neutral
P51587 BRCA2_HUMAN Deleterious Deleterious
Q9UPZ9 ICK_HUMAN Deleterious Neutral
Q15154 PCM1_HUMAN Neutral Neutral
P04637 P53_HUMAN Deleterious Deleterious
Q8WWQ2 HPSE2_HUMAN Neutral Neutral
P63092 GNAS2_HUMAN Deleterious Deleterious
Q06124 PTN11_HUMAN Deleterious Deleterious
P30475 1B39_HUMAN Neutral Neutral
Q86VD1 MORC1_HUMAN Neutral Neutral
Q9Y6Y9 LY96_HUMAN Neutral Neutral
Q96NH3 CF170_HUMAN Neutral Neutral
P07949 RET_HUMAN Deleterious Deleterious
P15289 ARSA_HUMAN Deleterious Deleterious
Q9Y6J6 KCNE2_HUMAN Deleterious Deleterious
P98174 FGD1_HUMAN Deleterious Deleterious
Q99972 MYOC_HUMAN Deleterious Deleterious
P11597 CETP_HUMAN Neutral Neutral
P40337 VHL_HUMAN Deleterious Deleterious
O15527 OGG1_HUMAN Deleterious Deleterious
O15527 OGG1_HUMAN Neutral Deleterious
P35555 FBN1_HUMAN Deleterious Deleterious
Q8NEV8 EXPH5_HUMAN Neutral Neutral
O43511 S26A4_HUMAN Deleterious Deleterious
Q9HAT2 SIAE_HUMAN Neutral Neutral
Q9UNM6 PSD13_HUMAN Neutral Neutral
P54802 ANAG_HUMAN Deleterious Deleterious
P00480 OTC_HUMAN Deleterious Deleterious
Q09470 KCNA1_HUMAN Deleterious Deleterious
Q9UBQ7 GRHPR_HUMAN Neutral Neutral
Q14642 I5P1_HUMAN Neutral Neutral
Q9NYQ8 FAT2_HUMAN Neutral Neutral
P04181 OAT_HUMAN Deleterious Deleterious
P16452 EPB42_HUMAN Deleterious Deleterious
Q8NHQ9 DDX55_HUMAN Neutral Neutral
P10321 1C07_HUMAN Neutral Neutral
P51648 AL3A2_HUMAN Deleterious Deleterious
P98164 LRP2_HUMAN Neutral Neutral
Q9BVI0 PHF20_HUMAN Neutral Neutral
P07202 PERT_HUMAN Deleterious Neutral
P07954 FUMH_HUMAN Deleterious Deleterious
P43246 MSH2_HUMAN Deleterious Deleterious
P34059 GALNS_HUMAN Deleterious Deleterious
P05014 IFNA4_HUMAN Neutral Neutral
P00740 FA9_HUMAN Deleterious Deleterious
O43187 IRAK2_HUMAN Neutral Neutral
Q8NEV4 MYO3A_HUMAN Neutral Neutral
O00418 EF2K_HUMAN Neutral Neutral
P09131 P3_HUMAN Neutral Neutral
Q09428 ABCC8_HUMAN Deleterious Deleterious
P35556 FBN2_HUMAN Deleterious Deleterious
O43187 IRAK2_HUMAN Neutral Neutral
P55017 S12A3_HUMAN Deleterious Deleterious
P16219 ACADS_HUMAN Deleterious Deleterious
O75030 MITF_HUMAN Deleterious Deleterious
P05546 HEP2_HUMAN Neutral Deleterious
P50747 BPL1_HUMAN Deleterious Deleterious
P00439 PH4H_HUMAN Deleterious Deleterious
Q99558 M3K14_HUMAN Neutral Neutral
O95359 TACC2_HUMAN Neutral Neutral
P12883 MYH7_HUMAN Deleterious Deleterious
P04062 GLCM_HUMAN Deleterious Deleterious
Q96EG1 ARSG_HUMAN Neutral Neutral
Q8IWY9 CDAN1_HUMAN Deleterious Deleterious
P78527 PRKDC_HUMAN Neutral Neutral
O15118 NPC1_HUMAN Deleterious Deleterious
Q9H9S5 FKRP_HUMAN Deleterious Deleterious
P21817 RYR1_HUMAN Deleterious Deleterious
Q9ULE0 WWC3_HUMAN Neutral Neutral
Q5T1R4 ZEP3_HUMAN Neutral Neutral
P20702 ITAX_HUMAN Neutral Neutral
Q6PI48 SYDM_HUMAN Deleterious Deleterious
Q9UI33 SCNBA_HUMAN Neutral Neutral
Q13751 LAMB3_HUMAN Neutral Neutral
Q04671 P_HUMAN Deleterious Deleterious
P55017 S12A3_HUMAN Deleterious Deleterious
Q29983 MICA_HUMAN Neutral Neutral
B1AK53 ESPN_HUMAN Neutral Neutral
P43629 KI3L1_HUMAN Neutral Neutral
P22748 CAH4_HUMAN Deleterious Deleterious
P02545 LMNA_HUMAN Deleterious Deleterious
P33076 C2TA_HUMAN Neutral Deleterious
Q9UHF7 TRPS1_HUMAN Deleterious Deleterious
P51617 IRAK1_HUMAN Neutral Neutral
Q0VF96 CGNL1_HUMAN Neutral Neutral
P51956 NEK3_HUMAN Neutral Neutral
O43745 CHP2_HUMAN Neutral Neutral
P08397 HEM3_HUMAN Deleterious Deleterious
Q8WZ84 OR8D1_HUMAN Neutral Neutral
P63252 IRK2_HUMAN Deleterious Deleterious
A8K0R7 ZN839_HUMAN Neutral Neutral
P32245 MC4R_HUMAN Neutral Neutral
P21439 MDR3_HUMAN Deleterious Deleterious
P04637 P53_HUMAN Deleterious Deleterious
P40337 VHL_HUMAN Deleterious Deleterious
Q6IF63 O52W1_HUMAN Neutral Neutral
P02461 CO3A1_HUMAN Deleterious Deleterious
P78504 JAG1_HUMAN Deleterious Deleterious
Q99697 PITX2_HUMAN Deleterious Deleterious
O15360 FANCA_HUMAN Deleterious Deleterious
Q8IYX7 F154A_HUMAN Neutral Neutral
Q9Y223 GLCNE_HUMAN Deleterious Deleterious
P07225 PROS_HUMAN Deleterious Neutral
P26367 PAX6_HUMAN Deleterious Deleterious
O95076 ALX3_HUMAN Neutral Neutral
Q9Y2X0 MED16_HUMAN Neutral Neutral
P41180 CASR_HUMAN Deleterious Deleterious
O75503 CLN5_HUMAN Deleterious Deleterious
P04062 GLCM_HUMAN Deleterious Deleterious
P35520 CBS_HUMAN Deleterious Deleterious
P24386 RAE1_HUMAN Neutral Deleterious
Q5T4S7 UBR4_HUMAN Neutral Neutral
Q53TS8 AL2SA_HUMAN Neutral Neutral
O60260 PRKN2_HUMAN Deleterious Deleterious
P40692 MLH1_HUMAN Deleterious Deleterious
Q9Y6Z4 CF054_HUMAN Neutral Neutral
Q5T4J0 GCNT6_HUMAN Neutral Neutral
P21817 RYR1_HUMAN Deleterious Neutral
P42771 CD2A1_HUMAN Deleterious Deleterious
P29400 CO4A5_HUMAN Deleterious Deleterious
P00451 FA8_HUMAN Deleterious Deleterious
P30793 GCH1_HUMAN Deleterious Deleterious
Q9Y6F1 PARP3_HUMAN Neutral Neutral
O95972 BMP15_HUMAN Deleterious Deleterious
Q14574 DSC3_HUMAN Neutral Neutral
P42785 PCP_HUMAN Neutral Neutral
O60885 BRD4_HUMAN Neutral Neutral
P00738 HPT_HUMAN Neutral Neutral
Q86YR7 MF2L2_HUMAN Neutral Neutral
Q8WXR4 MYO3B_HUMAN Neutral Neutral
Q8WTR2 DUS19_HUMAN Neutral Neutral
P98161 PKD1_HUMAN Neutral Deleterious
Q14654 IRK11_HUMAN Deleterious Deleterious
Q06187 BTK_HUMAN Deleterious Deleterious
P05997 CO5A2_HUMAN Deleterious Deleterious
P43630 KI3L2_HUMAN Neutral Neutral
Q5T2Q4 CCYL2_HUMAN Neutral Neutral
Q9UM47 NOTC3_HUMAN Deleterious Deleterious
Q09428 ABCC8_HUMAN Deleterious Deleterious
Q9NXN4 GDAP2_HUMAN Neutral Neutral
Q03468 ERCC6_HUMAN Neutral Neutral
P14679 TYRO_HUMAN Deleterious Deleterious
Q6P1Q9 MTL2B_HUMAN Neutral Neutral
Q8N0W3 FUK_HUMAN Neutral Neutral
O15488 GLYG2_HUMAN Neutral Neutral
O43548 TGM5_HUMAN Neutral Neutral
P13612 ITA4_HUMAN Neutral Neutral
P54802 ANAG_HUMAN Deleterious Deleterious
P02461 CO3A1_HUMAN Deleterious Neutral
P51813 BMX_HUMAN Neutral Neutral
Q01974 ROR2_HUMAN Neutral Deleterious
P40692 MLH1_HUMAN Deleterious Neutral
Q15782 CH3L2_HUMAN Neutral Neutral
O15537 XLRS1_HUMAN Deleterious Deleterious
P51587 BRCA2_HUMAN Deleterious Deleterious
Q0ZGT2 NEXN_HUMAN Neutral Neutral
Q12772 SRBP2_HUMAN Neutral Neutral
Q96PP9 GBP4_HUMAN Neutral Neutral
P04637 P53_HUMAN Deleterious Deleterious
P04049 RAF1_HUMAN Deleterious Deleterious
P15289 ARSA_HUMAN Deleterious Deleterious
P00451 FA8_HUMAN Deleterious Deleterious
P05165 PCCA_HUMAN Deleterious Deleterious
P08100 OPSD_HUMAN Deleterious Deleterious
Q8WZ42 TITIN_HUMAN Neutral Neutral
Q13510 ASAH1_HUMAN Deleterious Deleterious
Q01968 OCRL_HUMAN Deleterious Deleterious
O15305 PMM2_HUMAN Deleterious Deleterious
Q14DG7 T132B_HUMAN Neutral Neutral
P22888 LSHR_HUMAN Deleterious Deleterious
Q8IV01 SYT12_HUMAN Neutral Neutral
Q9BZZ2 SN_HUMAN Neutral Neutral
Q9Y5Z9 UBIA1_HUMAN Deleterious Deleterious
P49759 CLK1_HUMAN Neutral Neutral
P57679 EVC_HUMAN Neutral Deleterious
P43246 MSH2_HUMAN Deleterious Deleterious
P84074 HPCA_HUMAN Neutral Neutral
Q6P387 CP046_HUMAN Neutral Neutral
Q13263 TIF1B_HUMAN Neutral Neutral
O76038 SEGN_HUMAN Neutral Neutral
B2RU33 POTEC_HUMAN Neutral Neutral
P12883 MYH7_HUMAN Deleterious Deleterious
Q9NP61 ARFG3_HUMAN Neutral Neutral
Q6PI48 SYDM_HUMAN Deleterious Deleterious
Q9Y4A5 TRRAP_HUMAN Neutral Neutral
Q6IA17 SIGIR_HUMAN Neutral Neutral
O60260 PRKN2_HUMAN Deleterious Neutral
Q96LB0 MRGX3_HUMAN Neutral Neutral
O00175 CCL24_HUMAN Neutral Neutral
Q96N76 HUTU_HUMAN Neutral Neutral
P04070 PROC_HUMAN Deleterious Deleterious
Q7Z570 Z804A_HUMAN Neutral Neutral
Q96RD0 OR8B2_HUMAN Neutral Neutral
Q9P0V8 SLAF8_HUMAN Neutral Neutral
Q9NXG0 CNTLN_HUMAN Neutral Neutral
P08603 CFAH_HUMAN Deleterious Neutral
Q96RR1 PEO1_HUMAN Deleterious Deleterious
Q9UBP0 SPAST_HUMAN Deleterious Deleterious
Q9H2E6 SEM6A_HUMAN Neutral Neutral
P35555 FBN1_HUMAN Deleterious Deleterious
Q9NY33 DPP3_HUMAN Neutral Neutral
P58012 FOXL2_HUMAN Deleterious Deleterious
P04424 ARLY_HUMAN Deleterious Deleterious
O43175 SERA_HUMAN Deleterious Deleterious
P04114 APOB_HUMAN Neutral Neutral
Q9BSI4 TINF2_HUMAN Neutral Deleterious
P08F94 PKHD1_HUMAN Deleterious Deleterious
P21359 NF1_HUMAN Deleterious Deleterious
P51608 MECP2_HUMAN Deleterious Deleterious
Q8NEE8 TTC16_HUMAN Neutral Neutral
P01266 THYG_HUMAN Neutral Neutral
O95835 LATS1_HUMAN Neutral Neutral
Q8WZ42 TITIN_HUMAN Neutral Neutral
P28335 5HT2C_HUMAN Neutral Neutral
Q9Y4A5 TRRAP_HUMAN Neutral Neutral
Q9Y6H6 KCNE3_HUMAN Neutral Neutral
Q9H993 CF211_HUMAN Neutral Neutral
Q5JQS5 OR2BB_HUMAN Neutral Neutral
P48634 BAT2_HUMAN Neutral Neutral
Q9UM47 NOTC3_HUMAN Deleterious Deleterious
P02766 TTHY_HUMAN Deleterious Deleterious
Q9Y5U8 BR44L_HUMAN Neutral Neutral
P20807 CAN3_HUMAN Deleterious Deleterious
Q13751 LAMB3_HUMAN Neutral Neutral
Q06187 BTK_HUMAN Deleterious Deleterious
Q9NPJ1 MKKS_HUMAN Deleterious Deleterious
P35222 CTNB1_HUMAN Deleterious Deleterious
P20933 ASPG_HUMAN Deleterious Deleterious
P35670 ATP7B_HUMAN Deleterious Deleterious
P21802 FGFR2_HUMAN Deleterious Deleterious
P01008 ANT3_HUMAN Deleterious Deleterious
Q06187 BTK_HUMAN Deleterious Deleterious
Q9Y6K9 NEMO_HUMAN Deleterious Deleterious
Q8N0X2 SPG16_HUMAN Neutral Neutral
Q9BUK6 MSTO1_HUMAN Neutral Neutral
Q9Y250 LZTS1_HUMAN Neutral Deleterious
Q9H2X0 CHRD_HUMAN Neutral Neutral
P51587 BRCA2_HUMAN Deleterious Deleterious
P56373 P2RX3_HUMAN Neutral Neutral
Q13315 ATM_HUMAN Deleterious Neutral
P08686 CP21A_HUMAN Deleterious Deleterious
P20823 HNF1A_HUMAN Deleterious Deleterious
Q00604 NDP_HUMAN Deleterious Deleterious
Q4LDE5 SVEP1_HUMAN Neutral Neutral
P16615 AT2A2_HUMAN Deleterious Deleterious
Q02548 PAX5_HUMAN Neutral Neutral
O75445 USH2A_HUMAN Deleterious Deleterious
Q53TN4 CYBR1_HUMAN Neutral Neutral
P05111 INHA_HUMAN Neutral Neutral
Q8WZ42 TITIN_HUMAN Neutral Neutral
Q9BQA5 HINFP_HUMAN Neutral Neutral
Q12908 NTCP2_HUMAN Deleterious Deleterious
P78562 PHEX_HUMAN Deleterious Deleterious
Q7Z2E3 APTX_HUMAN Deleterious Deleterious
Q9HCR9 PDE11_HUMAN Neutral Neutral
Q96JB6 LOXL4_HUMAN Neutral Neutral
Q12866 MERTK_HUMAN Neutral Neutral
P30483 1B45_HUMAN Neutral Neutral
Q6PJP8 DCR1A_HUMAN Neutral Neutral
P34059 GALNS_HUMAN Deleterious Deleterious
P51587 BRCA2_HUMAN Deleterious Deleterious
P35670 ATP7B_HUMAN Deleterious Deleterious
P40692 MLH1_HUMAN Deleterious Deleterious
Q92947 GCDH_HUMAN Deleterious Deleterious
Q9Y223 GLCNE_HUMAN Deleterious Deleterious
Q7Z6J4 FGD2_HUMAN Neutral Neutral
P30613 KPYR_HUMAN Deleterious Deleterious
Q8WZ04 TOMT_HUMAN Deleterious Deleterious
P17275 JUNB_HUMAN Neutral Neutral
Q8NGK1 O51G1_HUMAN Neutral Neutral
P35499 SCN4A_HUMAN Deleterious Deleterious
Q9Y493 ZAN_HUMAN Neutral Neutral
P23786 CPT2_HUMAN Deleterious Deleterious
P54098 DPOG1_HUMAN Deleterious Deleterious
O15439 MRP4_HUMAN Neutral Neutral
O15305 PMM2_HUMAN Deleterious Deleterious
P00441 SODC_HUMAN Deleterious Deleterious
P08574 CY1_HUMAN Neutral Neutral
P02545 LMNA_HUMAN Deleterious Deleterious
O75695 XRP2_HUMAN Deleterious Deleterious
Q9BPW4 APOL4_HUMAN Neutral Neutral
P34913 HYES_HUMAN Neutral Neutral
Q14896 MYPC3_HUMAN Deleterious Deleterious
O43149 ZZEF1_HUMAN Neutral Neutral
Q9H9P8 L2HDH_HUMAN Deleterious Deleterious
Q96BN2 TAD1L_HUMAN Neutral Neutral
P13569 CFTR_HUMAN Deleterious Deleterious
P00451 FA8_HUMAN Deleterious Deleterious
Q76EJ3 S35D2_HUMAN Neutral Neutral
P10275 ANDR_HUMAN Deleterious Deleterious
Q9BZG8 DPH1_HUMAN Deleterious Neutral
P29400 CO4A5_HUMAN Deleterious Deleterious
P11137 MAP2_HUMAN Neutral Neutral
P98082 DAB2_HUMAN Neutral Neutral
O15232 MATN3_HUMAN Deleterious Deleterious
Q00535 CDK5_HUMAN Neutral Neutral
Q9Y2K9 STB5L_HUMAN Neutral Neutral
P60201 MYPR_HUMAN Deleterious Deleterious
P27816 MAP4_HUMAN Neutral Neutral
P04637 P53_HUMAN Deleterious Deleterious
P56539 CAV3_HUMAN Deleterious Deleterious
Q9NRJ7 PCDBG_HUMAN Neutral Neutral
O00255 MEN1_HUMAN Deleterious Deleterious
Q14524 SCN5A_HUMAN Deleterious Deleterious
Q99972 MYOC_HUMAN Deleterious Deleterious
P08514 ITA2B_HUMAN Deleterious Deleterious
P11464 PSG1_HUMAN Neutral Neutral
P21860 ERBB3_HUMAN Neutral Neutral
P51843 NR0B1_HUMAN Deleterious Deleterious
P08237 K6PF_HUMAN Deleterious Deleterious
P21757 MSRE_HUMAN Neutral Neutral
P10253 LYAG_HUMAN Deleterious Deleterious
Q5TGY1 TMCO4_HUMAN Neutral Neutral
Q969X1 TMBI1_HUMAN Neutral Neutral
P31213 S5A2_HUMAN Deleterious Deleterious
P49019 G109B_HUMAN Neutral Neutral
Q12809 KCNH2_HUMAN Deleterious Deleterious
P35555 FBN1_HUMAN Deleterious Neutral
O14773 TPP1_HUMAN Deleterious Deleterious
P18464 1B51_HUMAN Neutral Neutral
P04637 P53_HUMAN Deleterious Deleterious
P07225 PROS_HUMAN Deleterious Deleterious
O15118 NPC1_HUMAN Deleterious Deleterious
O60674 JAK2_HUMAN Neutral Neutral
Q15049 MLC1_HUMAN Deleterious Deleterious
Q8WZ42 TITIN_HUMAN Neutral Neutral
P33897 ABCD1_HUMAN Deleterious Deleterious
Q8IWE2 NXP20_HUMAN Neutral Neutral
Q5JST6 EFHC2_HUMAN Neutral Neutral
Q9Y253 POLH_HUMAN Neutral Deleterious
Q13464 ROCK1_HUMAN Neutral Neutral
O60931 CTNS_HUMAN Deleterious Deleterious
P98161 PKD1_HUMAN Deleterious Deleterious
Q14978 NOLC1_HUMAN Neutral Neutral
O60279 SUSD5_HUMAN Neutral Neutral
Q9NZC7 WWOX_HUMAN Deleterious Neutral
P15289 ARSA_HUMAN Deleterious Deleterious
P17787 ACHB2_HUMAN Deleterious Neutral
Q9C000 NALP1_HUMAN Neutral Neutral
Q8WZ42 TITIN_HUMAN Neutral Neutral
P13647 K2C5_HUMAN Deleterious Deleterious
O60449 LY75_HUMAN Neutral Neutral
O00255 MEN1_HUMAN Deleterious Deleterious
Q8TC84 FANK1_HUMAN Neutral Neutral
P42261 GRIA1_HUMAN Neutral Neutral
P47989 XDH_HUMAN Neutral Neutral
P24557 THAS_HUMAN Neutral Neutral
P08100 OPSD_HUMAN Deleterious Deleterious
P08686 CP21A_HUMAN Deleterious Deleterious
P06132 DCUP_HUMAN Deleterious Deleterious
P06276 CHLE_HUMAN Deleterious Deleterious
O75638 CTAG2_HUMAN Neutral Neutral
O15118 NPC1_HUMAN Deleterious Deleterious
Q8IXL6 DMP4_HUMAN Deleterious Deleterious
Q9UQ88 CD2L2_HUMAN Neutral Neutral
Q02388 CO7A1_HUMAN Deleterious Deleterious
P20827 EFNA1_HUMAN Neutral Neutral
Q14524 SCN5A_HUMAN Deleterious Deleterious
Q96PY6 NEK1_HUMAN Neutral Neutral
O95613 PCNT_HUMAN Neutral Neutral
P20930 FILA_HUMAN Neutral Neutral
P78324 SHPS1_HUMAN Neutral Neutral
Q13315 ATM_HUMAN Neutral Neutral
P35475 IDUA_HUMAN Deleterious Deleterious
Q5VST9 OBSCN_HUMAN Neutral Neutral
O15164 TIF1A_HUMAN Neutral Neutral
P49748 ACADV_HUMAN Deleterious Deleterious
P24723 KPCL_HUMAN Neutral Neutral
Q8NCD3 HJURP_HUMAN Neutral Neutral
P40337 VHL_HUMAN Deleterious Deleterious
Q86VF7 NRAP_HUMAN Neutral Neutral
Q96HD9 ACY2_HUMAN Neutral Neutral
P00451 FA8_HUMAN Deleterious Deleterious
Q9BY76 ANGL4_HUMAN Neutral Neutral
P09417 DHPR_HUMAN Deleterious Deleterious
Q9UKV3 ACINU_HUMAN Neutral Neutral
O60732 MAGC1_HUMAN Neutral Neutral
P30457 1A66_HUMAN Neutral Neutral
P27540 ARNT_HUMAN Neutral Neutral
Q9Y253 POLH_HUMAN Neutral Neutral
P54840 GYS2_HUMAN Deleterious Deleterious
O95067 CCNB2_HUMAN Neutral Neutral
O95873 CF047_HUMAN Neutral Neutral
Q9H6U8 ALG9_HUMAN Neutral Deleterious
P13647 K2C5_HUMAN Deleterious Deleterious
Q01453 PMP22_HUMAN Deleterious Deleterious
A6NGR9 CH073_HUMAN Neutral Neutral
P01375 TNFA_HUMAN Neutral Neutral
O43602 DCX_HUMAN Deleterious Deleterious
P20815 CP3A5_HUMAN Neutral Neutral
P49286 MTR1B_HUMAN Neutral Neutral
Q96HP8 T176A_HUMAN Neutral Neutral
Q5SNV9 CA167_HUMAN Neutral Neutral
Q06730 ZN33A_HUMAN Neutral Neutral
P40692 MLH1_HUMAN Deleterious Neutral
O14950 ML12B_HUMAN Neutral Neutral
O95180 CAC1H_HUMAN Deleterious Deleterious
Q9NRP7 STK36_HUMAN Neutral Neutral
P27930 IL1R2_HUMAN Neutral Neutral
P57679 EVC_HUMAN Neutral Neutral
P59796 GPX6_HUMAN Neutral Neutral
O60449 LY75_HUMAN Neutral Neutral
P16473 TSHR_HUMAN Deleterious Deleterious
Q02388 CO7A1_HUMAN Deleterious Deleterious
Q9BPW4 APOL4_HUMAN Neutral Neutral
Q6IQ23 PKHA7_HUMAN Neutral Neutral
P00451 FA8_HUMAN Deleterious Deleterious
Q96MA6 CI098_HUMAN Neutral Neutral
P02730 B3AT_HUMAN Neutral Deleterious
O75683 SURF6_HUMAN Neutral Neutral
P03891 NU2M_HUMAN Neutral Neutral
Q96M29 TEKT5_HUMAN Neutral Neutral
P40763 STAT3_HUMAN Deleterious Deleterious
P35611 ADDA_HUMAN Neutral Neutral
Q9H251 CAD23_HUMAN Deleterious Deleterious
Q6P9H5 GIMA6_HUMAN Neutral Neutral
P10912 GHR_HUMAN Deleterious Deleterious
O43189 PHF1_HUMAN Neutral Neutral
P00480 OTC_HUMAN Deleterious Deleterious
Q9UGP4 LIMD1_HUMAN Neutral Neutral
Q9Y276 BCS1_HUMAN Deleterious Deleterious
P28161 GSTM2_HUMAN Neutral Neutral
Q00532 CDKL1_HUMAN Neutral Neutral
P12821 ACE_HUMAN Neutral Neutral
Q9GZQ4 NMUR2_HUMAN Neutral Neutral
O43423 AN32C_HUMAN Neutral Neutral
Q9BUV0 CA063_HUMAN Neutral Neutral
P29965 CD40L_HUMAN Deleterious Deleterious
P31213 S5A2_HUMAN Deleterious Deleterious
P00966 ASSY_HUMAN Deleterious Deleterious
P35523 CLCN1_HUMAN Deleterious Deleterious
Q30167 2B1A_HUMAN Neutral Neutral
P10253 LYAG_HUMAN Deleterious Deleterious
Q9NNX1 TUFT1_HUMAN Neutral Neutral
Q8N752 KC1AL_HUMAN Neutral Neutral
Q9BT22 ALG1_HUMAN Neutral Deleterious
P00740 FA9_HUMAN Deleterious Deleterious
Q9UL59 ZN214_HUMAN Neutral Neutral
P03950 ANGI_HUMAN Deleterious Deleterious
P26367 PAX6_HUMAN Deleterious Deleterious
Q9P202 WHRN_HUMAN Neutral Neutral
Q8N635 CP073_HUMAN Neutral Neutral
Q02846 GUC2D_HUMAN Deleterious Deleterious
Q8N8E3 CCD46_HUMAN Neutral Neutral
P20930 FILA_HUMAN Neutral Neutral
Q9UMQ6 CAN11_HUMAN Neutral Neutral
P12883 MYH7_HUMAN Deleterious Deleterious
P00480 OTC_HUMAN Deleterious Deleterious
P08235 MCR_HUMAN Deleterious Deleterious
P08397 HEM3_HUMAN Deleterious Deleterious
Q9Y6K9 NEMO_HUMAN Deleterious Deleterious
P02452 CO1A1_HUMAN Deleterious Deleterious
O95140 MFN2_HUMAN Deleterious Deleterious
P04637 P53_HUMAN Deleterious Deleterious
Q9Y2U8 MAN1_HUMAN Neutral Neutral
Q9BQB6 VKOR1_HUMAN Deleterious Deleterious
P06280 AGAL_HUMAN Deleterious Deleterious
P01137 TGFB1_HUMAN Deleterious Deleterious
Q49A88 CCD14_HUMAN Neutral Neutral
P35670 ATP7B_HUMAN Deleterious Deleterious
Q9UBP0 SPAST_HUMAN Deleterious Deleterious
O76090 BEST1_HUMAN Deleterious Deleterious
P54802 ANAG_HUMAN Deleterious Deleterious
P24158 PRTN3_HUMAN Neutral Neutral
P49238 CX3C1_HUMAN Neutral Neutral
Q9H106 SIRPD_HUMAN Neutral Neutral
Q99547 MPH6_HUMAN Neutral Neutral
P40692 MLH1_HUMAN Deleterious Neutral
P21452 NK2R_HUMAN Neutral Neutral
P14410 SUIS_HUMAN Deleterious Deleterious
Q9UBC5 MYO1A_HUMAN Deleterious Deleterious
Q12866 MERTK_HUMAN Neutral Deleterious
P37198 NUP62_HUMAN Neutral Deleterious
Q9Y4R7 TTLL3_HUMAN Neutral Neutral
P46100 ATRX_HUMAN Deleterious Deleterious
P78562 PHEX_HUMAN Deleterious Deleterious
Q9UNA0 ATS5_HUMAN Neutral Neutral
Q8TE57 ATS16_HUMAN Neutral Neutral
P18074 ERCC2_HUMAN Deleterious Deleterious
P60201 MYPR_HUMAN Deleterious Deleterious
P04637 P53_HUMAN Deleterious Deleterious
P25189 MYP0_HUMAN Deleterious Deleterious
P23025 XPA_HUMAN Deleterious Neutral
Q5VW36 K1797_HUMAN Neutral Neutral
Q9UHF7 TRPS1_HUMAN Deleterious Deleterious
P35555 FBN1_HUMAN Deleterious Deleterious
Q6ZT83 YR005_HUMAN Neutral Neutral
P19544 WT1_HUMAN Deleterious Deleterious
P82251 BAT1_HUMAN Deleterious Deleterious
Q96RR1 PEO1_HUMAN Deleterious Deleterious
Q8IWL1 SFPA2_HUMAN Neutral Neutral
Q5JRS4 O10J3_HUMAN Neutral Neutral
Q7Z3Z2 RD3_HUMAN Neutral Neutral
P37023 ACVL1_HUMAN Deleterious Deleterious
Q9H3D4 P63_HUMAN Deleterious Deleterious
Q9BV94 EDEM2_HUMAN Neutral Neutral
Q9GZX5 ZN350_HUMAN Neutral Neutral
Q02833 RASF7_HUMAN Neutral Neutral
Q9NWN3 FBX34_HUMAN Neutral Neutral
Q9BXM7 PINK1_HUMAN Deleterious Deleterious
P21359 NF1_HUMAN Deleterious Deleterious
P0C0L5 CO4B_HUMAN Neutral Neutral
P42771 CD2A1_HUMAN Deleterious Deleterious
P47895 AL1A3_HUMAN Neutral Neutral
Q92561 PHYIP_HUMAN Neutral Neutral
P04062 GLCM_HUMAN Deleterious Deleterious
P08631 HCK_HUMAN Neutral Neutral
P00966 ASSY_HUMAN Deleterious Deleterious
P02458 CO2A1_HUMAN Deleterious Deleterious
Q13496 MTM1_HUMAN Deleterious Deleterious
P01011 AACT_HUMAN Neutral Neutral
P00966 ASSY_HUMAN Deleterious Deleterious
Q9NRG9 AAAS_HUMAN Neutral Deleterious
Q04656 ATP7A_HUMAN Deleterious Neutral
P08F94 PKHD1_HUMAN Deleterious Deleterious
P55084 ECHB_HUMAN Deleterious Deleterious
P35520 CBS_HUMAN Deleterious Deleterious
P11532 DMD_HUMAN Neutral Deleterious
P05813 CRGB_HUMAN Neutral Neutral
Q99972 MYOC_HUMAN Deleterious Neutral
P12109 CO6A1_HUMAN Deleterious Deleterious
P08034 CXB1_HUMAN Deleterious Deleterious
O75603 GCM2_HUMAN Neutral Neutral
Q08174 PCDH1_HUMAN Neutral Neutral
O00255 MEN1_HUMAN Deleterious Deleterious
Q13439 GOGA4_HUMAN Neutral Neutral
P10253 LYAG_HUMAN Deleterious Deleterious
P00451 FA8_HUMAN Deleterious Deleterious
P49638 TTPA_HUMAN Deleterious Deleterious
O15259 NPHP1_HUMAN Neutral Deleterious
Q9UBM7 DHCR7_HUMAN Deleterious Deleterious
A4UGR9 XIRP2_HUMAN Neutral Neutral
P04439 1A03_HUMAN Neutral Neutral
P00451 FA8_HUMAN Deleterious Deleterious
Q53QW1 CB057_HUMAN Neutral Neutral
Q8IVS2 FABD_HUMAN Neutral Neutral
P45984 MK09_HUMAN Neutral Neutral
P02452 CO1A1_HUMAN Deleterious Deleterious
Q86YE8 ZN573_HUMAN Neutral Neutral
P49454 CENPF_HUMAN Neutral Neutral
O95050 INMT_HUMAN Neutral Neutral
P53675 CLH2_HUMAN Neutral Neutral
P04637 P53_HUMAN Deleterious Deleterious
Q8WXI7 MUC16_HUMAN Neutral Neutral
Q96PE3 INP4A_HUMAN Neutral Neutral
O60882 MMP20_HUMAN Neutral Neutral
P02766 TTHY_HUMAN Deleterious Deleterious
Q04671 P_HUMAN Deleterious Neutral
P02549 SPTA1_HUMAN Deleterious Neutral
Q96QT4 TRPM7_HUMAN Neutral Neutral
Q02388 CO7A1_HUMAN Deleterious Deleterious
P02545 LMNA_HUMAN Deleterious Deleterious
P35670 ATP7B_HUMAN Deleterious Neutral
P03950 ANGI_HUMAN Deleterious Deleterious
Q13402 MYO7A_HUMAN Deleterious Deleterious
Q6ZV77 CI139_HUMAN Neutral Neutral
A2VEC9 SSPO_HUMAN Neutral Neutral
P10828 THB_HUMAN Deleterious Deleterious
O75398 DEAF1_HUMAN Deleterious Deleterious
P13747 HLAE_HUMAN Neutral Neutral
O76090 BEST1_HUMAN Deleterious Deleterious
P15289 ARSA_HUMAN Deleterious Deleterious
P22304 IDS_HUMAN Deleterious Deleterious
O15118 NPC1_HUMAN Deleterious Deleterious
Q7Z6J9 SEN54_HUMAN Neutral Deleterious
P82279 CRUM1_HUMAN Deleterious Deleterious
P12110 CO6A2_HUMAN Deleterious Deleterious
P21817 RYR1_HUMAN Deleterious Deleterious
P78363 ABCA4_HUMAN Deleterious Deleterious
Q5TEA6 SE1L2_HUMAN Neutral Neutral
P19544 WT1_HUMAN Deleterious Deleterious
P04180 LCAT_HUMAN Deleterious Deleterious
Q9BXM7 PINK1_HUMAN Deleterious Deleterious
P42685 FRK_HUMAN Neutral Neutral
A6H8Y1 BDP1_HUMAN Neutral Neutral
P06132 DCUP_HUMAN Deleterious Deleterious
P04637 P53_HUMAN Deleterious Deleterious
P02655 APOC2_HUMAN Neutral Neutral
Q8WZ42 TITIN_HUMAN Neutral Neutral
P02647 APOA1_HUMAN Neutral Neutral
P08514 ITA2B_HUMAN Deleterious Deleterious
Q8N4C6 NIN_HUMAN Neutral Neutral
Q8N7K9 CS064_HUMAN Neutral Neutral
Q07869 PPARA_HUMAN Neutral Neutral
Q96B33 CLD23_HUMAN Neutral Neutral
Q16635 TAZ_HUMAN Neutral Deleterious
Q9BV10 ALG12_HUMAN Neutral Deleterious
Q99972 MYOC_HUMAN Deleterious Deleterious
P00451 FA8_HUMAN Deleterious Deleterious
P30518 V2R_HUMAN Deleterious Deleterious
P08686 CP21A_HUMAN Deleterious Deleterious
Q92947 GCDH_HUMAN Deleterious Deleterious
Q9GZX3 CHST6_HUMAN Deleterious Deleterious
O95391 SLU7_HUMAN Neutral Neutral
Q13427 PPIG_HUMAN Neutral Neutral
Q00266 METK1_HUMAN Deleterious Deleterious
Q9BSJ5 CQ080_HUMAN Neutral Neutral
P35575 G6PC_HUMAN Deleterious Deleterious
Q06124 PTN11_HUMAN Deleterious Deleterious
Q8N0W3 FUK_HUMAN Neutral Neutral
P55017 S12A3_HUMAN Deleterious Deleterious
P29400 CO4A5_HUMAN Deleterious Deleterious
Q9NPB6 PAR6A_HUMAN Neutral Neutral
Q9P209 CEP72_HUMAN Neutral Neutral
P43246 MSH2_HUMAN Deleterious Deleterious
P23468 PTPRD_HUMAN Neutral Neutral
P37058 DHB3_HUMAN Deleterious Deleterious
P36021 MOT8_HUMAN Deleterious Deleterious
P06280 AGAL_HUMAN Deleterious Deleterious
O76090 BEST1_HUMAN Deleterious Deleterious
P30613 KPYR_HUMAN Deleterious Deleterious
P01130 LDLR_HUMAN Deleterious Deleterious
P11086 PNMT_HUMAN Neutral Neutral
P51508 ZNF81_HUMAN Neutral Neutral
P30462 1B14_HUMAN Neutral Neutral
Q9P0X4 CAC1I_HUMAN Neutral Neutral
P12883 MYH7_HUMAN Deleterious Deleterious
Q8IVS8 GLCTK_HUMAN Neutral Neutral
P34059 GALNS_HUMAN Deleterious Deleterious
P35475 IDUA_HUMAN Deleterious Deleterious
Q8IZ20 ZN683_HUMAN Neutral Neutral
Q9UGM3 DMBT1_HUMAN Neutral Neutral
Q5TB80 QN1_HUMAN Neutral Neutral
O43736 ITM2A_HUMAN Neutral Neutral
O95971 BY55_HUMAN Neutral Neutral
Q6N021 TET2_HUMAN Neutral Neutral
Q13253 NOGG_HUMAN Deleterious Deleterious
P08588 CCR5_HUMAN Neutral Neutral
P25054 APC_HUMAN Deleterious Deleterious
Q9H251 CAD23_HUMAN Deleterious Deleterious
Q8NBS3 S4A11_HUMAN Deleterious Deleterious
O43511 S26A4_HUMAN Deleterious Deleterious
Q5TCX8 M3KL4_HUMAN Neutral Neutral
P04217 A1BG_HUMAN Neutral Neutral
Q13315 ATM_HUMAN Deleterious Deleterious
P22304 IDS_HUMAN Deleterious Deleterious
Q9GZX3 CHST6_HUMAN Deleterious Deleterious
P04637 P53_HUMAN Deleterious Deleterious
P51688 SPHM_HUMAN Deleterious Deleterious
Q9HCC0 MCCB_HUMAN Deleterious Deleterious
Q96ER9 CCD51_HUMAN Neutral Neutral
O43602 DCX_HUMAN Deleterious Deleterious
Q9Y6B6 SAR1B_HUMAN Deleterious Deleterious
P14616 INSRR_HUMAN Neutral Neutral
P08F94 PKHD1_HUMAN Deleterious Deleterious
P02786 TFR1_HUMAN Neutral Neutral
P32942 ICAM1_HUMAN Neutral Neutral
Q16586 SGCA_HUMAN Deleterious Deleterious
P00441 SODC_HUMAN Deleterious Deleterious
O75445 USH2A_HUMAN Deleterious Deleterious
P16581 LYAM2_HUMAN Neutral Neutral
P41231 P2RY2_HUMAN Neutral Neutral
P50443 S26A2_HUMAN Deleterious Deleterious
P01008 IPSP_HUMAN Deleterious Neutral
P98161 PKD1_HUMAN Deleterious Deleterious
P49768 PSN1_HUMAN Deleterious Deleterious
Q75N90 FBN3_HUMAN Neutral Neutral
P29474 NOS3_HUMAN Neutral Neutral
P13569 CFTR_HUMAN Deleterious Deleterious
P00451 FA8_HUMAN Deleterious Deleterious
P29375 KDM5A_HUMAN Neutral Neutral
P10253 LYAG_HUMAN Deleterious Deleterious
P06280 AGAL_HUMAN Deleterious Deleterious
O60336 MABP1_HUMAN Neutral Neutral
Q537H7 CA227_HUMAN Neutral Neutral
P43629 KI3L1_HUMAN Neutral Neutral
Q01453 PMP22_HUMAN Deleterious Deleterious
P10275 ANDR_HUMAN Deleterious Deleterious
P40692 MLH1_HUMAN Deleterious Deleterious
Q6VVB1 NHLC1_HUMAN Deleterious Deleterious
Q9H9Y4 GPN2_HUMAN Neutral Neutral
O76041 NEBL_HUMAN Neutral Neutral
O75462 CRLF1_HUMAN Neutral Neutral
O95258 UCP5_HUMAN Neutral Neutral
Q5S007 LRRK2_HUMAN Deleterious Neutral
P54802 ANAG_HUMAN Deleterious Deleterious
Q29980 1A11_HUMAN Neutral Neutral
P14151 LYAM1_HUMAN Neutral Neutral
Q9Y653 GPR56_HUMAN Deleterious Deleterious
P00740 FA9_HUMAN Deleterious Deleterious
Q01831 XPC_HUMAN Neutral Neutral
Q9UM54 MYO6_HUMAN Neutral Deleterious
Q02388 CO7A1_HUMAN Deleterious Deleterious
P29400 CO4A5_HUMAN Deleterious Deleterious
P40879 S26A3_HUMAN Deleterious Deleterious
Q9NZQ3 SPN90_HUMAN Neutral Neutral
P05062 ALDOB_HUMAN Deleterious Deleterious
P00480 OTC_HUMAN Deleterious Deleterious
P13569 CFTR_HUMAN Deleterious Deleterious
Q13315 ATM_HUMAN Neutral Deleterious
Q9UM01 YLAT1_HUMAN Deleterious Deleterious
P22570 ADRO_HUMAN Neutral Neutral
P20853 CP2A7_HUMAN Neutral Neutral
Q8WZ42 TITIN_HUMAN Neutral Neutral
Q9Y6A1 POMT1_HUMAN Neutral Deleterious
O75197 LRP5_HUMAN Deleterious Deleterious
P00441 SODC_HUMAN Deleterious Deleterious
O60663 LMX1B_HUMAN Deleterious Deleterious
P98161 PKD1_HUMAN Deleterious Deleterious
Q96LA9 MRGX4_HUMAN Neutral Neutral
P41181 AQP2_HUMAN Deleterious Deleterious
Q14114 LRP8_HUMAN Neutral Neutral
Q9HC10 OTOF_HUMAN Neutral Deleterious
Q96NR8 RDH12_HUMAN Deleterious Deleterious
Q8NGH7 O52L1_HUMAN Neutral Neutral
Q8TF17 S3TC2_HUMAN Deleterious Deleterious
Q15334 L2GL1_HUMAN Neutral Neutral
Q9HC29 NOD2_HUMAN Deleterious Deleterious
P12883 MYH7_HUMAN Deleterious Deleterious
P05186 PPBT_HUMAN Deleterious Deleterious
Q92736 RYR2_HUMAN Deleterious Deleterious
P15923 TFE2_HUMAN Neutral Neutral
Q9P275 UBP36_HUMAN Neutral Neutral
Q96RR1 PEO1_HUMAN Deleterious Deleterious
O00445 SYT5_HUMAN Neutral Neutral
P06280 AGAL_HUMAN Deleterious Deleterious
Q12840 KIF5A_HUMAN Deleterious Deleterious
Q92838 EDA_HUMAN Deleterious Deleterious
Q04826 1B40_HUMAN Neutral Neutral
Q86YD7 F90A1_HUMAN Neutral Neutral
Q9Y2X3 NOP58_HUMAN Neutral Neutral
P04062 GLCM_HUMAN Deleterious Deleterious
Q13501 SQSTM_HUMAN Deleterious Deleterious
P58335 ANTR2_HUMAN Deleterious Deleterious
P09493 TPM1_HUMAN Deleterious Deleterious
Q8NH83 OR4A5_HUMAN Neutral Neutral
Q16518 RPE65_HUMAN Deleterious Deleterious
Q31610 1B81_HUMAN Neutral Neutral
P30793 GCH1_HUMAN Deleterious Deleterious
Q8TEW8 PAR3L_HUMAN Neutral Neutral
Q8WZ42 TITIN_HUMAN Neutral Neutral
Q9HBG7 LY9_HUMAN Neutral Neutral
P01185 NEU2_HUMAN Deleterious Deleterious
P35520 CBS_HUMAN Deleterious Deleterious
O95342 ABCBB_HUMAN Deleterious Deleterious
P11684 UTER_HUMAN Neutral Neutral
Q7Z794 K2C1B_HUMAN Neutral Neutral
P18507 GBRG2_HUMAN Deleterious Deleterious
P42574 CASP3_HUMAN Neutral Neutral
Q13496 MTM1_HUMAN Deleterious Deleterious
Q695T7 S6A19_HUMAN Deleterious Deleterious
P60201 MYPR_HUMAN Deleterious Deleterious
P00451 FA8_HUMAN Deleterious Deleterious
Q9NVE7 PANK4_HUMAN Neutral Neutral
Q8NH03 OR2T3_HUMAN Neutral Neutral
P20823 HNF1A_HUMAN Deleterious Deleterious
Q86YR7 MF2L2_HUMAN Neutral Neutral
P02649 APOE_HUMAN Deleterious Deleterious
Q9UIF7 MUTYH_HUMAN Neutral Deleterious
Q9Y223 GLCNE_HUMAN Deleterious Deleterious
P62736 ACTA_HUMAN Deleterious Deleterious
Q6YHK3 CD109_HUMAN Neutral Neutral
Q8NF50 DOCK8_HUMAN Neutral Neutral
Q8IYS4 CP071_HUMAN Neutral Neutral
Q6ZWL3 CP4V2_HUMAN Deleterious Neutral
Q9Y4Z2 NGN3_HUMAN Neutral Neutral
Q12840 KIF5A_HUMAN Deleterious Deleterious
P00439 PH4H_HUMAN Deleterious Deleterious
P51688 SPHM_HUMAN Deleterious Deleterious
P78324 SHPS1_HUMAN Neutral Neutral
Q9NR48 ASH1L_HUMAN Neutral Neutral
P08833 IBP1_HUMAN Neutral Neutral
Q9H582 ZN644_HUMAN Neutral Neutral
P08F94 PKHD1_HUMAN Deleterious Deleterious
Q05066 SRY_HUMAN Deleterious Deleterious
P59534 T2R39_HUMAN Neutral Neutral
Q8N1D0 BWR1B_HUMAN Neutral Neutral
Q15814 TBCC_HUMAN Neutral Neutral
Q9H237 PORCN_HUMAN Deleterious Deleterious
P20908 CO5A1_HUMAN Deleterious Deleterious
O75582 KS6A5_HUMAN Neutral Neutral
P39019 RS19_HUMAN Deleterious Deleterious
P51648 AL3A2_HUMAN Deleterious Deleterious
Q14160 SCRIB_HUMAN Neutral Neutral
Q9UI42 CBPA4_HUMAN Neutral Neutral
P20807 CAN3_HUMAN Deleterious Deleterious
P23497 SP100_HUMAN Neutral Neutral
P41229 KDM5C_HUMAN Deleterious Deleterious
Q06187 BTK_HUMAN Deleterious Deleterious
P10275 ANDR_HUMAN Deleterious Deleterious
P31213 S5A2_HUMAN Deleterious Deleterious
P00451 FA8_HUMAN Deleterious Deleterious
O95780 ZN682_HUMAN Neutral Neutral
Q03591 FHR1_HUMAN Neutral Neutral
P04114 APOB_HUMAN Neutral Neutral
Q8WZ42 TITIN_HUMAN Neutral Neutral
O75398 DEAF1_HUMAN Deleterious Deleterious
Q16586 SGCA_HUMAN Deleterious Deleterious
P51787 KCNQ1_HUMAN Deleterious Deleterious
Q8NH40 OR6S1_HUMAN Neutral Neutral
Q8IVV8 NKAI4_HUMAN Neutral Neutral
P68032 ACTC_HUMAN Deleterious Deleterious
P51587 BRCA2_HUMAN Deleterious Deleterious
P00740 FA9_HUMAN Deleterious Deleterious
Q8NI36 WDR36_HUMAN Neutral Deleterious
P23025 XPA_HUMAN Deleterious Neutral
Q9UM47 NOTC3_HUMAN Deleterious Deleterious
P07225 PROS_HUMAN Deleterious Deleterious
P04637 P53_HUMAN Deleterious Deleterious
Q15465 SHH_HUMAN Deleterious Deleterious
Q5EG05 CAR16_HUMAN Neutral Neutral
P07902 GALT_HUMAN Deleterious Deleterious
P56705 WNT4_HUMAN Deleterious Deleterious
Q6XZF7 DNMBP_HUMAN Neutral Neutral
Q86YT9 JAML1_HUMAN Neutral Neutral
P04062 GLCM_HUMAN Deleterious Deleterious
Q8TCT9 HM13_HUMAN Neutral Neutral
Q9UBP0 SPAST_HUMAN Deleterious Deleterious
Q9HCU8 DPOD4_HUMAN Neutral Neutral
Q29980 1B44_HUMAN Neutral Neutral
Q4G0S7 CC152_HUMAN Neutral Neutral
P61457 PHS_HUMAN Deleterious Deleterious
P22223 CADH3_HUMAN Deleterious Neutral
Q96P15 SPB11_HUMAN Neutral Neutral
P49815 TSC2_HUMAN Deleterious Deleterious
Q9Y253 POLH_HUMAN Neutral Deleterious
P07686 HEXB_HUMAN Deleterious Deleterious
Q9Y223 GLCNE_HUMAN Deleterious Deleterious
P00439 PH4H_HUMAN Deleterious Deleterious
P56945 BCAR1_HUMAN Neutral Neutral
P01130 LDLR_HUMAN Deleterious Deleterious
Q07002 PCTK3_HUMAN Neutral Neutral
Q52MB2 CL068_HUMAN Neutral Neutral
P00451 FA8_HUMAN Deleterious Deleterious
P10721 KIT_HUMAN Deleterious Deleterious
Q9BYD2 RM09_HUMAN Neutral Neutral
Q6V0I7 FAT4_HUMAN Neutral Neutral
P02452 CO1A1_HUMAN Deleterious Deleterious
Q52WX2 SBK1_HUMAN Neutral Neutral
Q86V20 FA35A_HUMAN Neutral Neutral
Q8TBZ0 CC110_HUMAN Neutral Neutral
Q14929 ZN169_HUMAN Neutral Neutral
Q13950 RUNX2_HUMAN Deleterious Deleterious
O75923 DYSF_HUMAN Deleterious Deleterious
P01008 ANT3_HUMAN Deleterious Deleterious
P16473 TSHR_HUMAN Deleterious Deleterious
Q96Q15 SMG1_HUMAN Neutral Neutral
P04062 GLCM_HUMAN Deleterious Deleterious
O60303 K0556_HUMAN Neutral Neutral
P35555 FBN1_HUMAN Deleterious Deleterious
P08686 CP21A_HUMAN Deleterious Deleterious
O14773 TPP1_HUMAN Deleterious Deleterious
P31785 IL2RG_HUMAN Deleterious Deleterious
Q9NY56 OBP2A_HUMAN Neutral Neutral
Q969J3 L12R1_HUMAN Neutral Neutral
Q96EV8 DTBP1_HUMAN Neutral Neutral
Q8TB24 RIN3_HUMAN Neutral Neutral
P06576 ATPB_HUMAN Neutral Neutral
Q15465 SHH_HUMAN Deleterious Deleterious
P45379 TNNT2_HUMAN Deleterious Deleterious
P10916 MLRV_HUMAN Deleterious Deleterious
P20823 HNF1A_HUMAN Deleterious Deleterious
Q6P2Q9 PRP8_HUMAN Deleterious Deleterious
P07359 GP1BA_HUMAN Deleterious Deleterious
O75881 CP7B1_HUMAN Deleterious Deleterious
P10275 ANDR_HUMAN Deleterious Deleterious
O75146 HIP1R_HUMAN Neutral Neutral
Q8TDF6 GRP4_HUMAN Neutral Neutral
Q8NH79 OR6X1_HUMAN Neutral Neutral
O43186 CRX_HUMAN Deleterious Deleterious
Q9H0K6 PUS7L_HUMAN Neutral Neutral
P15289 ARSA_HUMAN Deleterious Deleterious
P54802 ANAG_HUMAN Deleterious Deleterious
Q6P2Q9 PRP8_HUMAN Deleterious Deleterious
Q96R09 OR5B2_HUMAN Neutral Neutral
Q9GZX3 CHST6_HUMAN Deleterious Deleterious
Q9NVC6 MED17_HUMAN Neutral Neutral
Q04912 RON_HUMAN Neutral Neutral
P42768 WASP_HUMAN Deleterious Deleterious
P17302 CXA1_HUMAN Deleterious Neutral
O14522 PTPRT_HUMAN Deleterious Deleterious
Q8TD07 N2DL4_HUMAN Neutral Neutral
P30453 1A34_HUMAN Neutral Neutral
P35225 IL13_HUMAN Neutral Neutral
P15104 GLNA_HUMAN Neutral Deleterious
Q9UHF1 EGFL7_HUMAN Neutral Neutral
P18577 RHCE_HUMAN Neutral Neutral
Q8NAX2 CA172_HUMAN Neutral Neutral
Q8WZ42 TITIN_HUMAN Neutral Neutral
Q12809 KCNH2_HUMAN Deleterious Neutral
O15118 NPC1_HUMAN Deleterious Deleterious
Q9BUB7 TMM70_HUMAN Neutral Neutral
O75197 LRP5_HUMAN Deleterious Deleterious
A6NDH6 O5H15_HUMAN Neutral Neutral
Q14191 WRN_HUMAN Neutral Neutral
P42684 ABL2_HUMAN Neutral Neutral
O00755 WNT7A_HUMAN Neutral Deleterious
P24394 IL4RA_HUMAN Neutral Neutral
P35557 HXK4_HUMAN Deleterious Deleterious
Q9NVU7 SDA1_HUMAN Neutral Neutral
Q99456 K1C12_HUMAN Deleterious Deleterious
P55017 S12A3_HUMAN Deleterious Deleterious
P25189 MYP0_HUMAN Deleterious Deleterious
Q9GZX3 CHST6_HUMAN Deleterious Deleterious
P04264 K2C1_HUMAN Deleterious Deleterious
Q5U651 RAIN_HUMAN Neutral Neutral
Q4G0P3 HYDIN_HUMAN Neutral Neutral
P00451 FA8_HUMAN Deleterious Deleterious
P60201 MYPR_HUMAN Deleterious Deleterious
P14679 TYRO_HUMAN Deleterious Deleterious
Q5SVZ6 ZMYM1_HUMAN Neutral Neutral
Q29983 MICA_HUMAN Neutral Neutral
P04637 P53_HUMAN Deleterious Deleterious
Q9UBK8 MTRR_HUMAN Neutral Deleterious
Q01968 OCRL_HUMAN Deleterious Deleterious
Q5MJ10 SPXN2_HUMAN Neutral Neutral
Q9H7N4 SFR19_HUMAN Neutral Neutral
P15056 BRAF1_HUMAN Deleterious Deleterious
P46019 KPB2_HUMAN Deleterious Deleterious
P08397 HEM3_HUMAN Deleterious Deleterious
Q01415 GALK2_HUMAN Neutral Neutral
P07225 PROS_HUMAN Deleterious Deleterious
Q99497 PARK7_HUMAN Neutral Neutral
Q9UH99 UN84B_HUMAN Neutral Neutral
Q7Z442 PK1L2_HUMAN Neutral Neutral
Q8NGN4 O10G9_HUMAN Neutral Neutral
O43252 PAPS1_HUMAN Neutral Neutral
Q9ULE6 PALD_HUMAN Neutral Neutral
O95255 MRP6_HUMAN Deleterious Deleterious
P12883 MYH7_HUMAN Deleterious Deleterious
Q6ZMD2 SPNS3_HUMAN Neutral Neutral
P51648 AL3A2_HUMAN Deleterious Deleterious
O60449 LY75_HUMAN Neutral Neutral
Q86YJ5 MARH9_HUMAN Neutral Neutral
O75882 ATRN_HUMAN Neutral Neutral
Q8NF91 SYNE1_HUMAN Neutral Neutral
Q6P3X3 TTC27_HUMAN Neutral Neutral
P35251 RFC1_HUMAN Neutral Neutral
Q9BW04 SARG_HUMAN Neutral Neutral
Q13201 MMRN1_HUMAN Neutral Neutral
P05186 PPBT_HUMAN Deleterious Deleterious
Q5JRA6 MIA3_HUMAN Neutral Neutral
P00966 ASSY_HUMAN Deleterious Deleterious
P08397 HEM3_HUMAN Deleterious Deleterious
P13929 ENOB_HUMAN Neutral Neutral
Q6ZN90 PRAML_HUMAN Neutral Neutral
P17302 CXA1_HUMAN Deleterious Deleterious
P12429 ANXA3_HUMAN Neutral Neutral
Q14CZ7 FAKD3_HUMAN Neutral Neutral
Q13315 ATM_HUMAN Deleterious Deleterious
P52306 GDS1_HUMAN Neutral Neutral
P04180 LCAT_HUMAN Deleterious Neutral
P46019 KPB2_HUMAN Deleterious Deleterious
P51648 AL3A2_HUMAN Deleterious Deleterious
P04070 PROC_HUMAN Deleterious Deleterious
P53634 CATC_HUMAN Deleterious Deleterious
P06132 DCUP_HUMAN Deleterious Deleterious
Q96I15 SCLY_HUMAN Neutral Neutral
P00451 FA8_HUMAN Deleterious Deleterious
P32004 L1CAM_HUMAN Deleterious Deleterious
Q8IVM0 CCD50_HUMAN Neutral Neutral
P07949 RET_HUMAN Deleterious Deleterious
Q13698 CAC1S_HUMAN Deleterious Deleterious
Q9Y5Z9 UBIA1_HUMAN Deleterious Deleterious
P40337 VHL_HUMAN Deleterious Deleterious
Q9NQW8 CNGB3_HUMAN Deleterious Deleterious
P40692 MLH1_HUMAN Deleterious Deleterious
A8K855 EFCB7_HUMAN Neutral Neutral
O43716 GATCL_HUMAN Neutral Neutral
P10253 LYAG_HUMAN Deleterious Deleterious
P10768 ESTD_HUMAN Neutral Neutral
Q9HB40 RISC_HUMAN Neutral Neutral
P58418 CLRN1_HUMAN Deleterious Deleterious
Q8NC74 CT151_HUMAN Neutral Neutral
P22735 TGM1_HUMAN Deleterious Deleterious
Q13563 PKD2_HUMAN Deleterious Deleterious
P17302 CXA1_HUMAN Deleterious Deleterious
O00555 CAC1A_HUMAN Deleterious Deleterious
P07902 GALT_HUMAN Deleterious Deleterious
Q8N5D6 GBGT1_HUMAN Neutral Neutral
O75445 USH2A_HUMAN Deleterious Neutral
Q6IA69 NADE1_HUMAN Neutral Neutral
O76039 CDKL5_HUMAN Deleterious Deleterious
P29323 EPHB2_HUMAN Neutral Deleterious
P34059 GALNS_HUMAN Deleterious Deleterious
Q9UMD9 COHA1_HUMAN Neutral Deleterious
P00740 FA9_HUMAN Deleterious Deleterious
Q96SK3 ZN607_HUMAN Neutral Neutral
P04629 NTRK1_HUMAN Deleterious Deleterious
P51787 KCNQ1_HUMAN Deleterious Deleterious
P00451 FA8_HUMAN Deleterious Deleterious
O00212 RHOD_HUMAN Neutral Neutral
Q9BXX3 AN30A_HUMAN Neutral Neutral
P13569 CFTR_HUMAN Deleterious Deleterious
Q8WXG9 GPR98_HUMAN Neutral Neutral
Q03426 KIME_HUMAN Deleterious Deleterious
Q06787 FMR1_HUMAN Neutral Deleterious
P17813 EGLN_HUMAN Deleterious Deleterious
Q68DD2 PA24F_HUMAN Neutral Neutral
Q01453 PMP22_HUMAN Deleterious Deleterious
P07315 CRGC_HUMAN Neutral Deleterious
P16581 LYAM2_HUMAN Neutral Neutral
P08236 BGLR_HUMAN Deleterious Deleterious
Q13496 MTM1_HUMAN Deleterious Deleterious
P21802 FGFR2_HUMAN Deleterious Deleterious
P00492 HPRT_HUMAN Deleterious Deleterious
P40337 VHL_HUMAN Deleterious Deleterious
Q14191 WRN_HUMAN Neutral Neutral
P37231 PPARG_HUMAN Deleterious Deleterious
Q14896 MYPC3_HUMAN Deleterious Deleterious
O75437 ZN254_HUMAN Neutral Neutral
P30566 PUR8_HUMAN Deleterious Deleterious
Q86W28 NALP8_HUMAN Neutral Neutral
Q9BXM7 PINK1_HUMAN Deleterious Deleterious
P16109 LYAM3_HUMAN Neutral Neutral
P78562 PHEX_HUMAN Deleterious Deleterious
O14796 SH21B_HUMAN Neutral Neutral
Q6UWY5 OLFL1_HUMAN Neutral Neutral
P21359 NF1_HUMAN Deleterious Deleterious
P02458 CO2A1_HUMAN Deleterious Deleterious
Q99572 P2RX7_HUMAN Neutral Neutral
P40337 VHL_HUMAN Deleterious Deleterious
Q13496 MTM1_HUMAN Deleterious Deleterious
P10253 LYAG_HUMAN Deleterious Deleterious
P55017 S12A3_HUMAN Deleterious Deleterious
Q8IY92 SLX4_HUMAN Neutral Neutral
A6NKQ9 CGHB_HUMAN Neutral Neutral
P04070 PROC_HUMAN Deleterious Deleterious
P04637 P53_HUMAN Deleterious Deleterious
Q9Y6K9 NEMO_HUMAN Deleterious Deleterious
P22033 MUTA_HUMAN Deleterious Deleterious
Q02817 MUC2_HUMAN Neutral Neutral
P21817 RYR1_HUMAN Deleterious Deleterious
P12830 CADH1_HUMAN Deleterious Neutral
Q15059 BRD3_HUMAN Neutral Neutral
P02545 LMNA_HUMAN Deleterious Deleterious
Q13642 FHL1_HUMAN Deleterious Deleterious
P00451 FA8_HUMAN Deleterious Deleterious
P46527 CDN1B_HUMAN Neutral Neutral
P07225 PROS_HUMAN Deleterious Deleterious
Q86TH1 ATL2_HUMAN Deleterious Deleterious
Q9BT88 SYT11_HUMAN Neutral Neutral
P21817 RYR1_HUMAN Deleterious Deleterious
P40692 MLH1_HUMAN Deleterious Deleterious
P12110 CO6A2_HUMAN Neutral Deleterious
O60260 PRKN2_HUMAN Deleterious Deleterious
Q6ZRM9 YG024_HUMAN Neutral Neutral
P00439 PH4H_HUMAN Deleterious Deleterious
P02533 K1C14_HUMAN Deleterious Deleterious
Q99758 ABCA3_HUMAN Deleterious Deleterious
P35575 G6PC_HUMAN Deleterious Deleterious
P48728 GCST_HUMAN Deleterious Deleterious
Q9Y5I3 PCDA1_HUMAN Neutral Neutral
O60812 HNRCL_HUMAN Neutral Neutral
P06280 AGAL_HUMAN Deleterious Deleterious
O76027 ANXA9_HUMAN Neutral Neutral
O95278 EPM2A_HUMAN Deleterious Deleterious
P30542 AA1R_HUMAN Neutral Neutral
P02787 TRFE_HUMAN Neutral Neutral
P35520 CBS_HUMAN Deleterious Deleterious
P24666 PPAC_HUMAN Neutral Neutral
P04196 HRG_HUMAN Neutral Neutral
P11277 SPTB1_HUMAN Deleterious Deleterious
Q92838 EDA_HUMAN Deleterious Deleterious
Q16671 AMHR2_HUMAN Deleterious Deleterious
Q9Y4F1 FARP1_HUMAN Neutral Neutral
P29400 CO4A5_HUMAN Deleterious Deleterious
P04070 PROC_HUMAN Deleterious Deleterious
P04637 P53_HUMAN Deleterious Deleterious
P55017 S12A3_HUMAN Deleterious Deleterious
Q96G28 CC104_HUMAN Neutral Neutral
Q02846 GUC2D_HUMAN Deleterious Deleterious
Q13253 NOGG_HUMAN Deleterious Deleterious
O76090 BEST1_HUMAN Deleterious Deleterious
Q02388 CO7A1_HUMAN Deleterious Deleterious
P50748 KNTC1_HUMAN Neutral Neutral
P12109 CO6A1_HUMAN Deleterious Neutral
Q99519 NEUR1_HUMAN Deleterious Deleterious
P15289 ARSA_HUMAN Deleterious Deleterious
P00751 CFAB_HUMAN Neutral Neutral
Q14CZ7 FAKD3_HUMAN Neutral Neutral
Q502W6 VWA3B_HUMAN Neutral Neutral
O60779 S19A2_HUMAN Deleterious Deleterious
P00740 FA9_HUMAN Deleterious Deleterious
O00555 CAC1A_HUMAN Deleterious Deleterious
P00441 SODC_HUMAN Deleterious Deleterious
Q709C8 VP13C_HUMAN Neutral Neutral
P43246 MSH2_HUMAN Deleterious Deleterious
O94779 CNTN5_HUMAN Neutral Neutral
Q08050 FOXM1_HUMAN Neutral Neutral
P30793 GCH1_HUMAN Deleterious Deleterious
O95255 MRP6_HUMAN Deleterious Neutral
P56539 CAV3_HUMAN Deleterious Deleterious
P06280 AGAL_HUMAN Deleterious Deleterious
P32927 IL3RB_HUMAN Neutral Neutral
P40763 STAT3_HUMAN Deleterious Deleterious
Q99747 SNAG_HUMAN Neutral Neutral
P50747 BPL1_HUMAN Deleterious Deleterious
Q13148 TADBP_HUMAN Deleterious Deleterious
P01912 HB2B_HUMAN Neutral Neutral
P78363 ABCA4_HUMAN Deleterious Neutral
P09417 DHPR_HUMAN Deleterious Deleterious
P02452 CO1A1_HUMAN Deleterious Neutral
P05186 PPBT_HUMAN Deleterious Deleterious
Q9P2N2 RHG28_HUMAN Neutral Neutral
P51649 SSDH_HUMAN Deleterious Neutral
Q01831 XPC_HUMAN Neutral Neutral
P35520 CBS_HUMAN Deleterious Deleterious
P38398 BRCA1_HUMAN Deleterious Deleterious
P02545 LMNA_HUMAN Deleterious Deleterious
O75923 DYSF_HUMAN Deleterious Deleterious
Q14697 GANAB_HUMAN Neutral Neutral
Q8TD07 N2DL4_HUMAN Neutral Neutral
P25067 CO8A2_HUMAN Deleterious Neutral
Q13618 CUL3_HUMAN Neutral Neutral
O75161 NPHP4_HUMAN Deleterious Deleterious
O60663 LMX1B_HUMAN Deleterious Deleterious
Q8TDI7 TMC2_HUMAN Neutral Neutral
Q99706 KI2L4_HUMAN Neutral Neutral
O75807 PR15A_HUMAN Neutral Neutral
O60840 CAC1F_HUMAN Deleterious Deleterious
P11413 G6PD_HUMAN Deleterious Deleterious
P07949 RET_HUMAN Deleterious Deleterious
P11532 DMD_HUMAN Deleterious Deleterious
Q9UM47 NOTC3_HUMAN Deleterious Deleterious
P02461 CO3A1_HUMAN Deleterious Deleterious
P78347 GTF2I_HUMAN Neutral Neutral
Q9Y276 BCS1_HUMAN Deleterious Deleterious
Q9H1I8 ASCC2_HUMAN Neutral Neutral
Q8IZC6 CORA1_HUMAN Neutral Neutral
O00238 BMR1B_HUMAN Deleterious Neutral
Q14896 MYPC3_HUMAN Deleterious Deleterious
P13647 K2C5_HUMAN Deleterious Deleterious
Q6IA86 ELP2_HUMAN Neutral Neutral
Q09MP3 R51A2_HUMAN Neutral Neutral
P24043 LAMA2_HUMAN Deleterious Deleterious
P78363 ABCA4_HUMAN Deleterious Deleterious
Q9BZW5 TM6S1_HUMAN Neutral Neutral
P04839 CY24B_HUMAN Deleterious Deleterious
P35354 PGH2_HUMAN Neutral Neutral
P78559 MAP1A_HUMAN Neutral Neutral
P06213 INSR_HUMAN Deleterious Deleterious
Q96RT7 GCP6_HUMAN Neutral Neutral
P16455 MGMT_HUMAN Neutral Neutral
Q13873 BMPR2_HUMAN Deleterious Deleterious
P49754 VPS41_HUMAN Neutral Neutral
Q9H221 ABCG8_HUMAN Deleterious Deleterious
P78363 ABCA4_HUMAN Deleterious Deleterious
P60201 MYPR_HUMAN Deleterious Deleterious
P13569 CFTR_HUMAN Deleterious Deleterious
P12883 MYH7_HUMAN Deleterious Deleterious
P78363 ABCA4_HUMAN Deleterious Deleterious
P59796 GPX6_HUMAN Neutral Neutral
Q9NYJ7 DLL3_HUMAN Neutral Neutral
P42695 CNDD3_HUMAN Neutral Neutral
P82279 CRUM1_HUMAN Deleterious Deleterious
Q6UWL6 KIRR2_HUMAN Neutral Neutral
P32004 L1CAM_HUMAN Deleterious Deleterious
P35670 ATP7B_HUMAN Deleterious Deleterious
Q9Y5Z9 UBIA1_HUMAN Deleterious Deleterious
P30793 GCH1_HUMAN Deleterious Deleterious
P16473 TSHR_HUMAN Deleterious Deleterious
Q76NI1 VKIND_HUMAN Neutral Neutral
Q13315 ATM_HUMAN Neutral Deleterious
O75923 DYSF_HUMAN Deleterious Deleterious
P38935 SMBP2_HUMAN Deleterious Deleterious
Q9NUQ8 ABCF3_HUMAN Neutral Neutral
Q8WZ42 TITIN_HUMAN Neutral Neutral
Q9UFF9 CNOT8_HUMAN Neutral Neutral
O43520 AT8B1_HUMAN Deleterious Deleterious
P37023 ACVL1_HUMAN Deleterious Deleterious
Q8TD90 MAGE2_HUMAN Neutral Neutral
P29400 CO4A5_HUMAN Deleterious Deleterious
Q9NZB8 MOCS1_HUMAN Deleterious Deleterious
O76039 CDKL5_HUMAN Deleterious Deleterious
Q09428 ABCC8_HUMAN Deleterious Deleterious
O43683 BUB1_HUMAN Deleterious Deleterious
Q3SYG4 PTHB1_HUMAN Neutral Deleterious
Q14191 WRN_HUMAN Neutral Neutral
Q68DV7 RNF43_HUMAN Neutral Neutral
Q9P0L0 VAPA_HUMAN Neutral Neutral
Q9Y6K9 NEMO_HUMAN Deleterious Deleterious
P30518 V2R_HUMAN Deleterious Deleterious
Q96JG9 ZN469_HUMAN Neutral Neutral
Q14524 SCN5A_HUMAN Deleterious Deleterious
P25445 TNR6_HUMAN Deleterious Deleterious
P08034 CXB1_HUMAN Deleterious Deleterious
O00182 LEG9_HUMAN Neutral Neutral
Q92667 AKAP1_HUMAN Neutral Neutral
P49768 PSN1_HUMAN Deleterious Deleterious
P41181 AQP2_HUMAN Deleterious Deleterious
P35557 HXK4_HUMAN Deleterious Deleterious
Q07869 PPARA_HUMAN Neutral Neutral
P06858 LIPL_HUMAN Deleterious Deleterious
P45379 TNNT2_HUMAN Deleterious Deleterious
Q8TE23 TS1R2_HUMAN Neutral Neutral
Q15049 MLC1_HUMAN Deleterious Deleterious
P08559 ODPA_HUMAN Deleterious Neutral
Q9GZX3 CHST6_HUMAN Deleterious Deleterious
P40692 MLH1_HUMAN Deleterious Deleterious
O15553 MEFV_HUMAN Deleterious Deleterious
P11678 PERE_HUMAN Neutral Deleterious
P00451 FA8_HUMAN Deleterious Deleterious
P10275 ANDR_HUMAN Deleterious Deleterious
Q9H3D4 P63_HUMAN Deleterious Deleterious
P48552 NRIP1_HUMAN Neutral Neutral
P04070 PROC_HUMAN Deleterious Deleterious
Q5S007 LRRK2_HUMAN Neutral Deleterious
Q5TFQ8 SIRBL_HUMAN Neutral Neutral
Q9BZM6 N2DL1_HUMAN Neutral Neutral
P10721 KIT_HUMAN Deleterious Deleterious
Q9BS31 ZN649_HUMAN Neutral Neutral
Q9BSV6 SEN34_HUMAN Neutral Deleterious
Q06187 BTK_HUMAN Deleterious Deleterious
P42771 CD2A1_HUMAN Deleterious Neutral
P26367 PAX6_HUMAN Deleterious Deleterious
P21912 DHSB_HUMAN Deleterious Deleterious
Q8WZA1 PMGT1_HUMAN Deleterious Deleterious
P13647 K2C5_HUMAN Deleterious Deleterious
P52952 NKX25_HUMAN Deleterious Deleterious
Q14524 SCN5A_HUMAN Deleterious Deleterious
P07902 GALT_HUMAN Deleterious Deleterious
P49711 CTCF_HUMAN Deleterious Deleterious
Q16678 CP1B1_HUMAN Deleterious Deleterious
Q30201 HFE_HUMAN Deleterious Deleterious
Q8N1I0 DOCK4_HUMAN Neutral Neutral
Q92915 FGF14_HUMAN Neutral Neutral
O43520 AT8B1_HUMAN Deleterious Deleterious
Q9NWS0 PIHD1_HUMAN Neutral Neutral
P17097 ZNF7_HUMAN Neutral Neutral
O00255 MEN1_HUMAN Deleterious Deleterious
Q5JTC6 F123B_HUMAN Deleterious Neutral
O14581 OR7AH_HUMAN Neutral Neutral
P08034 CXB1_HUMAN Deleterious Deleterious
Q14982 OPCM_HUMAN Neutral Deleterious
Q9Y257 KCNK6_HUMAN Neutral Neutral
Q6ZWL3 CP4V2_HUMAN Neutral Deleterious
Q7Z5P9 MUC19_HUMAN Neutral Neutral
P08F94 PKHD1_HUMAN Deleterious Deleterious
P43694 GATA4_HUMAN Deleterious Deleterious
P55017 S12A3_HUMAN Deleterious Deleterious
O95873 CF047_HUMAN Neutral Neutral
P78362 SRPK2_HUMAN Neutral Neutral
P24752 THIL_HUMAN Deleterious Deleterious
Q96L93 KI16B_HUMAN Neutral Neutral
Q9Y223 GLCNE_HUMAN Deleterious Deleterious
Q8NEH6 MNS1_HUMAN Neutral Neutral
P06280 AGAL_HUMAN Deleterious Deleterious
Q14524 SCN5A_HUMAN Deleterious Deleterious
P15848 ARSB_HUMAN Deleterious Deleterious
Q76MJ5 ERN2_HUMAN Neutral Neutral
A6ND48 O14I1_HUMAN Neutral Neutral
Q9Y4D2 DGLA_HUMAN Neutral Neutral
P00439 PH4H_HUMAN Deleterious Deleterious
Q02388 CO7A1_HUMAN Deleterious Deleterious
Q9NRD9 DUOX1_HUMAN Neutral Neutral
Q07812 BAX_HUMAN Neutral Deleterious
P22309 UD11_HUMAN Deleterious Deleterious
P00740 FA9_HUMAN Deleterious Deleterious
Q16836 HCDH_HUMAN Deleterious Neutral
A6NM43 TCPQL_HUMAN Neutral Neutral
O75923 DYSF_HUMAN Deleterious Deleterious
Q5VTT5 MYOM3_HUMAN Neutral Neutral
Q6GMV1 ALG1L_HUMAN Neutral Neutral
P19075 TSN8_HUMAN Neutral Neutral
P30566 PUR8_HUMAN Deleterious Deleterious
P08709 FA7_HUMAN Neutral Neutral
Q8IWB6 TEX14_HUMAN Neutral Neutral
Q8N5S3 CB073_HUMAN Neutral Neutral
Q13285 STF1_HUMAN Neutral Deleterious
P55895 RAG2_HUMAN Deleterious Deleterious
P10253 LYAG_HUMAN Deleterious Deleterious
P21439 MDR3_HUMAN Deleterious Neutral
Q16518 RPE65_HUMAN Deleterious Deleterious
Q8TDY4 ASAP3_HUMAN Neutral Neutral
Q8IZJ4 RGDSR_HUMAN Neutral Neutral
P35670 ATP7B_HUMAN Deleterious Deleterious
Q5TCH4 CP4AM_HUMAN Neutral Neutral
O75478 TAD2A_HUMAN Neutral Neutral
Q92736 RYR2_HUMAN Deleterious Deleterious
P40692 MLH1_HUMAN Deleterious Deleterious
Q9NP85 PODO_HUMAN Deleterious Deleterious
P01130 LDLR_HUMAN Deleterious Deleterious
P60201 MYPR_HUMAN Deleterious Deleterious
P51787 KCNQ1_HUMAN Deleterious Deleterious
Q9NP59 S40A1_HUMAN Deleterious Deleterious
Q92947 GCDH_HUMAN Deleterious Deleterious
O15305 PMM2_HUMAN Deleterious Deleterious
P01011 AACT_HUMAN Neutral Deleterious
Q6PJP8 DCR1A_HUMAN Neutral Neutral
A1KZ92 PXDNL_HUMAN Neutral Neutral
P46734 MP2K3_HUMAN Neutral Neutral
P08F94 PKHD1_HUMAN Deleterious Deleterious
P30450 1A26_HUMAN Neutral Neutral
P08F94 PKHD1_HUMAN Deleterious Deleterious
Q13315 ATM_HUMAN Deleterious Deleterious
Q9Y276 BCS1_HUMAN Deleterious Deleterious
O94911 ABCA8_HUMAN Neutral Neutral
P21359 NF1_HUMAN Deleterious Deleterious
P35222 CTNB1_HUMAN Deleterious Deleterious
Q00526 CDK3_HUMAN Neutral Neutral
Q8TCX1 DC2L1_HUMAN Neutral Neutral
Q9H221 ABCG8_HUMAN Deleterious Deleterious
P00480 OTC_HUMAN Deleterious Deleterious
P05154 IPSP_HUMAN Neutral Neutral
Q9BXU1 STK31_HUMAN Neutral Neutral
P21359 NF1_HUMAN Deleterious Deleterious
P23945 FSHR_HUMAN Deleterious Neutral
Q96NY8 PVRL4_HUMAN Neutral Neutral
Q16281 CNGA3_HUMAN Deleterious Deleterious
Q9NQU5 PAK6_HUMAN Neutral Neutral
P06213 INSR_HUMAN Deleterious Deleterious
P02533 K1C14_HUMAN Deleterious Deleterious
Q53FA7 QORX_HUMAN Neutral Neutral
O00476 NPT4_HUMAN Neutral Neutral
Q5SRN2 CF010_HUMAN Neutral Neutral
Q8IWT1 SCN4B_HUMAN Neutral Deleterious
P15529 MCP_HUMAN Neutral Neutral
Q9Y2B4 T53G5_HUMAN Neutral Neutral
Q14524 SCN5A_HUMAN Deleterious Deleterious
Q9Y5I3 PCDA1_HUMAN Neutral Neutral
P39019 RS19_HUMAN Deleterious Deleterious
Q9BXM7 PINK1_HUMAN Neutral Neutral
P01266 THYG_HUMAN Neutral Neutral
Q8WZ42 TITIN_HUMAN Neutral Neutral
P41180 CASR_HUMAN Deleterious Deleterious
Q5RHP9 CA173_HUMAN Neutral Neutral
Q8NFC6 BOD1L_HUMAN Neutral Neutral
P00740 FA9_HUMAN Deleterious Deleterious
P33897 ABCD1_HUMAN Deleterious Deleterious
Q8NEM0 MCPH1_HUMAN Neutral Neutral
Q00005 2ABB_HUMAN Neutral Neutral
O76062 ERG24_HUMAN Neutral Neutral
Q9HB58 SP110_HUMAN Neutral Neutral
Q9UP52 TFR2_HUMAN Neutral Deleterious
Q86UQ4 ABCAD_HUMAN Neutral Neutral
P26439 3BHS2_HUMAN Deleterious Deleterious
Q5T4S7 UBR4_HUMAN Neutral Neutral
Q5SRE5 NU188_HUMAN Neutral Neutral
Q9NVE4 CCD87_HUMAN Neutral Neutral
Q93099 HGD_HUMAN Deleterious Deleterious
P50416 CPT1A_HUMAN Deleterious Deleterious
P35520 CBS_HUMAN Deleterious Deleterious
P08100 OPSD_HUMAN Deleterious Deleterious
P10314 1A32_HUMAN Neutral Neutral
A8TX70 CO6A5_HUMAN Neutral Neutral
Q8TB36 GDAP1_HUMAN Deleterious Deleterious
Q15935 ZNF77_HUMAN Neutral Neutral
Q9BQD3 CS050_HUMAN Neutral Neutral
P01892 1A02_HUMAN Neutral Neutral
Q9NP79 VTA1_HUMAN Neutral Neutral
Q9NTG7 SIRT3_HUMAN Neutral Neutral
Q3BBV0 NBPF1_HUMAN Neutral Neutral
P00748 FA12_HUMAN Deleterious Deleterious
P31213 S5A2_HUMAN Deleterious Deleterious
P01008 ANT3_HUMAN Deleterious Deleterious
Q2NL68 CS055_HUMAN Neutral Neutral
Q86Y46 K2C73_HUMAN Neutral Neutral
Q9BZ11 ADA33_HUMAN Neutral Neutral
P06744 G6PI_HUMAN Deleterious Deleterious
P00439 PH4H_HUMAN Deleterious Deleterious
P05186 PPBT_HUMAN Deleterious Deleterious
Q8WX94 NALP7_HUMAN Deleterious Deleterious
Q9H3D4 P63_HUMAN Deleterious Deleterious
Q70UQ0 IKIP_HUMAN Neutral Neutral
P00450 CERU_HUMAN Neutral Neutral
P17405 ASM_HUMAN Deleterious Deleterious
Q5T089 MORN1_HUMAN Neutral Neutral
P98161 PKD1_HUMAN Deleterious Deleterious
Q9P2D1 CHD7_HUMAN Deleterious Deleterious
Q16610 ECM1_HUMAN Neutral Neutral
P11712 CP2C9_HUMAN Neutral Neutral
O15439 MRP4_HUMAN Neutral Neutral
P78363 ABCA4_HUMAN Deleterious Deleterious
Q01453 PMP22_HUMAN Deleterious Deleterious
P68133 ACTS_HUMAN Deleterious Deleterious
Q96PE6 ZIM3_HUMAN Neutral Neutral
O43525 KCNQ3_HUMAN Deleterious Deleterious
Q9Y619 ORNT1_HUMAN Deleterious Deleterious
P35670 ATP7B_HUMAN Deleterious Deleterious
Q8IWI9 MGAP_HUMAN Neutral Neutral
O15118 NPC1_HUMAN Deleterious Deleterious
Q92485 ASM3B_HUMAN Neutral Neutral
Q7Z3Z3 PIWL3_HUMAN Neutral Neutral
P04062 GLCM_HUMAN Deleterious Deleterious
O15360 FANCA_HUMAN Deleterious Deleterious
P04637 P53_HUMAN Deleterious Deleterious
P24752 THIL_HUMAN Deleterious Deleterious
P04150 GCR_HUMAN Deleterious Deleterious
P35670 ATP7B_HUMAN Deleterious Deleterious
O60320 F1891_HUMAN Neutral Neutral
Q16637 SMN_HUMAN Deleterious Deleterious
Q9UBZ4 APEX2_HUMAN Neutral Neutral
P61916 NPC2_HUMAN Deleterious Deleterious
P35555 FBN1_HUMAN Deleterious Deleterious
P04637 P53_HUMAN Deleterious Deleterious
Q9UGC7 RF1ML_HUMAN Neutral Neutral
Q92834 RPGR_HUMAN Deleterious Deleterious
Q9NQ50 RM40_HUMAN Neutral Neutral
P01112 RASH_HUMAN Deleterious Deleterious
P06865 HEXA_HUMAN Deleterious Deleterious
P02461 CO3A1_HUMAN Deleterious Deleterious
Q6UW56 APR3_HUMAN Neutral Neutral
Q00266 METK1_HUMAN Deleterious Deleterious
P08922 ROS_HUMAN Neutral Neutral
Q9HCM1 CL035_HUMAN Neutral Neutral
P20823 HNF1A_HUMAN Deleterious Deleterious
Q14028 CNGB1_HUMAN Neutral Neutral
Q9GZV9 FGF23_HUMAN Deleterious Deleterious
O76090 BEST1_HUMAN Deleterious Deleterious
Q86VF7 NRAP_HUMAN Neutral Neutral
P78562 PHEX_HUMAN Deleterious Deleterious
P78424 PO6F2_HUMAN Neutral Deleterious
P27987 IP3KB_HUMAN Neutral Neutral
P18074 ERCC2_HUMAN Deleterious Deleterious
O75570 RF1M_HUMAN Neutral Neutral
O75352 MPU1_HUMAN Deleterious Neutral
Q8NBP7 PCSK9_HUMAN Neutral Neutral
P04637 P53_HUMAN Deleterious Deleterious
P50053 KHK_HUMAN Deleterious Neutral
P13637 AT1A3_HUMAN Deleterious Deleterious
P04637 P53_HUMAN Deleterious Deleterious
P13569 CFTR_HUMAN Deleterious Deleterious
P42336 PK3CA_HUMAN Deleterious Deleterious
O60809 PRA10_HUMAN Neutral Neutral
Q9UGF6 OR5V1_HUMAN Neutral Neutral
Q6P5W5 S39A4_HUMAN Deleterious Deleterious
P08F94 PKHD1_HUMAN Deleterious Deleterious
P35670 ATP7B_HUMAN Deleterious Deleterious
P20823 HNF1A_HUMAN Deleterious Deleterious
Q9HD43 PTPRH_HUMAN Neutral Neutral
Q76FK4 NOL8_HUMAN Neutral Neutral
P05186 PPBT_HUMAN Deleterious Deleterious
O15287 FANCG_HUMAN Neutral Deleterious
P35475 IDUA_HUMAN Deleterious Deleterious
P16278 BGAL_HUMAN Deleterious Deleterious
P45381 ACY2_HUMAN Deleterious Deleterious
P04637 P53_HUMAN Deleterious Deleterious
Q16678 CP1A2_HUMAN Deleterious Neutral
Q9UHC1 MLH3_HUMAN Neutral Deleterious
P10275 ANDR_HUMAN Deleterious Deleterious
Q12866 MERTK_HUMAN Neutral Neutral
Q96J65 MRP9_HUMAN Neutral Neutral
P03897 NU3M_HUMAN Deleterious Neutral
Q96PX9 PKH4B_HUMAN Neutral Neutral
P51688 SPHM_HUMAN Deleterious Deleterious
P38398 BRCA1_HUMAN Neutral Deleterious
P00451 FA8_HUMAN Deleterious Deleterious
P04222 1C03_HUMAN Neutral Neutral
Q8N448 LNX2_HUMAN Neutral Neutral
P62736 ACTA_HUMAN Deleterious Deleterious
P02533 K1C14_HUMAN Deleterious Deleterious
Q9GZV9 FGF23_HUMAN Neutral Deleterious
P02452 CO1A1_HUMAN Deleterious Deleterious
P13647 K2C5_HUMAN Deleterious Deleterious
P49842 STK19_HUMAN Neutral Neutral
Q96CX3 ZN501_HUMAN Neutral Neutral
P40763 STAT3_HUMAN Deleterious Deleterious
Q8NEV8 EXPH5_HUMAN Neutral Neutral
Q9UBY8 CLN8_HUMAN Deleterious Deleterious
P52740 ZN132_HUMAN Neutral Neutral
Q13402 MYO7A_HUMAN Deleterious Deleterious
O60733 PA2G6_HUMAN Neutral Neutral
P07202 PERT_HUMAN Deleterious Neutral
P00403 COX2_HUMAN Neutral Deleterious
O60909 B4GT2_HUMAN Neutral Neutral
P50747 BPL1_HUMAN Deleterious Deleterious
P34949 MPI_HUMAN Deleterious Deleterious
P10275 ANDR_HUMAN Deleterious Deleterious
Q96P20 NALP3_HUMAN Deleterious Deleterious
P57679 EVC_HUMAN Neutral Neutral
P29400 CO4A5_HUMAN Deleterious Deleterious
P78363 ABCA4_HUMAN Deleterious Deleterious
A6NCI4 VWA3A_HUMAN Neutral Neutral
P54829 PTN5_HUMAN Neutral Neutral
P34059 GALNS_HUMAN Deleterious Deleterious
P56539 CAV3_HUMAN Deleterious Deleterious
P22304 IDS_HUMAN Deleterious Deleterious
Q99456 K1C12_HUMAN Deleterious Deleterious
Q8NI36 WDR36_HUMAN Neutral Deleterious
P78559 MAP1A_HUMAN Neutral Neutral
P40692 MLH1_HUMAN Deleterious Deleterious
P05186 PPBT_HUMAN Deleterious Deleterious
Q9BTL4 IER2_HUMAN Neutral Neutral
Q3KQU3 MA7D1_HUMAN Neutral Neutral
Q9HCC0 MCCB_HUMAN Deleterious Deleterious
P16435 NCPR_HUMAN Deleterious Deleterious
O14896 IRF6_HUMAN Deleterious Deleterious
Q9Y5Y5 PEX16_HUMAN Neutral Neutral
O75417 DPOLQ_HUMAN Neutral Neutral
Q95365 1B38_HUMAN Neutral Neutral
P15848 ARSB_HUMAN Deleterious Deleterious
P08603 CFAH_HUMAN Deleterious Deleterious
P51587 BRCA2_HUMAN Neutral Neutral
P00558 PGK1_HUMAN Deleterious Deleterious
P33897 ABCD1_HUMAN Deleterious Deleterious
O15118 NPC1_HUMAN Deleterious Deleterious
Q12809 KCNH2_HUMAN Deleterious Deleterious
Q86W24 NAL14_HUMAN Neutral Neutral
P83111 LACTB_HUMAN Neutral Neutral
Q9UBP0 SPAST_HUMAN Deleterious Deleterious
P33897 ABCD1_HUMAN Deleterious Deleterious
P35222 CTNB1_HUMAN Deleterious Deleterious
Q96PY6 NEK1_HUMAN Neutral Neutral
O75445 USH2A_HUMAN Deleterious Deleterious
Q6P1X5 TAF2_HUMAN Neutral Neutral
P02458 CO2A1_HUMAN Deleterious Deleterious
P04259 K2C6B_HUMAN Neutral Neutral
Q15067 ACOX1_HUMAN Deleterious Neutral
P54803 GALC_HUMAN Deleterious Deleterious
P57679 EVC_HUMAN Neutral Neutral
Q14691 PSF1_HUMAN Neutral Neutral
P03372 ESR1_HUMAN Neutral Neutral
P07099 HYEP_HUMAN Neutral Neutral
P20930 FILA_HUMAN Neutral Neutral
Q9H4B7 TBB1_HUMAN Neutral Neutral
Q502W6 VWA3B_HUMAN Neutral Neutral
O15344 TRI18_HUMAN Deleterious Deleterious
P08651 NFIC_HUMAN Neutral Neutral
P51688 SPHM_HUMAN Deleterious Deleterious
P43246 MSH2_HUMAN Deleterious Deleterious
Q8NEV8 EXPH5_HUMAN Neutral Neutral
Q16281 CNGA3_HUMAN Deleterious Deleterious
Q9UHC1 MLH3_HUMAN Neutral Neutral
Q9UHN6 TMEM2_HUMAN Neutral Neutral
P43268 ETV4_HUMAN Neutral Neutral
Q9HD90 NDF4_HUMAN Neutral Neutral
Q8N3T1 GALT2_HUMAN Neutral Neutral
Q9H814 PHAX_HUMAN Neutral Neutral
P40337 VHL_HUMAN Deleterious Deleterious
P28067 HA23_HUMAN Neutral Neutral
P04637 P53_HUMAN Deleterious Deleterious
P49069 CAMLG_HUMAN Neutral Neutral
P25929 NPY1R_HUMAN Neutral Neutral
O00534 VMA5A_HUMAN Neutral Neutral
P05093 CP17A_HUMAN Deleterious Deleterious
O15204 ADEC1_HUMAN Neutral Neutral
P21266 GSTM1_HUMAN Neutral Neutral
P24557 THAS_HUMAN Neutral Neutral
Q9Y5Z9 UBIA1_HUMAN Deleterious Deleterious
P22830 HEMH_HUMAN Deleterious Neutral
P21815 SIAL_HUMAN Neutral Neutral
P06280 AGAL_HUMAN Deleterious Deleterious
Q9BX79 STRA6_HUMAN Deleterious Deleterious
Q92574 TSC1_HUMAN Deleterious Deleterious
P12235 ADT1_HUMAN Deleterious Deleterious
Q8TDW7 FAT3_HUMAN Neutral Neutral
Q9HBW9 ELTD1_HUMAN Neutral Neutral
O76090 BEST1_HUMAN Deleterious Deleterious
O75197 LRP5_HUMAN Deleterious Deleterious
P14679 TYRO_HUMAN Deleterious Deleterious
Q5JTN6 WDR38_HUMAN Neutral Neutral
P02792 FRIL_HUMAN Neutral Deleterious
P54098 DPOG1_HUMAN Deleterious Deleterious
Q29836 1B67_HUMAN Neutral Neutral
P31785 IL2RG_HUMAN Deleterious Deleterious
P51608 MECP2_HUMAN Neutral Neutral
O75462 CRLF1_HUMAN Neutral Deleterious
Q8WZA1 PMGT1_HUMAN Neutral Neutral
P48165 CXA8_HUMAN Deleterious Deleterious
P40692 MLH1_HUMAN Deleterious Deleterious
Q8IWY9 CDAN1_HUMAN Deleterious Deleterious
Q96RT1 LAP2_HUMAN Neutral Neutral
O15118 NPC1_HUMAN Deleterious Deleterious
Q13733 AT1A4_HUMAN Neutral Neutral
Q99698 LYST_HUMAN Neutral Neutral
P49221 TGM4_HUMAN Neutral Neutral
Q9UHG0 DCDC2_HUMAN Neutral Neutral
P37023 ACVL1_HUMAN Deleterious Deleterious
P29120 NEC1_HUMAN Deleterious Neutral
P11362 FGFR1_HUMAN Deleterious Deleterious
Q8IXL6 DMP4_HUMAN Deleterious Deleterious
P98161 PKD1_HUMAN Deleterious Deleterious
P08034 CXB1_HUMAN Deleterious Deleterious
O60260 PRKN2_HUMAN Deleterious Neutral
Q13011 ECH1_HUMAN Neutral Neutral
O43272 PROD_HUMAN Neutral Neutral
Q9Y4K4 M4K5_HUMAN Neutral Neutral
P23975 SC6A2_HUMAN Neutral Neutral
O60566 BUB1B_HUMAN Deleterious Deleterious
Q8IUG5 MY18B_HUMAN Neutral Neutral
P08100 OPSD_HUMAN Deleterious Deleterious
P39019 RS19_HUMAN Deleterious Deleterious
P10275 ANDR_HUMAN Deleterious Deleterious
A6NJZ3 O6C65_HUMAN Neutral Neutral
Q96I82 KAZD1_HUMAN Neutral Neutral
O75191 XYLB_HUMAN Neutral Neutral
P04114 APOB_HUMAN Neutral Neutral
P35499 SCN4A_HUMAN Deleterious Deleterious
Q16281 CNGA3_HUMAN Deleterious Deleterious
Q8N9W5 CS051_HUMAN Neutral Neutral
Q86TE4 LUZP2_HUMAN Neutral Neutral
P08100 OPSD_HUMAN Deleterious Deleterious
Q8WXH0 SYNE2_HUMAN Neutral Neutral
P52952 NKX25_HUMAN Deleterious Deleterious
Q14393 GAS6_HUMAN Neutral Neutral
P15735 PHKG2_HUMAN Deleterious Deleterious
P22301 IL10_HUMAN Neutral Deleterious
Q9Y5Y0 FLVC1_HUMAN Neutral Neutral
Q14524 SCN5A_HUMAN Deleterious Deleterious
Q2M1K9 ZN423_HUMAN Neutral Neutral
Q8TA86 RP9_HUMAN Neutral Neutral
Q9Y226 S22AD_HUMAN Neutral Neutral
Q86XP0 PA24D_HUMAN Neutral Neutral
Q9BZW2 S13A1_HUMAN Neutral Neutral
P08034 CXB1_HUMAN Deleterious Deleterious
Q02809 PLOD1_HUMAN Deleterious Deleterious
Q86TB3 ALPK2_HUMAN Neutral Neutral
P22033 MUTA_HUMAN Deleterious Deleterious
O15527 OGG1_HUMAN Neutral Neutral
P20807 CAN3_HUMAN Deleterious Deleterious
P13598 ICAM2_HUMAN Neutral Neutral
Q92903 CDS1_HUMAN Neutral Neutral
Q9H251 CAD23_HUMAN Neutral Neutral
Q9H9S5 FKRP_HUMAN Deleterious Deleterious
P26439 3BHS2_HUMAN Deleterious Deleterious
P07686 HEXB_HUMAN Deleterious Deleterious
P18054 LOX12_HUMAN Neutral Neutral
Q86UC2 RSPH3_HUMAN Neutral Neutral
P29400 CO4A5_HUMAN Deleterious Deleterious
P21453 S1PR1_HUMAN Neutral Neutral
Q5VY09 IER5_HUMAN Neutral Neutral
O95278 EPM2A_HUMAN Deleterious Deleterious
P08100 OPSD_HUMAN Deleterious Deleterious
P17302 CXA1_HUMAN Deleterious Deleterious
Q9UNQ0 ABCG2_HUMAN Neutral Neutral
Q15025 TNIP1_HUMAN Neutral Neutral
P10275 ANDR_HUMAN Deleterious Deleterious
P01266 THYG_HUMAN Neutral Deleterious
O15439 MRP4_HUMAN Neutral Neutral
O60603 TLR2_HUMAN Neutral Neutral
Q5T7N3 KANK4_HUMAN Neutral Neutral
P38435 VKGC_HUMAN Deleterious Deleterious
P25189 MYP0_HUMAN Deleterious Deleterious
Q9NRD8 DUOX2_HUMAN Neutral Deleterious
P22607 FGFR3_HUMAN Neutral Neutral
P04637 P53_HUMAN Deleterious Deleterious
P03951 FA11_HUMAN Deleterious Neutral
O15553 MEFV_HUMAN Deleterious Deleterious
O95475 SIX6_HUMAN Neutral Deleterious
P31785 IL2RG_HUMAN Deleterious Deleterious
Q9BV10 ALG12_HUMAN Neutral Deleterious
P78324 SHPS1_HUMAN Neutral Neutral
Q9BYT3 STK33_HUMAN Neutral Neutral
P13611 CSPG2_HUMAN Neutral Neutral
Q15413 RYR3_HUMAN Neutral Neutral
P11498 PYC_HUMAN Deleterious Deleterious
O15118 NPC1_HUMAN Deleterious Deleterious
P78559 MAP1A_HUMAN Neutral Neutral
P09210 GSTA2_HUMAN Neutral Neutral
P23526 SAHH_HUMAN Deleterious Deleterious
Q03426 KIME_HUMAN Deleterious Deleterious
P21802 FGFR2_HUMAN Deleterious Deleterious
P52952 NKX25_HUMAN Deleterious Deleterious
Q9Y6Q6 TNR11_HUMAN Neutral Deleterious
Q6ZNG2 DBX2_HUMAN Neutral Neutral
P00450 CERU_HUMAN Neutral Neutral
O15360 FANCA_HUMAN Deleterious Deleterious
Q12809 KCNH2_HUMAN Deleterious Deleterious
P63092 GNAS2_HUMAN Deleterious Deleterious
P04062 GLCM_HUMAN Deleterious Deleterious
P25391 LAMA1_HUMAN Neutral Neutral
P21333 FLNA_HUMAN Deleterious Deleterious
P19544 WT1_HUMAN Deleterious Deleterious
P02647 APOA1_HUMAN Neutral Deleterious
P14136 GFAP_HUMAN Deleterious Deleterious
Q6P179 ERAP2_HUMAN Neutral Neutral
Q9BXW9 FACD2_HUMAN Neutral Deleterious
Q9Y6R7 FCGBP_HUMAN Neutral Neutral
Q96NU7 HUTI_HUMAN Neutral Neutral
P01008 ANT3_HUMAN Deleterious Deleterious
P19544 WT1_HUMAN Deleterious Deleterious
Q9P298 HIG1B_HUMAN Neutral Neutral
O75771 RA51D_HUMAN Neutral Neutral
Q92574 TSC1_HUMAN Deleterious Neutral
P46059 S15A1_HUMAN Neutral Neutral
P14679 TYRO_HUMAN Deleterious Deleterious
P05186 PPBT_HUMAN Deleterious Deleterious
Q96FE5 LIGO1_HUMAN Neutral Neutral
Q9HA82 LASS4_HUMAN Neutral Neutral
Q8TD57 DYH3_HUMAN Neutral Neutral
Q8NG98 OR7D4_HUMAN Neutral Neutral
P12883 MYH7_HUMAN Deleterious Deleterious
O75197 LRP5_HUMAN Deleterious Deleterious
O75923 DYSF_HUMAN Deleterious Deleterious
P35520 CBS_HUMAN Deleterious Deleterious
Q9GZX7 AICDA_HUMAN Deleterious Deleterious
P54803 GALC_HUMAN Deleterious Deleterious
Q9NVI7 ATD3A_HUMAN Neutral Neutral
Q9NRG0 CHRC1_HUMAN Neutral Neutral
O75369 FLNB_HUMAN Deleterious Deleterious
Q9P0K1 ADA22_HUMAN Neutral Neutral
P12830 CADH1_HUMAN Neutral Deleterious
O43918 AIRE_HUMAN Deleterious Deleterious
P07902 GALT_HUMAN Deleterious Deleterious
Q6P4Q7 CNNM4_HUMAN Deleterious Deleterious
P55735 SEC13_HUMAN Neutral Neutral
O75054 IGSF3_HUMAN Neutral Neutral
Q86WR7 CJ047_HUMAN Neutral Neutral
Q96S37 S22AC_HUMAN Deleterious Deleterious
O14815 CAN9_HUMAN Neutral Neutral
P06280 AGAL_HUMAN Deleterious Deleterious
Q6ZWL3 CP4V2_HUMAN Neutral Deleterious
Q7Z2Y5 NRK_HUMAN Neutral Neutral
Q9UBT6 POLK_HUMAN Neutral Neutral
O15335 CHAD_HUMAN Neutral Neutral
Q86YV5 SG223_HUMAN Neutral Neutral
Q9UPR6 ZFR2_HUMAN Neutral Neutral
Q06187 BTK_HUMAN Deleterious Deleterious
Q9UKK3 PARP4_HUMAN Neutral Neutral
O75339 CILP1_HUMAN Neutral Neutral
P04090 REL2_HUMAN Neutral Neutral
P37173 TGFR2_HUMAN Deleterious Deleterious
P35670 ATP7B_HUMAN Deleterious Deleterious
Q9UGJ0 AAKG2_HUMAN Deleterious Deleterious
P50897 PPT1_HUMAN Deleterious Deleterious
P43026 GDF5_HUMAN Deleterious Neutral
P04637 P53_HUMAN Deleterious Deleterious
Q9Y253 POLH_HUMAN Neutral Neutral
P02042 HBD_HUMAN Neutral Neutral
P13569 CFTR_HUMAN Deleterious Deleterious
Q8N9Z0 ZN610_HUMAN Neutral Neutral
P00451 FA8_HUMAN Deleterious Deleterious
P00740 FA9_HUMAN Deleterious Neutral
P04637 P53_HUMAN Deleterious Deleterious
P20807 CAN3_HUMAN Deleterious Neutral
O00755 WNT7A_HUMAN Neutral Deleterious
P48436 SOX9_HUMAN Deleterious Deleterious
Q9HC29 NOD2_HUMAN Deleterious Deleterious
Q6XZB0 LIPI_HUMAN Neutral Neutral
Q9Y4K1 AIM1_HUMAN Neutral Neutral
P16930 FAAA_HUMAN Deleterious Deleterious
P60484 PTEN_HUMAN Deleterious Deleterious
Q7Z2E3 APTX_HUMAN Deleterious Deleterious
Q6ZNB6 NFXL1_HUMAN Neutral Neutral
P02810 PRPC_HUMAN Neutral Neutral
P04798 CP1A1_HUMAN Neutral Neutral
Q9P242 K1486_HUMAN Neutral Neutral
P31150 GDIA_HUMAN Deleterious Deleterious
P08100 OPSD_HUMAN Deleterious Deleterious
Q8IWL2 SFTA1_HUMAN Neutral Neutral
O95180 CAC1H_HUMAN Deleterious Neutral
P08100 OPSD_HUMAN Deleterious Deleterious
P00966 ASSY_HUMAN Deleterious Deleterious
Q16572 VACHT_HUMAN Neutral Neutral
Q93033 IGSF2_HUMAN Neutral Neutral
O60939 SCN2B_HUMAN Neutral Neutral
P17405 ASM_HUMAN Deleterious Deleterious
Q96RG2 PASK_HUMAN Neutral Neutral
Q8IVF2 AHNK2_HUMAN Neutral Neutral
P35228 NOS2_HUMAN Neutral Neutral
Q9Y3P4 RHBD3_HUMAN Neutral Neutral
P25092 GUC2C_HUMAN Neutral Neutral
Q03468 ERCC6_HUMAN Neutral Deleterious
P35625 TIMP3_HUMAN Deleterious Deleterious
Q99743 NPAS2_HUMAN Neutral Neutral
O00255 MEN1_HUMAN Deleterious Deleterious
P37173 TGFR2_HUMAN Deleterious Deleterious
Q9UBY8 CLN8_HUMAN Deleterious Deleterious
P98172 EFNB1_HUMAN Deleterious Neutral
P54793 ARSF_HUMAN Neutral Neutral
Q8WZ42 TITIN_HUMAN Neutral Neutral
P52701 MSH6_HUMAN Neutral Neutral
P13569 CFTR_HUMAN Deleterious Deleterious
P10275 ANDR_HUMAN Deleterious Deleterious
Q15582 BGH3_HUMAN Deleterious Deleterious
P22033 MUTA_HUMAN Deleterious Deleterious
P35250 RFC2_HUMAN Deleterious Neutral
Q8IZP6 R113B_HUMAN Neutral Neutral
Q0P5N6 ARL16_HUMAN Neutral Neutral
Q99650 OSMR_HUMAN Neutral Deleterious
P11678 PERE_HUMAN Neutral Neutral
Q3SXY8 AR13B_HUMAN Neutral Deleterious
Q9BXW9 FACD2_HUMAN Neutral Neutral
P08686 CP21A_HUMAN Deleterious Deleterious
P13569 CFTR_HUMAN Deleterious Deleterious
P14151 LYAM1_HUMAN Neutral Neutral
P21802 FGFR2_HUMAN Deleterious Deleterious
Q9Y487 VPP2_HUMAN Neutral Neutral
O95237 LRAT_HUMAN Neutral Deleterious
O75712 CXB3_HUMAN Deleterious Deleterious
P05783 K1C18_HUMAN Deleterious Deleterious
P13569 CFTR_HUMAN Deleterious Deleterious
P08588 P2RY4_HUMAN Neutral Neutral
Q12809 KCNH2_HUMAN Deleterious Deleterious
P51681 CCR5_HUMAN Neutral Neutral
P03951 FA11_HUMAN Deleterious Deleterious
P15289 ARSA_HUMAN Deleterious Deleterious
Q09428 ABCC8_HUMAN Deleterious Deleterious
P01008 IPSP_HUMAN Deleterious Neutral
O60449 LY75_HUMAN Neutral Neutral
P08F94 PKHD1_HUMAN Deleterious Deleterious
Q02643 GHRHR_HUMAN Deleterious Deleterious
O43405 COCH_HUMAN Deleterious Neutral
P12259 FA5_HUMAN Neutral Neutral
Q6ZR08 DYH12_HUMAN Neutral Neutral
Q9NZV5 SELN_HUMAN Deleterious Deleterious
P21817 RYR1_HUMAN Deleterious Deleterious
Q14117 DPYS_HUMAN Deleterious Deleterious
Q9BZ11 ADA33_HUMAN Neutral Neutral
P05186 PPBT_HUMAN Deleterious Deleterious
O76090 BEST1_HUMAN Deleterious Deleterious
Q99972 MYOC_HUMAN Deleterious Deleterious
P02549 SPTA1_HUMAN Neutral Neutral
P00740 FA9_HUMAN Deleterious Deleterious
O14832 PAHX_HUMAN Deleterious Deleterious
Q8NGZ4 OR2G3_HUMAN Neutral Neutral
Q16518 RPE65_HUMAN Deleterious Deleterious
P10828 THB_HUMAN Deleterious Deleterious
P07202 PERT_HUMAN Deleterious Deleterious
Q5JRC9 FA47A_HUMAN Neutral Neutral
P00451 FA8_HUMAN Deleterious Deleterious
P54803 GALC_HUMAN Deleterious Deleterious
P15927 RFA2_HUMAN Neutral Neutral
P98161 PKD1_HUMAN Deleterious Neutral
P49810 PSN2_HUMAN Deleterious Deleterious
Q86UW9 DTX2_HUMAN Neutral Neutral
P15529 MCP_HUMAN Neutral Deleterious
Q99456 K1C12_HUMAN Deleterious Deleterious
O00409 FOXN3_HUMAN Neutral Neutral
P21817 RYR1_HUMAN Deleterious Deleterious
P06702 S10A6_HUMAN Neutral Neutral
P35555 FBN1_HUMAN Deleterious Deleterious
O95718 ERR2_HUMAN Deleterious Deleterious
Q96QH2 PRAM_HUMAN Neutral Neutral
O94933 SLIK3_HUMAN Neutral Neutral
P13584 CP4B1_HUMAN Neutral Neutral
Q9H1B5 XYLT2_HUMAN Neutral Neutral
P12883 MYH7_HUMAN Deleterious Deleterious
Q86VD7 S2542_HUMAN Neutral Neutral
Q96SB4 SRPK1_HUMAN Neutral Neutral
Q9UQQ2 SH2B3_HUMAN Neutral Neutral
P04406 G3P_HUMAN Neutral Neutral
Q14CZ7 FAKD3_HUMAN Neutral Neutral
P49768 PSN1_HUMAN Deleterious Deleterious
Q9UI10 EI2BD_HUMAN Deleterious Neutral
P16278 BGAL_HUMAN Deleterious Neutral
P38935 SMBP2_HUMAN Deleterious Deleterious
O75072 FKTN_HUMAN Deleterious Deleterious
P41587 VIPR2_HUMAN Neutral Neutral
Q5D862 FILA2_HUMAN Neutral Neutral
Q86W24 NAL14_HUMAN Neutral Neutral
Q8N1F7 NUP93_HUMAN Neutral Neutral
P35670 ATP7B_HUMAN Deleterious Deleterious
P19224 UD16_HUMAN Neutral Neutral
O15118 NPC1_HUMAN Deleterious Deleterious
Q8WZ42 TITIN_HUMAN Neutral Neutral
P0CW24 PNM6A_HUMAN Neutral Neutral
Q8N3Z3 GTPB8_HUMAN Neutral Neutral
P23760 PAX3_HUMAN Deleterious Deleterious
Q12809 KCNH2_HUMAN Deleterious Neutral
Q8WZ42 TITIN_HUMAN Neutral Neutral
Q01968 OCRL_HUMAN Deleterious Deleterious
Q13315 ATM_HUMAN Deleterious Neutral
Q14690 RRP5_HUMAN Neutral Neutral
O60566 BUB1B_HUMAN Deleterious Deleterious
Q03468 ERCC6_HUMAN Neutral Neutral
P08F94 PKHD1_HUMAN Deleterious Deleterious
P02458 CO2A1_HUMAN Deleterious Deleterious
P35713 SOX18_HUMAN Deleterious Deleterious
Q9Y6R7 FCGBP_HUMAN Neutral Neutral
Q8NF91 SYNE1_HUMAN Neutral Neutral
P04062 GLCM_HUMAN Deleterious Deleterious
Q29718 1B82_HUMAN Neutral Neutral
O43790 KRT86_HUMAN Deleterious Deleterious
Q96D46 NMD3_HUMAN Neutral Neutral
Q6ZMW2 ZN782_HUMAN Neutral Neutral
P13645 K1C10_HUMAN Deleterious Neutral
Q9BQ51 PD1L2_HUMAN Neutral Neutral
O14732 IMPA2_HUMAN Neutral Neutral
Q9NYK6 EURL_HUMAN Neutral Neutral
O00255 MEN1_HUMAN Deleterious Deleterious
P08686 CP21A_HUMAN Deleterious Deleterious
Q6YHU6 THADA_HUMAN Neutral Neutral
P22304 IDS_HUMAN Deleterious Deleterious
P04066 FUCO_HUMAN Deleterious Neutral
P04114 APOB_HUMAN Neutral Neutral
P02647 APOA1_HUMAN Neutral Neutral
Q8N159 NAGS_HUMAN Deleterious Deleterious
P03951 FA11_HUMAN Deleterious Deleterious
P49454 CENPF_HUMAN Neutral Neutral
Q68G75 LEMD1_HUMAN Neutral Neutral
P55017 S12A3_HUMAN Deleterious Deleterious
P11161 EGR2_HUMAN Deleterious Deleterious
O75427 LRCH4_HUMAN Neutral Neutral
Q76NI1 VKIND_HUMAN Neutral Neutral
P00441 SODC_HUMAN Deleterious Deleterious
Q15046 SYK_HUMAN Neutral Neutral
P55017 S12A3_HUMAN Deleterious Neutral
P07225 PROS_HUMAN Deleterious Deleterious
Q8WZ42 TITIN_HUMAN Neutral Neutral
Q2TB10 ZN800_HUMAN Neutral Neutral
P02766 TTHY_HUMAN Deleterious Deleterious
P12883 MYH7_HUMAN Deleterious Deleterious
P78363 ABCA4_HUMAN Deleterious Deleterious
P12883 MYH7_HUMAN Deleterious Deleterious
O15269 SPTC1_HUMAN Deleterious Deleterious
Q8N5Z5 KCD17_HUMAN Neutral Neutral
Q14164 IKKE_HUMAN Neutral Neutral
Q9NY57 ST32B_HUMAN Neutral Neutral
P33897 ABCD1_HUMAN Deleterious Deleterious
Q8NEP9 ZN555_HUMAN Neutral Neutral
O14830 PPE2_HUMAN Neutral Neutral
Q12809 KCNH2_HUMAN Deleterious Deleterious
P35555 FBN1_HUMAN Deleterious Neutral
Q8TCU3 S7A13_HUMAN Neutral Neutral
Q8NH90 O5AK2_HUMAN Neutral Neutral
Q96EG1 ARSG_HUMAN Neutral Neutral
Q07869 PPARA_HUMAN Neutral Neutral
Q8TDU9 RL3R2_HUMAN Neutral Neutral
P02549 SPTA1_HUMAN Deleterious Neutral
P51812 KS6A3_HUMAN Deleterious Deleterious
Q6UXB0 F131A_HUMAN Neutral Neutral
P00441 SODC_HUMAN Deleterious Deleterious
Q9UM47 NOTC3_HUMAN Deleterious Deleterious
P78385 KRT83_HUMAN Deleterious Deleterious
P29400 CO4A5_HUMAN Deleterious Deleterious
P39019 RS19_HUMAN Deleterious Deleterious
P78363 ABCA4_HUMAN Deleterious Deleterious
Q96T53 MBOA4_HUMAN Neutral Neutral
P36897 TGFR1_HUMAN Deleterious Deleterious
Q9GZX3 CHST6_HUMAN Deleterious Deleterious
Q8NGY5 OR6N1_HUMAN Neutral Neutral
P06746 DPOLB_HUMAN Neutral Neutral
Q17RQ9 NKPD1_HUMAN Neutral Neutral
Q14002 CEAM7_HUMAN Neutral Neutral
Q5VWI1 TCRGL_HUMAN Neutral Neutral
O43520 AT8B1_HUMAN Deleterious Deleterious
P58012 FOXL2_HUMAN Deleterious Deleterious
P82912 RT11_HUMAN Neutral Neutral
Q16570 DUFFY_HUMAN Neutral Neutral
P08709 FA7_HUMAN Neutral Neutral
Q6P4H8 F173B_HUMAN Neutral Neutral
P00451 FA8_HUMAN Deleterious Deleterious
Q99616 CCL13_HUMAN Neutral Neutral
P05186 PPBT_HUMAN Deleterious Deleterious
Q8NCI6 GLBL3_HUMAN Neutral Neutral
O43826 G6PT1_HUMAN Deleterious Deleterious
P00451 FA8_HUMAN Deleterious Deleterious
Q13137 CACO2_HUMAN Neutral Neutral
Q93100 KPBB_HUMAN Neutral Deleterious
P33076 C2TA_HUMAN Neutral Neutral
Q9H237 PORCN_HUMAN Deleterious Deleterious
P21964 COMT_HUMAN Neutral Neutral
P17302 CXA1_HUMAN Deleterious Deleterious
P07225 PROS_HUMAN Deleterious Deleterious
P41229 KDM5C_HUMAN Deleterious Deleterious
P04062 GLCM_HUMAN Deleterious Deleterious
Q6ZVN8 RGMC_HUMAN Deleterious Deleterious
P40337 VHL_HUMAN Deleterious Deleterious
Q9UGJ0 AAKG2_HUMAN Deleterious Deleterious
O15230 LAMA5_HUMAN Neutral Neutral
P08034 CXB1_HUMAN Deleterious Deleterious
Q8WXH0 SYNE2_HUMAN Neutral Neutral
O60721 NCKX1_HUMAN Neutral Neutral
Q99715 COCA1_HUMAN Neutral Neutral
P19438 TNR1A_HUMAN Deleterious Deleterious
P34931 HS71L_HUMAN Neutral Neutral
P40337 VHL_HUMAN Deleterious Deleterious
Q9H251 CAD23_HUMAN Deleterious Deleterious
Q02817 MUC2_HUMAN Neutral Neutral
O76090 BEST1_HUMAN Deleterious Deleterious
P00480 OTC_HUMAN Deleterious Deleterious
Q14524 SCN5A_HUMAN Deleterious Deleterious
P34995 PE2R1_HUMAN Neutral Neutral
P52701 MSH6_HUMAN Neutral Neutral
Q9UBP0 SPAST_HUMAN Deleterious Deleterious
Q9H9P8 L2HDH_HUMAN Deleterious Neutral
O95255 MRP6_HUMAN Deleterious Deleterious
P51587 BRCA2_HUMAN Deleterious Deleterious
Q9UM47 NOTC3_HUMAN Deleterious Deleterious
P30443 1A01_HUMAN Neutral Neutral
Q16678 CP1B1_HUMAN Deleterious Deleterious
P09769 FGR_HUMAN Neutral Neutral
Q14896 MYPC3_HUMAN Deleterious Deleterious
P78362 SRPK2_HUMAN Neutral Neutral
Q9H208 O10A2_HUMAN Neutral Neutral
P02649 APOE_HUMAN Neutral Neutral
P60891 PRPS1_HUMAN Deleterious Deleterious
P20807 CAN3_HUMAN Deleterious Deleterious
Q9UBT6 POLK_HUMAN Neutral Neutral
Q9H251 CAD23_HUMAN Deleterious Deleterious
Q8N3L3 TXLNB_HUMAN Neutral Neutral
P02461 CO3A1_HUMAN Deleterious Deleterious
P16473 TSHR_HUMAN Deleterious Deleterious
Q09470 KCNA1_HUMAN Deleterious Deleterious
P29590 PML_HUMAN Neutral Neutral
Q8N9C0 IGS22_HUMAN Neutral Neutral
P54886 P5CS_HUMAN Neutral Deleterious
P01920 HB21_HUMAN Neutral Neutral
P52701 MSH6_HUMAN Neutral Neutral
Q9UBM7 DHCR7_HUMAN Deleterious Deleterious
P37173 TGFR2_HUMAN Deleterious Deleterious
P04637 P53_HUMAN Deleterious Deleterious
P19878 NCF2_HUMAN Neutral Deleterious
P50416 CPT1A_HUMAN Deleterious Deleterious
Q2M2I8 AAK1_HUMAN Neutral Neutral
P13569 CFTR_HUMAN Deleterious Deleterious
Q9BVN2 RUSC1_HUMAN Neutral Neutral
Q96RD3 O52E6_HUMAN Neutral Neutral
P31512 FMO4_HUMAN Neutral Neutral
Q9Y2I9 TBC30_HUMAN Neutral Neutral
P60484 PTEN_HUMAN Deleterious Deleterious
P35527 K1C9_HUMAN Deleterious Deleterious
P02671 FIBA_HUMAN Neutral Neutral
P03891 NU2M_HUMAN Neutral Deleterious
O15254 ACOX3_HUMAN Neutral Neutral
Q16512 PKN1_HUMAN Neutral Neutral
P54760 EPHB4_HUMAN Neutral Neutral
Q99640 PMYT1_HUMAN Neutral Neutral
Q8NFJ9 BBS1_HUMAN Deleterious Deleterious
P11362 FGFR1_HUMAN Deleterious Deleterious
Q9UBP0 SPAST_HUMAN Deleterious Deleterious
P43026 GDF5_HUMAN Deleterious Deleterious
Q6Y7W6 PERQ2_HUMAN Deleterious Neutral
Q96RV3 PCX1_HUMAN Neutral Neutral
P32004 L1CAM_HUMAN Deleterious Deleterious
Q6UX73 CP089_HUMAN Neutral Neutral
Q96FL8 S47A1_HUMAN Neutral Neutral
O60683 PEX10_HUMAN Neutral Deleterious
P00451 FA8_HUMAN Deleterious Neutral
Q9UMX9 S45A2_HUMAN Deleterious Deleterious
P48357 LEPR_HUMAN Neutral Neutral
Q9H161 ALX4_HUMAN Deleterious Neutral
Q8WZ42 TITIN_HUMAN Neutral Deleterious
P00451 FA8_HUMAN Deleterious Deleterious
Q09666 AHNK_HUMAN Neutral Neutral
Q8NDH2 YM018_HUMAN Neutral Neutral
P59047 NALP5_HUMAN Neutral Neutral
Q14654 IRK11_HUMAN Deleterious Deleterious
Q5BJE1 CR034_HUMAN Neutral Neutral
P20594 ANPRB_HUMAN Deleterious Deleterious
Q9Y6Q6 TNR11_HUMAN Neutral Deleterious
P53814 SMTN_HUMAN Neutral Neutral
P04049 RAF1_HUMAN Deleterious Deleterious
Q8TDM0 BCAS4_HUMAN Neutral Neutral
P42771 CD2A1_HUMAN Deleterious Deleterious
Q8NGN4 O10G9_HUMAN Neutral Neutral
P10275 ANDR_HUMAN Deleterious Deleterious
Q8WUA8 TSK_HUMAN Neutral Neutral
P08034 CXB1_HUMAN Deleterious Deleterious
P02766 TTHY_HUMAN Deleterious Deleterious
P52952 NKX25_HUMAN Deleterious Deleterious
P58182 O12D2_HUMAN Neutral Neutral
P00451 FA8_HUMAN Deleterious Deleterious
Q12840 KIF5A_HUMAN Deleterious Deleterious
Q8IVL1 NAV2_HUMAN Neutral Neutral
O60832 DKC1_HUMAN Deleterious Deleterious
P04637 P53_HUMAN Deleterious Deleterious
P42772 CDN2B_HUMAN Deleterious Deleterious
O75665 OFD1_HUMAN Deleterious Deleterious
Q6P5S2 CF058_HUMAN Neutral Neutral
P26651 TTP_HUMAN Neutral Neutral
P51810 GP143_HUMAN Deleterious Deleterious
P00846 ATP6_HUMAN Neutral Neutral
Q5SNV9 CA167_HUMAN Neutral Neutral
P63261 ACTG_HUMAN Deleterious Neutral
O43559 FRS3_HUMAN Neutral Neutral
Q14524 SCN5A_HUMAN Deleterious Deleterious
Q9BX59 TPSNR_HUMAN Neutral Neutral
Q99497 PARK7_HUMAN Deleterious Deleterious
P25189 MYP0_HUMAN Deleterious Deleterious
Q6PHW0 IYD1_HUMAN Neutral Deleterious
Q5JUK2 SOLH1_HUMAN Neutral Neutral
Q9NYZ3 GTSE1_HUMAN Neutral Neutral
Q6S5H4 POTEB_HUMAN Neutral Neutral
Q8TD91 MAGC3_HUMAN Neutral Neutral
P20851 C4BPB_HUMAN Neutral Neutral
Q9H227 GBA3_HUMAN Neutral Neutral
P35680 HNF1B_HUMAN Deleterious Deleterious
P54577 SYYC_HUMAN Neutral Deleterious
Q9Y223 GLCNE_HUMAN Deleterious Deleterious
Q7Z570 Z804A_HUMAN Neutral Neutral
P43246 MSH2_HUMAN Deleterious Deleterious
P42765 THIM_HUMAN Deleterious Neutral
Q09470 KCNA1_HUMAN Deleterious Deleterious
P04637 P53_HUMAN Deleterious Deleterious
Q5TD97 FHL5_HUMAN Neutral Neutral
P07202 PERT_HUMAN Deleterious Deleterious
Q9HDC9 APMAP_HUMAN Neutral Neutral
Q9H3U1 UN45A_HUMAN Neutral Neutral
P42336 PK3CA_HUMAN Deleterious Deleterious
Q13421 MSLN_HUMAN Neutral Neutral
P18887 XRCC1_HUMAN Neutral Neutral
P35475 IDUA_HUMAN Deleterious Deleterious
O75792 RNH2A_HUMAN Neutral Neutral
P21802 FGFR2_HUMAN Deleterious Deleterious
Q5T2T1 MPP7_HUMAN Neutral Neutral
Q6ZUT3 FRMD7_HUMAN Neutral Deleterious
Q16829 DUS7_HUMAN Neutral Neutral
O95479 G6PE_HUMAN Neutral Neutral
O75880 SCO1_HUMAN Neutral Deleterious
P00451 FA8_HUMAN Deleterious Deleterious
Q13426 XRCC4_HUMAN Neutral Neutral
P02461 CO3A1_HUMAN Deleterious Deleterious
Q06187 BTK_HUMAN Deleterious Deleterious
Q6ZW33 MICLK_HUMAN Neutral Neutral
Q13402 MYO7A_HUMAN Deleterious Deleterious
P98172 EFNB1_HUMAN Deleterious Deleterious
P15884 ITF2_HUMAN Deleterious Deleterious
P02458 CO2A1_HUMAN Deleterious Deleterious
P00439 PH4H_HUMAN Deleterious Deleterious
P07477 TRY1_HUMAN Deleterious Deleterious
Q6IPM2 IQCE_HUMAN Neutral Neutral
Q9BQ16 TICN3_HUMAN Neutral Neutral
P02766 TTHY_HUMAN Deleterious Deleterious
Q15293 RCN1_HUMAN Neutral Neutral
Q16281 CNGA3_HUMAN Deleterious Deleterious
P11509 CP2A6_HUMAN Neutral Neutral
Q9NYJ7 DLL3_HUMAN Neutral Deleterious
P30613 KPYR_HUMAN Deleterious Deleterious
P10828 THB_HUMAN Deleterious Deleterious
O43918 AIRE_HUMAN Deleterious Deleterious
P00492 HPRT_HUMAN Deleterious Deleterious
Q7Z7G8 VP13B_HUMAN Neutral Deleterious
P21817 RYR1_HUMAN Deleterious Neutral
Q96I15 SCLY_HUMAN Neutral Neutral
Q9H583 HEAT1_HUMAN Neutral Neutral
P35527 K1C9_HUMAN Deleterious Deleterious
P05160 F13B_HUMAN Neutral Neutral
Q96FT7 ACCN4_HUMAN Neutral Neutral
P55017 S12A3_HUMAN Deleterious Deleterious
P08034 CXB1_HUMAN Deleterious Deleterious
Q9BXC9 BBS2_HUMAN Deleterious Deleterious
P45381 ACY2_HUMAN Deleterious Deleterious
Q9BXW9 FACD2_HUMAN Neutral Neutral
P02649 APOE_HUMAN Neutral Deleterious
Q9GZX3 CHST6_HUMAN Deleterious Deleterious
O76039 CDKL5_HUMAN Deleterious Deleterious
P05186 PPBT_HUMAN Deleterious Deleterious
Q4G0A6 CG067_HUMAN Neutral Neutral
P38398 BRCA1_HUMAN Deleterious Deleterious
O75330 HMMR_HUMAN Neutral Neutral
Q99972 MYOC_HUMAN Deleterious Deleterious
P55291 CAD15_HUMAN Deleterious Deleterious
P35240 MERL_HUMAN Deleterious Neutral
O15230 LAMA5_HUMAN Neutral Neutral
Q68CQ1 CA175_HUMAN Neutral Neutral
Q8NH94 OR1L1_HUMAN Neutral Neutral
Q02952 AKA12_HUMAN Neutral Neutral
P43626 KI2L1_HUMAN Neutral Neutral
Q92947 GCDH_HUMAN Deleterious Deleterious
Q07889 SOS1_HUMAN Deleterious Deleterious
Q14162 SREC_HUMAN Neutral Neutral
Q9P2P6 STAR9_HUMAN Neutral Neutral
P13747 HLAE_HUMAN Neutral Neutral
P04637 P53_HUMAN Deleterious Deleterious
P21359 NF1_HUMAN Deleterious Deleterious
P52895 AK1C2_HUMAN Neutral Neutral
P01040 CYTA_HUMAN Neutral Neutral
P35498 SCN1A_HUMAN Deleterious Deleterious
Q9BX84 TRPM6_HUMAN Neutral Neutral
P49281 NRAM2_HUMAN Deleterious Deleterious
Q14376 GALE_HUMAN Deleterious Deleterious
P04844 RPN2_HUMAN Neutral Neutral
Q9HCC9 LST2_HUMAN Neutral Neutral
O60462 NRP2_HUMAN Neutral Neutral
P00995 ISK1_HUMAN Deleterious Deleterious
Q13023 AKAP6_HUMAN Neutral Neutral
Q9Y6X0 SETBP_HUMAN Neutral Neutral
P25440 BRD2_HUMAN Neutral Neutral
Q8N423 LIRB2_HUMAN Neutral Neutral
P56851 EP3B_HUMAN Neutral Neutral
Q13402 MYO7A_HUMAN Deleterious Deleterious
P15918 RAG1_HUMAN Deleterious Deleterious
P49619 DGKG_HUMAN Neutral Neutral
O95409 ZIC2_HUMAN Deleterious Deleterious
Q9Y6D9 MD1L1_HUMAN Deleterious Deleterious
Q86UQ4 ABCAD_HUMAN Neutral Neutral
Q5W041 ARMC3_HUMAN Neutral Neutral
P05093 CP17A_HUMAN Deleterious Neutral
P35670 ATP7B_HUMAN Deleterious Deleterious
Q16821 PPR3A_HUMAN Neutral Deleterious
Q96PY6 NEK1_HUMAN Neutral Neutral
P13647 K2C5_HUMAN Deleterious Deleterious
P05062 ALDOB_HUMAN Deleterious Deleterious
Q9Y5I7 CLD16_HUMAN Deleterious Deleterious
P07902 GALT_HUMAN Deleterious Deleterious
O95452 CXB6_HUMAN Deleterious Neutral
O00255 MEN1_HUMAN Deleterious Deleterious
P18074 ERCC2_HUMAN Deleterious Deleterious
Q9HC84 MUC5B_HUMAN Neutral Neutral
O15118 NPC1_HUMAN Deleterious Deleterious
P60201 MYPR_HUMAN Deleterious Deleterious
P41181 AQP2_HUMAN Deleterious Neutral
Q8NBK3 SUMF1_HUMAN Deleterious Deleterious
P78363 ABCA4_HUMAN Deleterious Deleterious
Q99972 MYOC_HUMAN Deleterious Deleterious
O43868 S28A2_HUMAN Neutral Neutral
P08519 APOA_HUMAN Neutral Neutral
P35240 MERL_HUMAN Deleterious Deleterious
P07225 PROS_HUMAN Deleterious Deleterious
P35555 FBN1_HUMAN Deleterious Deleterious
P22304 IDS_HUMAN Deleterious Deleterious
Q59H18 TNI3K_HUMAN Neutral Neutral
Q9P2V4 LRIT1_HUMAN Neutral Neutral
P21817 RYR1_HUMAN Deleterious Deleterious
Q8NGY0 O10X1_HUMAN Neutral Neutral
Q8WZ84 OR8D1_HUMAN Neutral Neutral
P08123 CO1A2_HUMAN Deleterious Deleterious
Q8WZ42 TITIN_HUMAN Neutral Neutral
P08581 MET_HUMAN Deleterious Deleterious
P20823 HNF1A_HUMAN Deleterious Deleterious
Q6NUQ1 RINT1_HUMAN Neutral Neutral
P32322 P5CR1_HUMAN Deleterious Deleterious
P04114 APOB_HUMAN Neutral Neutral
P16278 BGAL_HUMAN Deleterious Deleterious
P13647 K2C5_HUMAN Deleterious Deleterious
Q93091 RNAS6_HUMAN Neutral Neutral
P04629 NTRK1_HUMAN Neutral Neutral
P35523 CLCN1_HUMAN Deleterious Deleterious
Q6P1M3 L2GL2_HUMAN Neutral Neutral
P32189 GLPK_HUMAN Deleterious Neutral
P08034 CXB1_HUMAN Deleterious Deleterious
O96017 CHK2_HUMAN Deleterious Deleterious
Q5HYK9 ZN667_HUMAN Neutral Neutral
Q96FX7 TRM61_HUMAN Neutral Neutral
P16219 ACADS_HUMAN Deleterious Deleterious
Q8IWP9 CC28A_HUMAN Neutral Neutral
P00451 FA8_HUMAN Deleterious Deleterious
P25189 MYP0_HUMAN Deleterious Deleterious
O60931 CTNS_HUMAN Deleterious Deleterious
Q14524 SCN5A_HUMAN Deleterious Deleterious
Q96EK2 PF21B_HUMAN Neutral Neutral
Q03393 PTPS_HUMAN Deleterious Deleterious
Q08830 FGL1_HUMAN Neutral Neutral
Q99697 PITX2_HUMAN Deleterious Deleterious
P10721 KIT_HUMAN Deleterious Deleterious
P22607 FGFR3_HUMAN Deleterious Neutral
P51587 BRCA2_HUMAN Deleterious Neutral
P78363 ABCA4_HUMAN Deleterious Deleterious
P22304 IDS_HUMAN Deleterious Deleterious
O75443 TECTA_HUMAN Deleterious Neutral
Q8IWU2 LMTK2_HUMAN Neutral Neutral
P02042 HBB_HUMAN Neutral Neutral
P35670 ATP7B_HUMAN Deleterious Neutral
O15118 NPC1_HUMAN Deleterious Deleterious
O60663 LMX1B_HUMAN Deleterious Deleterious
Q9HB55 CP343_HUMAN Neutral Neutral
O95972 BMP15_HUMAN Deleterious Deleterious
Q8IYX7 F154A_HUMAN Neutral Neutral
Q9UBP0 SPAST_HUMAN Deleterious Deleterious
P08100 OPSD_HUMAN Deleterious Deleterious
Q8NGK3 O52K2_HUMAN Neutral Neutral
Q9H2C0 GAN_HUMAN Deleterious Deleterious
Q8TEW8 PAR3L_HUMAN Neutral Neutral
P30793 GCH1_HUMAN Deleterious Deleterious
B2RTY4 MYO9A_HUMAN Neutral Neutral
P30613 KPYR_HUMAN Deleterious Deleterious
P13569 CFTR_HUMAN Deleterious Deleterious
Q8NCE0 SEN2_HUMAN Neutral Neutral
Q2PPJ7 AS250_HUMAN Neutral Neutral
Q13557 KCC2D_HUMAN Neutral Neutral
O00255 MEN1_HUMAN Deleterious Deleterious
P08519 APOA_HUMAN Neutral Neutral
Q92851 CASPA_HUMAN Neutral Deleterious
Q14690 RRP5_HUMAN Neutral Neutral
P26651 TTP_HUMAN Neutral Neutral
Q2VPA4 CR1L_HUMAN Neutral Neutral
Q8NGB6 OR4M2_HUMAN Neutral Neutral
P06280 AGAL_HUMAN Deleterious Deleterious
P00439 PH4H_HUMAN Deleterious Deleterious
P59025 RTP1_HUMAN Neutral Neutral
A2RUC4 CB060_HUMAN Neutral Neutral
Q16678 CP1B1_HUMAN Deleterious Neutral
Q9BXU1 STK31_HUMAN Neutral Neutral
P20807 CAN3_HUMAN Deleterious Deleterious
O43520 AT8B1_HUMAN Deleterious Deleterious
P51608 MECP2_HUMAN Deleterious Deleterious
O75923 DYSF_HUMAN Deleterious Deleterious
Q9NWR8 C109B_HUMAN Neutral Neutral
Q15738 NSDHL_HUMAN Deleterious Deleterious
P17213 BPI_HUMAN Neutral Neutral
Q9H295 TM7S4_HUMAN Neutral Neutral
A6NDN3 GOG6B_HUMAN Neutral Neutral
P15104 GLNA_HUMAN Neutral Deleterious
Q8IUD6 RN135_HUMAN Neutral Neutral
P02452 CO1A1_HUMAN Deleterious Neutral
P15289 ARSA_HUMAN Deleterious Deleterious
P54132 BLM_HUMAN Deleterious Deleterious
Q96GX5 MASTL_HUMAN Neutral Deleterious
Q96RL7 VP13A_HUMAN Neutral Deleterious
P30459 1A74_HUMAN Neutral Neutral
P02750 A2GL_HUMAN Neutral Neutral
Q14524 SCN5A_HUMAN Deleterious Deleterious
Q8IWU2 LMTK2_HUMAN Neutral Neutral
Q8WV19 SFT2A_HUMAN Neutral Neutral
Q5T4F7 SFRP5_HUMAN Neutral Neutral
P04229 2B11_HUMAN Neutral Neutral
Q96PT3 DUX5_HUMAN Neutral Neutral
Q13315 ATM_HUMAN Deleterious Deleterious
P60409 KR107_HUMAN Neutral Neutral
Q8TDF6 GRP4_HUMAN Neutral Neutral
P51587 BRCA2_HUMAN Neutral Deleterious
P30613 KPYR_HUMAN Deleterious Deleterious
Q9NY46 SCN3A_HUMAN Neutral Neutral
P08397 HEM3_HUMAN Deleterious Deleterious
Q8TBZ9 CG062_HUMAN Neutral Neutral
P07225 PROS_HUMAN Deleterious Deleterious
Q16513 PKN2_HUMAN Neutral Neutral
O15553 MEFV_HUMAN Deleterious Deleterious
Q99665 I12R2_HUMAN Neutral Neutral
Q9HBE5 IL21R_HUMAN Neutral Neutral
P11245 ARY1_HUMAN Neutral Neutral
P05186 PPBT_HUMAN Deleterious Deleterious
Q7L9B9 EEPD1_HUMAN Neutral Neutral
O75306 NDUS2_HUMAN Neutral Neutral
A6NNM8 TTL13_HUMAN Neutral Neutral
O43511 S26A4_HUMAN Deleterious Deleterious
Q92889 XPF_HUMAN Neutral Neutral
Q9P2J2 TUTLA_HUMAN Neutral Neutral
P25445 TNR6_HUMAN Deleterious Deleterious
Q8TEM1 PO210_HUMAN Neutral Neutral
P26367 PAX6_HUMAN Deleterious Deleterious
P82279 CRUM1_HUMAN Deleterious Deleterious
P35670 ATP7B_HUMAN Deleterious Deleterious
Q5C9Z4 NOM1_HUMAN Neutral Neutral
P15848 ARSB_HUMAN Deleterious Deleterious
Q15155 NOMO1_HUMAN Neutral Neutral
Q8NEZ4 MLL3_HUMAN Neutral Neutral
Q9HCE0 K1632_HUMAN Neutral Neutral
P08686 CP21A_HUMAN Deleterious Deleterious
P50336 PPOX_HUMAN Neutral Deleterious
Q17RB8 LONF1_HUMAN Neutral Neutral
Q9H7R0 ZN442_HUMAN Neutral Neutral
Q6ZVN8 RGMC_HUMAN Deleterious Deleterious
Q9H251 CAD23_HUMAN Deleterious Neutral
P00813 ADA_HUMAN Deleterious Deleterious
P16473 TSHR_HUMAN Deleterious Deleterious
Q5XPI4 RN123_HUMAN Neutral Neutral
O95278 EPM2A_HUMAN Deleterious Deleterious
Q13214 SEM3B_HUMAN Deleterious Deleterious
P07992 ERCC1_HUMAN Neutral Neutral
Q8IUX4 ABC3F_HUMAN Neutral Neutral
Q9H611 PIF1_HUMAN Neutral Neutral
Q02878 RL6_HUMAN Neutral Neutral
Q01726 MSHR_HUMAN Neutral Neutral
P16455 MGMT_HUMAN Neutral Neutral
Q9BZQ2 CA014_HUMAN Neutral Neutral
Q9UDY2 ZO2_HUMAN Neutral Deleterious
O94989 ARHGF_HUMAN Neutral Neutral
Q6ZWH5 NEK10_HUMAN Neutral Neutral
Q15021 CND1_HUMAN Neutral Neutral
P10275 ANDR_HUMAN Deleterious Deleterious
P32298 GRK4_HUMAN Neutral Neutral
P09544 WNT2_HUMAN Neutral Neutral
Q9NQ86 TRI36_HUMAN Neutral Neutral
Q9Y5Y7 LYVE1_HUMAN Neutral Neutral
P17302 CXA1_HUMAN Deleterious Deleterious
P08034 CXB1_HUMAN Deleterious Deleterious
Q9H330 CI005_HUMAN Neutral Neutral
P02766 TTHY_HUMAN Deleterious Deleterious
Q8IWS0 PHF6_HUMAN Deleterious Deleterious
P49768 PSN1_HUMAN Deleterious Deleterious
P00492 HPRT_HUMAN Deleterious Deleterious
Q9H568 ACTL8_HUMAN Neutral Neutral
O15217 GSTA4_HUMAN Neutral Neutral
P01375 TNFA_HUMAN Neutral Neutral
P35498 SCN1A_HUMAN Deleterious Deleterious
Q7Z442 PK1L2_HUMAN Neutral Neutral
Q6UY09 CEA20_HUMAN Neutral Neutral
P30566 PUR8_HUMAN Deleterious Deleterious
Q9GZX3 CHST6_HUMAN Deleterious Deleterious
P35555 FBN1_HUMAN Deleterious Deleterious
Q16348 S15A2_HUMAN Neutral Neutral
P39019 RS19_HUMAN Deleterious Deleterious
Q96BH3 ESPB1_HUMAN Neutral Neutral
P06276 CHLE_HUMAN Deleterious Deleterious
Q86VF7 NRAP_HUMAN Neutral Neutral
P33897 ABCD1_HUMAN Deleterious Deleterious
Q8TC71 SPT18_HUMAN Neutral Neutral
Q8TAW3 ZN671_HUMAN Neutral Neutral
Q5T8A7 K0649_HUMAN Neutral Neutral
P55017 S12A3_HUMAN Deleterious Deleterious
Q13315 ATM_HUMAN Neutral Neutral
P00441 SODC_HUMAN Deleterious Deleterious
Q15027 ACAP1_HUMAN Neutral Neutral
P04114 APOB_HUMAN Neutral Neutral
P01130 LDLR_HUMAN Deleterious Deleterious
Q8NDH2 YM018_HUMAN Neutral Neutral
P35555 FBN1_HUMAN Deleterious Deleterious
P49815 TSC2_HUMAN Deleterious Neutral
P16278 BGAL_HUMAN Deleterious Deleterious
Q09428 ABCC8_HUMAN Deleterious Deleterious
Q8TAP9 TTDN1_HUMAN Neutral Deleterious
P08100 OPSD_HUMAN Deleterious Deleterious
Q8N1G0 ZN687_HUMAN Neutral Neutral
P23786 CPT2_HUMAN Deleterious Deleterious
O76003 GLRX3_HUMAN Neutral Neutral
Q6GV28 TM225_HUMAN Neutral Neutral
P30613 KPYR_HUMAN Deleterious Deleterious
Q15049 MLC1_HUMAN Deleterious Deleterious
Q9UPA5 BSN_HUMAN Neutral Neutral
Q13315 ATM_HUMAN Deleterious Deleterious
Q8TD19 NEK9_HUMAN Neutral Neutral
P35670 ATP7B_HUMAN Deleterious Deleterious
P21359 NF1_HUMAN Deleterious Deleterious
Q9Y5I7 CLD16_HUMAN Deleterious Deleterious
P51688 SPHM_HUMAN Deleterious Deleterious
P00451 FA8_HUMAN Deleterious Deleterious
O76024 WFS1_HUMAN Deleterious Deleterious
P35575 G6PC_HUMAN Deleterious Deleterious
P29400 CO4A5_HUMAN Deleterious Deleterious
Q9Y3C5 RNF11_HUMAN Neutral Neutral
P24539 AT5F1_HUMAN Neutral Neutral
P32004 L1CAM_HUMAN Deleterious Deleterious
P10515 ODP2_HUMAN Neutral Neutral
Q401N2 ZACN_HUMAN Neutral Neutral
P31629 ZEP2_HUMAN Neutral Neutral
Q5VWN6 CJ018_HUMAN Neutral Neutral
O95278 EPM2A_HUMAN Deleterious Deleterious
Q10981 FUT2_HUMAN Neutral Neutral
Q99972 MYOC_HUMAN Deleterious Neutral
O00754 MA2B1_HUMAN Deleterious Deleterious
P30613 KPYR_HUMAN Deleterious Deleterious
O75891 FTHFD_HUMAN Neutral Neutral
P11362 FGFR1_HUMAN Deleterious Deleterious
P21359 NF1_HUMAN Deleterious Neutral
O95477 ABCA1_HUMAN Deleterious Deleterious
Q8N5C6 SRBD1_HUMAN Neutral Neutral
Q7Z570 Z804A_HUMAN Neutral Neutral
P51570 GALK1_HUMAN Deleterious Deleterious
P07902 GALT_HUMAN Deleterious Deleterious
P32754 HPPD_HUMAN Neutral Deleterious
Q8N2E2 VWDE_HUMAN Neutral Neutral
Q9UHF1 EGFL7_HUMAN Neutral Neutral
P30518 V2R_HUMAN Deleterious Deleterious
Q96KK4 O10C1_HUMAN Neutral Neutral
P25189 MYP0_HUMAN Deleterious Deleterious
P04062 GLCM_HUMAN Deleterious Deleterious
P40692 MLH1_HUMAN Deleterious Deleterious
P0C7X5 ZN806_HUMAN Neutral Neutral
P25940 CO5A3_HUMAN Neutral Neutral
Q07912 ACK1_HUMAN Neutral Neutral
P07949 RET_HUMAN Deleterious Deleterious
P60484 PTEN_HUMAN Deleterious Deleterious
P33897 ABCD1_HUMAN Deleterious Deleterious
P78363 ABCA4_HUMAN Deleterious Neutral
P12883 MYH7_HUMAN Deleterious Deleterious
O75923 DYSF_HUMAN Deleterious Deleterious
Q9Y6L6 SO1B1_HUMAN Neutral Neutral
Q86WD7 SPA9_HUMAN Neutral Neutral
O43790 KRT86_HUMAN Deleterious Deleterious
P43246 MSH2_HUMAN Deleterious Deleterious
P17813 EGLN_HUMAN Deleterious Deleterious
Q6KC79 NIPBL_HUMAN Deleterious Deleterious
P51587 BRCA2_HUMAN Deleterious Neutral
Q8NG98 OR7D4_HUMAN Neutral Neutral
Q09472 EP300_HUMAN Deleterious Deleterious
Q8IX12 CCAR1_HUMAN Neutral Neutral
Q8NGH3 OR2D3_HUMAN Neutral Neutral
Q9UNQ0 ABCG2_HUMAN Neutral Neutral
P51608 MECP2_HUMAN Deleterious Deleterious
P00740 FA9_HUMAN Deleterious Deleterious
Q04844 ACHE_HUMAN Deleterious Deleterious
O14832 PAHX_HUMAN Deleterious Deleterious
P31323 KAP3_HUMAN Neutral Neutral
P00533 EGFR_HUMAN Deleterious Neutral
P38398 BRCA1_HUMAN Deleterious Deleterious
P82251 BAT1_HUMAN Deleterious Deleterious
Q5VTH9 WDR78_HUMAN Neutral Neutral
O95199 RCBT2_HUMAN Neutral Neutral
Q5XKE5 K2C79_HUMAN Neutral Neutral
P02545 LMNA_HUMAN Deleterious Deleterious
P07911 UROM_HUMAN Deleterious Deleterious
P01008 ANT3_HUMAN Deleterious Deleterious
Q08554 DSC1_HUMAN Neutral Neutral
P08F94 PKHD1_HUMAN Deleterious Deleterious
Q03692 COAA1_HUMAN Deleterious Deleterious
P00533 EGFR_HUMAN Deleterious Neutral
Q2VPA4 CR1L_HUMAN Neutral Neutral
P40692 MLH1_HUMAN Deleterious Deleterious
Q6HA08 ASTL_HUMAN Neutral Neutral
Q99497 PARK7_HUMAN Neutral Neutral
P10275 ANDR_HUMAN Deleterious Deleterious
Q6VVB1 NHLC1_HUMAN Deleterious Deleterious
P29033 CXB2_HUMAN Deleterious Deleterious
P42357 HUTH_HUMAN Deleterious Deleterious
Q14624 ITIH4_HUMAN Neutral Neutral
P04062 GLCM_HUMAN Deleterious Deleterious
Q6ZUJ8 BCAP_HUMAN Neutral Neutral
O76090 BEST1_HUMAN Deleterious Deleterious
O43918 AIRE_HUMAN Deleterious Deleterious
Q9C0C2 TB182_HUMAN Neutral Neutral
Q9HBA0 TRPV4_HUMAN Neutral Deleterious
O15360 FANCA_HUMAN Deleterious Neutral
O95613 PCNT_HUMAN Neutral Neutral
P48382 RFX5_HUMAN Neutral Neutral
Q04671 P_HUMAN Deleterious Deleterious
Q6PJI9 WDR59_HUMAN Neutral Neutral
O60318 MCM3A_HUMAN Neutral Neutral
Q14524 SCN5A_HUMAN Deleterious Deleterious
Q13315 ATM_HUMAN Deleterious Neutral
P30613 KPYR_HUMAN Deleterious Deleterious
Q9H875 PKRI1_HUMAN Neutral Neutral
P02549 SPTA1_HUMAN Deleterious Deleterious
Q15238 PSG5_HUMAN Neutral Neutral
Q9Y250 LZTS1_HUMAN Neutral Neutral
P05186 PPBT_HUMAN Deleterious Deleterious
P51587 BRCA2_HUMAN Neutral Deleterious
P35611 ADDA_HUMAN Neutral Neutral
Q9GZY8 MFF_HUMAN Neutral Neutral
Q96QP1 ALPK1_HUMAN Neutral Neutral
P01130 LDLR_HUMAN Deleterious Deleterious
P78504 JAG1_HUMAN Deleterious Deleterious
Q6NYC8 PHTNS_HUMAN Neutral Neutral
P01920 HB21_HUMAN Neutral Neutral
Q9UBY8 CLN8_HUMAN Deleterious Deleterious
Q6PJP8 DCR1A_HUMAN Neutral Neutral
Q6P2H3 CCD21_HUMAN Neutral Neutral
Q8NI36 WDR36_HUMAN Neutral Deleterious
Q92889 XPF_HUMAN Neutral Neutral
A6NFN9 CC016_HUMAN Neutral Neutral
Q96T58 MINT_HUMAN Neutral Neutral
Q03001 BPAEB_HUMAN Neutral Neutral
Q15361 TTF1_HUMAN Neutral Neutral
P78363 ABCA4_HUMAN Deleterious Deleterious
P21817 RYR1_HUMAN Deleterious Deleterious
Q01453 PMP22_HUMAN Deleterious Deleterious
O95461 LARGE_HUMAN Neutral Deleterious
P01909 HA23_HUMAN Neutral Neutral
O75445 USH2A_HUMAN Deleterious Deleterious
Q05086 UBE3A_HUMAN Neutral Neutral
Q86X29 LSR_HUMAN Neutral Neutral
Q15911 ZFHX3_HUMAN Neutral Neutral
P04637 P53_HUMAN Deleterious Deleterious
P51788 CLCN2_HUMAN Deleterious Deleterious
Q9H981 ARP8_HUMAN Neutral Neutral
P17022 ZNF18_HUMAN Neutral Neutral
O15245 S22A1_HUMAN Neutral Neutral
Q9H251 CAD23_HUMAN Deleterious Deleterious
O95613 PCNT_HUMAN Neutral Neutral
P25054 APC_HUMAN Neutral Deleterious
Q16799 RTN1_HUMAN Neutral Neutral
P01579 IFNG_HUMAN Neutral Neutral
P00813 ADA_HUMAN Deleterious Deleterious
P53708 ITA2B_HUMAN Neutral Neutral
Q969E4 TCAL3_HUMAN Neutral Neutral
P61457 PHS_HUMAN Deleterious Deleterious
P78363 ABCA4_HUMAN Deleterious Deleterious
Q5T4S7 UBR4_HUMAN Neutral Deleterious
P01011 AACT_HUMAN Neutral Deleterious
Q92466 DDB2_HUMAN Neutral Neutral
P10253 LYAG_HUMAN Deleterious Deleterious
P40337 VHL_HUMAN Deleterious Deleterious
Q5JZY3 EPHAA_HUMAN Neutral Neutral
Q9NY74 ETAA1_HUMAN Neutral Neutral
P04070 PROC_HUMAN Deleterious Deleterious
Q9UPN4 AZI1_HUMAN Neutral Neutral
Q6PHR2 ULK3_HUMAN Neutral Neutral
P22033 MUTA_HUMAN Deleterious Deleterious
P04062 GLCM_HUMAN Deleterious Deleterious
P25054 APC_HUMAN Deleterious Deleterious
P21802 FGFR2_HUMAN Deleterious Deleterious
Q9H3D4 P63_HUMAN Deleterious Deleterious
Q9UBW5 BIN2_HUMAN Neutral Neutral
Q9BV19 CA050_HUMAN Neutral Neutral
Q9P275 UBP36_HUMAN Neutral Neutral
O00255 MEN1_HUMAN Deleterious Deleterious
P98164 LRP2_HUMAN Neutral Neutral
O95153 RIMB1_HUMAN Neutral Neutral
P04062 GLCM_HUMAN Deleterious Deleterious
P22033 MUTA_HUMAN Deleterious Deleterious
Q9H2C0 GAN_HUMAN Deleterious Deleterious
P11161 EGR2_HUMAN Deleterious Deleterious
P04062 GLCM_HUMAN Deleterious Deleterious
Q9H7D0 DOCK5_HUMAN Neutral Neutral
Q8TDW0 LRC8C_HUMAN Neutral Neutral
P49279 NRAM1_HUMAN Neutral Neutral
P06702 S10A6_HUMAN Neutral Neutral
Q9UBC3 DNM3B_HUMAN Deleterious Deleterious
Q9H1D0 TRPV6_HUMAN Neutral Neutral
P08F94 PKHD1_HUMAN Deleterious Deleterious
P46100 ATRX_HUMAN Deleterious Deleterious
O95180 CAC1H_HUMAN Neutral Deleterious
Q13402 MYO7A_HUMAN Deleterious Deleterious
Q8TA86 RP9_HUMAN Neutral Deleterious
P17931 LEG3_HUMAN Neutral Neutral
P22304 IDS_HUMAN Deleterious Deleterious
P07814 SYEP_HUMAN Neutral Neutral
P11216 PYGB_HUMAN Neutral Neutral
Q5SWX8 ODR4_HUMAN Neutral Neutral
Q9UNW1 MINP1_HUMAN Neutral Deleterious
P58335 ANTR2_HUMAN Deleterious Deleterious
Q99497 PARK7_HUMAN Neutral Deleterious
P17612 KAPCA_HUMAN Neutral Neutral
P03971 MIS_HUMAN Deleterious Deleterious
Q8NEV4 MYO3A_HUMAN Neutral Neutral
P00403 COX2_HUMAN Neutral Neutral
Q12929 EPS8_HUMAN Neutral Neutral
P08581 MET_HUMAN Deleterious Deleterious
P51810 GP143_HUMAN Deleterious Deleterious
Q13873 BMPR2_HUMAN Deleterious Deleterious
Q86XE0 SNX32_HUMAN Neutral Neutral
Q14831 GRM7_HUMAN Neutral Neutral
Q6UWW0 LCN15_HUMAN Neutral Neutral
P00492 HPRT_HUMAN Deleterious Deleterious
Q99707 METH_HUMAN Neutral Deleterious
Q9UM47 NOTC3_HUMAN Deleterious Deleterious
Q9BQE5 APOL2_HUMAN Neutral Neutral
Q06124 PTN11_HUMAN Deleterious Deleterious
Q9H7P9 PKHG2_HUMAN Neutral Neutral
O75923 DYSF_HUMAN Deleterious Deleterious
Q8WZA1 PMGT1_HUMAN Deleterious Deleterious
Q96BR1 SGK3_HUMAN Neutral Neutral
P00451 FA8_HUMAN Deleterious Deleterious
Q14524 SCN5A_HUMAN Deleterious Deleterious
Q8N4B5 PRR18_HUMAN Neutral Neutral
P50897 PPT1_HUMAN Deleterious Deleterious
Q9BSW2 EFC4B_HUMAN Neutral Neutral
P63092 GNAS2_HUMAN Deleterious Deleterious
Q8TAA1 RNS11_HUMAN Neutral Neutral
P00451 FA8_HUMAN Deleterious Deleterious
Q15527 SURF2_HUMAN Neutral Neutral
P02748 CO9_HUMAN Neutral Deleterious
Q9H607 OCEL1_HUMAN Neutral Neutral
P10071 GLI3_HUMAN Neutral Neutral
P13646 K1C13_HUMAN Deleterious Deleterious
Q8N4A0 GALT4_HUMAN Neutral Neutral
Q4LEZ3 AARD_HUMAN Neutral Neutral
Q8NGY3 OR6K3_HUMAN Neutral Neutral
P26441 CNTF_HUMAN Neutral Neutral
Q96LI9 CX058_HUMAN Neutral Neutral
O95452 CXB6_HUMAN Deleterious Deleterious
P00451 FA8_HUMAN Deleterious Deleterious
P17213 BPI_HUMAN Neutral Neutral
Q9P289 MST4_HUMAN Neutral Neutral
Q09428 ABCC8_HUMAN Deleterious Deleterious
P02458 CO2A1_HUMAN Deleterious Deleterious
Q8WZ42 TITIN_HUMAN Neutral Neutral
O15360 FANCA_HUMAN Deleterious Deleterious
P05166 PCCB_HUMAN Deleterious Deleterious
O00255 MEN1_HUMAN Deleterious Deleterious
P06870 KLK1_HUMAN Neutral Neutral
Q9Y345 SC6A5_HUMAN Deleterious Deleterious
O43837 IDH3B_HUMAN Deleterious Deleterious
P49768 PSN1_HUMAN Deleterious Deleterious
Q9P2D1 CHD7_HUMAN Deleterious Deleterious
Q13835 PKP1_HUMAN Neutral Neutral
Q8TF30 WHAMM_HUMAN Neutral Neutral
P35520 CBS_HUMAN Deleterious Deleterious
P51798 CLCN7_HUMAN Deleterious Deleterious
P15863 PAX1_HUMAN Neutral Neutral
O43520 AT8B1_HUMAN Deleterious Neutral
P02766 TTHY_HUMAN Deleterious Deleterious
O14896 IRF6_HUMAN Deleterious Deleterious
Q9Y4A5 TRRAP_HUMAN Neutral Neutral
P12883 MYH7_HUMAN Deleterious Deleterious
Q9P0W8 SPAT7_HUMAN Neutral Neutral
P22033 MUTA_HUMAN Deleterious Deleterious
Q68DE3 K2018_HUMAN Neutral Neutral
Q9BY76 ANGL4_HUMAN Neutral Neutral
Q15582 BGH3_HUMAN Deleterious Deleterious
Q92889 XPF_HUMAN Neutral Neutral
Q12934 BFSP1_HUMAN Neutral Neutral
Q8WZ42 TITIN_HUMAN Neutral Neutral
Q8NF91 SYNE1_HUMAN Neutral Neutral
P45381 ACY2_HUMAN Deleterious Deleterious
P07225 PROS_HUMAN Deleterious Deleterious
O60318 MCM3A_HUMAN Neutral Neutral
P50416 CPT1A_HUMAN Deleterious Deleterious
O15118 NPC1_HUMAN Deleterious Deleterious
P21549 SPYA_HUMAN Deleterious Deleterious
P10275 ANDR_HUMAN Deleterious Deleterious
P04264 K2C1_HUMAN Deleterious Deleterious
Q96T76 MMS19_HUMAN Neutral Neutral
P45381 ACY2_HUMAN Deleterious Deleterious
Q96KK4 O10C1_HUMAN Neutral Neutral
Q6N021 TET2_HUMAN Neutral Neutral
P35908 K22E_HUMAN Deleterious Deleterious
O60481 ZIC3_HUMAN Deleterious Deleterious
Q9Y6V0 PCLO_HUMAN Neutral Neutral
P35908 K22E_HUMAN Deleterious Deleterious
Q5DX21 IGS11_HUMAN Neutral Neutral
Q9H0P0 5NT3_HUMAN Deleterious Deleterious
Q15149 PLEC1_HUMAN Neutral Deleterious
Q96RR1 PEO1_HUMAN Deleterious Neutral
P23975 SC6A2_HUMAN Neutral Deleterious
P08684 CP3A4_HUMAN Neutral Neutral
P10253 LYAG_HUMAN Deleterious Deleterious
P04637 P53_HUMAN Deleterious Deleterious
P43405 KSYK_HUMAN Neutral Neutral
P59796 GPX6_HUMAN Neutral Neutral
Q9NVU7 SDA1_HUMAN Neutral Neutral
P10636 TAU_HUMAN Deleterious Neutral
P23352 KALM_HUMAN Deleterious Deleterious
Q9H3D4 P63_HUMAN Deleterious Deleterious
Q9UM47 NOTC3_HUMAN Deleterious Deleterious
O76024 WFS1_HUMAN Deleterious Deleterious
Q16772 GSTA3_HUMAN Neutral Neutral
O76082 S22A5_HUMAN Deleterious Neutral
P00441 SODC_HUMAN Deleterious Deleterious
B1AK53 ESPN_HUMAN Neutral Deleterious
P34059 GALNS_HUMAN Deleterious Deleterious
P06681 CO2_HUMAN Neutral Neutral
P00395 COX1_HUMAN Neutral Deleterious
Q13315 ATM_HUMAN Deleterious Deleterious
P28715 ERCC5_HUMAN Neutral Neutral
Q01860 PO5F1_HUMAN Neutral Neutral
P22557 HEM0_HUMAN Deleterious Deleterious
P59282 TPPP2_HUMAN Neutral Neutral
Q92947 GCDH_HUMAN Deleterious Deleterious
Q8IYS4 CP071_HUMAN Neutral Neutral
P29400 CO4A5_HUMAN Deleterious Deleterious
P37023 ACVL1_HUMAN Deleterious Deleterious
Q8TDP1 RNH2C_HUMAN Neutral Deleterious
Q9NS23 RASF1_HUMAN Neutral Neutral
Q5THR3 EFCB6_HUMAN Neutral Neutral
P35555 FBN1_HUMAN Deleterious Neutral
Q8NCV1 ADAD2_HUMAN Neutral Neutral
P00451 FA8_HUMAN Deleterious Deleterious
P38398 BRCA1_HUMAN Deleterious Deleterious
P07099 HYEP_HUMAN Neutral Neutral
Q9BRX2 PELO_HUMAN Neutral Neutral
P00156 CYB_HUMAN Neutral Neutral
O75150 BRE1B_HUMAN Neutral Neutral
P10645 CMGA_HUMAN Neutral Neutral
P04839 CY24B_HUMAN Deleterious Deleterious
Q9BXB1 LGR4_HUMAN Neutral Neutral
P35270 SPRE_HUMAN Deleterious Deleterious
Q9NS23 RASF1_HUMAN Neutral Neutral
Q9UJT2 TSKS_HUMAN Neutral Neutral
Q86XP0 PA24D_HUMAN Neutral Neutral
P58511 F165B_HUMAN Neutral Neutral
Q9BYJ4 TRI34_HUMAN Neutral Neutral
P34059 GALNS_HUMAN Deleterious Deleterious
Q13751 LAMB3_HUMAN Neutral Deleterious
P08034 CXB1_HUMAN Deleterious Deleterious
P34059 GALNS_HUMAN Deleterious Deleterious
P10163 PRB4_HUMAN Neutral Neutral
P12110 CO6A2_HUMAN Deleterious Deleterious
P02042 HBB_HUMAN Neutral Neutral
Q8IZS6 TC1D3_HUMAN Neutral Neutral
Q01831 XPC_HUMAN Neutral Neutral
Q8N5S1 S2541_HUMAN Neutral Neutral
Q08828 ADCY1_HUMAN Neutral Neutral
P07099 HYEP_HUMAN Neutral Neutral
Q7Z442 PK1L2_HUMAN Neutral Neutral
P10275 ANDR_HUMAN Deleterious Deleterious
P10275 ANDR_HUMAN Deleterious Deleterious
Q9H2X3 CLC4M_HUMAN Neutral Neutral
Q03692 COAA1_HUMAN Deleterious Deleterious
P08134 RHOC_HUMAN Neutral Neutral
Q2TAC2 CCD57_HUMAN Neutral Neutral
O43264 ZW10_HUMAN Neutral Neutral
P02545 LMNA_HUMAN Deleterious Deleterious
P78363 ABCA4_HUMAN Deleterious Deleterious
P06400 RB_HUMAN Deleterious Deleterious
P30542 AA1R_HUMAN Neutral Neutral
Q8TEM1 PO210_HUMAN Neutral Neutral
Q9P241 AT10D_HUMAN Neutral Neutral
Q14686 NCOA6_HUMAN Neutral Neutral
P14136 GFAP_HUMAN Deleterious Deleterious
P35670 ATP7B_HUMAN Deleterious Deleterious
P13647 K2C5_HUMAN Deleterious Deleterious
P16278 BGAL_HUMAN Deleterious Deleterious
P42898 MTHR_HUMAN Deleterious Deleterious
P00813 ADA_HUMAN Deleterious Deleterious
Q0P670 CQ074_HUMAN Neutral Neutral
Q9H4L7 SMRCD_HUMAN Neutral Neutral
P29400 CO4A5_HUMAN Deleterious Deleterious
P46199 IF2M_HUMAN Neutral Neutral
P35544 UBIM_HUMAN Neutral Neutral
Q9UMF0 ICAM5_HUMAN Neutral Neutral
Q8NGC0 O5AU1_HUMAN Neutral Neutral
Q5U623 MCAF2_HUMAN Neutral Neutral
P54803 GALC_HUMAN Deleterious Deleterious
Q12809 KCNH2_HUMAN Deleterious Deleterious
P15848 ARSB_HUMAN Deleterious Deleterious
Q9Y672 ALG6_HUMAN Deleterious Deleterious
O43929 ORC4_HUMAN Neutral Neutral
Q12809 KCNH2_HUMAN Deleterious Deleterious
Q9BQ52 RNZ2_HUMAN Neutral Neutral
P22455 FGFR4_HUMAN Neutral Neutral
O43918 AIRE_HUMAN Deleterious Deleterious
O75676 KS6A4_HUMAN Neutral Neutral
P01266 THYG_HUMAN Neutral Neutral
Q13219 PAPP1_HUMAN Neutral Neutral
P22735 TGM1_HUMAN Deleterious Deleterious
Q2LD37 K1109_HUMAN Neutral Neutral
P04155 TFF1_HUMAN Deleterious Deleterious
O60494 CUBN_HUMAN Neutral Neutral
Q9UGN5 PARP2_HUMAN Neutral Neutral
P00813 ADA_HUMAN Deleterious Deleterious
Q8N137 CNTRB_HUMAN Neutral Neutral
P41159 LEP_HUMAN Neutral Neutral
Q8IUG5 MY18B_HUMAN Neutral Deleterious
Q9GZU5 NYX_HUMAN Deleterious Deleterious
Q92597 NDRG1_HUMAN Neutral Neutral
Q8WXR4 MYO3B_HUMAN Neutral Neutral
P10253 LYAG_HUMAN Deleterious Deleterious
Q16671 AMHR2_HUMAN Deleterious Deleterious
Q03426 KIME_HUMAN Deleterious Deleterious
Q7Z442 PK1L2_HUMAN Neutral Neutral
P32004 L1CAM_HUMAN Deleterious Deleterious
Q9UBX5 FBLN5_HUMAN Deleterious Deleterious
O95817 BAG3_HUMAN Neutral Neutral
P05186 PPBT_HUMAN Deleterious Deleterious
O00522 KRIT1_HUMAN Neutral Deleterious
A6PVY3 F177B_HUMAN Neutral Neutral
O43602 DCX_HUMAN Deleterious Deleterious
P57078 RIPK4_HUMAN Neutral Neutral
Q8NH43 OR4L1_HUMAN Neutral Neutral
P08514 ITA2B_HUMAN Deleterious Neutral
P78363 ABCA4_HUMAN Deleterious Deleterious
O75445 USH2A_HUMAN Deleterious Neutral
Q9H094 NBPF3_HUMAN Neutral Neutral
P06865 HEXA_HUMAN Deleterious Deleterious
Q99835 SMO_HUMAN Deleterious Neutral
P00439 PH4H_HUMAN Deleterious Deleterious
P00966 ASSY_HUMAN Deleterious Deleterious
P00480 OTC_HUMAN Deleterious Deleterious
Q92764 KRT35_HUMAN Neutral Neutral
Q14126 DSG2_HUMAN Neutral Neutral
P04637 P53_HUMAN Deleterious Deleterious
Q8NBP7 PCSK9_HUMAN Neutral Neutral
P25189 MYP0_HUMAN Deleterious Deleterious
P31040 DHSA_HUMAN Deleterious Deleterious
P21802 FGFR2_HUMAN Deleterious Neutral
P40337 VHL_HUMAN Deleterious Deleterious
P35520 CBS_HUMAN Deleterious Deleterious
P04070 PROC_HUMAN Deleterious Deleterious
P14410 SUIS_HUMAN Deleterious Deleterious
Q15654 TRIP6_HUMAN Neutral Neutral
P35556 FBN2_HUMAN Deleterious Deleterious
O15305 PMM2_HUMAN Deleterious Deleterious
Q9BVP2 GNL3_HUMAN Neutral Neutral
O94851 MICA2_HUMAN Neutral Neutral
P08100 OPSD_HUMAN Deleterious Deleterious
Q9UH17 ABC3B_HUMAN Neutral Neutral
P51587 BRCA2_HUMAN Deleterious Deleterious
Q52M58 CN177_HUMAN Neutral Neutral
Q8IXJ9 ASXL1_HUMAN Neutral Neutral
Q92918 M4K1_HUMAN Neutral Neutral
Q9Y4U1 MMAC_HUMAN Deleterious Deleterious
P51787 KCNQ1_HUMAN Deleterious Deleterious
P08686 CP21A_HUMAN Deleterious Deleterious
Q6PIU2 ADCL1_HUMAN Neutral Neutral
Q49MG5 MAP9_HUMAN Neutral Neutral
Q9H9S5 FKRP_HUMAN Deleterious Deleterious
P30613 KPYR_HUMAN Deleterious Deleterious
Q15049 MLC1_HUMAN Deleterious Deleterious
P10636 TAU_HUMAN Deleterious Deleterious
Q6ZVL8 YP033_HUMAN Neutral Neutral
Q9Y4C8 RBM19_HUMAN Neutral Neutral
P12644 BMP4_HUMAN Neutral Deleterious
P50993 AT1A2_HUMAN Deleterious Deleterious
O75665 OFD1_HUMAN Neutral Deleterious
P04179 SODM_HUMAN Neutral Neutral
P05186 PPBT_HUMAN Deleterious Deleterious
Q14524 SCN5A_HUMAN Deleterious Deleterious
P08034 CXB1_HUMAN Deleterious Deleterious
Q9NSA1 FGF21_HUMAN Neutral Neutral
Q13137 CACO2_HUMAN Neutral Neutral
Q5TCH4 CP4AM_HUMAN Neutral Neutral
P17661 DESM_HUMAN Deleterious Deleterious
Q9NSI5 IGSF5_HUMAN Neutral Neutral
P10314 1A32_HUMAN Neutral Neutral
Q14524 SCN5A_HUMAN Deleterious Deleterious
Q92562 FIG4_HUMAN Neutral Neutral
O15118 NPC1_HUMAN Deleterious Deleterious
P00451 FA8_HUMAN Deleterious Deleterious
Q8WXG9 GPR98_HUMAN Neutral Neutral
Q8NHS3 MFSD8_HUMAN Deleterious Deleterious
O60678 ANM3_HUMAN Neutral Neutral
O43286 B4GT5_HUMAN Neutral Neutral
P08397 HEM3_HUMAN Deleterious Deleterious
P60174 TPIS_HUMAN Deleterious Deleterious
Q8TD57 DYH3_HUMAN Neutral Neutral
Q9Y276 BCS1_HUMAN Deleterious Deleterious
Q8NFD2 ANKK1_HUMAN Neutral Neutral
P19838 NFKB1_HUMAN Neutral Neutral
Q68DE3 K2018_HUMAN Neutral Neutral
P35557 HXK4_HUMAN Deleterious Deleterious
Q6P2C0 WDR93_HUMAN Neutral Neutral
P04000 OPSR_HUMAN Neutral Neutral
Q01740 FMO1_HUMAN Neutral Neutral
Q8TC84 FANK1_HUMAN Neutral Neutral
P17535 JUND_HUMAN Neutral Neutral
Q5S007 LRRK2_HUMAN Deleterious Deleterious
Q09428 ABCC8_HUMAN Deleterious Deleterious
Q8IWY9 CDAN1_HUMAN Deleterious Deleterious
Q9UM47 NOTC3_HUMAN Deleterious Deleterious
P21359 NF1_HUMAN Deleterious Deleterious
P06280 AGAL_HUMAN Deleterious Deleterious
P16157 ANK1_HUMAN Neutral Deleterious
P04637 P53_HUMAN Deleterious Deleterious
Q14524 SCN5A_HUMAN Deleterious Deleterious
Q9UDT6 CLIP2_HUMAN Neutral Neutral
P61764 STXB1_HUMAN Deleterious Deleterious
Q8NBJ9 SIDT2_HUMAN Neutral Neutral
O15118 NPC1_HUMAN Deleterious Deleterious
P50570 DYN2_HUMAN Deleterious Deleterious
Q8TD46 MO2R1_HUMAN Neutral Neutral
Q9UHC1 MLH3_HUMAN Neutral Neutral
P29400 CO4A5_HUMAN Deleterious Deleterious
P55017 S12A3_HUMAN Deleterious Deleterious
P51522 ZNF83_HUMAN Neutral Neutral
P30518 V2R_HUMAN Deleterious Deleterious
P06858 LIPL_HUMAN Deleterious Deleterious
P78324 SHPS1_HUMAN Neutral Neutral
P06737 PYGL_HUMAN Neutral Deleterious
O15118 NPC1_HUMAN Deleterious Deleterious
O75923 DYSF_HUMAN Deleterious Deleterious
Q96Q15 SMG1_HUMAN Neutral Neutral
P10721 KIT_HUMAN Deleterious Deleterious
P30566 PUR8_HUMAN Deleterious Deleterious
P53634 CATC_HUMAN Deleterious Deleterious
P00740 FA9_HUMAN Deleterious Deleterious
P10912 GHR_HUMAN Deleterious Deleterious
P13569 CFTR_HUMAN Deleterious Deleterious
P22033 MUTA_HUMAN Deleterious Deleterious
Q15831 STK11_HUMAN Deleterious Deleterious
P01116 RASK_HUMAN Deleterious Deleterious
O76090 BEST1_HUMAN Deleterious Deleterious
P02545 LMNA_HUMAN Deleterious Deleterious
P04070 PROC_HUMAN Deleterious Deleterious
P21912 DHSB_HUMAN Deleterious Neutral
P22735 TGM1_HUMAN Deleterious Deleterious
P29320 EPHA3_HUMAN Neutral Neutral
Q13608 PEX6_HUMAN Neutral Deleterious
P07949 RET_HUMAN Deleterious Deleterious
Q9H3Y6 SRMS_HUMAN Neutral Neutral
Q92764 KRT35_HUMAN Neutral Neutral
P05106 ITB3_HUMAN Deleterious Deleterious
P00439 PH4H_HUMAN Deleterious Deleterious
Q08043 ACTN3_HUMAN Neutral Neutral
P49917 DNLI4_HUMAN Neutral Neutral
P98172 EFNB1_HUMAN Deleterious Deleterious
P48643 TCPE_HUMAN Neutral Deleterious
P03951 FA11_HUMAN Deleterious Deleterious
P00451 FA8_HUMAN Deleterious Deleterious
P00441 SODC_HUMAN Deleterious Deleterious
P11310 ACADM_HUMAN Deleterious Deleterious
Q9Y4R7 TTLL3_HUMAN Neutral Neutral
P18074 ERCC2_HUMAN Deleterious Deleterious
Q96RJ0 TAAR1_HUMAN Neutral Neutral
O14965 STK6_HUMAN Neutral Neutral
P42858 HD_HUMAN Neutral Neutral
Q96S38 KS6C1_HUMAN Neutral Neutral
Q9Y3N9 OR2W1_HUMAN Neutral Neutral
P13647 K2C5_HUMAN Deleterious Deleterious
Q9NX78 CN101_HUMAN Neutral Neutral
O15360 FANCA_HUMAN Deleterious Deleterious
Q9H251 CAD23_HUMAN Neutral Neutral
P53673 CRBA4_HUMAN Neutral Deleterious
Q8NG66 NEK11_HUMAN Neutral Neutral
P35556 FBN2_HUMAN Deleterious Deleterious
Q86YT9 JAML1_HUMAN Neutral Neutral
Q9BXM7 PINK1_HUMAN Deleterious Deleterious
P10635 CP2D6_HUMAN Neutral Neutral
P01562 IFNA1_HUMAN Neutral Neutral
P08F94 PKHD1_HUMAN Deleterious Deleterious
Q9Y619 ORNT1_HUMAN Deleterious Deleterious
O43196 MSH5_HUMAN Neutral Neutral
Q8WXR4 MYO3B_HUMAN Neutral Neutral
A7MBM2 DISP2_HUMAN Neutral Neutral
P43681 ACHA4_HUMAN Deleterious Neutral
P08100 OPSD_HUMAN Deleterious Neutral
Q9Y223 GLCNE_HUMAN Deleterious Deleterious
P01566 IFN10_HUMAN Neutral Neutral
P00966 ASSY_HUMAN Deleterious Deleterious
Q13322 GRB10_HUMAN Neutral Neutral
Q9BZZ5 API5_HUMAN Neutral Neutral
P10828 THB_HUMAN Deleterious Deleterious
Q8NG95 OR7G3_HUMAN Neutral Neutral
P18507 GBRG2_HUMAN Deleterious Deleterious
O95072 REC8_HUMAN Neutral Neutral
Q96LB1 MRGX2_HUMAN Neutral Neutral
Q07889 SOS1_HUMAN Deleterious Deleterious
P56539 CAV3_HUMAN Deleterious Deleterious
P59817 Z280A_HUMAN Neutral Neutral
Q02388 CO7A1_HUMAN Deleterious Deleterious
P51582 P2RY4_HUMAN Neutral Neutral
P10828 THB_HUMAN Deleterious Deleterious
P00439 PH4H_HUMAN Deleterious Deleterious
P00451 FA8_HUMAN Deleterious Deleterious
P37023 ACVL1_HUMAN Deleterious Deleterious
O43290 SNUT1_HUMAN Neutral Neutral
P60201 MYPR_HUMAN Deleterious Deleterious
Q92889 XPF_HUMAN Neutral Neutral
Q8N3J2 METL4_HUMAN Neutral Neutral
Q9UKB5 AJAP1_HUMAN Neutral Neutral
P08034 CXB1_HUMAN Deleterious Deleterious
P20933 ASPG_HUMAN Deleterious Deleterious
Q92947 GCDH_HUMAN Deleterious Neutral
Q9Y2I6 NINL_HUMAN Neutral Neutral
P49815 TSC2_HUMAN Deleterious Deleterious
P02545 LMNA_HUMAN Deleterious Deleterious
Q06187 BTK_HUMAN Deleterious Deleterious
Q96BR5 CA163_HUMAN Neutral Neutral
P04156 PRIO_HUMAN Deleterious Deleterious
P98161 PKD1_HUMAN Neutral Deleterious
P21453 S1PR1_HUMAN Neutral Neutral
P02144 MYG_HUMAN Neutral Neutral
P04062 GLCM_HUMAN Deleterious Deleterious
Q13049 TRI32_HUMAN Deleterious Neutral
Q9H344 O51I2_HUMAN Neutral Neutral
P22888 LSHR_HUMAN Deleterious Deleterious
Q53EQ6 TIGD5_HUMAN Neutral Neutral
P51956 NEK3_HUMAN Neutral Neutral
P30566 PUR8_HUMAN Deleterious Deleterious
P82279 CRUM1_HUMAN Deleterious Deleterious
Q9Y6N7 ROBO1_HUMAN Neutral Deleterious
Q7Z6J8 UB2CB_HUMAN Neutral Neutral
Q8N8B7 TEANC_HUMAN Neutral Neutral
P04180 LCAT_HUMAN Deleterious Deleterious
P22557 HEM0_HUMAN Deleterious Deleterious
P04629 NTRK1_HUMAN Deleterious Deleterious
Q15397 K0020_HUMAN Neutral Neutral
P50990 TCPQ_HUMAN Neutral Neutral
P35498 SCN1A_HUMAN Deleterious Deleterious
A2VEC9 SSPO_HUMAN Neutral Neutral
Q6NUT3 CS028_HUMAN Neutral Neutral
Q9GZX3 CHST6_HUMAN Deleterious Deleterious
P13945 ADRB3_HUMAN Neutral Neutral
Q9NXZ1 SAGE1_HUMAN Neutral Neutral
O15228 GNPAT_HUMAN Neutral Deleterious
Q5SRN2 CF010_HUMAN Neutral Neutral
P35499 SCN4A_HUMAN Deleterious Deleterious
P32297 ACHA3_HUMAN Neutral Neutral
P12883 MYH7_HUMAN Deleterious Deleterious
P16499 PDE6A_HUMAN Deleterious Deleterious
Q9UBX5 FBLN5_HUMAN Deleterious Deleterious
Q9Y253 POLH_HUMAN Neutral Deleterious
Q8N0S6 CENPL_HUMAN Neutral Neutral
P02461 CO3A1_HUMAN Deleterious Deleterious
P02452 CO1A1_HUMAN Deleterious Deleterious
Q05707 COEA1_HUMAN Neutral Neutral
P36894 BMR1A_HUMAN Deleterious Neutral
Q9Y5H3 PCDGA_HUMAN Neutral Neutral
Q04760 LGUL_HUMAN Neutral Neutral
P35916 VGFR3_HUMAN Deleterious Deleterious
P78524 ST5_HUMAN Neutral Neutral
P13637 AT1A3_HUMAN Deleterious Deleterious
P06276 CHLE_HUMAN Deleterious Deleterious
Q8TD07 N2DL4_HUMAN Neutral Neutral
P29400 CO4A5_HUMAN Deleterious Deleterious
Q03001 BPAEB_HUMAN Neutral Neutral
P78362 SRPK2_HUMAN Neutral Neutral
Q8NG08 HELB_HUMAN Neutral Neutral
P02730 B3AT_HUMAN Deleterious Deleterious
P00451 FA8_HUMAN Deleterious Deleterious
Q8N3F8 MILK1_HUMAN Neutral Neutral
O75128 COBL_HUMAN Neutral Neutral
Q8NCV1 ADAD2_HUMAN Neutral Neutral
P16473 TSHR_HUMAN Deleterious Deleterious
P78363 ABCA4_HUMAN Deleterious Deleterious
P30518 V2R_HUMAN Deleterious Deleterious
Q6ZR37 PKHG7_HUMAN Neutral Neutral
P24043 LAMA2_HUMAN Neutral Neutral
P50219 MNX1_HUMAN Deleterious Deleterious
P14679 TYRO_HUMAN Deleterious Deleterious
Q8N6P7 I22R1_HUMAN Neutral Neutral
P20711 DDC_HUMAN Deleterious Deleterious
Q14524 SCN5A_HUMAN Deleterious Deleterious
Q8NEX5 WFDC9_HUMAN Neutral Neutral
Q13608 PEX6_HUMAN Neutral Deleterious
P18074 ERCC2_HUMAN Deleterious Deleterious
P49748 ACADV_HUMAN Deleterious Deleterious
O75360 PROP1_HUMAN Deleterious Neutral
P33897 ABCD1_HUMAN Deleterious Deleterious
P04156 PRIO_HUMAN Deleterious Deleterious
Q5H8C1 FREM1_HUMAN Neutral Neutral
O76090 BEST1_HUMAN Deleterious Deleterious
Q00266 METK1_HUMAN Deleterious Deleterious
Q99518 FMO2_HUMAN Neutral Neutral
P13569 CFTR_HUMAN Deleterious Deleterious
P08034 CXB1_HUMAN Deleterious Deleterious
P50851 LRBA_HUMAN Neutral Neutral
O95947 TBX6_HUMAN Neutral Neutral
P51688 SPHM_HUMAN Deleterious Deleterious
Q9NSC7 SIA7A_HUMAN Neutral Neutral
P40337 VHL_HUMAN Deleterious Deleterious
Q14004 CD2L5_HUMAN Neutral Neutral
P51587 BRCA2_HUMAN Deleterious Neutral
Q6P1J9 CDC73_HUMAN Neutral Deleterious
Q99972 MYOC_HUMAN Deleterious Deleterious
P10828 THB_HUMAN Deleterious Deleterious
P17039 ZNF30_HUMAN Neutral Neutral
P02462 CO4A1_HUMAN Deleterious Deleterious
P08100 OPSD_HUMAN Deleterious Deleterious
Q01974 ROR2_HUMAN Deleterious Deleterious
P12830 CADH1_HUMAN Neutral Deleterious
Q8N1T3 MYO1H_HUMAN Neutral Neutral
Q99972 MYOC_HUMAN Deleterious Deleterious
Q14353 GAMT_HUMAN Deleterious Deleterious
Q5VUA4 ZN318_HUMAN Neutral Neutral
Q8NHY3 GA2L2_HUMAN Neutral Neutral
P00748 FA12_HUMAN Deleterious Deleterious
P04180 LCAT_HUMAN Deleterious Deleterious
Q8NHY3 GA2L2_HUMAN Neutral Neutral
P08100 OPSD_HUMAN Deleterious Deleterious
P12883 MYH7_HUMAN Deleterious Deleterious
Q9Y468 LMBL1_HUMAN Neutral Neutral
P00439 PH4H_HUMAN Deleterious Deleterious
P20807 CAN3_HUMAN Deleterious Deleterious
Q9UM73 ALK_HUMAN Neutral Neutral
P98161 PKD1_HUMAN Deleterious Neutral
P04637 P53_HUMAN Deleterious Deleterious
P39019 RS19_HUMAN Deleterious Deleterious
P35670 ATP7B_HUMAN Deleterious Deleterious
P23760 PAX3_HUMAN Deleterious Deleterious
Q8TD94 KLF14_HUMAN Neutral Neutral
Q8IZJ3 CPMD8_HUMAN Neutral Neutral
Q5VTJ3 KLD7A_HUMAN Neutral Neutral
P19440 GGT1_HUMAN Deleterious Neutral
P01112 RASH_HUMAN Deleterious Deleterious
P13569 CFTR_HUMAN Deleterious Deleterious
P02766 TTHY_HUMAN Deleterious Deleterious
P35575 G6PC_HUMAN Deleterious Deleterious
Q8WZ55 BSND_HUMAN Deleterious Deleterious
Q9H1D0 TRPV6_HUMAN Neutral Neutral
Q9NZB2 F120A_HUMAN Neutral Neutral
Q05707 COEA1_HUMAN Neutral Neutral
Q6NT55 CP4FN_HUMAN Neutral Deleterious
Q5ZPR3 CD276_HUMAN Neutral Neutral
Q9H3Y6 SRMS_HUMAN Neutral Neutral
Q96T60 PNKP_HUMAN Neutral Neutral
Q9HB58 SP110_HUMAN Neutral Neutral
Q9NTI2 AT8A2_HUMAN Neutral Neutral
O76001 OR2J3_HUMAN Neutral Neutral
O00255 MEN1_HUMAN Deleterious Deleterious
P17302 CXA1_HUMAN Neutral Deleterious
P33897 ABCD1_HUMAN Deleterious Deleterious
Q8NGS8 O13C5_HUMAN Neutral Neutral
P51587 BRCA2_HUMAN Deleterious Deleterious
Q9Y6A1 POMT1_HUMAN Deleterious Deleterious
P33897 ABCD1_HUMAN Deleterious Deleterious
P08686 CP21A_HUMAN Deleterious Neutral
P10071 GLI3_HUMAN Neutral Deleterious
Q14714 SSPN_HUMAN Neutral Neutral
P43487 RANG_HUMAN Neutral Neutral
P15918 RAG1_HUMAN Deleterious Deleterious
P01008 ANT3_HUMAN Deleterious Deleterious
P02452 CO1A1_HUMAN Deleterious Deleterious
Q9HBE5 IL21R_HUMAN Neutral Neutral
P49768 PSN1_HUMAN Deleterious Deleterious
Q13315 ATM_HUMAN Neutral Neutral
Q9UM01 YLAT1_HUMAN Deleterious Deleterious
Q96CG3 TIFA_HUMAN Neutral Neutral
Q9NPR9 GP108_HUMAN Neutral Neutral
Q96H55 MYO19_HUMAN Neutral Neutral
P16473 TSHR_HUMAN Deleterious Neutral
P22735 TGM1_HUMAN Deleterious Neutral
P11182 ODB2_HUMAN Neutral Deleterious
Q9UKU7 ACAD8_HUMAN Deleterious Deleterious
P18074 ERCC2_HUMAN Deleterious Deleterious
Q13315 ATM_HUMAN Neutral Neutral
Q14654 IRK11_HUMAN Deleterious Deleterious
P28715 ERCC5_HUMAN Neutral Deleterious
P12821 ACE_HUMAN Neutral Neutral
P19544 WT1_HUMAN Deleterious Deleterious
Q15049 MLC1_HUMAN Deleterious Deleterious
Q969S2 NEIL2_HUMAN Neutral Neutral
P59817 Z280A_HUMAN Neutral Neutral
Q30201 HFE_HUMAN Deleterious Deleterious
O75916 RGS9_HUMAN Neutral Deleterious
P05106 ITB3_HUMAN Deleterious Deleterious
P25189 MYP0_HUMAN Deleterious Deleterious
Q15049 MLC1_HUMAN Deleterious Deleterious
P06132 DCUP_HUMAN Deleterious Deleterious
Q15572 TAF1C_HUMAN Neutral Neutral
Q6UXG8 BTNL9_HUMAN Neutral Neutral
Q13642 FHL1_HUMAN Deleterious Deleterious
Q92878 RAD50_HUMAN Neutral Neutral
Q8NFJ9 BBS1_HUMAN Deleterious Deleterious
P08397 HEM3_HUMAN Deleterious Deleterious
P04637 P53_HUMAN Deleterious Deleterious
Q96M32 KAD7_HUMAN Neutral Neutral
Q9NR63 CP26B_HUMAN Neutral Neutral
O15197 EPHB6_HUMAN Neutral Neutral
Q8NFJ5 RAI3_HUMAN Neutral Neutral
Q8NH85 OR5R1_HUMAN Neutral Neutral
Q9UHK6 AMACR_HUMAN Neutral Neutral
Q9HCJ1 ANKH_HUMAN Deleterious Deleterious
Q5THR3 EFCB6_HUMAN Neutral Neutral
O15537 XLRS1_HUMAN Deleterious Deleterious
P35498 SCN1A_HUMAN Deleterious Deleterious
Q01955 CO4A3_HUMAN Neutral Deleterious
P25391 LAMA1_HUMAN Neutral Neutral
Q6ZNA1 ZN836_HUMAN Neutral Neutral
Q8N8J6 ZN615_HUMAN Neutral Neutral
Q07157 ZO1_HUMAN Neutral Neutral
Q9BXW9 FACD2_HUMAN Neutral Deleterious
O94804 STK10_HUMAN Neutral Neutral
Q9UBM1 PEMT_HUMAN Neutral Neutral
P30613 KPYR_HUMAN Deleterious Deleterious
P22033 MUTA_HUMAN Deleterious Deleterious
Q6KC79 NIPBL_HUMAN Deleterious Deleterious
Q8NG31 CASC5_HUMAN Neutral Neutral
P23942 PRPH2_HUMAN Deleterious Deleterious
P06213 INSR_HUMAN Deleterious Deleterious
O95678 K2C75_HUMAN Neutral Neutral
Q5JVL4 EFHC1_HUMAN Deleterious Deleterious
Q16518 RPE65_HUMAN Deleterious Deleterious
P36021 MOT8_HUMAN Deleterious Deleterious
P31513 FMO3_HUMAN Neutral Deleterious
Q96P20 NALP3_HUMAN Deleterious Deleterious
P51648 AL3A2_HUMAN Deleterious Deleterious
P21333 FLNA_HUMAN Deleterious Deleterious
O76039 CDKL5_HUMAN Deleterious Deleterious
Q68CQ1 CA175_HUMAN Neutral Neutral
P06276 CHLE_HUMAN Deleterious Deleterious
P23415 GLRA1_HUMAN Deleterious Deleterious
Q99972 MYOC_HUMAN Deleterious Deleterious
Q13315 ATM_HUMAN Deleterious Neutral
Q9BQI7 PSD2_HUMAN Neutral Neutral
O00204 ST2B1_HUMAN Neutral Neutral
Q8WXG9 GPR98_HUMAN Neutral Neutral
P08034 CXB1_HUMAN Deleterious Deleterious
O15255 CXX1_HUMAN Neutral Neutral
P15918 RAG1_HUMAN Deleterious Deleterious
P51690 ARSE_HUMAN Deleterious Deleterious
P45379 TNNT2_HUMAN Deleterious Deleterious
P30048 PRDX3_HUMAN Neutral Neutral
Q9NR20 DYRK4_HUMAN Neutral Neutral
Q9Y493 ZAN_HUMAN Neutral Neutral
P40189 IL6RB_HUMAN Neutral Neutral
Q9BYJ1 LOXE3_HUMAN Neutral Deleterious
P22304 IDS_HUMAN Deleterious Deleterious
Q14654 IRK11_HUMAN Deleterious Deleterious
P13798 ACPH_HUMAN Neutral Neutral
P13533 MYH6_HUMAN Neutral Deleterious
O94901 UN84A_HUMAN Neutral Neutral
Q8TAF7 ZN461_HUMAN Neutral Neutral
Q5VXU9 CI084_HUMAN Neutral Neutral
Q13873 BMPR2_HUMAN Deleterious Deleterious
O75829 LECT1_HUMAN Neutral Neutral
Q07092 COGA1_HUMAN Neutral Neutral
Q8N823 ZN611_HUMAN Neutral Neutral
Q76LX8 ATS13_HUMAN Deleterious Deleterious
P60372 KR104_HUMAN Neutral Neutral
P01233 CGHB_HUMAN Neutral Neutral
Q15413 RYR3_HUMAN Neutral Neutral
Q9HC29 NOD2_HUMAN Deleterious Deleterious
P40337 VHL_HUMAN Deleterious Deleterious
Q9NRP7 STK36_HUMAN Neutral Neutral
Q8WZ42 TITIN_HUMAN Neutral Neutral
Q12809 KCNH2_HUMAN Deleterious Deleterious
Q09428 ABCC8_HUMAN Deleterious Deleterious
P04180 LCAT_HUMAN Deleterious Deleterious
P35555 FBN1_HUMAN Deleterious Deleterious
Q16644 MAPK3_HUMAN Neutral Neutral
O15118 NPC1_HUMAN Deleterious Neutral
P40692 MLH1_HUMAN Deleterious Deleterious
P30499 1C01_HUMAN Neutral Neutral
P08123 CO1A2_HUMAN Deleterious Deleterious
P15848 ARSB_HUMAN Deleterious Deleterious
P22557 HEM0_HUMAN Deleterious Deleterious
O76090 BEST1_HUMAN Deleterious Deleterious
P21439 MDR3_HUMAN Deleterious Neutral
P19544 WT1_HUMAN Deleterious Deleterious
Q9H161 ALX4_HUMAN Deleterious Deleterious
P00451 FA8_HUMAN Deleterious Deleterious
P51878 CASP5_HUMAN Neutral Neutral
Q9BWT7 CAR10_HUMAN Neutral Neutral
Q13315 ATM_HUMAN Neutral Neutral
P07902 GALT_HUMAN Deleterious Deleterious
Q3SY00 T10IP_HUMAN Neutral Neutral
O94972 TRI37_HUMAN Neutral Deleterious
P43351 RAD52_HUMAN Neutral Neutral
P06865 HEXA_HUMAN Deleterious Deleterious
B1AK53 ESPN_HUMAN Neutral Deleterious
Q6ZRF8 RN207_HUMAN Neutral Neutral
Q15858 SCN9A_HUMAN Deleterious Deleterious
P47944 MT4_HUMAN Neutral Neutral
P02461 CO3A1_HUMAN Deleterious Deleterious
Q7Z442 PK1L2_HUMAN Neutral Neutral
P00451 FA8_HUMAN Deleterious Deleterious
Q9UGU0 TCF20_HUMAN Neutral Neutral
O94804 STK10_HUMAN Neutral Neutral
Q8IWN7 RP1L1_HUMAN Neutral Neutral
P25067 CO8A2_HUMAN Deleterious Deleterious
Q9NYW7 TA2R1_HUMAN Neutral Neutral
Q92947 ACDSB_HUMAN Deleterious Neutral
P35240 MERL_HUMAN Deleterious Deleterious
P54098 DPOG1_HUMAN Deleterious Deleterious
Q99697 PITX2_HUMAN Deleterious Deleterious
P06744 G6PI_HUMAN Deleterious Deleterious
P00740 FA9_HUMAN Deleterious Deleterious
P49848 TAF6_HUMAN Neutral Neutral
Q07889 SOS1_HUMAN Deleterious Deleterious
P10586 PTPRF_HUMAN Neutral Neutral
Q96S42 NODAL_HUMAN Neutral Deleterious
P07949 RET_HUMAN Deleterious Deleterious
P35498 SCN1A_HUMAN Deleterious Deleterious
Q9H5Z1 DHX35_HUMAN Neutral Neutral
Q9H9Q4 NHEJ1_HUMAN Neutral Neutral
P13760 2B14_HUMAN Neutral Neutral
P52746 ZN142_HUMAN Neutral Neutral
P12883 MYH7_HUMAN Deleterious Deleterious
Q15746 MYLK_HUMAN Neutral Neutral
Q04656 ATP7A_HUMAN Deleterious Deleterious
P04062 GLCM_HUMAN Deleterious Deleterious
P98169 ZXDB_HUMAN Neutral Neutral
P11137 MAP2_HUMAN Neutral Neutral
Q14896 MYPC3_HUMAN Deleterious Deleterious
P00451 FA8_HUMAN Deleterious Deleterious
Q9UIF7 MUTYH_HUMAN Neutral Deleterious
Q5TBA9 FRY_HUMAN Neutral Neutral
P00451 FA8_HUMAN Deleterious Deleterious
Q29980 1C04_HUMAN Neutral Neutral
P13569 CFTR_HUMAN Deleterious Deleterious
Q9Y5H3 PCDGA_HUMAN Neutral Neutral
P10275 ANDR_HUMAN Deleterious Deleterious
P13498 CY24A_HUMAN Deleterious Deleterious
P08034 CXB1_HUMAN Deleterious Deleterious
P13647 K2C5_HUMAN Deleterious Deleterious
Q29980 1B57_HUMAN Neutral Neutral
P35520 CBS_HUMAN Deleterious Deleterious
Q92838 EDA_HUMAN Deleterious Deleterious
Q6L8H2 KRA53_HUMAN Neutral Neutral
P02461 CO3A1_HUMAN Deleterious Deleterious
Q7Z4H8 KDEL2_HUMAN Neutral Neutral
Q5THR3 EFCB6_HUMAN Neutral Neutral
Q9H6T0 ESRP2_HUMAN Neutral Neutral
P41181 AQP2_HUMAN Deleterious Deleterious
Q75MW2 ZN767_HUMAN Neutral Neutral
P22079 PERL_HUMAN Neutral Neutral
P46100 ATRX_HUMAN Deleterious Deleterious
Q8NEM0 MCPH1_HUMAN Neutral Neutral
P41180 CASR_HUMAN Deleterious Deleterious
P21802 FGFR2_HUMAN Deleterious Deleterious
P00451 FA8_HUMAN Deleterious Deleterious
P25189 MYP0_HUMAN Deleterious Deleterious
Q9BV99 LRC61_HUMAN Neutral Neutral
Q8WXG9 GPR98_HUMAN Neutral Neutral
P20273 CD22_HUMAN Neutral Neutral
P11310 ACADM_HUMAN Deleterious Deleterious
P07988 PSPB_HUMAN Neutral Deleterious
Q7Z442 PK1L2_HUMAN Neutral Neutral
Q96IW2 SHD_HUMAN Neutral Neutral
Q13428 TCOF_HUMAN Neutral Neutral
Q9Y4U1 MMAC_HUMAN Deleterious Deleterious
O76090 BEST1_HUMAN Deleterious Deleterious
P23276 KELL_HUMAN Neutral Neutral
P17948 VGFR1_HUMAN Neutral Neutral
P32004 L1CAM_HUMAN Deleterious Deleterious
Q9BSW2 EFC4B_HUMAN Neutral Neutral
P35555 FBN1_HUMAN Deleterious Deleterious
Q8NGJ6 O51A4_HUMAN Neutral Neutral
O43593 HAIR_HUMAN Neutral Deleterious
P04637 P53_HUMAN Deleterious Deleterious
P11169 GTR3_HUMAN Neutral Neutral
O14522 PTPRT_HUMAN Deleterious Deleterious
Q16540 RM23_HUMAN Neutral Neutral
P07316 CRGB_HUMAN Neutral Neutral
Q96JB1 DYH8_HUMAN Neutral Neutral
Q8N307 MUC20_HUMAN Neutral Neutral
Q99518 FMO2_HUMAN Neutral Neutral
Q8WWQ8 STAB2_HUMAN Neutral Neutral
O15360 FANCA_HUMAN Deleterious Deleterious
Q9H7U1 F190B_HUMAN Neutral Neutral
P06276 CHLE_HUMAN Deleterious Deleterious
Q14524 SCN5A_HUMAN Deleterious Deleterious
Q8IZC6 CORA1_HUMAN Neutral Neutral
P14679 TYRO_HUMAN Deleterious Deleterious
P08034 CXB1_HUMAN Deleterious Deleterious
Q5JTZ9 SYAM_HUMAN Neutral Neutral
P78363 ABCA4_HUMAN Deleterious Deleterious
Q9P1Z9 K1529_HUMAN Neutral Neutral
P30518 V2R_HUMAN Deleterious Deleterious
P00558 PGK1_HUMAN Deleterious Deleterious
P01185 NEU2_HUMAN Deleterious Deleterious
O15394 NCAM2_HUMAN Neutral Neutral
Q93033 IGSF2_HUMAN Neutral Neutral
O00555 CAC1A_HUMAN Deleterious Deleterious
Q4L235 ACSF4_HUMAN Neutral Neutral
P23942 PRPH2_HUMAN Deleterious Deleterious
Q9HC29 NOD2_HUMAN Deleterious Deleterious
P42336 PK3CA_HUMAN Deleterious Deleterious
O15360 FANCA_HUMAN Deleterious Deleterious
A6NES4 YB046_HUMAN Neutral Neutral
Q9BQB6 VKOR1_HUMAN Deleterious Deleterious
Q86Y33 CD20B_HUMAN Neutral Neutral
P35914 HMGCL_HUMAN Deleterious Deleterious
Q8N1A6 CD033_HUMAN Neutral Neutral
O43379 WDR62_HUMAN Neutral Neutral
Q15788 NCOA1_HUMAN Neutral Neutral
Q86W24 NAL14_HUMAN Neutral Neutral
Q6UWJ1 TMCO3_HUMAN Neutral Neutral
Q9H3D4 P63_HUMAN Deleterious Deleterious
P01008 ANT3_HUMAN Deleterious Deleterious
P78363 ABCA4_HUMAN Deleterious Deleterious
P04637 P53_HUMAN Deleterious Deleterious
Q2M3C6 CO027_HUMAN Neutral Neutral
P35670 ATP7B_HUMAN Deleterious Deleterious
P01906 HA26_HUMAN Neutral Neutral
P30613 KPYR_HUMAN Deleterious Deleterious
Q9UHC1 MLH3_HUMAN Neutral Deleterious
P11226 MBL2_HUMAN Neutral Neutral
P04637 P53_HUMAN Deleterious Deleterious
P0C6P0 BCL8_HUMAN Neutral Neutral
Q63HQ2 EGFLA_HUMAN Neutral Neutral
P34096 RNAS4_HUMAN Neutral Neutral
P22304 IDS_HUMAN Deleterious Deleterious
P04637 P53_HUMAN Deleterious Deleterious
Q9GZX3 CHST6_HUMAN Deleterious Deleterious
Q96BN6 F149B_HUMAN Neutral Neutral
Q04695 K1C17_HUMAN Deleterious Deleterious
Q9ULL4 PLXB3_HUMAN Neutral Neutral
P04439 1A03_HUMAN Neutral Neutral
O15118 NPC1_HUMAN Deleterious Deleterious
Q14246 EMR1_HUMAN Neutral Neutral
Q86T20 CF001_HUMAN Neutral Neutral
P04062 GLCM_HUMAN Deleterious Deleterious
O15504 NUPL2_HUMAN Neutral Neutral
P51810 GP143_HUMAN Deleterious Deleterious
Q9H9P8 L2HDH_HUMAN Deleterious Deleterious
P51608 MECP2_HUMAN Deleterious Deleterious
P33765 AA3R_HUMAN Neutral Neutral
P46531 NOTC1_HUMAN Neutral Neutral
Q01518 CAP1_HUMAN Neutral Neutral
P16615 AT2A2_HUMAN Deleterious Deleterious
A6NEL2 ANR56_HUMAN Neutral Neutral
P46100 ATRX_HUMAN Deleterious Deleterious
Q92887 MRP2_HUMAN Neutral Neutral
Q9NRX5 SERC1_HUMAN Neutral Neutral
O43683 BUB1_HUMAN Deleterious Neutral
Q32P41 TRMT5_HUMAN Neutral Neutral
Q9NPJ1 MKKS_HUMAN Deleterious Deleterious
O00444 PLK4_HUMAN Neutral Neutral
P18847 ATF3_HUMAN Neutral Neutral
O75888 TNF13_HUMAN Neutral Neutral
Q8N1G1 REXO1_HUMAN Neutral Neutral
P15498 VAV_HUMAN Neutral Neutral
Q8TE60 ATS18_HUMAN Neutral Neutral
P10746 HEM4_HUMAN Deleterious Deleterious
O75369 FLNB_HUMAN Deleterious Deleterious
Q9H4K1 RIBC2_HUMAN Neutral Neutral
P11086 PNMT_HUMAN Neutral Neutral
P16473 TSHR_HUMAN Deleterious Deleterious
P00451 FA8_HUMAN Deleterious Deleterious
Q6P4A8 PLBL1_HUMAN Neutral Neutral
P30485 1B47_HUMAN Neutral Neutral
P35968 VGFR2_HUMAN Neutral Neutral
Q92736 RYR2_HUMAN Deleterious Deleterious
Q9Y6Q6 TNR11_HUMAN Neutral Deleterious
Q64LD2 WDR25_HUMAN Neutral Neutral
P35670 ATP7B_HUMAN Deleterious Deleterious
O60938 KERA_HUMAN Neutral Deleterious
P06280 AGAL_HUMAN Deleterious Deleterious
Q9Y5I7 CLD16_HUMAN Deleterious Deleterious
Q7Z6E9 RBBP6_HUMAN Neutral Neutral
Q01453 PMP22_HUMAN Deleterious Deleterious
Q9NU63 ZFP57_HUMAN Neutral Deleterious
Q92834 RPGR_HUMAN Deleterious Deleterious
P31785 IL2RG_HUMAN Deleterious Deleterious
P04637 P53_HUMAN Deleterious Deleterious
O14815 CAN9_HUMAN Neutral Neutral
Q5T0W9 FA83B_HUMAN Neutral Neutral
Q13496 MTM1_HUMAN Deleterious Deleterious
A6NFU8 PGPIL_HUMAN Neutral Neutral
P30453 1A34_HUMAN Neutral Neutral
Q9NP31 SH22A_HUMAN Neutral Neutral
O43156 K0406_HUMAN Neutral Neutral
Q6UWM7 LCTL_HUMAN Neutral Neutral
Q9UKX5 ITA11_HUMAN Neutral Neutral
Q9H3D4 P63_HUMAN Deleterious Deleterious
Q6PGQ7 BORA_HUMAN Neutral Neutral
P29400 CO4A5_HUMAN Deleterious Deleterious
Q8TDY2 RBCC1_HUMAN Neutral Neutral
Q5S007 LRRK2_HUMAN Deleterious Deleterious
Q9ULV1 FZD4_HUMAN Deleterious Deleterious
O43506 ADA20_HUMAN Neutral Neutral
Q4ZHG4 FNDC1_HUMAN Neutral Neutral
A2VDJ0 T131L_HUMAN Neutral Neutral
P30518 V2R_HUMAN Deleterious Deleterious
Q6UB98 ANR12_HUMAN Neutral Neutral
Q16281 CNGA3_HUMAN Deleterious Deleterious
P06744 G6PI_HUMAN Deleterious Deleterious
P41180 CASR_HUMAN Deleterious Deleterious
A6NKQ9 LSHB_HUMAN Neutral Neutral
Q76LX8 ATS13_HUMAN Deleterious Neutral
P52757 CHIO_HUMAN Neutral Neutral
Q9NYL2 MLTK_HUMAN Neutral Neutral
Q9BYQ7 KRA41_HUMAN Neutral Neutral
P13765 2B11_HUMAN Neutral Neutral
P02787 TRFE_HUMAN Neutral Neutral
Q31612 1B73_HUMAN Neutral Neutral
O75881 CP7B1_HUMAN Deleterious Deleterious
O15537 XLRS1_HUMAN Deleterious Deleterious
Q8WZ42 TITIN_HUMAN Deleterious Neutral
Q7Z494 NPHP3_HUMAN Deleterious Deleterious
Q14324 MYPC2_HUMAN Neutral Neutral
Q5T3F8 TM63B_HUMAN Neutral Neutral
P05534 1A24_HUMAN Neutral Neutral
Q9Y2I6 NINL_HUMAN Neutral Neutral
P25189 MYP0_HUMAN Deleterious Deleterious
O94761 RECQ4_HUMAN Neutral Neutral
Q7Z7G8 VP13B_HUMAN Neutral Deleterious
P23942 PRPH2_HUMAN Deleterious Deleterious
P05165 PCCA_HUMAN Deleterious Deleterious
Q580R0 CB027_HUMAN Neutral Neutral
P02675 FIBG_HUMAN Deleterious Neutral
Q04695 K1C17_HUMAN Deleterious Deleterious
P41180 CASR_HUMAN Deleterious Deleterious
Q9BXC9 BBS2_HUMAN Deleterious Deleterious
Q9Y672 ALG6_HUMAN Deleterious Neutral
P08F94 PKHD1_HUMAN Deleterious Deleterious
Q9NRS6 SNX15_HUMAN Neutral Neutral
P29400 CO4A5_HUMAN Deleterious Deleterious
O94854 K0754_HUMAN Neutral Neutral
Q9UN66 PCDB8_HUMAN Neutral Neutral
Q8WWQ0 PHIP_HUMAN Neutral Neutral
P10635 CP2D6_HUMAN Neutral Neutral
Q9Y4I5 MTL5_HUMAN Neutral Neutral
Q86XK2 FBX11_HUMAN Neutral Neutral
O43526 KCNQ2_HUMAN Deleterious Deleterious
P00533 EGFR_HUMAN Deleterious Deleterious
O15439 MRP4_HUMAN Neutral Neutral
Q14162 SREC_HUMAN Neutral Neutral
P08100 OPSD_HUMAN Deleterious Deleterious
P22304 IDS_HUMAN Deleterious Deleterious
O15118 NPC1_HUMAN Deleterious Deleterious
P49815 TSC2_HUMAN Deleterious Neutral
P16109 LYAM3_HUMAN Neutral Neutral
Q92887 MRP2_HUMAN Neutral Deleterious
Q06187 BTK_HUMAN Deleterious Deleterious
P05062 ALDOB_HUMAN Deleterious Deleterious
P82279 CRUM1_HUMAN Deleterious Deleterious
P51688 SPHM_HUMAN Deleterious Deleterious
Q6IEE8 SN12L_HUMAN Neutral Neutral
P29033 CXB2_HUMAN Deleterious Deleterious
P27918 PROP_HUMAN Neutral Deleterious
Q8NGP4 OR5M3_HUMAN Neutral Neutral
P38398 BRCA1_HUMAN Deleterious Neutral
Q15561 TEAD4_HUMAN Neutral Neutral
P08034 CXB1_HUMAN Deleterious Deleterious
P51160 PDE6C_HUMAN Neutral Neutral
P23942 PRPH2_HUMAN Deleterious Deleterious
P00390 GSHR_HUMAN Neutral Neutral
P02766 TTHY_HUMAN Deleterious Deleterious
Q5T8R8 CI066_HUMAN Neutral Neutral
P05165 PCCA_HUMAN Deleterious Deleterious
P68871 HBB_HUMAN Neutral Neutral
P15289 ARSA_HUMAN Deleterious Deleterious
O60931 CTNS_HUMAN Deleterious Deleterious
Q9UQV4 LAMP3_HUMAN Neutral Neutral
P00451 FA8_HUMAN Deleterious Deleterious
P47901 V1BR_HUMAN Neutral Neutral
P15882 CHIN_HUMAN Deleterious Deleterious
Q29980 1A01_HUMAN Neutral Neutral
Q8N157 AHI1_HUMAN Neutral Neutral
O75140 DEPD5_HUMAN Neutral Neutral
Q96C24 SYTL4_HUMAN Neutral Neutral
O14773 TPP1_HUMAN Deleterious Deleterious
P03891 NU2M_HUMAN Neutral Deleterious
P49815 TSC2_HUMAN Deleterious Deleterious
Q04446 GLGB_HUMAN Deleterious Neutral
Q99698 LYST_HUMAN Neutral Deleterious
P05019 IGF1B_HUMAN Neutral Neutral
P11678 PERE_HUMAN Neutral Neutral
P22735 TGM1_HUMAN Deleterious Deleterious
O43187 IRAK2_HUMAN Neutral Neutral
P46934 NEDD4_HUMAN Neutral Neutral
Q9BXM0 PRAX_HUMAN Neutral Neutral
Q9H583 HEAT1_HUMAN Neutral Neutral
Q8TAA9 VANG1_HUMAN Neutral Deleterious
O60260 PRKN2_HUMAN Deleterious Deleterious
O75631 UPK3A_HUMAN Neutral Neutral
P00451 FA8_HUMAN Deleterious Deleterious
Q12866 MERTK_HUMAN Neutral Neutral
P35555 FBN1_HUMAN Deleterious Deleterious
Q9Y5E4 PCDB5_HUMAN Neutral Neutral
P56282 DPOE2_HUMAN Neutral Neutral
P21817 RYR1_HUMAN Deleterious Neutral
P08603 CFAH_HUMAN Deleterious Deleterious
Q16637 SMN_HUMAN Deleterious Deleterious
P15260 INGR1_HUMAN Neutral Neutral
Q9Y5Y6 ST14_HUMAN Neutral Neutral
P08842 STS_HUMAN Deleterious Deleterious
P55895 RAG2_HUMAN Deleterious Deleterious
Q96N23 CL055_HUMAN Neutral Neutral
P54840 GYS2_HUMAN Deleterious Neutral
Q9HAS3 S28A3_HUMAN Neutral Neutral
Q86YV5 SG223_HUMAN Neutral Neutral
Q5VST9 OBSCN_HUMAN Neutral Neutral
P34059 GALNS_HUMAN Deleterious Deleterious
P00439 PH4H_HUMAN Deleterious Deleterious
Q2KHT3 CL16A_HUMAN Neutral Neutral
Q9UNQ0 ABCG2_HUMAN Neutral Neutral
Q6VVB1 NHLC1_HUMAN Deleterious Deleterious
Q9UM47 NOTC3_HUMAN Deleterious Deleterious
Q9UJV8 PURG_HUMAN Neutral Neutral
Q8TEC5 SH3R2_HUMAN Neutral Neutral
P00451 FA8_HUMAN Deleterious Deleterious
Q8WWU5 TCP11_HUMAN Neutral Neutral
Q14524 SCN5A_HUMAN Deleterious Deleterious
P23760 PAX3_HUMAN Deleterious Deleterious
P18577 RHCE_HUMAN Neutral Neutral
Q92698 RAD54_HUMAN Neutral Neutral
P02730 B3AT_HUMAN Deleterious Deleterious
Q8WVX9 FACR1_HUMAN Neutral Neutral
P35637 FUS_HUMAN Deleterious Deleterious
P51787 KCNQ1_HUMAN Deleterious Deleterious
P08100 OPSD_HUMAN Deleterious Deleterious
Q8NBP7 PCSK9_HUMAN Neutral Deleterious
Q9NVI1 FANCI_HUMAN Neutral Neutral
Q9H2L5 RASF4_HUMAN Neutral Neutral
Q03468 ERCC6_HUMAN Neutral Neutral
Q8NGN3 O10G4_HUMAN Neutral Neutral
Q9ULG6 CCPG1_HUMAN Neutral Neutral
Q16585 SGCB_HUMAN Deleterious Deleterious
P06400 RB_HUMAN Deleterious Neutral
Q5VST9 OBSCN_HUMAN Neutral Neutral
Q2M2Z5 KIZ_HUMAN Neutral Neutral
P00439 PH4H_HUMAN Deleterious Deleterious
Q8NH85 OR5R1_HUMAN Neutral Neutral
Q14524 SCN5A_HUMAN Deleterious Deleterious
P40337 VHL_HUMAN Deleterious Deleterious
Q8NEM0 MCPH1_HUMAN Neutral Neutral
Q7RTM1 OTOP1_HUMAN Neutral Neutral
Q6N021 TET2_HUMAN Neutral Neutral
P26717 NKG2C_HUMAN Neutral Neutral
P54132 BLM_HUMAN Deleterious Neutral
O75170 SAPS2_HUMAN Neutral Neutral
Q12866 MERTK_HUMAN Neutral Neutral
P13498 CY24A_HUMAN Deleterious Deleterious
P40692 MLH1_HUMAN Deleterious Deleterious
P01266 THYG_HUMAN Neutral Neutral
Q14943 KI3S1_HUMAN Neutral Neutral
P07949 RET_HUMAN Deleterious Deleterious
P00387 NB5R3_HUMAN Deleterious Deleterious
P40337 VHL_HUMAN Deleterious Deleterious
P05186 PPBT_HUMAN Deleterious Deleterious
Q29980 1C04_HUMAN Neutral Neutral
P35555 FBN1_HUMAN Deleterious Deleterious
Q05209 PTN12_HUMAN Neutral Neutral
P22033 MUTA_HUMAN Deleterious Deleterious
P35556 FBN2_HUMAN Deleterious Deleterious
Q5KU26 COL12_HUMAN Neutral Neutral
P58753 TIRAP_HUMAN Neutral Neutral
Q03252 LMNB2_HUMAN Neutral Deleterious
O15232 MATN3_HUMAN Deleterious Neutral
Q9HCJ1 ANKH_HUMAN Deleterious Deleterious
Q92643 GPI8_HUMAN Neutral Neutral
P02452 CO1A1_HUMAN Deleterious Deleterious
Q9BXM0 PRAX_HUMAN Neutral Neutral
Q13075 BIRC1_HUMAN Neutral Neutral
O75462 CRLF1_HUMAN Neutral Deleterious
Q9UPN3 MACF1_HUMAN Neutral Neutral
P26572 MGAT1_HUMAN Neutral Neutral
Q8WWZ3 EDAD_HUMAN Neutral Deleterious
P29400 CO4A5_HUMAN Deleterious Deleterious
O43511 S26A4_HUMAN Deleterious Deleterious
P29320 EPHA3_HUMAN Neutral Neutral
P51608 MECP2_HUMAN Deleterious Deleterious
P04637 P53_HUMAN Deleterious Deleterious
Q02078 MEF2A_HUMAN Neutral Neutral
Q9HCL2 GPAT1_HUMAN Neutral Neutral
P37059 DHB2_HUMAN Neutral Neutral
O76090 BEST1_HUMAN Deleterious Deleterious
P08581 MET_HUMAN Deleterious Deleterious
O00255 MEN1_HUMAN Deleterious Deleterious
P35499 SCN4A_HUMAN Deleterious Deleterious
Q8TBA6 GOGA5_HUMAN Neutral Neutral
Q12809 KCNH2_HUMAN Deleterious Deleterious
Q14524 SCN5A_HUMAN Deleterious Deleterious
P35670 ATP7B_HUMAN Deleterious Deleterious
Q9UND3 NPIP_HUMAN Neutral Neutral
Q7Z3V5 ZN571_HUMAN Neutral Neutral
Q9HCK4 ROBO2_HUMAN Deleterious Deleterious
P10253 LYAG_HUMAN Deleterious Deleterious
Q53EL9 SEZ6_HUMAN Neutral Neutral
Q93099 HGD_HUMAN Deleterious Deleterious
Q12809 KCNH2_HUMAN Deleterious Deleterious
P12883 MYH7_HUMAN Deleterious Deleterious
P30154 2AAB_HUMAN Deleterious Deleterious
O75019 LIRA1_HUMAN Neutral Neutral
Q7Z406 MYH7_HUMAN Neutral Neutral
O15273 TELT_HUMAN Deleterious Neutral
P10275 ANDR_HUMAN Deleterious Deleterious
P07477 TRY1_HUMAN Deleterious Deleterious
Q92947 GCDH_HUMAN Deleterious Deleterious
Q9H221 ABCG8_HUMAN Deleterious Neutral
Q685J3 MUC17_HUMAN Neutral Neutral
P54756 EPHA5_HUMAN Neutral Neutral
O95450 ATS2_HUMAN Neutral Neutral
Q96CV9 OPTN_HUMAN Neutral Deleterious
P16144 ITB4_HUMAN Deleterious Deleterious
P31271 HXA13_HUMAN Deleterious Deleterious
P14679 TYRO_HUMAN Deleterious Deleterious
Q96HC4 PDLI5_HUMAN Neutral Neutral
P40692 MLH1_HUMAN Deleterious Deleterious
Q96MN9 ZN488_HUMAN Neutral Neutral
Q9NYL2 MLTK_HUMAN Neutral Neutral
P35520 CBS_HUMAN Deleterious Deleterious
P21333 FLNA_HUMAN Deleterious Deleterious
Q8TAS1 UHMK1_HUMAN Neutral Neutral
P00966 ASSY_HUMAN Deleterious Deleterious
Q86SJ6 DSG4_HUMAN Neutral Neutral
P08034 CXB1_HUMAN Deleterious Deleterious
Q8NGC3 O10G2_HUMAN Neutral Neutral
P63000 RAC1_HUMAN Neutral Neutral
Q495C1 RN212_HUMAN Neutral Neutral
P06280 AGAL_HUMAN Deleterious Deleterious
O00462 MANBA_HUMAN Neutral Neutral
P22309 UD11_HUMAN Deleterious Deleterious
Q99728 BARD1_HUMAN Neutral Neutral
O15228 GNPAT_HUMAN Neutral Deleterious
O76090 BEST1_HUMAN Deleterious Deleterious
P11226 MBL2_HUMAN Neutral Neutral
P78385 KRT83_HUMAN Neutral Neutral
P78504 JAG1_HUMAN Deleterious Deleterious
P0C6P0 BCL8_HUMAN Neutral Neutral
P18074 ERCC2_HUMAN Deleterious Deleterious
Q9BQN1 FA83C_HUMAN Neutral Neutral
P21817 RYR1_HUMAN Deleterious Deleterious
P29400 CO4A5_HUMAN Deleterious Deleterious
P35520 CBS_HUMAN Deleterious Deleterious
Q8WZA1 PMGT1_HUMAN Deleterious Deleterious
Q9NQU5 PAK6_HUMAN Neutral Neutral
P01116 RASK_HUMAN Deleterious Deleterious
P07101 TY3H_HUMAN Deleterious Deleterious
P22735 TGM1_HUMAN Deleterious Deleterious
Q8NI35 INADL_HUMAN Neutral Neutral
O76024 WFS1_HUMAN Deleterious Deleterious
P00441 SODC_HUMAN Deleterious Deleterious
P19474 RO52_HUMAN Neutral Neutral
O00255 MEN1_HUMAN Deleterious Deleterious
Q96J92 WNK4_HUMAN Deleterious Deleterious
Q14432 PDE3A_HUMAN Neutral Neutral
P08236 BGLR_HUMAN Deleterious Deleterious
Q9BV87 CB024_HUMAN Neutral Neutral
Q9Y672 ALG6_HUMAN Deleterious Deleterious
P07202 PERT_HUMAN Deleterious Neutral
Q9Y572 RIPK3_HUMAN Neutral Neutral
Q9P0K8 FOXJ2_HUMAN Neutral Neutral
O15553 MEFV_HUMAN Deleterious Deleterious
Q16698 DECR_HUMAN Neutral Neutral
O43187 IRAK2_HUMAN Neutral Neutral
P30281 CCND3_HUMAN Neutral Neutral
P49768 PSN1_HUMAN Deleterious Deleterious
Q9H1Y3 OPN3_HUMAN Neutral Neutral
P43681 ACHA4_HUMAN Deleterious Neutral
P43246 MSH2_HUMAN Deleterious Deleterious
P30613 KPYR_HUMAN Deleterious Deleterious
Q8WW27 ABEC4_HUMAN Neutral Neutral
Q9H306 MMP27_HUMAN Neutral Neutral
Q9H5F2 CK001_HUMAN Neutral Neutral
Q13402 MYO7A_HUMAN Deleterious Deleterious
P03952 KLKB1_HUMAN Neutral Neutral
P49815 TSC2_HUMAN Deleterious Deleterious
P11055 MYH3_HUMAN Deleterious Deleterious
P22888 LSHR_HUMAN Deleterious Neutral
P33897 ABCD1_HUMAN Deleterious Deleterious
P25189 MYP0_HUMAN Deleterious Deleterious
Q05655 KPCD_HUMAN Neutral Neutral
Q8N146 OR8H3_HUMAN Neutral Neutral
P41240 CSK_HUMAN Neutral Neutral
P40692 MLH1_HUMAN Deleterious Deleterious
Q9BX63 FANCJ_HUMAN Deleterious Neutral
P51161 FABP6_HUMAN Neutral Neutral
P55017 S12A3_HUMAN Deleterious Deleterious
P04637 P53_HUMAN Deleterious Deleterious
P51787 KCNQ1_HUMAN Deleterious Deleterious
P11362 FGFR1_HUMAN Deleterious Deleterious
Q6A162 K1C40_HUMAN Neutral Neutral
Q63HN1 CI14A_HUMAN Neutral Neutral
P35520 CBS_HUMAN Deleterious Deleterious
P04637 P53_HUMAN Deleterious Deleterious
Q96L73 NSD1_HUMAN Deleterious Neutral
Q8NBR9 CK072_HUMAN Neutral Neutral
O76090 BEST1_HUMAN Deleterious Deleterious
P07099 HYEP_HUMAN Neutral Neutral
Q5T481 RBM20_HUMAN Neutral Neutral
P01133 EGF_HUMAN Neutral Neutral
P08397 HEM3_HUMAN Deleterious Deleterious
P58397 ATS12_HUMAN Neutral Neutral
P0C7X5 ZN806_HUMAN Neutral Neutral
P15918 RAG1_HUMAN Deleterious Deleterious
Q86X27 RGPS2_HUMAN Neutral Neutral
Q9HC38 GLOD4_HUMAN Neutral Neutral
O60346 PHLP1_HUMAN Neutral Neutral
P35968 VGFR2_HUMAN Neutral Neutral
O60294 LCMT2_HUMAN Neutral Neutral
P51587 BRCA2_HUMAN Deleterious Deleterious
P48382 RFX5_HUMAN Neutral Neutral
Q68CP4 HGNAT_HUMAN Deleterious Deleterious
Q711Q0 CJ071_HUMAN Neutral Neutral
Q9HC77 CENPJ_HUMAN Neutral Neutral
Q96A29 FUCT1_HUMAN Neutral Deleterious
Q9BZ23 PANK2_HUMAN Deleterious Deleterious
Q96NT5 PCFT_HUMAN Deleterious Deleterious
Q9UGM3 DMBT1_HUMAN Neutral Deleterious
P02766 TTHY_HUMAN Deleterious Deleterious
P35520 CBS_HUMAN Deleterious Deleterious
P08559 ODPA_HUMAN Deleterious Deleterious
Q9UMW8 UBP18_HUMAN Neutral Neutral
P01909 HA23_HUMAN Neutral Neutral
A4D1E1 Z804B_HUMAN Neutral Neutral
P51812 KS6A3_HUMAN Deleterious Deleterious
Q8NGK1 O51G1_HUMAN Neutral Neutral
P0C091 FREM3_HUMAN Neutral Neutral
Q5TAX3 TUT4_HUMAN Neutral Neutral
Q9NWY4 CD027_HUMAN Neutral Neutral
P08034 CXB1_HUMAN Deleterious Deleterious
P02708 ACHA_HUMAN Deleterious Deleterious
Q08752 PPID_HUMAN Neutral Neutral
Q01974 ROR2_HUMAN Deleterious Deleterious
O15360 FANCA_HUMAN Deleterious Neutral
P13945 ADRB3_HUMAN Neutral Neutral
Q13936 CAC1C_HUMAN Deleterious Deleterious
O15118 NPC1_HUMAN Deleterious Deleterious
P22309 UD11_HUMAN Deleterious Deleterious
O14958 CASQ2_HUMAN Deleterious Neutral
P02461 CO3A1_HUMAN Deleterious Deleterious
O14523 C2C2L_HUMAN Neutral Neutral
Q9H251 CAD23_HUMAN Neutral Deleterious
Q13023 AKAP6_HUMAN Neutral Neutral
P08588 5HT1B_HUMAN Neutral Neutral
P53355 DAPK1_HUMAN Neutral Neutral
Q9P2D8 UNC79_HUMAN Neutral Neutral
Q9Y2Z4 SYYM_HUMAN Neutral Neutral
Q9UBS0 KS6B2_HUMAN Neutral Neutral
P54098 DPOG1_HUMAN Deleterious Deleterious
Q6ZN28 MACC1_HUMAN Neutral Neutral
P35555 FBN1_HUMAN Deleterious Deleterious
O15151 MDM4_HUMAN Neutral Neutral
Q13164 MK07_HUMAN Neutral Neutral
Q9Y5Z9 UBIA1_HUMAN Deleterious Deleterious
P98161 PKD1_HUMAN Deleterious Deleterious
Q13315 ATM_HUMAN Deleterious Deleterious
P17405 ASM_HUMAN Deleterious Deleterious
Q15526 SURF1_HUMAN Deleterious Deleterious
O60437 PEPL_HUMAN Neutral Neutral
Q16281 CNGA3_HUMAN Deleterious Deleterious
Q06124 PTN11_HUMAN Deleterious Deleterious
P10721 KIT_HUMAN Deleterious Neutral
P16473 TSHR_HUMAN Deleterious Deleterious
Q13183 S13A2_HUMAN Neutral Neutral
Q13286 CLN3_HUMAN Deleterious Deleterious
P21359 NF1_HUMAN Deleterious Deleterious
P35555 FBN1_HUMAN Deleterious Deleterious
Q9UMX1 SUFU_HUMAN Neutral Neutral
Q9NQC7 CYLD_HUMAN Neutral Deleterious
Q5S007 LRRK2_HUMAN Deleterious Neutral
P04637 P53_HUMAN Deleterious Deleterious
P34059 GALNS_HUMAN Deleterious Deleterious
P98169 ZXDB_HUMAN Neutral Neutral
P35475 IDUA_HUMAN Deleterious Neutral
P51798 CLCN7_HUMAN Deleterious Deleterious
Q13315 ATM_HUMAN Deleterious Neutral
O15305 PMM2_HUMAN Deleterious Deleterious
P31040 DHSA_HUMAN Deleterious Neutral
Q9UNA4 POLI_HUMAN Neutral Neutral
P35498 SCN1A_HUMAN Deleterious Deleterious
Q96KG7 MEG10_HUMAN Neutral Neutral
Q12809 KCNH2_HUMAN Deleterious Deleterious
Q969F2 NKD2_HUMAN Neutral Neutral
P15056 BRAF1_HUMAN Deleterious Deleterious
Q5VZ19 TDR10_HUMAN Neutral Neutral
Q96GD4 AURKB_HUMAN Neutral Neutral
P26927 HGFL_HUMAN Neutral Neutral
Q86VQ3 TXND2_HUMAN Neutral Neutral
P12883 MYH7_HUMAN Deleterious Deleterious
P01909 HA23_HUMAN Neutral Neutral
P30518 V2R_HUMAN Deleterious Deleterious
P35555 FBN1_HUMAN Deleterious Deleterious
P05093 CP17A_HUMAN Deleterious Deleterious
P03891 NU2M_HUMAN Neutral Deleterious
O00418 EF2K_HUMAN Neutral Neutral
Q8N196 SIX5_HUMAN Deleterious Deleterious
Q68DK2 ZFY26_HUMAN Neutral Neutral
P34059 GALNS_HUMAN Deleterious Deleterious
A8K8P3 SFI1_HUMAN Neutral Neutral
P08686 CP21A_HUMAN Deleterious Deleterious
Q9UDV7 ZN282_HUMAN Neutral Neutral
P08686 CP21A_HUMAN Deleterious Deleterious
Q5TCY1 TTBK1_HUMAN Neutral Neutral
Q9NYZ3 GTSE1_HUMAN Neutral Neutral
P57727 TMPS3_HUMAN Neutral Neutral
P00439 PH4H_HUMAN Deleterious Deleterious
P26367 PAX6_HUMAN Deleterious Deleterious
P33897 ABCD1_HUMAN Deleterious Deleterious
P02452 CO1A1_HUMAN Deleterious Deleterious
Q16678 CP1B1_HUMAN Deleterious Deleterious
Q15165 PON2_HUMAN Neutral Neutral
Q9NX02 NALP2_HUMAN Neutral Neutral
Q5W0A0 YM007_HUMAN Neutral Neutral
Q04771 ACVR1_HUMAN Deleterious Deleterious
P30530 UFO_HUMAN Neutral Neutral
P00439 PH4H_HUMAN Deleterious Deleterious
Q8N7B9 EFCB3_HUMAN Neutral Neutral
Q6DN72 FCRL6_HUMAN Neutral Neutral
P22033 MUTA_HUMAN Deleterious Deleterious
P41180 CASR_HUMAN Deleterious Deleterious
P35527 K1C9_HUMAN Deleterious Deleterious
Q9UBF9 MYOTI_HUMAN Deleterious Neutral
Q96RQ3 MCCA_HUMAN Deleterious Deleterious
P25189 MYP0_HUMAN Deleterious Deleterious
P02461 CO3A1_HUMAN Deleterious Deleterious
Q13454 TUSC3_HUMAN Neutral Neutral
Q92736 RYR2_HUMAN Deleterious Deleterious
P30793 GCH1_HUMAN Deleterious Deleterious
Q9NRD9 DUOX1_HUMAN Neutral Neutral
P05062 ALDOB_HUMAN Deleterious Deleterious
Q9BZY9 TRI31_HUMAN Neutral Neutral
P07686 HEXB_HUMAN Deleterious Deleterious
P08F94 PKHD1_HUMAN Deleterious Deleterious
P49815 TSC2_HUMAN Neutral Neutral
Q53HC0 CCD92_HUMAN Neutral Neutral
P08397 HEM3_HUMAN Deleterious Deleterious
P45381 ACY2_HUMAN Deleterious Deleterious
P04062 GLCM_HUMAN Deleterious Deleterious
P78363 ABCA4_HUMAN Deleterious Deleterious
P05787 K2C8_HUMAN Deleterious Neutral
P51580 TPMT_HUMAN Neutral Deleterious
Q9UM01 YLAT1_HUMAN Deleterious Deleterious
P21359 NF1_HUMAN Deleterious Deleterious
Q9UQ35 SRRM2_HUMAN Neutral Neutral
Q96MC2 CB039_HUMAN Neutral Neutral
P10645 CMGA_HUMAN Neutral Neutral
P07949 RET_HUMAN Deleterious Deleterious
P17302 CXA1_HUMAN Deleterious Deleterious
P56693 SOX10_HUMAN Neutral Deleterious
P53814 SMTN_HUMAN Neutral Neutral
P54802 ANAG_HUMAN Deleterious Deleterious
Q96DU9 PABP5_HUMAN Neutral Neutral
O43826 G6PT1_HUMAN Deleterious Deleterious
Q9NQW5 PRDM7_HUMAN Neutral Neutral
O15392 BIRC5_HUMAN Neutral Neutral
Q8NGJ7 O51A2_HUMAN Neutral Neutral
P00740 FA9_HUMAN Deleterious Deleterious
P10275 ANDR_HUMAN Deleterious Deleterious
P15924 DESP_HUMAN Deleterious Deleterious
P11509 CP2A6_HUMAN Neutral Neutral
P21802 FGFR2_HUMAN Deleterious Deleterious
Q76LX8 ATS13_HUMAN Deleterious Deleterious
O95409 ZIC2_HUMAN Deleterious Deleterious
Q9UJX5 APC4_HUMAN Neutral Neutral
P35555 FBN1_HUMAN Deleterious Deleterious
P23219 PGH1_HUMAN Neutral Neutral
P16930 FAAA_HUMAN Deleterious Deleterious
P51608 MECP2_HUMAN Deleterious Deleterious
Q08AH3 ACS2A_HUMAN Neutral Neutral
P30260 CDC27_HUMAN Neutral Neutral
Q9Y4B6 VPRBP_HUMAN Neutral Neutral
Q96PC2 IP6K3_HUMAN Neutral Neutral
P49815 TSC2_HUMAN Deleterious Deleterious
P18848 ATF4_HUMAN Neutral Neutral
Q6AWC2 WWC2_HUMAN Neutral Neutral
Q9Y5Z4 HEBP2_HUMAN Neutral Neutral
P78363 ABCA4_HUMAN Deleterious Deleterious
Q9NQW8 CNGB3_HUMAN Deleterious Neutral
O96017 CHK2_HUMAN Deleterious Neutral
Q9Y276 BCS1_HUMAN Deleterious Deleterious
O14896 IRF6_HUMAN Deleterious Deleterious
Q12889 OVGP1_HUMAN Neutral Neutral
Q15274 NADC_HUMAN Neutral Neutral
O15360 FANCA_HUMAN Deleterious Deleterious
P08034 CXB1_HUMAN Deleterious Deleterious
P25054 APC_HUMAN Deleterious Deleterious
Q8N0W5 IQCK_HUMAN Neutral Neutral
Q13563 PKD2_HUMAN Deleterious Neutral
P08236 BGLR_HUMAN Deleterious Deleterious
Q6ZTK2 YP015_HUMAN Neutral Neutral
P33261 CP2CJ_HUMAN Neutral Neutral
Q86YV5 SG223_HUMAN Neutral Neutral
O43819 SCO2_HUMAN Neutral Deleterious
Q5THR3 EFCB6_HUMAN Neutral Neutral
Q86V87 F16B2_HUMAN Neutral Neutral
Q86VF7 NRAP_HUMAN Neutral Neutral
Q12906 ILF3_HUMAN Neutral Neutral
P13569 CFTR_HUMAN Deleterious Deleterious
P12883 MYH7_HUMAN Deleterious Deleterious
P35573 GDE_HUMAN Neutral Deleterious
P02042 HBB_HUMAN Neutral Neutral
Q96BK5 PINX1_HUMAN Neutral Neutral
O75343 GCYB2_HUMAN Neutral Neutral
A2VEC9 SSPO_HUMAN Neutral Neutral
Q13326 SGCG_HUMAN Deleterious Deleterious
Q8WZ42 TITIN_HUMAN Neutral Neutral
Q7Z406 MYH14_HUMAN Neutral Deleterious
P07949 RET_HUMAN Deleterious Deleterious
Q92736 RYR2_HUMAN Deleterious Deleterious
Q8IWL3 HSC20_HUMAN Neutral Neutral
P35555 FBN1_HUMAN Deleterious Deleterious
P27918 PROP_HUMAN Neutral Deleterious
Q5GH77 XKR3_HUMAN Neutral Neutral
Q6UWV6 ENPP7_HUMAN Neutral Neutral
P51787 KCNQ1_HUMAN Deleterious Deleterious
P00439 PH4H_HUMAN Deleterious Deleterious
O14773 TPP1_HUMAN Deleterious Deleterious
P45381 ACY2_HUMAN Deleterious Deleterious
Q9HB58 SP110_HUMAN Neutral Neutral
Q13315 ATM_HUMAN Deleterious Neutral
Q9UJY1 HSPB8_HUMAN Neutral Deleterious
Q12809 KCNH2_HUMAN Deleterious Deleterious
P03971 MIS_HUMAN Deleterious Deleterious
Q14656 TM187_HUMAN Neutral Neutral
P14138 EDN3_HUMAN Neutral Deleterious
Q8N9Z9 ILFT1_HUMAN Neutral Neutral
Q9UM07 PADI4_HUMAN Neutral Neutral
P21817 RYR1_HUMAN Deleterious Deleterious
Q12901 ZN155_HUMAN Neutral Neutral
Q00604 NDP_HUMAN Deleterious Deleterious
Q16585 SGCB_HUMAN Deleterious Deleterious
P13569 CFTR_HUMAN Deleterious Deleterious
P40879 S26A3_HUMAN Deleterious Deleterious
P29400 CO4A5_HUMAN Deleterious Deleterious
Q8IWY9 CDAN1_HUMAN Deleterious Deleterious
Q15643 TRIPB_HUMAN Neutral Neutral
Q15319 PO4F3_HUMAN Deleterious Deleterious
Q7Z3B3 K1267_HUMAN Neutral Neutral
P21918 DRD5_HUMAN Neutral Neutral
Q16643 DREB_HUMAN Neutral Neutral
P36776 LONM_HUMAN Deleterious Neutral
O76024 WFS1_HUMAN Deleterious Neutral
P22735 TGM1_HUMAN Deleterious Deleterious
A6BM72 MEG11_HUMAN Neutral Neutral
Q14654 IRK11_HUMAN Deleterious Deleterious
P42771 CD2A1_HUMAN Deleterious Deleterious
P00451 FA8_HUMAN Deleterious Deleterious
P04629 NTRK1_HUMAN Neutral Deleterious
Q02388 CO7A1_HUMAN Deleterious Deleterious
Q8NEV8 EXPH5_HUMAN Neutral Neutral
P00451 FA8_HUMAN Deleterious Deleterious
Q8NDW8 TT21A_HUMAN Neutral Neutral
P02549 SPTA1_HUMAN Deleterious Deleterious
Q86TI0 TBCD1_HUMAN Neutral Neutral
Q8NEA4 FBX36_HUMAN Neutral Neutral
P68133 ACTS_HUMAN Deleterious Deleterious
P40939 ECHA_HUMAN Neutral Deleterious
Q16586 SGCA_HUMAN Deleterious Deleterious
P04275 VWF_HUMAN Deleterious Deleterious
P07602 SAP_HUMAN Deleterious Deleterious
P02730 B3AT_HUMAN Deleterious Deleterious
P52952 NKX25_HUMAN Deleterious Deleterious
Q96S06 LMF1_HUMAN Neutral Neutral
P04118 COL_HUMAN Neutral Neutral
P04278 SHBG_HUMAN Neutral Neutral
Q05209 PTN12_HUMAN Neutral Neutral
Q9P2U8 VGLU2_HUMAN Neutral Neutral
Q8N5C8 TAB3_HUMAN Neutral Neutral
O75173 ATS4_HUMAN Neutral Neutral
P40692 MLH1_HUMAN Deleterious Deleterious
P48506 GSH1_HUMAN Deleterious Neutral
Q96NT5 PCFT_HUMAN Deleterious Deleterious
O60832 DKC1_HUMAN Deleterious Deleterious
Q3ZCX4 ZN568_HUMAN Neutral Neutral
P36551 HEM6_HUMAN Deleterious Neutral
P08397 HEM3_HUMAN Deleterious Deleterious
P21912 DHSB_HUMAN Deleterious Deleterious
Q92736 RYR2_HUMAN Deleterious Deleterious
P50416 CPT1A_HUMAN Deleterious Deleterious
P00451 FA8_HUMAN Deleterious Deleterious
O14836 TR13B_HUMAN Neutral Deleterious
Q8NBS3 S4A11_HUMAN Neutral Neutral
P08034 CXB1_HUMAN Deleterious Deleterious
Q9UNS1 TIM_HUMAN Neutral Neutral
P35222 CTNB1_HUMAN Deleterious Deleterious
Q99456 K1C12_HUMAN Deleterious Deleterious
P17931 LEG3_HUMAN Neutral Neutral
Q07864 DPOE1_HUMAN Neutral Neutral
Q5VU43 MYOME_HUMAN Neutral Neutral
P00451 FA8_HUMAN Deleterious Deleterious
Q49AM3 TTC31_HUMAN Neutral Neutral
O75445 USH2A_HUMAN Deleterious Neutral
P30613 KPYR_HUMAN Deleterious Deleterious
P46013 KI67_HUMAN Neutral Neutral
Q9Y6K5 OAS3_HUMAN Neutral Neutral
Q9HCE7 SMUF1_HUMAN Neutral Neutral
P55211 CASP9_HUMAN Neutral Neutral
Q13554 KCC2B_HUMAN Neutral Neutral
P22304 IDS_HUMAN Deleterious Deleterious
Q9UIA9 XPO7_HUMAN Neutral Neutral
Q5TCY1 TTBK1_HUMAN Neutral Neutral
A8MT70 ZBBX_HUMAN Neutral Neutral
Q9H3D4 P63_HUMAN Deleterious Deleterious
P22309 UD11_HUMAN Deleterious Deleterious
P41180 CASR_HUMAN Deleterious Deleterious
Q9BRB3 PIGQ_HUMAN Neutral Neutral
Q14574 DSC3_HUMAN Neutral Neutral
P01909 HA25_HUMAN Neutral Neutral
Q8NGQ3 OR1S2_HUMAN Neutral Neutral
Q9NZV5 SELN_HUMAN Neutral Deleterious
Q9BY79 MFRP_HUMAN Neutral Neutral
Q9BZP6 CHIA_HUMAN Neutral Neutral
Q9UHR4 BI2L1_HUMAN Neutral Neutral
Q7Z2E3 APTX_HUMAN Deleterious Deleterious
P30613 KPYR_HUMAN Deleterious Deleterious
Q15003 CND2_HUMAN Neutral Neutral
Q8WZ42 TITIN_HUMAN Neutral Neutral
Q8IUN9 CLC10_HUMAN Neutral Neutral
P51580 TPMT_HUMAN Neutral Deleterious
P02545 LMNA_HUMAN Deleterious Deleterious
Q9UMD9 COHA1_HUMAN Neutral Deleterious
Q8IVF2 AHNK2_HUMAN Neutral Neutral
P22607 FGFR3_HUMAN Deleterious Deleterious
O43312 MTSS1_HUMAN Neutral Neutral
P07360 CO8G_HUMAN Neutral Neutral
Q8IYS5 OSCAR_HUMAN Neutral Neutral
P78549 NTHL1_HUMAN Neutral Neutral
Q96I51 WBS16_HUMAN Neutral Neutral
P98161 PKD1_HUMAN Deleterious Deleterious
P35557 HXK4_HUMAN Deleterious Deleterious
P22735 TGM1_HUMAN Deleterious Deleterious
P51843 NR0B1_HUMAN Deleterious Deleterious
Q9H237 PORCN_HUMAN Deleterious Deleterious
P08397 HEM3_HUMAN Deleterious Deleterious
Q6IMN6 CAPR2_HUMAN Neutral Neutral
O75445 USH2A_HUMAN Deleterious Deleterious
P43246 MSH2_HUMAN Deleterious Deleterious
P29400 CO4A5_HUMAN Deleterious Deleterious
Q9HAV4 XPO5_HUMAN Neutral Neutral
Q9UM47 NOTC3_HUMAN Deleterious Deleterious
Q8N9W4 GG6L2_HUMAN Neutral Neutral
Q03518 TAP1_HUMAN Neutral Neutral
P00533 EGFR_HUMAN Deleterious Neutral
Q13510 ASAH1_HUMAN Deleterious Deleterious
Q8WZ42 TITIN_HUMAN Neutral Neutral
Q56P03 EAPP_HUMAN Neutral Neutral
Q32P28 P3H1_HUMAN Neutral Neutral
P35555 FBN1_HUMAN Deleterious Deleterious
P07204 TRBM_HUMAN Neutral Deleterious
P23945 FSHR_HUMAN Deleterious Deleterious
P37023 ACVL1_HUMAN Deleterious Deleterious
P19438 TNR1A_HUMAN Deleterious Deleterious
Q09428 ABCC8_HUMAN Deleterious Neutral
P07225 PROS_HUMAN Deleterious Deleterious
P40692 MLH1_HUMAN Deleterious Deleterious
Q9UIF7 MUTYH_HUMAN Neutral Deleterious
O15118 NPC1_HUMAN Deleterious Deleterious
Q6PEY0 CXB7_HUMAN Neutral Neutral
P21980 TGM2_HUMAN Deleterious Deleterious
P08686 CP21A_HUMAN Deleterious Deleterious
Q96D31 CRCM1_HUMAN Neutral Deleterious
P55017 S12A3_HUMAN Deleterious Deleterious
Q49AG3 ZBED5_HUMAN Neutral Neutral
Q29980 1A01_HUMAN Neutral Neutral
P85298 RHG08_HUMAN Neutral Neutral
P98161 PKD1_HUMAN Deleterious Deleterious
Q13144 EI2BE_HUMAN Deleterious Neutral
A2RTY3 CQ066_HUMAN Neutral Neutral
Q9NZM1 MYOF_HUMAN Neutral Neutral
P55809 SCOT1_HUMAN Deleterious Deleterious
P36888 FLT3_HUMAN Neutral Neutral
P05543 THBG_HUMAN Deleterious Neutral
Q86XL3 ANKL2_HUMAN Neutral Neutral
P04070 PROC_HUMAN Deleterious Deleterious
P08842 STS_HUMAN Deleterious Deleterious
P01889 1B07_HUMAN Neutral Neutral
P12821 ACE_HUMAN Neutral Neutral
P06276 CHLE_HUMAN Deleterious Deleterious
Q8N9T8 KRI1_HUMAN Neutral Neutral
Q5MAI5 CDKL4_HUMAN Neutral Neutral
O95409 ZIC2_HUMAN Deleterious Deleterious
Q9NQX4 MYO5C_HUMAN Neutral Neutral
P49815 TSC2_HUMAN Deleterious Deleterious
Q5T5C0 STXB5_HUMAN Neutral Neutral
P02649 APOE_HUMAN Deleterious Neutral
O00626 CCL22_HUMAN Neutral Neutral
P19971 TYPH_HUMAN Deleterious Deleterious
Q8NGE3 O10P1_HUMAN Neutral Neutral
Q9NQ76 MEPE_HUMAN Neutral Neutral
Q14524 SCN5A_HUMAN Deleterious Deleterious
P08F94 PKHD1_HUMAN Deleterious Deleterious
Q96A56 T53I1_HUMAN Neutral Neutral
P07954 FUMH_HUMAN Deleterious Deleterious
P02730 B3AT_HUMAN Deleterious Deleterious
P04180 LCAT_HUMAN Deleterious Neutral
P15884 ITF2_HUMAN Deleterious Neutral
O76082 S22A5_HUMAN Deleterious Deleterious
P06276 CHLE_HUMAN Deleterious Deleterious
Q8NEE6 FXL13_HUMAN Neutral Neutral
P54098 DPOG1_HUMAN Deleterious Deleterious
P46063 RECQ1_HUMAN Neutral Neutral
Q7Z4F1 LRP10_HUMAN Neutral Neutral
P21549 SPYA_HUMAN Deleterious Deleterious
P25024 CXCR1_HUMAN Neutral Neutral
O15537 XLRS1_HUMAN Deleterious Deleterious
Q17RS7 GEN_HUMAN Neutral Neutral
P21817 RYR1_HUMAN Deleterious Deleterious
P54803 GALC_HUMAN Deleterious Deleterious
Q8IXS0 CF146_HUMAN Neutral Neutral
P17405 ASM_HUMAN Deleterious Deleterious
Q13608 PEX6_HUMAN Neutral Neutral
P12821 ACE_HUMAN Neutral Neutral
P20807 CAN3_HUMAN Deleterious Deleterious
P00441 SODC_HUMAN Deleterious Deleterious
Q5VWK5 IL23R_HUMAN Neutral Neutral
Q99456 K1C12_HUMAN Deleterious Neutral
Q08AH3 ACS2A_HUMAN Neutral Neutral
P23760 PAX3_HUMAN Deleterious Deleterious
P06681 CO2_HUMAN Neutral Neutral
P05181 CP2E1_HUMAN Neutral Neutral
P50402 EMD_HUMAN Deleterious Neutral
P16615 AT2A2_HUMAN Deleterious Deleterious
P40337 VHL_HUMAN Deleterious Deleterious
Q7Z5P9 MUC19_HUMAN Neutral Neutral
P22830 HEMH_HUMAN Deleterious Deleterious
P14679 TYRO_HUMAN Deleterious Deleterious
P43246 MSH2_HUMAN Deleterious Deleterious
Q01726 MSHR_HUMAN Neutral Neutral
P16473 TSHR_HUMAN Deleterious Deleterious
P10253 LYAG_HUMAN Deleterious Deleterious
Q00G26 LSDP5_HUMAN Neutral Neutral
Q99972 MYOC_HUMAN Neutral Neutral
P63000 RAC1_HUMAN Neutral Neutral
Q13415 ORC1_HUMAN Neutral Neutral
Q13950 RUNX2_HUMAN Deleterious Deleterious
P35914 HMGCL_HUMAN Deleterious Deleterious
P18505 GBRB1_HUMAN Neutral Neutral
Q9Y4C1 KDM3A_HUMAN Neutral Neutral
Q16881 TRXR1_HUMAN Neutral Neutral
Q9BZF2 OSBL7_HUMAN Neutral Neutral
Q8N157 AHI1_HUMAN Neutral Neutral
P14679 TYRO_HUMAN Deleterious Deleterious
Q8IXJ9 ASXL1_HUMAN Neutral Neutral
Q86UK0 ABCAC_HUMAN Deleterious Deleterious
P54284 CACB3_HUMAN Neutral Neutral
Q8N8D7 NKAI3_HUMAN Neutral Neutral
Q8N302 AGGF1_HUMAN Neutral Neutral
O75569 PRKRA_HUMAN Neutral Deleterious
P20815 CP3A5_HUMAN Neutral Neutral
Q8WXH0 SYNE2_HUMAN Neutral Neutral
Q6ZTR5 CX022_HUMAN Neutral Neutral
P60484 PTEN_HUMAN Deleterious Deleterious
Q8WZ42 TITIN_HUMAN Neutral Neutral
Q9NUN5 LMBD1_HUMAN Neutral Neutral
P02533 K1C14_HUMAN Deleterious Deleterious
P35579 MYH9_HUMAN Deleterious Deleterious
Q6U949 IG2AS_HUMAN Neutral Neutral
Q9HBT6 CAD20_HUMAN Neutral Neutral
Q5TEU4 CT007_HUMAN Neutral Deleterious
Q6ZSH3 CP085_HUMAN Neutral Neutral
P13746 1A11_HUMAN Neutral Neutral
Q06124 PTN11_HUMAN Deleterious Deleterious
P00480 OTC_HUMAN Deleterious Deleterious
P51587 BRCA2_HUMAN Neutral Neutral
Q5T1N1 CA062_HUMAN Neutral Neutral
P33897 ABCD1_HUMAN Deleterious Deleterious
P01111 RASN_HUMAN Deleterious Deleterious
Q9UN72 PCDA7_HUMAN Neutral Neutral
P10275 ANDR_HUMAN Deleterious Deleterious
O75521 PECI_HUMAN Neutral Neutral
P51608 MECP2_HUMAN Deleterious Deleterious
P30475 1B39_HUMAN Neutral Neutral
O60832 DKC1_HUMAN Deleterious Deleterious
P26439 3BHS2_HUMAN Deleterious Deleterious
P35237 SPB6_HUMAN Neutral Neutral
Q6Y7W6 PERQ2_HUMAN Deleterious Deleterious
Q14623 IHH_HUMAN Deleterious Deleterious
P35520 CBS_HUMAN Deleterious Deleterious
P78314 3BP2_HUMAN Deleterious Deleterious
Q14191 WRN_HUMAN Neutral Neutral
P04062 GLCM_HUMAN Deleterious Deleterious
P04156 PRIO_HUMAN Deleterious Deleterious
O95807 TM50A_HUMAN Neutral Neutral
P52333 JAK3_HUMAN Neutral Neutral
P40692 MLH1_HUMAN Deleterious Neutral
P00451 FA8_HUMAN Deleterious Deleterious
Q8IUX4 ABC3F_HUMAN Neutral Neutral
Q7Z5V6 CK066_HUMAN Neutral Neutral
P60201 MYPR_HUMAN Deleterious Deleterious
P49675 STAR_HUMAN Deleterious Deleterious
O15273 TELT_HUMAN Deleterious Deleterious
P49815 TSC2_HUMAN Deleterious Neutral
P35520 CBS_HUMAN Deleterious Deleterious
Q9BRU9 UTP23_HUMAN Neutral Neutral
Q8NBP7 PCSK9_HUMAN Neutral Neutral
P08922 ROS_HUMAN Neutral Neutral
P00439 PH4H_HUMAN Deleterious Deleterious
Q9H7Y0 CX036_HUMAN Neutral Neutral
P14406 CX7A2_HUMAN Neutral Neutral
Q6ZTQ4 CAD28_HUMAN Neutral Neutral
Q14524 SCN5A_HUMAN Deleterious Deleterious
O95278 EPM2A_HUMAN Deleterious Deleterious
P04637 P53_HUMAN Deleterious Deleterious
Q5VXU9 CI084_HUMAN Neutral Neutral
P22894 MMP8_HUMAN Neutral Neutral
Q9H706 FA59A_HUMAN Neutral Neutral
P23945 FSHR_HUMAN Deleterious Deleterious
P08034 CXB1_HUMAN Deleterious Deleterious
P00390 GSHR_HUMAN Neutral Neutral
P50219 MNX1_HUMAN Deleterious Deleterious
P05186 PPBT_HUMAN Deleterious Deleterious
Q8IY33 MILK2_HUMAN Neutral Neutral
P03989 1B27_HUMAN Neutral Neutral
P40692 MLH1_HUMAN Deleterious Deleterious
P48378 RFX2_HUMAN Neutral Neutral
Q09428 ABCC8_HUMAN Deleterious Deleterious
P35499 SCN4A_HUMAN Deleterious Deleterious
P08582 TRFE_HUMAN Neutral Neutral
Q16678 CP21A_HUMAN Deleterious Neutral
P53804 TTC3_HUMAN Neutral Neutral
P78363 ABCA4_HUMAN Deleterious Deleterious
Q04671 P_HUMAN Deleterious Deleterious
P17302 CXA1_HUMAN Deleterious Deleterious
P00451 FA8_HUMAN Deleterious Deleterious
A8MV24 CQ098_HUMAN Neutral Neutral
Q5DID0 UROL1_HUMAN Neutral Neutral
P05156 CFAI_HUMAN Deleterious Deleterious
Q4VNC0 AT135_HUMAN Neutral Neutral
Q92766 RREB1_HUMAN Neutral Neutral
Q7Z3Y7 K1C28_HUMAN Neutral Neutral
Q14162 SREC_HUMAN Neutral Neutral
P55771 PAX9_HUMAN Neutral Deleterious
Q93099 HGD_HUMAN Deleterious Deleterious
P00480 OTC_HUMAN Deleterious Deleterious
A4D1E1 Z804B_HUMAN Neutral Neutral
P38935 SMBP2_HUMAN Deleterious Deleterious
P06858 LIPL_HUMAN Deleterious Deleterious
P11310 ACADM_HUMAN Deleterious Deleterious
P00441 SODC_HUMAN Deleterious Deleterious
P35523 CLCN1_HUMAN Deleterious Deleterious
P30518 V2R_HUMAN Deleterious Deleterious
Q13753 LAMC2_HUMAN Neutral Neutral
P38398 BRCA1_HUMAN Neutral Deleterious
P16144 ITB4_HUMAN Deleterious Deleterious
Q6NZ63 STEAL_HUMAN Neutral Neutral
Q8NGX3 O10T2_HUMAN Neutral Neutral
O75716 STK16_HUMAN Neutral Neutral
P37173 TGFR2_HUMAN Deleterious Neutral
P17900 SAP3_HUMAN Neutral Deleterious
P58397 ATS12_HUMAN Neutral Neutral
Q92736 RYR2_HUMAN Deleterious Deleterious
Q8N2H3 PYRD2_HUMAN Neutral Neutral
O43826 G6PT1_HUMAN Deleterious Deleterious
Q9UP52 TFR2_HUMAN Neutral Deleterious
P40692 MLH1_HUMAN Deleterious Deleterious
Q02643 GHRHR_HUMAN Deleterious Neutral
P35475 IDUA_HUMAN Deleterious Deleterious
P22033 MUTA_HUMAN Deleterious Deleterious
Q9H7D0 DOCK5_HUMAN Neutral Neutral
Q6GPH6 IPIL1_HUMAN Neutral Neutral
P30518 V2R_HUMAN Deleterious Deleterious
Q8N3J2 METL4_HUMAN Neutral Neutral
Q8IV50 LYSM2_HUMAN Neutral Neutral
O94761 RECQ4_HUMAN Neutral Neutral
O95757 HS74L_HUMAN Neutral Neutral
P43246 MSH2_HUMAN Deleterious Deleterious
Q8WXW3 PIBF1_HUMAN Neutral Neutral
Q03154 ACY1_HUMAN Deleterious Deleterious
P41732 TSN7_HUMAN Neutral Neutral
Q8NCT1 ARRD4_HUMAN Neutral Neutral
Q8NGQ3 OR1S2_HUMAN Neutral Neutral
O43405 COCH_HUMAN Deleterious Deleterious
P02545 LMNA_HUMAN Deleterious Deleterious
P37058 DHB3_HUMAN Deleterious Deleterious
O75781 PALM_HUMAN Neutral Neutral
P35520 CBS_HUMAN Deleterious Deleterious
Q8WXH0 SYNE2_HUMAN Neutral Neutral
Q8N1W1 RGNEF_HUMAN Neutral Neutral
P61916 NPC2_HUMAN Deleterious Deleterious
Q07812 BAX_HUMAN Neutral Deleterious
Q14690 RRP5_HUMAN Neutral Neutral
P04090 REL2_HUMAN Neutral Neutral
P35670 ATP7B_HUMAN Deleterious Deleterious
P06703 S10A6_HUMAN Neutral Neutral
P21709 EPHA1_HUMAN Neutral Neutral
P04637 P53_HUMAN Deleterious Deleterious
O75460 ERN1_HUMAN Neutral Neutral
Q8NBV8 SYT8_HUMAN Neutral Neutral
O00622 CYR61_HUMAN Neutral Neutral
P32926 DSG3_HUMAN Neutral Neutral
P00797 RENI_HUMAN Neutral Deleterious
Q01955 CO4A3_HUMAN Deleterious Deleterious
P23352 KALM_HUMAN Deleterious Deleterious
P10643 CO7_HUMAN Deleterious Neutral
Q13148 TADBP_HUMAN Deleterious Deleterious
Q58EX7 PKHG4_HUMAN Neutral Neutral
P17066 HSP76_HUMAN Neutral Neutral
P04062 GLCM_HUMAN Deleterious Deleterious
P35968 VGFR2_HUMAN Neutral Neutral
Q76L83 ASXL2_HUMAN Neutral Neutral
Q8TBE0 BAHD1_HUMAN Neutral Neutral
O15118 NPC1_HUMAN Deleterious Deleterious
Q2T9J0 TYSD1_HUMAN Neutral Neutral
O43175 SERA_HUMAN Deleterious Deleterious
Q6ZN06 ZN813_HUMAN Neutral Neutral
P53804 TTC3_HUMAN Neutral Neutral
P50851 LRBA_HUMAN Neutral Neutral
P30154 2AAB_HUMAN Deleterious Deleterious
Q8NI51 CTCFL_HUMAN Neutral Neutral
P08F94 PKHD1_HUMAN Deleterious Neutral
P27169 PON1_HUMAN Neutral Neutral
A6NE01 F186A_HUMAN Neutral Neutral
Q8NGV5 O13D1_HUMAN Neutral Neutral
P20823 HNF1A_HUMAN Deleterious Deleterious
P16499 PDE6A_HUMAN Deleterious Neutral
O43933 PEX1_HUMAN Deleterious Deleterious
O43525 KCNQ3_HUMAN Deleterious Deleterious
Q5VT79 AXA82_HUMAN Neutral Neutral
P06401 PRGR_HUMAN Neutral Neutral
Q9P2S6 ANKY1_HUMAN Neutral Neutral
P31327 CPSM_HUMAN Deleterious Neutral
O75445 USH2A_HUMAN Deleterious Neutral
P21580 TNAP3_HUMAN Neutral Neutral
P01909 HA25_HUMAN Neutral Neutral
Q02809 PLOD1_HUMAN Deleterious Deleterious
P25189 MYP0_HUMAN Deleterious Deleterious
P51608 MECP2_HUMAN Deleterious Deleterious
Q13087 PDIA2_HUMAN Neutral Neutral
O60494 CUBN_HUMAN Neutral Neutral
P04637 P53_HUMAN Deleterious Deleterious
P00439 PH4H_HUMAN Deleterious Deleterious
O00206 TLR4_HUMAN Neutral Neutral
P11464 PSG1_HUMAN Neutral Neutral
Q9Y223 GLCNE_HUMAN Deleterious Deleterious
Q9BV38 WDR18_HUMAN Neutral Neutral
Q13216 ERCC8_HUMAN Deleterious Deleterious
Q99972 MYOC_HUMAN Deleterious Deleterious
Q96RL1 UIMC1_HUMAN Neutral Neutral
Q5H8C1 FREM1_HUMAN Neutral Neutral
Q9UBZ9 REV1_HUMAN Neutral Neutral
Q9H1R3 MYLK2_HUMAN Deleterious Deleterious
P10275 ANDR_HUMAN Deleterious Deleterious
P68133 ACTS_HUMAN Deleterious Deleterious
Q8NGC3 O10G2_HUMAN Neutral Neutral
O15537 XLRS1_HUMAN Deleterious Deleterious
O00499 BIN1_HUMAN Deleterious Deleterious
P00441 SODC_HUMAN Deleterious Deleterious
O76090 BEST1_HUMAN Deleterious Deleterious
A6NKQ9 LSHB_HUMAN Neutral Neutral
P07686 HEXB_HUMAN Deleterious Neutral
O95925 EPPI_HUMAN Neutral Neutral
P43246 MSH2_HUMAN Deleterious Deleterious
P35575 G6PC_HUMAN Deleterious Deleterious
P35575 G6PC_HUMAN Deleterious Deleterious
Q9NPJ1 MKKS_HUMAN Deleterious Deleterious
P38398 BRCA1_HUMAN Deleterious Deleterious
Q96P63 SPB12_HUMAN Neutral Neutral
Q95365 1B38_HUMAN Neutral Neutral
Q03405 UPAR_HUMAN Neutral Neutral
P35575 G6PC_HUMAN Deleterious Deleterious
Q8WZ42 TITIN_HUMAN Neutral Neutral
Q99466 NOTC4_HUMAN Neutral Neutral
Q99570 PI3R4_HUMAN Neutral Neutral
P51878 CASP5_HUMAN Neutral Neutral
P12883 MYH7_HUMAN Deleterious Deleterious
P15735 PHKG2_HUMAN Deleterious Deleterious
Q15465 SHH_HUMAN Deleterious Deleterious
P37231 PPARG_HUMAN Neutral Neutral
Q12794 HYAL1_HUMAN Neutral Deleterious
P38936 CDN1A_HUMAN Neutral Neutral
Q16394 EXT1_HUMAN Deleterious Deleterious
Q8N335 GPD1L_HUMAN Deleterious Deleterious
Q92947 GCDH_HUMAN Deleterious Deleterious
P01266 THYG_HUMAN Neutral Neutral
P35222 CTNB1_HUMAN Deleterious Deleterious
Q9H3S3 TMPS5_HUMAN Neutral Neutral
P28715 ERCC5_HUMAN Neutral Neutral
Q8N543 OGFD1_HUMAN Neutral Neutral
P54802 ANAG_HUMAN Deleterious Deleterious
Q02539 H11_HUMAN Neutral Neutral
Q86TC9 MYPN_HUMAN Neutral Neutral
P12931 SRC_HUMAN Neutral Neutral
Q7Z5P9 MUC19_HUMAN Neutral Neutral
O76024 WFS1_HUMAN Deleterious Neutral
P21817 RYR1_HUMAN Deleterious Deleterious
P02042 HBB_HUMAN Neutral Neutral
Q92685 ALG3_HUMAN Neutral Deleterious
Q6P0Q8 MAST2_HUMAN Neutral Neutral
Q9BSK1 ZN577_HUMAN Neutral Neutral
Q29983 MICA_HUMAN Neutral Neutral
P30793 GCH1_HUMAN Deleterious Deleterious
Q9NRG9 AAAS_HUMAN Neutral Deleterious
A5D8W1 CG063_HUMAN Neutral Neutral
P42768 WASP_HUMAN Deleterious Deleterious
Q12959 DLG1_HUMAN Neutral Neutral
O00255 MEN1_HUMAN Deleterious Deleterious
P54098 DPOG1_HUMAN Deleterious Deleterious
P01920 HB24_HUMAN Neutral Neutral
Q5SXM1 ZN678_HUMAN Neutral Neutral
Q6ZWJ8 KCP_HUMAN Neutral Neutral
P78363 ABCA4_HUMAN Deleterious Deleterious
Q8IWN7 RP1L1_HUMAN Neutral Neutral
P08123 CO1A2_HUMAN Neutral Neutral
Q14896 MYPC3_HUMAN Deleterious Deleterious
P49815 TSC2_HUMAN Deleterious Deleterious
O94788 AL1A2_HUMAN Neutral Neutral
Q9Y2R9 RT07_HUMAN Neutral Neutral
P17661 DESM_HUMAN Deleterious Deleterious
P04180 LCAT_HUMAN Deleterious Deleterious
Q9Y2J4 AMOL2_HUMAN Neutral Neutral
Q96IS3 RAX2_HUMAN Neutral Deleterious
O75923 DYSF_HUMAN Deleterious Deleterious
P07333 CSF1R_HUMAN Neutral Neutral
Q13740 CD166_HUMAN Neutral Neutral
Q9NRA2 S17A5_HUMAN Deleterious Deleterious
Q8TAT2 FGFP3_HUMAN Neutral Neutral
P08514 ITA2B_HUMAN Deleterious Deleterious
P55084 ECHB_HUMAN Deleterious Deleterious
P23786 CPT2_HUMAN Deleterious Deleterious
P06280 AGAL_HUMAN Deleterious Deleterious
O43665 RGS10_HUMAN Neutral Neutral
Q02833 RASF7_HUMAN Neutral Neutral
O76090 BEST1_HUMAN Deleterious Deleterious
P07451 CAH3_HUMAN Neutral Neutral
O76024 WFS1_HUMAN Deleterious Neutral
Q8N6C7 PGSF1_HUMAN Neutral Neutral
Q7Z494 NPHP3_HUMAN Deleterious Neutral
Q9UM07 PADI4_HUMAN Neutral Neutral
P57796 CABP4_HUMAN Neutral Deleterious
Q9UBM7 DHCR7_HUMAN Deleterious Deleterious
Q13011 ECH1_HUMAN Deleterious Neutral
O43520 AT8B1_HUMAN Deleterious Neutral
Q96RK4 BBS4_HUMAN Deleterious Deleterious
Q16720 AT2B3_HUMAN Neutral Neutral
P40692 MLH1_HUMAN Deleterious Deleterious
Q16678 CP1B1_HUMAN Deleterious Deleterious
Q7Z5V6 CK066_HUMAN Neutral Neutral
P06865 HEXA_HUMAN Deleterious Deleterious
Q92838 EDA_HUMAN Deleterious Deleterious
P24394 IL4RA_HUMAN Neutral Neutral
P08034 CXB1_HUMAN Deleterious Deleterious
P43246 MSH2_HUMAN Deleterious Deleterious
Q5SYE7 NHSL1_HUMAN Neutral Neutral
O15527 OGG1_HUMAN Neutral Deleterious
P00403 COX2_HUMAN Neutral Neutral
P54278 PMS2_HUMAN Neutral Neutral
Q71RC2 LARP4_HUMAN Neutral Neutral
O15118 NPC1_HUMAN Deleterious Deleterious
P10912 GHR_HUMAN Deleterious Deleterious
O00400 ACATN_HUMAN Neutral Neutral
O60832 DKC1_HUMAN Deleterious Deleterious
P00439 PH4H_HUMAN Deleterious Deleterious
P51854 TKTL1_HUMAN Neutral Neutral
Q5SQ64 LY66F_HUMAN Neutral Neutral
P04062 GLCM_HUMAN Deleterious Deleterious
P07902 GALT_HUMAN Deleterious Deleterious
O43602 DCX_HUMAN Deleterious Deleterious
Q9UJQ4 SALL4_HUMAN Neutral Deleterious
Q01453 PMP22_HUMAN Deleterious Deleterious
P04637 P53_HUMAN Deleterious Deleterious
Q6ZW61 BBS12_HUMAN Neutral Deleterious
Q2TB90 HKDC1_HUMAN Neutral Neutral
Q8TF72 SHRM3_HUMAN Neutral Neutral
P69905 HBA_HUMAN Neutral Neutral
P39905 GDNF_HUMAN Deleterious Deleterious
P17927 CR1_HUMAN Neutral Neutral
Q8N412 CD037_HUMAN Neutral Neutral
P82279 CRUM1_HUMAN Deleterious Deleterious
Q14524 SCN5A_HUMAN Deleterious Deleterious
Q14896 MYPC3_HUMAN Deleterious Neutral
P17066 HSP76_HUMAN Neutral Neutral
Q9NWS8 RMND1_HUMAN Neutral Neutral
Q96SB8 SMC6_HUMAN Neutral Neutral
Q06710 PAX8_HUMAN Deleterious Deleterious
P01008 PAI1_HUMAN Deleterious Neutral
P55265 DSRAD_HUMAN Deleterious Deleterious
Q14191 WRN_HUMAN Neutral Neutral
Q6UVM3 KCNT2_HUMAN Neutral Neutral
P05534 1A24_HUMAN Neutral Neutral
P08686 CP21A_HUMAN Deleterious Deleterious
Q9NT68 TEN2_HUMAN Neutral Neutral
P04049 RAF1_HUMAN Deleterious Deleterious
Q13496 MTM1_HUMAN Deleterious Deleterious
P01008 ANT3_HUMAN Deleterious Deleterious
Q8N1H7 S6OS1_HUMAN Neutral Neutral
P00451 FA8_HUMAN Deleterious Deleterious
P08582 TRFE_HUMAN Neutral Neutral
Q99972 MYOC_HUMAN Deleterious Deleterious
P06865 HEXA_HUMAN Deleterious Deleterious
Q8WZ42 TITIN_HUMAN Neutral Neutral
P30481 1B44_HUMAN Neutral Neutral
Q9NRP7 STK36_HUMAN Neutral Neutral
Q9GZX3 CHST6_HUMAN Deleterious Deleterious
P51608 MECP2_HUMAN Deleterious Deleterious
Q96QS3 ARX_HUMAN Deleterious Deleterious
P33897 ABCD1_HUMAN Deleterious Deleterious
P04181 OAT_HUMAN Deleterious Deleterious
P04637 P53_HUMAN Deleterious Deleterious
P01008 ANT3_HUMAN Deleterious Deleterious
P35579 MYH9_HUMAN Deleterious Deleterious
Q969Q4 ARL11_HUMAN Neutral Neutral
O00255 MEN1_HUMAN Deleterious Deleterious
P25445 TNR6_HUMAN Deleterious Deleterious
Q13950 RUNX2_HUMAN Deleterious Deleterious
P78363 ABCA4_HUMAN Deleterious Deleterious
P13645 K1C10_HUMAN Deleterious Deleterious
P08397 HEM3_HUMAN Deleterious Deleterious
Q8N441 FGRL1_HUMAN Neutral Neutral
P0CB38 PAB4L_HUMAN Neutral Neutral
P19099 C11B2_HUMAN Deleterious Deleterious
Q9Y672 ALG6_HUMAN Neutral Deleterious
P05089 ARGI1_HUMAN Deleterious Neutral
Q13155 AIMP2_HUMAN Deleterious Neutral
P59044 NALP6_HUMAN Neutral Neutral
A6NKF1 SAC31_HUMAN Neutral Neutral
P30613 KPYR_HUMAN Deleterious Deleterious
P19429 TNNI3_HUMAN Deleterious Deleterious
Q8NAX2 CA172_HUMAN Neutral Neutral
P12883 MYH7_HUMAN Deleterious Deleterious
Q13489 BIRC3_HUMAN Neutral Neutral
P10275 ANDR_HUMAN Deleterious Deleterious
P49221 TGM4_HUMAN Neutral Neutral
Q96A99 NPTX3_HUMAN Neutral Neutral
Q6RI45 BRWD3_HUMAN Neutral Deleterious
P20813 CP2B6_HUMAN Neutral Neutral
Q96P20 NALP3_HUMAN Deleterious Deleterious
P04406 G3P_HUMAN Neutral Neutral
Q8NGI2 O52N4_HUMAN Neutral Neutral
O14815 CAN9_HUMAN Neutral Neutral
P60484 PTEN_HUMAN Deleterious Deleterious
P07949 RET_HUMAN Deleterious Deleterious
O95843 CIB1_HUMAN Neutral Neutral
Q9P283 SEM5B_HUMAN Neutral Neutral
P30510 1C14_HUMAN Neutral Neutral
P78363 ABCA4_HUMAN Deleterious Deleterious
P12883 MYH7_HUMAN Deleterious Deleterious
P54619 AAKG1_HUMAN Neutral Neutral
P27695 APEX1_HUMAN Neutral Neutral
P18887 XRCC1_HUMAN Neutral Neutral
Q8N386 LRC25_HUMAN Neutral Neutral
P10275 ANDR_HUMAN Deleterious Deleterious
P51587 BRCA2_HUMAN Neutral Neutral
P07949 RET_HUMAN Deleterious Deleterious
P12111 CO6A3_HUMAN Deleterious Neutral
P35555 FBN1_HUMAN Deleterious Deleterious
P11362 FGFR1_HUMAN Deleterious Neutral
Q9Y6J6 KCNE2_HUMAN Deleterious Neutral
Q96HP4 OXND1_HUMAN Neutral Neutral
P35555 FBN1_HUMAN Deleterious Deleterious
P17252 KPCA_HUMAN Neutral Neutral
Q16586 SGCA_HUMAN Deleterious Deleterious
O75161 NPHP4_HUMAN Deleterious Neutral
Q15293 RCN1_HUMAN Neutral Neutral
P19320 VCAM1_HUMAN Neutral Neutral
P11362 FGFR1_HUMAN Deleterious Deleterious
P02679 FIBG_HUMAN Neutral Neutral
Q99959 PKP2_HUMAN Neutral Deleterious
P30487 1B49_HUMAN Neutral Neutral
P29323 EPHB2_HUMAN Neutral Deleterious
P11586 C1TC_HUMAN Neutral Neutral
Q00532 CDKL1_HUMAN Neutral Neutral
Q9NZJ5 E2AK3_HUMAN Neutral Neutral
P07477 TRY1_HUMAN Deleterious Deleterious
O95294 RASL1_HUMAN Neutral Neutral
O95602 RPA1_HUMAN Neutral Neutral
P51801 CLCKB_HUMAN Neutral Neutral
P20807 CAN3_HUMAN Deleterious Deleterious
P78363 ABCA4_HUMAN Deleterious Deleterious
O60674 JAK2_HUMAN Neutral Neutral
P15559 NQO2_HUMAN Neutral Neutral
Q9UBZ9 REV1_HUMAN Neutral Neutral
P35520 CBS_HUMAN Deleterious Deleterious
P52952 NKX25_HUMAN Deleterious Deleterious
P10253 LYAG_HUMAN Deleterious Neutral
P07954 FUMH_HUMAN Deleterious Deleterious
P12694 ODBA_HUMAN Deleterious Deleterious
P02462 CO4A1_HUMAN Deleterious Deleterious
P03886 NU1M_HUMAN Deleterious Deleterious
Q9BYW1 GTR11_HUMAN Neutral Neutral
O15287 FANCG_HUMAN Neutral Neutral
Q9BTV6 WDR85_HUMAN Neutral Neutral
Q30201 HFE_HUMAN Deleterious Deleterious
P35579 MYH9_HUMAN Deleterious Deleterious
P08637 FCG3A_HUMAN Neutral Neutral
Q92887 MRP2_HUMAN Neutral Neutral
Q9Y618 NCOR2_HUMAN Neutral Neutral
Q14524 SCN5A_HUMAN Deleterious Deleterious
P20594 ANPRB_HUMAN Deleterious Deleterious
Q01432 AMPD3_HUMAN Deleterious Deleterious
Q9HAS3 S28A3_HUMAN Neutral Neutral
Q96LA6 FCRL1_HUMAN Neutral Neutral
P30711 GSTT1_HUMAN Neutral Neutral
P02461 CO3A1_HUMAN Deleterious Deleterious
Q16281 CNGA3_HUMAN Deleterious Deleterious
O75923 DYSF_HUMAN Deleterious Deleterious
O15381 NVL_HUMAN Neutral Neutral
Q9H2X0 CHRD_HUMAN Neutral Neutral
P04156 PRIO_HUMAN Deleterious Neutral
P21802 FGFR2_HUMAN Deleterious Deleterious
P00451 FA8_HUMAN Deleterious Deleterious
O95868 LY66D_HUMAN Neutral Neutral
P35556 FBN2_HUMAN Deleterious Deleterious
Q9H582 ZN644_HUMAN Neutral Neutral
P00480 OTC_HUMAN Deleterious Deleterious
Q8NFR7 CC148_HUMAN Neutral Neutral
Q9H251 CAD23_HUMAN Neutral Neutral
P22033 MUTA_HUMAN Deleterious Deleterious
P43630 KI2S2_HUMAN Neutral Neutral
P17302 CXA1_HUMAN Deleterious Deleterious
P35499 SCN4A_HUMAN Deleterious Deleterious
O95613 PCNT_HUMAN Neutral Neutral
O00555 CAC1A_HUMAN Deleterious Neutral
Q96CN9 GCC1_HUMAN Neutral Neutral
Q9Y619 ORNT1_HUMAN Deleterious Deleterious
O43602 DCX_HUMAN Deleterious Deleterious
P51587 BRCA2_HUMAN Neutral Neutral
P20711 DDC_HUMAN Deleterious Neutral
P21333 FLNA_HUMAN Deleterious Deleterious
Q147U7 CC043_HUMAN Neutral Neutral
Q75MW2 ZN767_HUMAN Neutral Neutral
P18440 ARY1_HUMAN Neutral Neutral
P06744 G6PI_HUMAN Deleterious Deleterious
Q9H2C0 GAN_HUMAN Deleterious Deleterious
Q14995 NR1D2_HUMAN Neutral Neutral
P15259 PGAM2_HUMAN Deleterious Deleterious
Q86UV5 UBP48_HUMAN Neutral Neutral
A8MTB9 CEA18_HUMAN Neutral Neutral
P02452 CO1A1_HUMAN Deleterious Deleterious
O14773 TPP1_HUMAN Deleterious Neutral
P21912 DHSB_HUMAN Deleterious Neutral
P51608 MECP2_HUMAN Deleterious Deleterious
O95613 PCNT_HUMAN Neutral Neutral
P18428 LBP_HUMAN Neutral Neutral
Q8N9T8 KRI1_HUMAN Neutral Neutral
Q9UBC3 DNM3B_HUMAN Deleterious Deleterious
P51688 SPHM_HUMAN Deleterious Deleterious
Q9Y6J6 KCNE2_HUMAN Deleterious Deleterious
Q7LGC8 CHST3_HUMAN Deleterious Deleterious
P10275 ANDR_HUMAN Deleterious Deleterious
Q9H251 CAD23_HUMAN Deleterious Deleterious
A0PG75 PLS5_HUMAN Neutral Neutral
P04637 P53_HUMAN Deleterious Deleterious
P41240 CSK_HUMAN Neutral Neutral
Q6NT32 EST7_HUMAN Neutral Neutral
P08034 CXB1_HUMAN Deleterious Deleterious
Q86XN7 K2032_HUMAN Neutral Neutral
P53420 CO4A4_HUMAN Deleterious Neutral
O75173 ATS4_HUMAN Neutral Neutral
P14138 EDN3_HUMAN Neutral Deleterious
Q13402 MYO7A_HUMAN Deleterious Deleterious
Q29980 1B35_HUMAN Neutral Neutral
Q6UY11 DLK2_HUMAN Neutral Neutral
Q8N1P7 AIM1L_HUMAN Neutral Neutral
Q92698 RAD54_HUMAN Neutral Deleterious
Q9H9S5 FKRP_HUMAN Deleterious Deleterious
Q9HB96 FANCE_HUMAN Neutral Neutral
P42263 GRIA3_HUMAN Deleterious Deleterious
P35556 FBN2_HUMAN Deleterious Deleterious
Q9Y2A9 B3GN3_HUMAN Neutral Neutral
P05166 PCCB_HUMAN Deleterious Deleterious
Q14789 GOGB1_HUMAN Neutral Neutral
P41161 ETV5_HUMAN Neutral Neutral
Q9P2D1 CHD7_HUMAN Deleterious Neutral
P35670 ATP7B_HUMAN Deleterious Deleterious
P51787 KCNQ1_HUMAN Deleterious Deleterious
O15118 NPC1_HUMAN Deleterious Deleterious
O15273 TELT_HUMAN Deleterious Deleterious
O15244 S22A2_HUMAN Neutral Neutral
P06744 G6PI_HUMAN Deleterious Neutral
O15027 SC16A_HUMAN Neutral Neutral
Q5T8A7 K0649_HUMAN Neutral Neutral
Q96KW9 CM028_HUMAN Neutral Neutral
P54098 DPOG1_HUMAN Deleterious Neutral
Q9NQX4 MYO5C_HUMAN Neutral Neutral
P35523 CLCN1_HUMAN Deleterious Deleterious
P04049 RAF1_HUMAN Deleterious Deleterious
Q13009 TIAM1_HUMAN Neutral Neutral
O75828 CBR3_HUMAN Neutral Neutral
Q96RC9 OR8B4_HUMAN Neutral Neutral
P59542 T2R48_HUMAN Neutral Neutral
P04181 OAT_HUMAN Deleterious Deleterious
Q92838 EDA_HUMAN Deleterious Deleterious
Q6ZW61 BBS12_HUMAN Neutral Neutral
P10275 ANDR_HUMAN Deleterious Deleterious
P0C263 SBK2_HUMAN Neutral Neutral
P98160 PGBM_HUMAN Neutral Neutral
P29400 CO4A5_HUMAN Deleterious Deleterious
P52789 HXK2_HUMAN Neutral Neutral
P00451 FA8_HUMAN Deleterious Deleterious
Q8N2Y8 RUSC2_HUMAN Neutral Neutral
P46734 MP2K3_HUMAN Neutral Neutral
Q92543 SNX19_HUMAN Neutral Neutral
P08F94 PKHD1_HUMAN Deleterious Neutral
P56539 CAV3_HUMAN Deleterious Deleterious
P51787 KCNQ1_HUMAN Deleterious Deleterious
Q76N32 CEP68_HUMAN Neutral Neutral
Q9HC52 CBX8_HUMAN Neutral Neutral
P42771 CD2A1_HUMAN Deleterious Deleterious
P10643 CO7_HUMAN Deleterious Neutral
P04637 P53_HUMAN Deleterious Deleterious
O15169 AXN1_HUMAN Deleterious Deleterious
Q9UGU0 TCF20_HUMAN Neutral Neutral
P12883 MYH7_HUMAN Deleterious Deleterious
Q96QT4 TRPM7_HUMAN Neutral Neutral
P06132 DCUP_HUMAN Deleterious Deleterious
Q8N157 AHI1_HUMAN Neutral Neutral
P25189 MYP0_HUMAN Deleterious Deleterious
Q9UGK8 SRGEF_HUMAN Neutral Neutral
Q9BUD6 SPON2_HUMAN Neutral Neutral
Q96HA8 NTAQ1_HUMAN Neutral Neutral
Q16853 AOC3_HUMAN Neutral Neutral
Q9UBP5 HEY2_HUMAN Neutral Neutral
P35498 SCN1A_HUMAN Deleterious Deleterious
P05546 HEP2_HUMAN Neutral Neutral
Q15465 SHH_HUMAN Deleterious Deleterious
Q6UX39 AMTN_HUMAN Neutral Neutral
Q9UJW3 DNM3L_HUMAN Neutral Neutral
Q8N4N8 KIF2B_HUMAN Neutral Neutral
P17900 SAP3_HUMAN Neutral Neutral
P00451 FA8_HUMAN Deleterious Neutral
Q9H1R3 MYLK2_HUMAN Deleterious Neutral
O60296 TRAK2_HUMAN Neutral Neutral
P08034 CXB1_HUMAN Deleterious Deleterious
P51648 AL3A2_HUMAN Deleterious Deleterious
P30305 MPIP2_HUMAN Neutral Neutral
Q86W28 NALP8_HUMAN Neutral Neutral
P16473 TSHR_HUMAN Deleterious Deleterious
P46940 IQGA1_HUMAN Neutral Neutral
Q9NQW8 CNGB3_HUMAN Deleterious Deleterious
O43186 CRX_HUMAN Deleterious Neutral
P08107 HSP71_HUMAN Deleterious Neutral
P35556 FBN2_HUMAN Deleterious Deleterious
Q9NP86 CABP5_HUMAN Neutral Neutral
Q9UM01 YLAT1_HUMAN Deleterious Deleterious
P04637 P53_HUMAN Deleterious Deleterious
P21817 RYR1_HUMAN Deleterious Deleterious
P29400 CO4A5_HUMAN Deleterious Deleterious
Q9UQF2 JIP1_HUMAN Neutral Neutral
P37268 FDFT_HUMAN Neutral Neutral
P14679 TYRO_HUMAN Deleterious Deleterious
Q5JRX3 PREP_HUMAN Neutral Neutral
P02545 LMNA_HUMAN Deleterious Deleterious
P98161 PKD1_HUMAN Deleterious Deleterious
Q99684 GFI1_HUMAN Neutral Deleterious
P12111 CO6A3_HUMAN Deleterious Deleterious
Q9Y6Q6 TNR11_HUMAN Neutral Deleterious
P19793 RXRA_HUMAN Neutral Neutral
O15360 FANCA_HUMAN Deleterious Neutral
P68133 ACTS_HUMAN Deleterious Deleterious
Q08ER8 ZN543_HUMAN Neutral Neutral
P30512 1A29_HUMAN Neutral Neutral
P35240 MERL_HUMAN Deleterious Deleterious
P21817 RYR1_HUMAN Deleterious Deleterious
P31277 HXD11_HUMAN Deleterious Neutral
Q0VDD7 CS057_HUMAN Neutral Neutral
P00480 OTC_HUMAN Deleterious Deleterious
P20273 CD22_HUMAN Neutral Neutral
P03923 NU6M_HUMAN Deleterious Neutral
Q9UJ71 CLC4K_HUMAN Neutral Neutral
Q5DX21 IGS11_HUMAN Neutral Neutral
Q08050 FOXM1_HUMAN Neutral Neutral
P15848 ARSB_HUMAN Deleterious Deleterious
P00439 PH4H_HUMAN Deleterious Deleterious
Q9HAS3 S28A3_HUMAN Neutral Neutral
Q92736 RYR2_HUMAN Deleterious Deleterious
P35555 FBN1_HUMAN Deleterious Deleterious
Q99519 NEUR1_HUMAN Deleterious Deleterious
Q16281 CNGA3_HUMAN Deleterious Deleterious
P18887 XRCC1_HUMAN Neutral Neutral
O00255 MEN1_HUMAN Deleterious Deleterious
P30203 CD6_HUMAN Neutral Neutral
P04424 ARLY_HUMAN Deleterious Deleterious
P78363 ABCA4_HUMAN Deleterious Deleterious
P14679 TYRO_HUMAN Deleterious Neutral
P30510 1C14_HUMAN Neutral Neutral
O43186 CRX_HUMAN Deleterious Deleterious
P28067 2DMA_HUMAN Neutral Neutral
O14896 IRF6_HUMAN Deleterious Deleterious
O14802 RPC1_HUMAN Neutral Neutral
Q16281 CNGA3_HUMAN Deleterious Deleterious
Q9UKM9 RALY_HUMAN Neutral Neutral
P63000 RAC1_HUMAN Neutral Neutral
P53634 CATC_HUMAN Deleterious Deleterious
Q9Y6X0 SETBP_HUMAN Neutral Neutral
Q2TBE0 C19L2_HUMAN Neutral Neutral
P02533 K1C14_HUMAN Deleterious Deleterious
P43246 MSH2_HUMAN Deleterious Deleterious
O60840 CAC1F_HUMAN Deleterious Deleterious
P08118 MSMB_HUMAN Neutral Neutral
Q6N021 TET2_HUMAN Neutral Neutral
P59533 T2R38_HUMAN Neutral Neutral
Q6ZW49 PAXI1_HUMAN Neutral Neutral
P08686 CP21A_HUMAN Deleterious Deleterious
Q03164 HRX_HUMAN Neutral Neutral
Q86VZ4 LRP11_HUMAN Neutral Neutral
P25189 MYP0_HUMAN Deleterious Deleterious
P35548 MSX2_HUMAN Deleterious Neutral
P24557 THAS_HUMAN Neutral Neutral
P04062 GLCM_HUMAN Deleterious Deleterious
P52952 NKX25_HUMAN Deleterious Deleterious
Q14997 PSME4_HUMAN Neutral Neutral
P35222 CTNB1_HUMAN Deleterious Deleterious
P00451 FA8_HUMAN Deleterious Deleterious
O76024 WFS1_HUMAN Deleterious Deleterious
P21359 NF1_HUMAN Deleterious Deleterious
P40337 VHL_HUMAN Deleterious Deleterious
Q13315 ATM_HUMAN Deleterious Neutral
P04156 PRIO_HUMAN Deleterious Deleterious
Q96Q15 SMG1_HUMAN Neutral Neutral
Q99996 AKAP9_HUMAN Neutral Deleterious
Q8TAM1 BBS10_HUMAN Deleterious Deleterious
P21912 DHSB_HUMAN Deleterious Deleterious
O14967 CLGN_HUMAN Neutral Neutral
P01008 ANT3_HUMAN Deleterious Deleterious
Q6N021 TET2_HUMAN Neutral Neutral
Q8NGC0 O5AU1_HUMAN Neutral Neutral
P05106 ITB3_HUMAN Deleterious Neutral
Q58F21 BRDT_HUMAN Neutral Neutral
Q09428 ABCC8_HUMAN Deleterious Neutral
P59817 Z280A_HUMAN Neutral Neutral
P78562 PHEX_HUMAN Deleterious Deleterious
Q6UXU6 TMM92_HUMAN Neutral Neutral
O15118 NPC1_HUMAN Deleterious Deleterious
P56645 PER3_HUMAN Neutral Neutral
P78527 PRKDC_HUMAN Neutral Neutral
Q13496 MTM1_HUMAN Deleterious Deleterious
Q9BQI3 E2AK1_HUMAN Neutral Neutral
P25445 TNR6_HUMAN Deleterious Deleterious
P07093 GDN_HUMAN Neutral Neutral
Q07837 SLC31_HUMAN Deleterious Deleterious
Q13620 CUL4A_HUMAN Deleterious Neutral
P07225 PROS_HUMAN Deleterious Deleterious
P42336 PK3CA_HUMAN Deleterious Deleterious
Q13936 CAC1C_HUMAN Neutral Deleterious
P78363 ABCA4_HUMAN Deleterious Deleterious
P00451 FA8_HUMAN Deleterious Deleterious
P00367 DHE3_HUMAN Deleterious Deleterious
Q5T7N2 LITD1_HUMAN Neutral Neutral
Q96RD9 FCRL5_HUMAN Neutral Neutral
P00451 FA8_HUMAN Deleterious Deleterious
O96017 CHK2_HUMAN Deleterious Deleterious
P17661 DESM_HUMAN Deleterious Deleterious
P06865 HEXA_HUMAN Deleterious Deleterious
P30566 PUR8_HUMAN Deleterious Deleterious
P08397 HEM3_HUMAN Deleterious Deleterious
P12109 CO6A1_HUMAN Deleterious Deleterious
P30443 1A01_HUMAN Neutral Neutral
Q96JS3 PGBD1_HUMAN Neutral Neutral
O60391 NMD3B_HUMAN Neutral Neutral
P35499 SCN4A_HUMAN Deleterious Deleterious
Q8NBK3 SUMF1_HUMAN Deleterious Deleterious
Q8WXG9 GPR98_HUMAN Neutral Neutral
P54756 EPHA5_HUMAN Neutral Neutral
Q9Y5I7 CLD16_HUMAN Deleterious Deleterious
Q15758 AAAT_HUMAN Neutral Neutral
Q8N157 AHI1_HUMAN Neutral Deleterious
P43246 MSH2_HUMAN Deleterious Deleterious
P40763 STAT3_HUMAN Deleterious Deleterious
O75443 TECTA_HUMAN Deleterious Neutral
Q9HB96 FANCE_HUMAN Neutral Neutral
P23352 KALM_HUMAN Deleterious Deleterious
P27216 ANX13_HUMAN Neutral Neutral
P04054 PA21B_HUMAN Neutral Neutral
P00441 SODC_HUMAN Deleterious Deleterious
P06756 ITAV_HUMAN Neutral Neutral
Q7Z2Z2 ETUD1_HUMAN Neutral Neutral
Q8ND61 CC020_HUMAN Neutral Neutral
O00587 MFNG_HUMAN Neutral Neutral
P04062 GLCM_HUMAN Deleterious Deleterious
Q9Y6D9 MD1L1_HUMAN Deleterious Neutral
O95278 EPM2A_HUMAN Deleterious Deleterious
Q13464 ROCK1_HUMAN Neutral Neutral
Q96J65 MRP9_HUMAN Neutral Neutral
Q8WXH0 SYNE2_HUMAN Neutral Neutral
P04062 GLCM_HUMAN Deleterious Deleterious
Q969F8 KISSR_HUMAN Deleterious Deleterious
P08779 K1C16_HUMAN Deleterious Deleterious
P22309 UD11_HUMAN Deleterious Deleterious
O15553 MEFV_HUMAN Deleterious Deleterious
P35240 MERL_HUMAN Deleterious Deleterious
P35523 CLCN1_HUMAN Deleterious Neutral
Q8NBF1 GLIS1_HUMAN Neutral Neutral
O15537 XLRS1_HUMAN Deleterious Deleterious
Q8N1I0 DOCK4_HUMAN Neutral Neutral
Q9H4Y5 GSTO1_HUMAN Neutral Neutral
Q6IFN5 O7E24_HUMAN Neutral Neutral
Q9P2D1 CHD7_HUMAN Deleterious Deleterious
P14679 TYRO_HUMAN Deleterious Deleterious
Q12809 KCNH2_HUMAN Deleterious Deleterious
P00395 COX1_HUMAN Deleterious Deleterious
P01185 NEU2_HUMAN Deleterious Deleterious
P37023 ACVL1_HUMAN Deleterious Deleterious
P29323 EPHB2_HUMAN Neutral Deleterious
P00451 FA8_HUMAN Deleterious Deleterious
P33897 ABCD1_HUMAN Deleterious Deleterious
P16442 BGAT_HUMAN Neutral Neutral
Q86W28 NALP8_HUMAN Neutral Neutral
O96017 CHK2_HUMAN Deleterious Deleterious
Q6ZU80 CN145_HUMAN Neutral Neutral
O15305 PMM2_HUMAN Deleterious Deleterious
Q5MJ08 SPXN4_HUMAN Neutral Neutral
Q96JH8 RADIL_HUMAN Neutral Neutral
P04180 LCAT_HUMAN Deleterious Deleterious
P54098 DPOG1_HUMAN Deleterious Deleterious
P82279 CRUM1_HUMAN Deleterious Deleterious
O00411 RPOM_HUMAN Neutral Neutral
Q13888 TF2H2_HUMAN Neutral Neutral
Q96P20 NALP3_HUMAN Deleterious Deleterious
P02766 TTHY_HUMAN Deleterious Deleterious
O15455 TLR3_HUMAN Neutral Neutral
Q63HK3 ZKSC2_HUMAN Neutral Neutral
P02649 APOE_HUMAN Neutral Neutral
Q13488 VPP3_HUMAN Deleterious Deleterious
Q8NB16 MLKL_HUMAN Neutral Neutral
P32004 L1CAM_HUMAN Deleterious Deleterious
P16671 CD36_HUMAN Neutral Deleterious
Q00526 CDK3_HUMAN Neutral Neutral
Q14678 KANK1_HUMAN Neutral Neutral
P35240 MERL_HUMAN Deleterious Deleterious
P21817 RYR1_HUMAN Deleterious Deleterious
O15230 LAMA5_HUMAN Neutral Neutral
Q8N6M6 AMPO_HUMAN Neutral Neutral
P10275 ANDR_HUMAN Deleterious Deleterious
P08F94 PKHD1_HUMAN Deleterious Deleterious
P16278 BGAL_HUMAN Deleterious Deleterious
P40763 STAT3_HUMAN Deleterious Neutral
P27918 PROP_HUMAN Neutral Deleterious
Q13508 NAR3_HUMAN Neutral Neutral
P20807 CAN3_HUMAN Deleterious Deleterious
O15072 ATS3_HUMAN Neutral Neutral
P35579 MYH9_HUMAN Deleterious Deleterious
P06280 AGAL_HUMAN Deleterious Deleterious
P00156 CYB_HUMAN Neutral Neutral
P00451 FA8_HUMAN Deleterious Deleterious
P00966 ASSY_HUMAN Deleterious Deleterious
P78363 ABCA4_HUMAN Deleterious Deleterious
Q96C10 DHX58_HUMAN Neutral Neutral
P17302 CXA1_HUMAN Deleterious Deleterious
P82279 CRUM1_HUMAN Deleterious Deleterious
Q9UM47 NOTC3_HUMAN Deleterious Neutral
Q02817 MUC2_HUMAN Neutral Neutral
Q9H251 CAD23_HUMAN Deleterious Neutral
Q9UKP4 ATS7_HUMAN Neutral Neutral
P07202 PERT_HUMAN Deleterious Neutral
P04062 GLCM_HUMAN Deleterious Deleterious
Q03519 TAP2_HUMAN Neutral Neutral
Q12872 SFRS8_HUMAN Neutral Neutral
P02766 TTHY_HUMAN Deleterious Deleterious
P98161 PKD1_HUMAN Deleterious Deleterious
Q9Y223 GLCNE_HUMAN Deleterious Deleterious
Q149M9 NWD1_HUMAN Neutral Neutral
P14679 TYRO_HUMAN Deleterious Deleterious
Q9UBM7 DHCR7_HUMAN Deleterious Deleterious
Q9H4A3 WNK1_HUMAN Neutral Neutral
Q8WZ42 TITIN_HUMAN Neutral Neutral
Q9H598 VIAAT_HUMAN Neutral Neutral
O95970 LGI1_HUMAN Deleterious Deleterious
P17036 ZNF3_HUMAN Neutral Neutral
Q05066 SRY_HUMAN Deleterious Deleterious
P10275 ANDR_HUMAN Deleterious Deleterious
P08F94 PKHD1_HUMAN Deleterious Deleterious
P35499 SCN4A_HUMAN Deleterious Neutral
P12694 ODBA_HUMAN Deleterious Deleterious
P35555 FBN1_HUMAN Deleterious Deleterious
Q8IY92 SLX4_HUMAN Neutral Neutral
Q8WTQ7 GRK7_HUMAN Neutral Neutral
Q9NPJ1 MKKS_HUMAN Deleterious Deleterious
P28472 GBRB3_HUMAN Deleterious Deleterious
Q86YV6 MYLK4_HUMAN Neutral Neutral
P06213 INSR_HUMAN Deleterious Deleterious
Q6ZMQ8 LMTK1_HUMAN Neutral Neutral
Q9BX63 FANCJ_HUMAN Neutral Neutral
Q8TE73 DYH5_HUMAN Deleterious Neutral
P07949 RET_HUMAN Deleterious Deleterious
P04637 P53_HUMAN Deleterious Deleterious
Q9H340 O51B6_HUMAN Neutral Neutral
P15289 ARSA_HUMAN Deleterious Deleterious
Q9UJ71 CLC4K_HUMAN Neutral Neutral
Q16585 SGCB_HUMAN Deleterious Deleterious
Q13510 ASAH1_HUMAN Deleterious Neutral
Q9NZ08 ERAP1_HUMAN Neutral Neutral
P10275 ANDR_HUMAN Deleterious Deleterious
Q13639 5HT4R_HUMAN Neutral Neutral
Q5SWA1 PR15B_HUMAN Neutral Neutral
P32298 GRK4_HUMAN Neutral Neutral
Q92889 XPF_HUMAN Neutral Neutral
Q8N720 ZN655_HUMAN Neutral Neutral
Q8N635 CP073_HUMAN Neutral Neutral
P31749 AKT1_HUMAN Neutral Neutral
P51570 GALK1_HUMAN Deleterious Deleterious
P50851 LRBA_HUMAN Neutral Neutral
Q96G97 BSCL2_HUMAN Deleterious Deleterious
O15078 CE290_HUMAN Neutral Deleterious
P08F94 PKHD1_HUMAN Deleterious Deleterious
Q9BWV7 TTLL2_HUMAN Neutral Neutral
P15056 BRAF1_HUMAN Deleterious Deleterious
Q9NP72 RAB18_HUMAN Neutral Neutral
P40692 MLH1_HUMAN Deleterious Deleterious
P12883 MYH7_HUMAN Deleterious Deleterious
Q8WW27 ABEC4_HUMAN Neutral Neutral
P02533 K1C14_HUMAN Deleterious Deleterious
Q8N5W8 FA24B_HUMAN Neutral Neutral
P12883 MYH7_HUMAN Deleterious Deleterious
P12524 MYCL1_HUMAN Neutral Neutral
Q9UBM7 DHCR7_HUMAN Deleterious Deleterious
Q13093 PAFA_HUMAN Neutral Neutral
Q14154 K0141_HUMAN Neutral Neutral
P51587 BRCA2_HUMAN Deleterious Deleterious
O43511 S26A4_HUMAN Deleterious Deleterious
Q7Z4J2 GL6D1_HUMAN Neutral Neutral
Q9ULJ1 ODF2L_HUMAN Neutral Neutral
P17927 CR1_HUMAN Neutral Neutral
Q4G0P3 HYDIN_HUMAN Neutral Neutral
P13569 CFTR_HUMAN Deleterious Deleterious
O43790 KRT86_HUMAN Deleterious Deleterious
P35637 FUS_HUMAN Deleterious Deleterious
P04839 CY24B_HUMAN Deleterious Deleterious
P32298 GRK4_HUMAN Neutral Neutral
P05106 ITB3_HUMAN Deleterious Deleterious
P55017 S12A3_HUMAN Deleterious Deleterious
Q9Y561 LRP12_HUMAN Neutral Neutral
P31785 IL2RG_HUMAN Deleterious Deleterious
P07225 PROS_HUMAN Deleterious Deleterious
Q96L50 LLR1_HUMAN Neutral Neutral
Q9UI42 CBPA4_HUMAN Neutral Neutral
P04275 VWF_HUMAN Deleterious Neutral
Q5SYB0 FRPD1_HUMAN Neutral Neutral
Q9HCE0 K1632_HUMAN Neutral Neutral
P30968 GNRHR_HUMAN Deleterious Deleterious
O76090 BEST1_HUMAN Deleterious Deleterious
P56696 KCNQ4_HUMAN Deleterious Deleterious
P33897 ABCD1_HUMAN Deleterious Deleterious
Q5TCZ1 SPD2A_HUMAN Neutral Neutral
P51587 BRCA2_HUMAN Deleterious Neutral
P78363 ABCA4_HUMAN Deleterious Deleterious
O00255 MEN1_HUMAN Deleterious Deleterious
P61278 SMS_HUMAN Neutral Neutral
Q7Z3K6 MIER3_HUMAN Neutral Neutral
P22735 TGM1_HUMAN Deleterious Deleterious
Q9HCI6 K1586_HUMAN Neutral Neutral
P01008 ANT3_HUMAN Deleterious Deleterious
Q16281 CNGA3_HUMAN Deleterious Deleterious
P19447 ERCC3_HUMAN Neutral Deleterious
P13569 CFTR_HUMAN Deleterious Deleterious
P30520 PURA2_HUMAN Neutral Neutral
Q16678 CP1B1_HUMAN Deleterious Deleterious
Q14CX7 MDM20_HUMAN Neutral Neutral
P57737 CORO7_HUMAN Neutral Neutral
P60201 MYPR_HUMAN Deleterious Deleterious
P30450 1A26_HUMAN Neutral Neutral
P02458 CO2A1_HUMAN Deleterious Neutral
O76082 S22A5_HUMAN Deleterious Deleterious
P23942 PRPH2_HUMAN Deleterious Deleterious
P51787 KCNQ1_HUMAN Deleterious Deleterious
P21359 NF1_HUMAN Deleterious Deleterious
Q9BXR6 FHR5_HUMAN Neutral Neutral
Q8WWY8 LIPH_HUMAN Neutral Deleterious
Q709C8 VP13C_HUMAN Neutral Neutral
O00255 MEN1_HUMAN Deleterious Deleterious
P78363 ABCA4_HUMAN Deleterious Deleterious
P00451 FA8_HUMAN Deleterious Deleterious
Q05066 SRY_HUMAN Deleterious Deleterious
Q8WXD0 RXFP2_HUMAN Neutral Deleterious
Q5VTM1 FAM25_HUMAN Neutral Neutral
Q9H221 ABCG8_HUMAN Deleterious Deleterious
P00740 FA9_HUMAN Deleterious Deleterious
P33897 ABCD1_HUMAN Deleterious Deleterious
P05155 IC1_HUMAN Deleterious Deleterious
P31371 FGF9_HUMAN Neutral Neutral
Q6P5W5 S39A4_HUMAN Deleterious Deleterious
P07949 RET_HUMAN Deleterious Deleterious
Q9H251 CAD23_HUMAN Deleterious Neutral
P12883 MYH7_HUMAN Deleterious Deleterious
Q2NKQ1 SGSM1_HUMAN Neutral Neutral
P06401 PRGR_HUMAN Neutral Neutral
Q29865 1C18_HUMAN Neutral Neutral
P03886 NU1M_HUMAN Deleterious Deleterious
P51149 RAB7A_HUMAN Deleterious Deleterious
P04637 P53_HUMAN Deleterious Deleterious
Q14654 IRK11_HUMAN Deleterious Neutral
P48751 B3A3_HUMAN Neutral Neutral
P13647 K2C5_HUMAN Deleterious Neutral
P02533 K1C14_HUMAN Deleterious Deleterious
Q9Y2I7 FYV1_HUMAN Neutral Deleterious
P02671 FIBA_HUMAN Neutral Neutral
Q75N90 FBN3_HUMAN Neutral Neutral
Q6ZR08 DYH12_HUMAN Neutral Neutral
Q9H6Q3 SLAP2_HUMAN Neutral Neutral
Q9NU63 ZFP57_HUMAN Neutral Deleterious
O00555 CAC1A_HUMAN Deleterious Deleterious
A2VEC9 SSPO_HUMAN Neutral Neutral
P21860 ERBB3_HUMAN Neutral Neutral
Q6ZMT9 YD026_HUMAN Neutral Neutral
P13647 K2C5_HUMAN Deleterious Deleterious
Q09428 ABCC8_HUMAN Deleterious Deleterious
P08686 CP21A_HUMAN Deleterious Deleterious
P16144 ITB4_HUMAN Deleterious Deleterious
P04839 CY24B_HUMAN Deleterious Deleterious
Q96RT1 LAP2_HUMAN Neutral Neutral
P06241 FYN_HUMAN Neutral Neutral
P35670 ATP7B_HUMAN Deleterious Neutral
P42771 CD2A1_HUMAN Deleterious Deleterious
Q149N8 SHPRH_HUMAN Neutral Deleterious
P08F94 PKHD1_HUMAN Deleterious Deleterious
Q14524 SCN5A_HUMAN Deleterious Deleterious
O75874 IDHC_HUMAN Deleterious Deleterious
P23415 GLRA1_HUMAN Deleterious Deleterious
P33897 ABCD1_HUMAN Deleterious Deleterious
P10275 ANDR_HUMAN Deleterious Deleterious
Q9UL01 DSE_HUMAN Neutral Neutral
P59991 KR122_HUMAN Neutral Neutral
Q9H422 HIPK3_HUMAN Neutral Neutral
Q9GZQ4 NMUR2_HUMAN Neutral Neutral
Q04671 P_HUMAN Deleterious Deleterious
P00480 OTC_HUMAN Deleterious Deleterious
Q8WZ42 TITIN_HUMAN Neutral Neutral
Q6EEV6 SUMO4_HUMAN Neutral Neutral
Q27J81 INF2_HUMAN Neutral Neutral
Q2M385 MPEG1_HUMAN Neutral Neutral
P07902 GALT_HUMAN Deleterious Deleterious
Q9H3D4 P63_HUMAN Deleterious Deleterious
P54819 KAD2_HUMAN Deleterious Neutral
P29597 TYK2_HUMAN Neutral Neutral
Q96HP0 DOCK6_HUMAN Neutral Neutral
P49842 STK19_HUMAN Neutral Neutral
Q8NEU8 DP13B_HUMAN Neutral Neutral
P25189 MYP0_HUMAN Deleterious Deleterious
Q01453 PMP22_HUMAN Deleterious Deleterious
P04062 GLCM_HUMAN Deleterious Deleterious
P30511 HLAF_HUMAN Neutral Neutral
P35609 ACTN2_HUMAN Neutral Deleterious
O76090 BEST1_HUMAN Deleterious Deleterious
Q7RTN6 STRAA_HUMAN Neutral Neutral
P05106 ITB3_HUMAN Deleterious Deleterious
Q8NGF0 O52B6_HUMAN Neutral Neutral
P13647 K2C5_HUMAN Deleterious Deleterious
Q86YN6 PRGC2_HUMAN Neutral Neutral
P07202 PERT_HUMAN Deleterious Deleterious
P54762 EPHB1_HUMAN Neutral Neutral
O43638 FOXS1_HUMAN Neutral Neutral
P02462 CO4A1_HUMAN Deleterious Deleterious
P48048 IRK1_HUMAN Deleterious Deleterious
Q14623 IHH_HUMAN Deleterious Deleterious
P40337 VHL_HUMAN Deleterious Deleterious
P34913 HYES_HUMAN Neutral Neutral
P02533 K1C14_HUMAN Deleterious Deleterious
O00294 TULP1_HUMAN Deleterious Deleterious
P38398 BRCA1_HUMAN Deleterious Neutral
Q6N043 Z280D_HUMAN Neutral Neutral
O60671 RAD1_HUMAN Neutral Neutral
Q8WZ42 TITIN_HUMAN Neutral Neutral
Q6P5W5 S39A4_HUMAN Deleterious Deleterious
P41159 LEP_HUMAN Neutral Neutral
P00451 FA8_HUMAN Deleterious Deleterious
Q6ZNJ1 NBEL2_HUMAN Neutral Neutral
Q7Z408 CSMD2_HUMAN Neutral Neutral
Q07002 PCTK3_HUMAN Neutral Neutral
P29120 NEC1_HUMAN Deleterious Neutral
P05231 IL6_HUMAN Neutral Neutral
Q96RN1 S26A8_HUMAN Neutral Neutral
P04637 P53_HUMAN Deleterious Deleterious
Q96PP8 GBP5_HUMAN Neutral Neutral
P31513 FMO3_HUMAN Deleterious Neutral
Q8N3C0 HELC1_HUMAN Neutral Neutral
Q13510 ASAH1_HUMAN Neutral Deleterious
Q9BVG8 KIFC3_HUMAN Neutral Neutral
Q9H3D4 P63_HUMAN Deleterious Neutral
Q9UM47 NOTC3_HUMAN Deleterious Deleterious
Q9NY46 SCN3A_HUMAN Neutral Neutral
Q9BX63 FANCJ_HUMAN Neutral Deleterious
Q9UBK8 MTRR_HUMAN Neutral Neutral
P10253 LYAG_HUMAN Deleterious Deleterious
Q9NXR8 ING3_HUMAN Neutral Deleterious
P12830 CADH1_HUMAN Neutral Deleterious
P04062 GLCM_HUMAN Deleterious Deleterious
P35498 SCN1A_HUMAN Deleterious Deleterious
P26439 3BHS2_HUMAN Deleterious Deleterious
O14924 RGS12_HUMAN Neutral Neutral
P16473 TSHR_HUMAN Deleterious Deleterious
Q96EW2 HBAP1_HUMAN Neutral Neutral
Q01432 AMPD3_HUMAN Deleterious Deleterious
P54132 BLM_HUMAN Deleterious Deleterious
O60880 SH21A_HUMAN Deleterious Deleterious
Q96RN1 S26A8_HUMAN Neutral Neutral
P25054 APC_HUMAN Deleterious Deleterious
P42771 CD2A1_HUMAN Deleterious Deleterious
Q9H3H5 GPT_HUMAN Neutral Neutral
Q16585 SGCB_HUMAN Deleterious Deleterious
Q99972 MYOC_HUMAN Deleterious Deleterious
P00439 PH4H_HUMAN Deleterious Deleterious
P33897 ABCD1_HUMAN Deleterious Deleterious
Q9UL36 ZN236_HUMAN Neutral Neutral
P54756 EPHA5_HUMAN Neutral Neutral
P45954 ACDSB_HUMAN Neutral Deleterious
P19429 TNNI3_HUMAN Deleterious Deleterious
P02766 TTHY_HUMAN Deleterious Deleterious
O15305 PMM2_HUMAN Deleterious Deleterious
P62508 ERR3_HUMAN Neutral Neutral
Q95365 1B38_HUMAN Neutral Neutral
P20823 HNF1A_HUMAN Deleterious Deleterious
P00740 FA9_HUMAN Deleterious Deleterious
P01892 1A02_HUMAN Neutral Neutral
P31213 S5A2_HUMAN Deleterious Deleterious
P02766 TTHY_HUMAN Deleterious Deleterious
Q9BXM7 PINK1_HUMAN Neutral Neutral
P00439 PH4H_HUMAN Deleterious Deleterious
P04062 GLCM_HUMAN Deleterious Deleterious
P04637 P53_HUMAN Deleterious Deleterious
Q9UMN6 MLL4_HUMAN Neutral Neutral
Q5T1R4 ZEP3_HUMAN Neutral Neutral
A6NET4 OR5K3_HUMAN Neutral Neutral
Q16288 NTRK3_HUMAN Neutral Neutral
P49815 TSC2_HUMAN Deleterious Neutral
P42336 PK3CA_HUMAN Deleterious Deleterious
Q07065 CKAP4_HUMAN Neutral Neutral
Q13315 ATM_HUMAN Neutral Neutral
Q5SYB0 FRPD1_HUMAN Neutral Neutral
P35498 SCN1A_HUMAN Deleterious Deleterious
P36956 SRBP1_HUMAN Neutral Neutral
P54802 ANAG_HUMAN Deleterious Deleterious
Q9HBK9 AS3MT_HUMAN Neutral Neutral
O43520 AT8B1_HUMAN Deleterious Deleterious
O95477 ABCA1_HUMAN Deleterious Deleterious
Q9H2X3 CLC4M_HUMAN Neutral Neutral
Q02790 FKBP4_HUMAN Neutral Neutral
O75679 RFPL3_HUMAN Neutral Neutral
Q6PIU2 ADCL1_HUMAN Neutral Neutral
P31645 SC6A4_HUMAN Neutral Neutral
P21359 NF1_HUMAN Deleterious Deleterious
P01185 NEU2_HUMAN Deleterious Deleterious
O75445 USH2A_HUMAN Deleterious Deleterious
Q9HC96 CAN10_HUMAN Neutral Neutral
P04222 1C03_HUMAN Neutral Neutral
Q9GZU5 NYX_HUMAN Deleterious Deleterious
Q01196 RUNX1_HUMAN Deleterious Deleterious
P04637 P53_HUMAN Deleterious Deleterious
Q96Q40 PFTK2_HUMAN Neutral Neutral
Q92730 RND1_HUMAN Neutral Neutral
P33897 ABCD1_HUMAN Deleterious Deleterious
Q8NGE7 OR9K2_HUMAN Neutral Neutral
O15537 XLRS1_HUMAN Deleterious Deleterious
Q9Y2I9 TBC30_HUMAN Neutral Neutral
Q9NYV6 RRN3_HUMAN Neutral Neutral
Q9UM47 NOTC3_HUMAN Deleterious Deleterious
P35443 TSP4_HUMAN Neutral Neutral
Q9Y6B6 SAR1B_HUMAN Deleterious Deleterious
Q07837 SLC31_HUMAN Deleterious Deleterious
P35670 ATP7B_HUMAN Deleterious Deleterious
P20807 CAN3_HUMAN Deleterious Deleterious
P46199 IF2M_HUMAN Neutral Neutral
Q96RU8 TRIB1_HUMAN Neutral Neutral
P41180 CASR_HUMAN Deleterious Deleterious
Q13724 MOGS_HUMAN Deleterious Neutral
Q08426 ECHP_HUMAN Neutral Neutral
Q9NYW5 TA2R4_HUMAN Neutral Neutral
P42768 WASP_HUMAN Deleterious Deleterious
P43026 GDF5_HUMAN Deleterious Deleterious
P30518 V2R_HUMAN Deleterious Deleterious
P01137 TGFB1_HUMAN Deleterious Neutral
P13765 HB2B_HUMAN Neutral Neutral
P34820 BMP8B_HUMAN Neutral Neutral
P05166 PCCB_HUMAN Deleterious Deleterious
P22304 IDS_HUMAN Deleterious Deleterious
P04062 GLCM_HUMAN Deleterious Deleterious
Q9H0F6 SHRPN_HUMAN Neutral Neutral
Q92947 GCDH_HUMAN Deleterious Deleterious
P08034 CXB1_HUMAN Deleterious Deleterious
Q9UGP5 DPOLL_HUMAN Neutral Neutral
Q5JU67 CI117_HUMAN Neutral Neutral
P04637 P53_HUMAN Deleterious Deleterious
P19838 NFKB1_HUMAN Neutral Neutral
Q96L73 NSD1_HUMAN Deleterious Deleterious
P49747 COMP_HUMAN Deleterious Deleterious
Q7Z406 MYH14_HUMAN Neutral Deleterious
Q86VQ0 LCA5_HUMAN Neutral Neutral
Q9NR99 MXRA5_HUMAN Neutral Neutral
Q9HDC5 JPH1_HUMAN Neutral Neutral
Q9UM47 NOTC3_HUMAN Deleterious Deleterious
Q8N127 O5AS1_HUMAN Neutral Neutral
Q29980 1B57_HUMAN Neutral Neutral
Q00604 NDP_HUMAN Deleterious Deleterious
P35670 ATP7B_HUMAN Deleterious Deleterious
P10275 ANDR_HUMAN Deleterious Deleterious
Q9BZV3 IMPG2_HUMAN Neutral Neutral
Q9NZC7 WWOX_HUMAN Deleterious Neutral
Q9HAV4 XPO5_HUMAN Neutral Neutral
P25189 MYP0_HUMAN Deleterious Deleterious
P78527 PRKDC_HUMAN Neutral Neutral
Q13315 ATM_HUMAN Deleterious Deleterious
P20813 CP2B6_HUMAN Neutral Neutral
Q16236 NF2L2_HUMAN Neutral Neutral
Q13402 MYO7A_HUMAN Deleterious Deleterious
P35499 SCN4A_HUMAN Deleterious Deleterious
P51787 KCNQ1_HUMAN Deleterious Deleterious
P30518 V2R_HUMAN Deleterious Deleterious
Q9NZB8 MOCS1_HUMAN Deleterious Deleterious
P10275 ANDR_HUMAN Deleterious Deleterious
P23219 PGH1_HUMAN Neutral Neutral
O43511 S26A4_HUMAN Deleterious Deleterious
O95755 RAB36_HUMAN Neutral Neutral
P08034 CXB1_HUMAN Deleterious Deleterious
Q66K74 MAP1S_HUMAN Neutral Neutral
P32245 MC4R_HUMAN Neutral Neutral
P02461 CO3A1_HUMAN Deleterious Deleterious
Q14331 FRG1_HUMAN Neutral Neutral
O75155 CAND2_HUMAN Neutral Neutral
P08581 MET_HUMAN Deleterious Deleterious
P07949 RET_HUMAN Deleterious Deleterious
P24723 KPCL_HUMAN Neutral Neutral
P10275 ANDR_HUMAN Deleterious Deleterious
Q8TE73 DYH5_HUMAN Deleterious Deleterious
Q9BX82 ZN471_HUMAN Neutral Neutral
P40692 MLH1_HUMAN Deleterious Neutral
P45379 TNNT2_HUMAN Deleterious Deleterious
P04049 RAF1_HUMAN Deleterious Deleterious
P35968 VGFR2_HUMAN Neutral Neutral
Q8NCE0 SEN2_HUMAN Neutral Neutral
P02751 FINC_HUMAN Neutral Neutral
Q16586 SGCA_HUMAN Deleterious Deleterious
P14091 PEPA_HUMAN Neutral Neutral
P11055 MYH3_HUMAN Deleterious Deleterious
P48436 SOX9_HUMAN Deleterious Deleterious
Q96RP9 EFGM_HUMAN Deleterious Deleterious
Q14694 UBP10_HUMAN Neutral Neutral
Q9Y223 GLCNE_HUMAN Deleterious Deleterious
Q14764 MVP_HUMAN Neutral Neutral
Q14697 GANAB_HUMAN Neutral Neutral
Q9BZG8 DPH1_HUMAN Deleterious Neutral
P04156 PRIO_HUMAN Deleterious Neutral
P10275 ANDR_HUMAN Deleterious Deleterious
P38935 SMBP2_HUMAN Deleterious Deleterious
P53634 CATC_HUMAN Deleterious Deleterious
Q8TDC3 BRSK1_HUMAN Neutral Neutral
O76041 NEBL_HUMAN Neutral Neutral
Q9NPJ1 MKKS_HUMAN Deleterious Deleterious
Q9UN72 PCDA7_HUMAN Neutral Neutral
P01266 THYG_HUMAN Neutral Neutral
P14222 PERF_HUMAN Deleterious Deleterious
Q8TCG1 CIP2A_HUMAN Neutral Neutral
P16615 AT2A2_HUMAN Deleterious Deleterious
Q7Z2K6 ERMP1_HUMAN Neutral Neutral
Q9NRP7 STK36_HUMAN Neutral Neutral
P02461 CO3A1_HUMAN Deleterious Neutral
Q9BX69 CARD6_HUMAN Neutral Neutral
Q9NQT6 FSCN3_HUMAN Neutral Neutral
Q03431 PTH1R_HUMAN Deleterious Deleterious
Q8WXF7 ATLA1_HUMAN Deleterious Deleterious
P48668 K2C6C_HUMAN Neutral Neutral
P35670 ATP7B_HUMAN Deleterious Deleterious
Q96P20 NALP3_HUMAN Deleterious Deleterious
P23945 FSHR_HUMAN Deleterious Deleterious
P00533 EGFR_HUMAN Deleterious Deleterious
P00451 FA8_HUMAN Deleterious Deleterious
P49768 PSN1_HUMAN Deleterious Deleterious
P16473 TSHR_HUMAN Deleterious Deleterious
P59535 T2R40_HUMAN Neutral Neutral
Q96GR4 ZDH12_HUMAN Neutral Neutral
Q53GL0 PKHO1_HUMAN Neutral Neutral
Q9H497 TOR3A_HUMAN Neutral Neutral
P46100 ATRX_HUMAN Deleterious Deleterious
O00566 MPP10_HUMAN Neutral Neutral
Q9H0D2 ZN541_HUMAN Neutral Neutral
O95343 SIX3_HUMAN Deleterious Deleterious
Q04656 ATP7A_HUMAN Deleterious Neutral
P98194 AT2C1_HUMAN Deleterious Deleterious
Q8IWI9 MGAP_HUMAN Neutral Neutral
Q96DT5 DYH11_HUMAN Neutral Neutral
Q6UUV9 CRTC1_HUMAN Neutral Neutral
P52952 NKX25_HUMAN Deleterious Deleterious
P07202 PERT_HUMAN Deleterious Deleterious
Q01831 XPC_HUMAN Neutral Neutral
Q3MJ13 WDR72_HUMAN Neutral Neutral
Q5TD94 RSH4A_HUMAN Neutral Neutral
Q9Y2F5 K0947_HUMAN Neutral Neutral
Q86Y34 GPR97_HUMAN Neutral Neutral
P52701 MSH6_HUMAN Neutral Neutral
P54802 ANAG_HUMAN Deleterious Deleterious
P35499 SCN4A_HUMAN Deleterious Deleterious
P01374 TNFB_HUMAN Neutral Neutral
P17301 ITA2_HUMAN Neutral Neutral
P10275 ANDR_HUMAN Deleterious Deleterious
Q9UN74 PCDA4_HUMAN Neutral Neutral
Q8IUG5 MY18B_HUMAN Neutral Deleterious
O00555 CAC1A_HUMAN Deleterious Deleterious
O95972 BMP15_HUMAN Deleterious Deleterious
Q9P2E3 ZNFX1_HUMAN Neutral Neutral
P60891 PRPS1_HUMAN Deleterious Deleterious
P55211 CASP9_HUMAN Neutral Neutral
O15529 GPR42_HUMAN Neutral Neutral
P48426 PI42A_HUMAN Neutral Neutral
Q06187 BTK_HUMAN Deleterious Deleterious
P55075 FGF8_HUMAN Deleterious Deleterious
Q9UBP0 SPAST_HUMAN Deleterious Deleterious
Q9BVK8 TM147_HUMAN Neutral Neutral
P78504 JAG1_HUMAN Deleterious Deleterious
P00441 SODC_HUMAN Deleterious Deleterious
P37058 DHB3_HUMAN Deleterious Deleterious
P35555 FBN1_HUMAN Deleterious Deleterious
Q9UL17 TBX21_HUMAN Neutral Neutral
P35498 SCN1A_HUMAN Deleterious Deleterious
P04637 P53_HUMAN Deleterious Deleterious
P04264 K2C1_HUMAN Deleterious Deleterious
P02730 B3AT_HUMAN Neutral Neutral
P08F94 PKHD1_HUMAN Deleterious Neutral
Q9NPE3 NOP10_HUMAN Neutral Deleterious
P07686 HEXB_HUMAN Deleterious Deleterious
Q9P0W5 SCHI1_HUMAN Neutral Neutral
Q8NGX0 O11L1_HUMAN Neutral Neutral
Q8WZ42 TITIN_HUMAN Neutral Neutral
P19544 WT1_HUMAN Deleterious Deleterious
P10515 ODP2_HUMAN Neutral Neutral
Q76FK4 NOL8_HUMAN Neutral Neutral
P41250 SYG_HUMAN Deleterious Deleterious
Q15617 OR8G1_HUMAN Neutral Neutral
Q09428 ABCC8_HUMAN Deleterious Deleterious
P36021 MOT8_HUMAN Deleterious Deleterious
O43602 DCX_HUMAN Deleterious Deleterious
Q8NBP7 PCSK9_HUMAN Neutral Neutral
P00390 GSHR_HUMAN Neutral Neutral
Q8NFD2 ANKK1_HUMAN Neutral Neutral
P26367 PAX6_HUMAN Deleterious Deleterious
Q9NYQ6 CELR1_HUMAN Neutral Neutral
P06276 CHLE_HUMAN Deleterious Deleterious
Q9UBC3 DNM3B_HUMAN Deleterious Deleterious
Q15858 SCN9A_HUMAN Deleterious Deleterious
Q969Q4 ARL11_HUMAN Neutral Neutral
O15118 NPC1_HUMAN Deleterious Deleterious
Q96E52 OMA1_HUMAN Neutral Neutral
P05186 PPBT_HUMAN Deleterious Deleterious
Q86TB3 ALPK2_HUMAN Neutral Neutral
Q15583 TGIF1_HUMAN Deleterious Deleterious
P01008 IPSP_HUMAN Deleterious Neutral
P51659 DHB4_HUMAN Neutral Neutral
P55084 ECHB_HUMAN Deleterious Deleterious
P04180 LCAT_HUMAN Deleterious Deleterious
Q06643 TNFC_HUMAN Neutral Neutral
Q12889 OVGP1_HUMAN Neutral Neutral
Q06187 BTK_HUMAN Deleterious Deleterious
P04637 P53_HUMAN Deleterious Deleterious
Q07889 SOS1_HUMAN Deleterious Deleterious
Q92529 SHC1_HUMAN Neutral Neutral
Q6ZVH7 ESPNL_HUMAN Neutral Neutral
P30926 ACHB4_HUMAN Neutral Neutral
P40337 VHL_HUMAN Deleterious Deleterious
P02461 CO3A1_HUMAN Deleterious Deleterious
O15438 MRP3_HUMAN Neutral Neutral
Q8WWQ8 STAB2_HUMAN Neutral Neutral
Q02388 CO7A1_HUMAN Deleterious Deleterious
P21815 SIAL_HUMAN Neutral Neutral
P00480 OTC_HUMAN Deleterious Deleterious
Q494X3 ZN404_HUMAN Neutral Neutral
P12883 MYH7_HUMAN Deleterious Deleterious
P10275 ANDR_HUMAN Deleterious Deleterious
Q13093 PAFA_HUMAN Neutral Neutral
P23945 FSHR_HUMAN Deleterious Neutral
Q14692 BMS1_HUMAN Neutral Neutral
Q96RA2 OR7D2_HUMAN Neutral Neutral
P35575 G6PC_HUMAN Deleterious Deleterious
Q6UXN2 TRML4_HUMAN Neutral Neutral
P18827 SDC1_HUMAN Neutral Neutral
P53420 CO4A4_HUMAN Deleterious Deleterious
Q01973 ROR1_HUMAN Neutral Neutral
Q9Y223 GLCNE_HUMAN Deleterious Deleterious
Q14524 SCN5A_HUMAN Deleterious Deleterious
O95905 SGT1_HUMAN Neutral Neutral
Q6N021 TET2_HUMAN Neutral Neutral
Q9UM01 YLAT1_HUMAN Deleterious Deleterious
Q7Z494 NPHP3_HUMAN Deleterious Deleterious
Q9HC10 OTOF_HUMAN Deleterious Deleterious
P22304 IDS_HUMAN Deleterious Deleterious
P16144 ITB4_HUMAN Deleterious Deleterious
Q9H251 CAD23_HUMAN Deleterious Deleterious
Q8NA69 CS045_HUMAN Neutral Neutral
P15085 CBPA1_HUMAN Neutral Neutral
O43520 AT8B1_HUMAN Deleterious Neutral
P30793 GCH1_HUMAN Deleterious Deleterious
P08236 BGLR_HUMAN Deleterious Deleterious
Q93063 EXT2_HUMAN Deleterious Deleterious
Q16678 CP2A6_HUMAN Deleterious Neutral
P98161 PKD1_HUMAN Deleterious Deleterious
O75369 FLNB_HUMAN Deleterious Deleterious
P10275 ANDR_HUMAN Deleterious Deleterious
Q14353 GAMT_HUMAN Deleterious Neutral
Q8IYB7 DI3L2_HUMAN Neutral Neutral
P00740 FA9_HUMAN Deleterious Deleterious
O15118 NPC1_HUMAN Deleterious Deleterious
P78363 ABCA4_HUMAN Deleterious Deleterious
P07949 RET_HUMAN Deleterious Deleterious
P59796 GPX6_HUMAN Neutral Neutral
P08034 CXB1_HUMAN Deleterious Deleterious
Q9UBM7 DHCR7_HUMAN Deleterious Deleterious
Q14152 EIF3A_HUMAN Neutral Neutral
Q8NCM8 DYHC2_HUMAN Neutral Neutral
P07225 PROS_HUMAN Deleterious Deleterious
Q8N9C0 IGS22_HUMAN Neutral Neutral
Q96A70 ADC_HUMAN Neutral Neutral
P30501 1C02_HUMAN Neutral Neutral
Q16281 CNGA3_HUMAN Deleterious Deleterious
P51688 SPHM_HUMAN Deleterious Deleterious
O95970 LGI1_HUMAN Deleterious Deleterious
Q5JRX3 PREP_HUMAN Neutral Neutral
Q9UBC3 DNM3B_HUMAN Deleterious Deleterious
Q9HC16 ABC3G_HUMAN Neutral Neutral
Q8TCY9 URG4_HUMAN Neutral Neutral
P13765 2B31_HUMAN Neutral Neutral
Q08AG5 ZN844_HUMAN Neutral Neutral
P49815 TSC2_HUMAN Deleterious Neutral
P29400 CO4A5_HUMAN Deleterious Deleterious
Q8WZ42 TITIN_HUMAN Neutral Neutral
Q07837 SLC31_HUMAN Deleterious Deleterious
P43026 GDF5_HUMAN Deleterious Deleterious
O60568 PLOD3_HUMAN Neutral Neutral
P25189 MYP0_HUMAN Deleterious Deleterious
P22033 MUTA_HUMAN Deleterious Deleterious
Q05469 LIPS_HUMAN Neutral Neutral
P34059 GALNS_HUMAN Deleterious Deleterious
Q9GZU2 PEG3_HUMAN Neutral Neutral
Q14574 DSC3_HUMAN Neutral Neutral
Q15399 TLR1_HUMAN Neutral Neutral
P25024 CXCR1_HUMAN Neutral Neutral
P14679 TYRO_HUMAN Deleterious Deleterious
Q9H093 NUAK2_HUMAN Neutral Neutral
Q01955 CO4A3_HUMAN Neutral Deleterious
P30518 V2R_HUMAN Deleterious Deleterious
Q8N3K9 CMYA5_HUMAN Neutral Neutral
Q9UNA1 RHG26_HUMAN Neutral Deleterious
P21860 ERBB3_HUMAN Neutral Neutral
Q6KC79 NIPBL_HUMAN Deleterious Deleterious
P08034 CXB1_HUMAN Deleterious Deleterious
Q86UD4 ZN329_HUMAN Neutral Neutral
O76082 S22A5_HUMAN Deleterious Deleterious
P13637 AT1A3_HUMAN Deleterious Deleterious
P10636 TAU_HUMAN Deleterious Deleterious
O00142 KITM_HUMAN Deleterious Deleterious
P19544 WT1_HUMAN Deleterious Deleterious
P08034 CXB1_HUMAN Deleterious Deleterious
P21359 NF1_HUMAN Deleterious Deleterious
P13569 CFTR_HUMAN Deleterious Neutral
O43488 ARK72_HUMAN Neutral Neutral
P16473 TSHR_HUMAN Deleterious Neutral
P52333 JAK3_HUMAN Neutral Deleterious
P12259 FA5_HUMAN Neutral Neutral
P43699 NKX21_HUMAN Deleterious Deleterious
P35555 FBN1_HUMAN Deleterious Deleterious
P60201 MYPR_HUMAN Deleterious Deleterious
P40337 VHL_HUMAN Deleterious Deleterious
P01008 ANT3_HUMAN Deleterious Deleterious
Q92838 EDA_HUMAN Deleterious Deleterious
P12111 CO6A3_HUMAN Deleterious Deleterious
P78363 ABCA4_HUMAN Deleterious Deleterious
Q12866 MERTK_HUMAN Neutral Deleterious
Q8TF62 AT8B4_HUMAN Neutral Neutral
Q92736 RYR2_HUMAN Deleterious Deleterious
P49768 PSN1_HUMAN Deleterious Deleterious
P29400 CO4A5_HUMAN Deleterious Deleterious
P00480 OTC_HUMAN Deleterious Deleterious
P05186 PPBT_HUMAN Deleterious Deleterious
Q09428 ABCC8_HUMAN Deleterious Deleterious
Q92838 EDA_HUMAN Deleterious Deleterious
P49770 EI2BB_HUMAN Deleterious Deleterious
Q92629 SGCD_HUMAN Deleterious Deleterious
Q71U36 TBA1A_HUMAN Deleterious Deleterious
Q15582 BGH3_HUMAN Deleterious Deleterious
P21817 RYR1_HUMAN Deleterious Deleterious
Q8NGA5 O10H4_HUMAN Neutral Neutral
P29400 CO4A5_HUMAN Deleterious Deleterious
Q9H0C3 TM117_HUMAN Neutral Neutral
Q8NGK4 O52K1_HUMAN Neutral Neutral
P82279 CRUM1_HUMAN Deleterious Deleterious
P78364 PHC1_HUMAN Neutral Neutral
Q9H875 PKRI1_HUMAN Neutral Neutral
Q5VWN6 CJ018_HUMAN Neutral Neutral
P00156 CYB_HUMAN Neutral Deleterious
Q9UNS1 TIM_HUMAN Neutral Neutral
P09172 DOPO_HUMAN Neutral Neutral
Q16678 CP2A6_HUMAN Neutral Neutral
Q9H340 O51B6_HUMAN Neutral Neutral
P21359 NF1_HUMAN Deleterious Deleterious
Q13606 OR5I1_HUMAN Neutral Neutral
O43719 HTSF1_HUMAN Neutral Neutral
P02461 CO3A1_HUMAN Deleterious Deleterious
P11172 PYR5_HUMAN Deleterious Neutral
P78363 ABCA4_HUMAN Deleterious Deleterious
O43511 S26A4_HUMAN Deleterious Deleterious
O75398 DEAF1_HUMAN Deleterious Deleterious
Q9P127 LUZP4_HUMAN Neutral Neutral
P23942 PRPH2_HUMAN Deleterious Deleterious
Q7L576 CYFP1_HUMAN Neutral Neutral
P35916 VGFR3_HUMAN Neutral Neutral
Q2M1V0 ISX_HUMAN Neutral Neutral
P11310 ACADM_HUMAN Deleterious Deleterious
P06280 AGAL_HUMAN Deleterious Deleterious
Q9NZV7 ZIM2_HUMAN Neutral Neutral
P01008 ANT3_HUMAN Deleterious Deleterious
P98161 PKD1_HUMAN Deleterious Neutral
P06865 HEXA_HUMAN Deleterious Deleterious
P35557 HXK4_HUMAN Deleterious Deleterious
P45954 ACDSB_HUMAN Neutral Neutral
P55017 S12A3_HUMAN Deleterious Deleterious
P78363 ABCA4_HUMAN Deleterious Deleterious
Q99456 K1C12_HUMAN Deleterious Deleterious
Q9NZB8 MOCS1_HUMAN Deleterious Deleterious
P29323 EPHB2_HUMAN Neutral Deleterious
Q9GZX3 CHST6_HUMAN Deleterious Deleterious
P30480 1B42_HUMAN Neutral Neutral
P10153 RNAS2_HUMAN Neutral Neutral
O75083 WDR1_HUMAN Neutral Neutral
P00480 OTC_HUMAN Deleterious Deleterious
P04637 P53_HUMAN Deleterious Deleterious
O15305 PMM2_HUMAN Deleterious Deleterious
Q5T750 XP32_HUMAN Neutral Neutral
P08236 BGLR_HUMAN Deleterious Deleterious
P01008 ANT3_HUMAN Deleterious Deleterious
Q15475 SIX1_HUMAN Neutral Deleterious
Q14532 K1H2_HUMAN Neutral Neutral
Q02817 MUC2_HUMAN Neutral Neutral
P35498 SCN1A_HUMAN Deleterious Deleterious
P20594 ANPRB_HUMAN Deleterious Deleterious
O15360 FANCA_HUMAN Deleterious Neutral
Q9NZR4 VSX1_HUMAN Deleterious Deleterious
P00441 SODC_HUMAN Deleterious Deleterious
O60303 K0556_HUMAN Neutral Neutral
Q92838 EDA_HUMAN Deleterious Deleterious
Q16281 CNGA3_HUMAN Deleterious Deleterious
Q9H0F7 ARL6_HUMAN Neutral Deleterious
P00156 CYB_HUMAN Neutral Neutral
Q9H251 CAD23_HUMAN Neutral Deleterious
P09619 PGFRB_HUMAN Neutral Neutral
P41180 CASR_HUMAN Deleterious Deleterious
Q8WZ42 TITIN_HUMAN Neutral Neutral
P07949 RET_HUMAN Deleterious Deleterious
P36956 SRBP1_HUMAN Neutral Neutral
P08514 ITA2B_HUMAN Deleterious Deleterious
Q96PE6 ZIM3_HUMAN Neutral Neutral
Q16512 PKN1_HUMAN Neutral Neutral
P06213 INSR_HUMAN Deleterious Deleterious
Q86XR2 NIBL2_HUMAN Neutral Neutral
Q9NZI7 UBIP1_HUMAN Neutral Neutral
O43543 XRCC2_HUMAN Neutral Neutral
Q9UGF6 OR5V1_HUMAN Neutral Neutral
Q7RTR8 T2R42_HUMAN Neutral Neutral
Q99698 LYST_HUMAN Neutral Deleterious
P00451 FA8_HUMAN Deleterious Deleterious
Q16518 RPE65_HUMAN Deleterious Deleterious
Q86TB3 ALPK2_HUMAN Neutral Neutral
Q8IYA6 CKP2L_HUMAN Neutral Neutral
Q05901 ACHB3_HUMAN Neutral Neutral
P98172 EFNB1_HUMAN Deleterious Deleterious
P60014 KR10A_HUMAN Neutral Neutral
P38398 BRCA1_HUMAN Deleterious Deleterious
P57679 EVC_HUMAN Neutral Neutral
O75503 CLN5_HUMAN Neutral Deleterious
P14780 MMP9_HUMAN Neutral Neutral
Q9GZQ3 COMD5_HUMAN Neutral Neutral
Q9Y253 POLH_HUMAN Neutral Neutral
P04114 APOB_HUMAN Neutral Neutral
Q9HC29 NOD2_HUMAN Deleterious Deleterious
P04180 LCAT_HUMAN Deleterious Neutral
P06870 KLK1_HUMAN Neutral Neutral
Q9Y276 BCS1_HUMAN Deleterious Deleterious
P11117 PPAP_HUMAN Neutral Neutral
Q6T423 S22AP_HUMAN Neutral Neutral
O43602 DCX_HUMAN Deleterious Deleterious
Q6IQ55 TTBK2_HUMAN Neutral Neutral
Q6NT16 CF192_HUMAN Neutral Neutral
P35520 CBS_HUMAN Deleterious Deleterious
Q9HCS4 TF7L1_HUMAN Neutral Neutral
Q6ZRQ5 CF167_HUMAN Neutral Neutral
Q17R60 IMPG1_HUMAN Neutral Neutral
P29475 NOS1_HUMAN Neutral Neutral
Q96PX1 RN157_HUMAN Neutral Neutral
P00439 PH4H_HUMAN Deleterious Deleterious
Q14117 DPYS_HUMAN Deleterious Deleterious
Q8WUP2 FBLI1_HUMAN Neutral Neutral
P35527 K1C9_HUMAN Deleterious Deleterious
Q07869 PPARA_HUMAN Neutral Neutral
P55211 CASP9_HUMAN Neutral Neutral
O00506 STK25_HUMAN Neutral Neutral
Q9BX63 FANCJ_HUMAN Neutral Neutral
P01008 ANT3_HUMAN Deleterious Deleterious
Q9HC29 NOD2_HUMAN Deleterious Deleterious
P08034 CXB1_HUMAN Deleterious Deleterious
P08F94 PKHD1_HUMAN Neutral Deleterious
P22304 IDS_HUMAN Deleterious Deleterious
Q16650 TBR1_HUMAN Neutral Neutral
P04637 P53_HUMAN Deleterious Deleterious
P49748 ACADV_HUMAN Deleterious Deleterious
Q7Z442 PK1L2_HUMAN Neutral Neutral
P00740 FA9_HUMAN Deleterious Deleterious
P00441 SODC_HUMAN Deleterious Deleterious
Q14524 SCN5A_HUMAN Deleterious Deleterious
Q96J66 ABCCB_HUMAN Neutral Neutral
P10275 ANDR_HUMAN Deleterious Deleterious
O94988 FA13A_HUMAN Neutral Neutral
P35670 ATP7B_HUMAN Deleterious Deleterious
P17213 BPI_HUMAN Neutral Neutral
P51149 RAB7A_HUMAN Neutral Deleterious
Q6UXX5 ITH5L_HUMAN Neutral Neutral
P04062 GLCM_HUMAN Deleterious Deleterious
Q06187 BTK_HUMAN Deleterious Deleterious
Q9NWM3 CUED1_HUMAN Neutral Neutral
Q9UHK6 AMACR_HUMAN Neutral Neutral
P51649 SSDH_HUMAN Deleterious Deleterious
Q8WZ42 TITIN_HUMAN Neutral Neutral
P00387 NB5R3_HUMAN Deleterious Deleterious
P04637 P53_HUMAN Deleterious Deleterious
P06865 HEXA_HUMAN Deleterious Deleterious
P06126 CD1A_HUMAN Neutral Neutral
O14521 DHSD_HUMAN Deleterious Deleterious
P07225 PROS_HUMAN Deleterious Deleterious
P00813 ADA_HUMAN Deleterious Deleterious
P08123 CO1A2_HUMAN Deleterious Deleterious
Q5H9L4 TAF7L_HUMAN Neutral Neutral
Q9ULG6 CCPG1_HUMAN Neutral Neutral
Q01968 OCRL_HUMAN Deleterious Deleterious
Q9UMN6 MLL4_HUMAN Neutral Neutral
Q06187 BTK_HUMAN Deleterious Deleterious
P20807 CAN3_HUMAN Deleterious Deleterious
Q13315 ATM_HUMAN Neutral Deleterious
P39210 MPV17_HUMAN Deleterious Deleterious
P51688 SPHM_HUMAN Deleterious Deleterious
Q06187 BTK_HUMAN Deleterious Deleterious
Q04759 KPCT_HUMAN Neutral Neutral
Q5VST9 OBSCN_HUMAN Neutral Neutral
P21817 RYR1_HUMAN Deleterious Deleterious
P00451 FA8_HUMAN Deleterious Deleterious
P15927 RFA2_HUMAN Neutral Neutral
Q86YR6 POTED_HUMAN Neutral Neutral
Q9UJS0 CMC2_HUMAN Deleterious Neutral
P22304 IDS_HUMAN Deleterious Deleterious
P04275 VWF_HUMAN Deleterious Deleterious
Q9UNA0 ATS5_HUMAN Neutral Neutral
P05060 SCG1_HUMAN Neutral Neutral
Q9BZJ0 CRNL1_HUMAN Neutral Neutral
Q9HCC9 LST2_HUMAN Neutral Neutral
P07949 RET_HUMAN Deleterious Deleterious
Q9NZP6 CO002_HUMAN Neutral Neutral
Q6NUN0 ACSM5_HUMAN Neutral Neutral
P10643 CO7_HUMAN Deleterious Deleterious
P51810 GP143_HUMAN Deleterious Deleterious
Q05996 ZP2_HUMAN Neutral Neutral
Q99928 GBRG3_HUMAN Neutral Neutral
Q92685 ALG3_HUMAN Neutral Deleterious
P11413 G6PD_HUMAN Deleterious Deleterious
P46019 KPB2_HUMAN Deleterious Deleterious
Q9Y458 TBX22_HUMAN Deleterious Deleterious
P01034 CYTC_HUMAN Neutral Deleterious
Q1L6U9 MSMP_HUMAN Neutral Neutral
Q9NQW8 CNGB3_HUMAN Deleterious Deleterious
P05997 CO5A2_HUMAN Neutral Neutral
P17927 CR1_HUMAN Neutral Neutral
P30566 PUR8_HUMAN Deleterious Deleterious
Q11128 FUT5_HUMAN Neutral Neutral
Q76LX8 ATS13_HUMAN Deleterious Deleterious
Q14566 MCM6_HUMAN Neutral Neutral
P00439 PH4H_HUMAN Deleterious Deleterious
P08235 MCR_HUMAN Deleterious Neutral
P15538 C11B1_HUMAN Neutral Deleterious
Q8NGB6 OR4M2_HUMAN Neutral Neutral
P11717 MPRI_HUMAN Neutral Neutral
Q8IYT2 FTSJ1_HUMAN Neutral Neutral
Q9UL12 SARDH_HUMAN Neutral Neutral
P00740 FA9_HUMAN Deleterious Deleterious
Q96H55 MYO19_HUMAN Neutral Neutral
P43034 LIS1_HUMAN Deleterious Deleterious
P55000 SLUR1_HUMAN Deleterious Deleterious
P25189 MYP0_HUMAN Deleterious Deleterious
P26651 TTP_HUMAN Neutral Neutral
P08237 K6PF_HUMAN Deleterious Deleterious
P04275 VWF_HUMAN Deleterious Deleterious
Q04671 P_HUMAN Deleterious Deleterious
P31213 S5A2_HUMAN Deleterious Deleterious
O43424 GRID2_HUMAN Neutral Neutral
O95255 MRP6_HUMAN Deleterious Deleterious
Q9BZ11 ADA33_HUMAN Neutral Neutral
P50570 DYN2_HUMAN Deleterious Deleterious
O43520 AT8B1_HUMAN Deleterious Deleterious
P08034 CXB1_HUMAN Deleterious Deleterious
Q9P2B4 CT2NL_HUMAN Neutral Neutral
O76090 BEST1_HUMAN Deleterious Deleterious
Q13488 VPP3_HUMAN Deleterious Deleterious
P43121 MUC18_HUMAN Neutral Neutral
P38935 SMBP2_HUMAN Deleterious Deleterious
Q9NQW8 CNGB3_HUMAN Deleterious Deleterious
Q06124 PTN11_HUMAN Deleterious Deleterious
P23786 CPT2_HUMAN Deleterious Deleterious
P98161 PKD1_HUMAN Deleterious Deleterious
P28069 PIT1_HUMAN Deleterious Deleterious
Q96JB8 MPP4_HUMAN Neutral Neutral
O95342 ABCBB_HUMAN Neutral Deleterious
O43435 TBX1_HUMAN Deleterious Deleterious
P13611 CSPG2_HUMAN Neutral Neutral
O94921 PFTK1_HUMAN Neutral Deleterious
P25189 MYP0_HUMAN Deleterious Deleterious
P02708 ACHA_HUMAN Deleterious Deleterious
P35527 K1C9_HUMAN Deleterious Deleterious
O95340 PAPS2_HUMAN Neutral Neutral
P08F94 PKHD1_HUMAN Deleterious Neutral
P60201 MYPR_HUMAN Deleterious Deleterious
P08779 K1C16_HUMAN Deleterious Deleterious
P03999 OPSB_HUMAN Deleterious Deleterious
P40394 ADH1B_HUMAN Neutral Neutral
Q14161 GIT2_HUMAN Neutral Neutral
P35579 MYH9_HUMAN Deleterious Deleterious
P35612 ADDB_HUMAN Neutral Neutral
Q6PGQ1 CV043_HUMAN Neutral Neutral
P30613 KPYR_HUMAN Deleterious Deleterious
O75445 USH2A_HUMAN Deleterious Neutral
Q9BVN2 RUSC1_HUMAN Neutral Neutral
P12883 MYH7_HUMAN Deleterious Deleterious
O14965 STK6_HUMAN Neutral Neutral
P00740 FA9_HUMAN Deleterious Deleterious
P14136 GFAP_HUMAN Deleterious Deleterious
Q76LX8 ATS13_HUMAN Deleterious Deleterious
Q02388 CO7A1_HUMAN Deleterious Deleterious
P04637 P53_HUMAN Deleterious Deleterious
P34059 GALNS_HUMAN Deleterious Deleterious
Q5VV43 K0319_HUMAN Neutral Neutral
P02452 CO1A1_HUMAN Deleterious Deleterious
P00451 FA8_HUMAN Deleterious Deleterious
Q16678 CP1B1_HUMAN Deleterious Neutral
Q01968 OCRL_HUMAN Deleterious Deleterious
P00451 FA8_HUMAN Deleterious Deleterious
P04637 P53_HUMAN Deleterious Deleterious
P78363 ABCA4_HUMAN Deleterious Deleterious
Q03692 COAA1_HUMAN Deleterious Deleterious
P04439 1A03_HUMAN Neutral Neutral
Q96AN5 TM143_HUMAN Neutral Neutral
P00740 FA9_HUMAN Deleterious Deleterious
O60663 LMX1B_HUMAN Deleterious Deleterious
Q96EY8 MMAB_HUMAN Deleterious Neutral
O60931 CTNS_HUMAN Deleterious Deleterious
Q15911 ZFHX3_HUMAN Neutral Neutral
Q96A84 EMID1_HUMAN Neutral Neutral
P02545 LMNA_HUMAN Deleterious Deleterious
P15538 C11B1_HUMAN Deleterious Deleterious
Q99848 EBP2_HUMAN Neutral Neutral
P22607 FGFR3_HUMAN Deleterious Deleterious
P78504 JAG1_HUMAN Deleterious Deleterious
P10635 CP2D6_HUMAN Neutral Neutral
Q96PX9 PKH4B_HUMAN Neutral Neutral
P42773 CDN2C_HUMAN Deleterious Neutral
A3KMH1 K0564_HUMAN Neutral Neutral
P03905 NU4M_HUMAN Neutral Deleterious
P63313 TYB10_HUMAN Neutral Neutral
Q99732 LITAF_HUMAN Deleterious Deleterious
P08603 CFAH_HUMAN Deleterious Deleterious
Q02108 GCYA3_HUMAN Neutral Neutral
Q96LB8 PGRP4_HUMAN Neutral Neutral
P00439 PH4H_HUMAN Deleterious Deleterious
P13569 CFTR_HUMAN Deleterious Deleterious
P04275 VWF_HUMAN Deleterious Deleterious
Q5SZK8 FREM2_HUMAN Neutral Neutral
P34059 GALNS_HUMAN Deleterious Deleterious
P21817 RYR1_HUMAN Deleterious Deleterious
Q14315 FLNC_HUMAN Neutral Neutral
Q04756 HGFA_HUMAN Neutral Neutral
Q9P241 AT10D_HUMAN Neutral Neutral
P13569 CFTR_HUMAN Deleterious Deleterious
Q92838 EDA_HUMAN Deleterious Deleterious
P22830 HEMH_HUMAN Deleterious Deleterious
P30475 1B39_HUMAN Neutral Neutral
Q99706 KI2L4_HUMAN Neutral Neutral
Q4VNC0 AT135_HUMAN Neutral Neutral
P41235 HNF4A_HUMAN Deleterious Deleterious
P08183 MDR1_HUMAN Neutral Neutral
Q99572 P2RX7_HUMAN Neutral Neutral
Q9H3R0 KDM4C_HUMAN Neutral Neutral
P40692 MLH1_HUMAN Deleterious Deleterious
P30622 CLIP1_HUMAN Neutral Neutral
Q8IWB6 TEX14_HUMAN Neutral Neutral
P23786 CPT2_HUMAN Deleterious Deleterious
P07333 CSF1R_HUMAN Neutral Neutral
P30499 1C01_HUMAN Neutral Neutral
Q5THK1 CV030_HUMAN Neutral Neutral
P04637 P53_HUMAN Deleterious Deleterious
Q9UBK8 MTRR_HUMAN Deleterious Neutral
P29400 CO4A5_HUMAN Deleterious Deleterious
Q7Z442 PK1L2_HUMAN Neutral Neutral
P19438 TNR1A_HUMAN Deleterious Deleterious
P35555 FBN1_HUMAN Deleterious Deleterious
Q9P287 BCCIP_HUMAN Neutral Neutral
Q14896 MYPC3_HUMAN Deleterious Deleterious
P40337 VHL_HUMAN Deleterious Deleterious
P50747 BPL1_HUMAN Deleterious Deleterious
Q8WXX0 DYH7_HUMAN Neutral Neutral
Q6ZR08 DYH12_HUMAN Neutral Neutral
P35670 ATP7B_HUMAN Deleterious Deleterious
Q04656 ATP7A_HUMAN Deleterious Deleterious
P18206 VINC_HUMAN Neutral Deleterious
O00754 MA2B1_HUMAN Deleterious Deleterious
P98161 PKD1_HUMAN Deleterious Deleterious
P14209 CD99_HUMAN Neutral Neutral
P51587 BRCA2_HUMAN Deleterious Deleterious
P02538 K2C6A_HUMAN Neutral Deleterious
P00740 FA9_HUMAN Deleterious Deleterious
Q9UG22 GIMA2_HUMAN Neutral Neutral
P98160 PGBM_HUMAN Neutral Neutral
P14679 TYRO_HUMAN Deleterious Deleterious
P35520 CBS_HUMAN Deleterious Deleterious
P21754 ZP3_HUMAN Neutral Neutral
Q13753 LAMC2_HUMAN Neutral Neutral
Q7Z333 SETX_HUMAN Deleterious Deleterious
P25054 APC_HUMAN Deleterious Deleterious
O15197 EPHB6_HUMAN Neutral Neutral
Q99954 SMR3A_HUMAN Neutral Neutral
P55075 FGF8_HUMAN Deleterious Deleterious
P19429 TNNI3_HUMAN Deleterious Deleterious
P33897 ABCD1_HUMAN Deleterious Deleterious
Q49A26 GLYR1_HUMAN Neutral Neutral
P21217 FUT3_HUMAN Neutral Neutral
P35498 SCN1A_HUMAN Deleterious Deleterious
P11362 FGFR1_HUMAN Deleterious Deleterious
P37023 ACVL1_HUMAN Deleterious Deleterious
Q86W24 NAL14_HUMAN Neutral Neutral
Q96CM8 ACSF2_HUMAN Neutral Neutral
P04637 P53_HUMAN Deleterious Deleterious
P78363 ABCA4_HUMAN Deleterious Deleterious
P37108 SRP14_HUMAN Neutral Neutral
P42701 I12R1_HUMAN Neutral Neutral
Q01484 ANK2_HUMAN Deleterious Deleterious
P00439 PH4H_HUMAN Deleterious Deleterious
Q13823 NOG2_HUMAN Neutral Neutral
Q16667 CDKN3_HUMAN Deleterious Deleterious
O76082 S22A5_HUMAN Neutral Deleterious
Q9P0W5 SCHI1_HUMAN Neutral Neutral
Q9HCM1 CL035_HUMAN Neutral Neutral
P45381 ACY2_HUMAN Deleterious Deleterious
Q96GR2 ACBG1_HUMAN Neutral Neutral
P14770 GPIX_HUMAN Deleterious Deleterious
O00116 ADAS_HUMAN Deleterious Deleterious
O43529 CHSTA_HUMAN Neutral Neutral
Q8IYW5 RN168_HUMAN Neutral Neutral
P05165 PCCA_HUMAN Deleterious Deleterious
Q9BSK1 ZN577_HUMAN Neutral Neutral
Q9H9P8 L2HDH_HUMAN Deleterious Deleterious
P51460 INSL3_HUMAN Neutral Deleterious
O14530 TXND9_HUMAN Neutral Neutral
P04000 OPSR_HUMAN Neutral Neutral
P08236 BGLR_HUMAN Deleterious Deleterious
P60484 PTEN_HUMAN Deleterious Deleterious
Q99502 EYA1_HUMAN Deleterious Neutral
Q92736 RYR2_HUMAN Deleterious Deleterious
Q9BXF3 CECR2_HUMAN Neutral Neutral
O94804 STK10_HUMAN Neutral Neutral
P22830 HEMH_HUMAN Deleterious Deleterious
O95479 G6PE_HUMAN Neutral Neutral
P03951 FA11_HUMAN Deleterious Deleterious
P35555 FBN1_HUMAN Deleterious Deleterious
Q07001 ACHD_HUMAN Deleterious Deleterious
P00395 COX1_HUMAN Deleterious Neutral
Q8IXE1 OR4N5_HUMAN Neutral Neutral
Q06187 BTK_HUMAN Deleterious Deleterious
P02766 TTHY_HUMAN Deleterious Deleterious
P02458 CO2A1_HUMAN Deleterious Deleterious
P35670 ATP7B_HUMAN Deleterious Deleterious
Q8N511 TM199_HUMAN Neutral Neutral
P11362 FGFR1_HUMAN Deleterious Deleterious
P21549 SPYA_HUMAN Deleterious Deleterious
O75923 DYSF_HUMAN Deleterious Deleterious
P36888 FLT3_HUMAN Neutral Neutral
P04637 P53_HUMAN Deleterious Deleterious
Q06124 PTN11_HUMAN Deleterious Deleterious
Q8WZ42 TITIN_HUMAN Neutral Neutral
P04114 APOB_HUMAN Neutral Neutral
P24530 EDNRB_HUMAN Deleterious Deleterious
Q6UWE0 LRSM1_HUMAN Neutral Neutral
P06132 DCUP_HUMAN Deleterious Deleterious
O00481 BT3A1_HUMAN Neutral Neutral
P02818 OSTCN_HUMAN Neutral Neutral
O15305 PMM2_HUMAN Deleterious Deleterious
Q8NGT2 O13J1_HUMAN Neutral Neutral
Q96R28 OR2M2_HUMAN Neutral Neutral
Q9Y4D7 PLXD1_HUMAN Neutral Neutral
P01112 RASH_HUMAN Deleterious Deleterious
O43918 AIRE_HUMAN Deleterious Deleterious
P59045 NAL11_HUMAN Neutral Neutral
O95343 SIX3_HUMAN Deleterious Deleterious
P17936 IBP3_HUMAN Neutral Neutral
O14796 SH21B_HUMAN Neutral Neutral
P35557 HXK4_HUMAN Deleterious Deleterious
P20933 ASPG_HUMAN Deleterious Deleterious
Q08043 ACTN3_HUMAN Neutral Neutral
Q9UQ07 MOK_HUMAN Neutral Neutral
Q16678 CP1B1_HUMAN Deleterious Deleterious
Q6NTF7 ABC3H_HUMAN Neutral Neutral
O95425 SVIL_HUMAN Neutral Neutral
P08100 OPSD_HUMAN Deleterious Deleterious
P14679 TYRO_HUMAN Deleterious Deleterious
Q9BVJ6 UT14A_HUMAN Neutral Neutral
P26440 IVD_HUMAN Deleterious Deleterious
Q8TCC7 S22A8_HUMAN Neutral Neutral
P43235 CATK_HUMAN Deleterious Deleterious
P06744 G6PI_HUMAN Deleterious Deleterious
P00740 FA9_HUMAN Deleterious Deleterious
P01189 COLI_HUMAN Neutral Neutral
P02675 FIBB_HUMAN Neutral Deleterious
P34059 GALNS_HUMAN Deleterious Deleterious
Q92729 PTPRU_HUMAN Neutral Neutral
Q9C0D5 TANC1_HUMAN Neutral Neutral
Q13751 LAMB3_HUMAN Neutral Neutral
O95800 GPR75_HUMAN Neutral Neutral
P37840 SYUA_HUMAN Deleterious Deleterious
P09237 MMP7_HUMAN Neutral Neutral
P55060 XPO2_HUMAN Neutral Neutral
P12110 CO6A2_HUMAN Neutral Deleterious
P30613 KPYR_HUMAN Deleterious Deleterious
P38398 BRCA1_HUMAN Deleterious Neutral
P02533 K1C14_HUMAN Deleterious Deleterious
Q8NHL6 LIRB1_HUMAN Neutral Neutral
P17019 ZN708_HUMAN Neutral Neutral
Q9BXM7 PINK1_HUMAN Deleterious Deleterious
Q12840 KIF5A_HUMAN Deleterious Deleterious
P05186 PPBT_HUMAN Deleterious Deleterious
Q04656 ATP7A_HUMAN Deleterious Neutral
P13765 2B11_HUMAN Neutral Neutral
P08397 HEM3_HUMAN Deleterious Deleterious
Q15768 EFNB3_HUMAN Neutral Neutral
P06280 AGAL_HUMAN Deleterious Deleterious
P21817 RYR1_HUMAN Deleterious Deleterious
P11161 EGR2_HUMAN Deleterious Deleterious
Q9GZX3 CHST6_HUMAN Deleterious Deleterious
Q96RL7 VP13A_HUMAN Neutral Deleterious
P10746 HEM4_HUMAN Deleterious Deleterious
P35680 HNF1B_HUMAN Deleterious Deleterious
Q16586 SGCA_HUMAN Deleterious Deleterious
Q2KHM9 K0753_HUMAN Neutral Neutral
P07902 GALT_HUMAN Deleterious Deleterious
P02533 K1C14_HUMAN Deleterious Neutral
Q14050 CO9A3_HUMAN Neutral Neutral
Q29718 1B82_HUMAN Neutral Neutral
Q8NFN8 GP156_HUMAN Neutral Neutral
Q9BXT8 RNF17_HUMAN Neutral Neutral
P23760 PAX3_HUMAN Deleterious Deleterious
O15018 PDZD2_HUMAN Neutral Neutral
O43511 S26A4_HUMAN Deleterious Deleterious
Q96P20 NALP3_HUMAN Deleterious Deleterious
O15118 NPC1_HUMAN Deleterious Neutral
A2RRH5 WDR27_HUMAN Neutral Neutral
Q86YH2 Z280B_HUMAN Neutral Neutral
P00439 PH4H_HUMAN Deleterious Deleterious
P35557 HXK4_HUMAN Deleterious Deleterious
P49815 TSC2_HUMAN Deleterious Deleterious
P00451 FA8_HUMAN Deleterious Deleterious
Q9P2P6 STAR9_HUMAN Neutral Neutral
P33897 ABCD1_HUMAN Deleterious Deleterious
P29965 CD40L_HUMAN Deleterious Deleterious
P04062 GLCM_HUMAN Deleterious Deleterious
P07902 GALT_HUMAN Deleterious Deleterious
Q13395 TARB1_HUMAN Neutral Neutral
P60484 PTEN_HUMAN Deleterious Deleterious
Q29980 1B15_HUMAN Neutral Neutral
Q8TDY8 IGDC4_HUMAN Neutral Neutral
P30518 V2R_HUMAN Deleterious Deleterious
P00451 FA8_HUMAN Deleterious Deleterious
Q86WS5 KLK4_HUMAN Neutral Neutral
Q16678 CP1B1_HUMAN Deleterious Deleterious
O15315 RA51B_HUMAN Neutral Neutral
P17661 DESM_HUMAN Deleterious Deleterious
Q3SYG4 PTHB1_HUMAN Neutral Neutral
P35916 VGFR3_HUMAN Deleterious Deleterious
P51688 SPHM_HUMAN Deleterious Deleterious
Q13415 ORC1_HUMAN Neutral Neutral
P26678 PPLA_HUMAN Neutral Deleterious
Q6PJW8 CA071_HUMAN Neutral Neutral
Q2TAA5 ALG11_HUMAN Neutral Neutral
Q8N4C8 MINK1_HUMAN Neutral Neutral
P08519 APOA_HUMAN Neutral Neutral
O15015 ZN646_HUMAN Neutral Neutral
O75969 AKAP3_HUMAN Neutral Neutral
P02452 CO1A1_HUMAN Deleterious Deleterious
P00451 FA8_HUMAN Deleterious Deleterious
P45381 ACY2_HUMAN Deleterious Deleterious
Q8NG98 OR7D4_HUMAN Neutral Neutral
Q15131 CDK10_HUMAN Neutral Neutral
Q14524 SCN5A_HUMAN Deleterious Deleterious
P82251 BAT1_HUMAN Deleterious Deleterious
Q9NQ32 CK016_HUMAN Neutral Neutral
Q01718 ACTHR_HUMAN Deleterious Deleterious
P11509 CP2A6_HUMAN Neutral Neutral
P04150 GCR_HUMAN Neutral Neutral
P98161 PKD1_HUMAN Deleterious Deleterious
O60260 PRKN2_HUMAN Deleterious Deleterious
Q03393 PTPS_HUMAN Deleterious Deleterious
P50416 CPT1A_HUMAN Deleterious Deleterious
O60663 LMX1B_HUMAN Deleterious Deleterious
P15289 ARSA_HUMAN Deleterious Deleterious
P10253 LYAG_HUMAN Deleterious Deleterious
Q01628 IFM3_HUMAN Neutral Neutral
Q9UI10 EI2BD_HUMAN Deleterious Deleterious
P19622 HME2_HUMAN Neutral Neutral
P08493 MGP_HUMAN Neutral Neutral
P78363 ABCA4_HUMAN Deleterious Deleterious
Q16281 CNGA3_HUMAN Deleterious Deleterious
P40337 VHL_HUMAN Deleterious Deleterious
P02452 CO1A1_HUMAN Deleterious Deleterious
P29400 CO4A5_HUMAN Deleterious Deleterious
P21802 FGFR2_HUMAN Deleterious Deleterious
Q15526 SURF1_HUMAN Deleterious Deleterious
P00740 FA9_HUMAN Deleterious Deleterious
P21980 TGM2_HUMAN Deleterious Neutral
P43630 KI2L2_HUMAN Neutral Neutral
P35520 CBS_HUMAN Deleterious Deleterious
P53634 CATC_HUMAN Deleterious Deleterious
P02763 A1AG1_HUMAN Neutral Neutral
P30793 GCH1_HUMAN Deleterious Deleterious
Q9UIE0 ZN230_HUMAN Neutral Neutral
P04637 P53_HUMAN Deleterious Deleterious
P11465 PSG2_HUMAN Neutral Neutral
P05165 PCCA_HUMAN Deleterious Deleterious
Q8TC27 ADA32_HUMAN Neutral Neutral
Q14524 SCN5A_HUMAN Deleterious Neutral
Q8TB45 DEPD6_HUMAN Neutral Neutral
P06280 AGAL_HUMAN Deleterious Deleterious
A5PLK6 RGSL_HUMAN Neutral Neutral
P62807 H2B1C_HUMAN Neutral Neutral
P51608 MECP2_HUMAN Deleterious Deleterious
Q8IVF2 AHNK2_HUMAN Neutral Neutral
Q8IZC7 ZN101_HUMAN Neutral Neutral
P03951 FA11_HUMAN Deleterious Deleterious
P20036 HA2Q_HUMAN Neutral Neutral
Q8N6T7 SIRT6_HUMAN Neutral Neutral
Q86X45 LRRC6_HUMAN Neutral Neutral
Q5T6F2 UBAP2_HUMAN Neutral Neutral
P00492 HPRT_HUMAN Deleterious Deleterious
A8TX70 CO6A5_HUMAN Neutral Neutral
P20807 CAN3_HUMAN Deleterious Deleterious
P51648 AL3A2_HUMAN Deleterious Deleterious
P56539 CAV3_HUMAN Deleterious Deleterious
Q6P1A2 MBOA5_HUMAN Neutral Neutral
P00451 FA8_HUMAN Deleterious Deleterious
P04637 P53_HUMAN Deleterious Deleterious
Q9HA82 LASS4_HUMAN Neutral Neutral
P08581 MET_HUMAN Deleterious Neutral
P22735 TGM1_HUMAN Deleterious Deleterious
P78363 ABCA4_HUMAN Deleterious Deleterious
P02730 B3AT_HUMAN Deleterious Deleterious
P06280 AGAL_HUMAN Deleterious Deleterious
P20929 NEBU_HUMAN Neutral Neutral
P02671 FIBA_HUMAN Neutral Deleterious
Q70EL1 UBP54_HUMAN Neutral Neutral
Q6NVY1 HIBCH_HUMAN Neutral Deleterious
Q9BRR8 GPTC1_HUMAN Neutral Neutral
P07550 ADRB2_HUMAN Neutral Neutral
Q15652 JHD2C_HUMAN Neutral Neutral
P07949 RET_HUMAN Deleterious Deleterious
P08842 STS_HUMAN Deleterious Deleterious
Q76LX8 ATS13_HUMAN Deleterious Neutral
P04637 P53_HUMAN Deleterious Deleterious
Q6X784 ZPBP2_HUMAN Neutral Neutral
P12109 CO6A1_HUMAN Deleterious Neutral
Q9BXI2 ORNT2_HUMAN Neutral Neutral
P15248 IL9_HUMAN Neutral Neutral
Q4AC94 C2CD3_HUMAN Neutral Neutral
P30485 1B47_HUMAN Neutral Neutral
P49917 DNLI4_HUMAN Neutral Neutral
Q709C8 VP13C_HUMAN Neutral Neutral
P04637 P53_HUMAN Deleterious Deleterious
P13942 COBA2_HUMAN Deleterious Deleterious
Q9BYE9 PCD24_HUMAN Neutral Neutral
P12883 MYH7_HUMAN Deleterious Deleterious
P04637 P53_HUMAN Deleterious Deleterious
Q6UXV0 GFRAL_HUMAN Neutral Neutral
Q8TCC7 S22A8_HUMAN Neutral Neutral
O43602 DCX_HUMAN Deleterious Deleterious
P30491 1B53_HUMAN Neutral Neutral
P29317 EPHA2_HUMAN Neutral Neutral
P54803 GALC_HUMAN Deleterious Deleterious
Q16854 DGUOK_HUMAN Deleterious Deleterious
Q9UBC5 MYO1A_HUMAN Neutral Deleterious
Q92530 PSMF1_HUMAN Neutral Neutral
P49643 PRI2_HUMAN Neutral Neutral
P07225 PROS_HUMAN Deleterious Deleterious
O75970 MPDZ_HUMAN Neutral Neutral
P04264 K2C1_HUMAN Deleterious Deleterious
P35498 SCN1A_HUMAN Deleterious Deleterious
Q9BX63 FANCJ_HUMAN Neutral Neutral
Q8NEW7 TMIE_HUMAN Deleterious Deleterious
P12883 MYH7_HUMAN Deleterious Deleterious
Q04671 P_HUMAN Deleterious Deleterious
Q9UBK8 MTRR_HUMAN Neutral Neutral
Q8N0U4 F185A_HUMAN Neutral Neutral
Q8N323 FA55A_HUMAN Neutral Neutral
O14832 PAHX_HUMAN Deleterious Deleterious
Q8NGH7 O52L1_HUMAN Neutral Neutral
Q13702 RAPSN_HUMAN Deleterious Deleterious
Q96RL7 VP13A_HUMAN Neutral Deleterious
P51610 HCFC1_HUMAN Neutral Neutral
P10275 ANDR_HUMAN Deleterious Deleterious
P49643 PRI2_HUMAN Neutral Neutral
P01133 EGF_HUMAN Neutral Neutral
P51608 MECP2_HUMAN Deleterious Deleterious
Q9NPJ1 MKKS_HUMAN Deleterious Deleterious
P60371 KR106_HUMAN Neutral Neutral
P55017 S12A3_HUMAN Deleterious Deleterious
Q8TDM6 DLG5_HUMAN Neutral Neutral
Q9BYT9 ANO3_HUMAN Neutral Neutral
Q76MJ5 ERN2_HUMAN Neutral Neutral
O94761 RECQ4_HUMAN Neutral Deleterious
Q96P20 NALP3_HUMAN Deleterious Deleterious
Q8N0W7 FMR1N_HUMAN Neutral Neutral
P07357 CO8A_HUMAN Neutral Neutral
P43694 GATA4_HUMAN Deleterious Neutral
P54315 LIPR1_HUMAN Neutral Neutral
P28039 AOAH_HUMAN Neutral Neutral
P06280 AGAL_HUMAN Deleterious Deleterious
O60423 AT8B3_HUMAN Deleterious Neutral
Q96LT6 CA074_HUMAN Neutral Neutral
Q6KC79 NIPBL_HUMAN Deleterious Deleterious
P11362 FGFR1_HUMAN Deleterious Deleterious
P30838 AL3A1_HUMAN Neutral Neutral
O76090 BEST1_HUMAN Deleterious Deleterious
P05164 PERM_HUMAN Deleterious Neutral
Q96BI1 S22AI_HUMAN Neutral Neutral
Q06187 BTK_HUMAN Deleterious Deleterious
P48048 IRK1_HUMAN Deleterious Deleterious
Q9Y4P3 TBL2_HUMAN Neutral Neutral
O15232 MATN3_HUMAN Deleterious Deleterious
Q9Y2L5 TRS85_HUMAN Neutral Neutral
P08034 CXB1_HUMAN Deleterious Deleterious
Q8WWQ8 STAB2_HUMAN Neutral Neutral
P01008 ANT3_HUMAN Deleterious Deleterious
Q8NE22 CE035_HUMAN Neutral Neutral
Q9Y4J8 DTNA_HUMAN Neutral Deleterious
Q5T655 CC147_HUMAN Neutral Neutral
P02452 CO1A1_HUMAN Deleterious Deleterious
Q9BXC9 BBS2_HUMAN Deleterious Deleterious
P54803 GALC_HUMAN Deleterious Deleterious
P51811 XK_HUMAN Neutral Deleterious
P00966 ASSY_HUMAN Deleterious Deleterious
Q2HXU8 CL12B_HUMAN Neutral Neutral
P02768 ALBU_HUMAN Neutral Neutral
Q9P1W9 PIM2_HUMAN Neutral Neutral
Q92902 HPS1_HUMAN Neutral Neutral
P01130 LDLR_HUMAN Deleterious Deleterious
Q03431 PTH1R_HUMAN Deleterious Deleterious
Q8NCU4 K1407_HUMAN Neutral Neutral
P36896 ACV1B_HUMAN Neutral Neutral
O95415 BRI3_HUMAN Neutral Neutral
Q2WGJ6 KLH38_HUMAN Neutral Neutral
Q9BUV0 CA063_HUMAN Neutral Neutral
P30455 1A36_HUMAN Neutral Neutral
Q9ULC3 RAB23_HUMAN Neutral Neutral
Q5JST6 EFHC2_HUMAN Neutral Neutral
P04792 HSPB1_HUMAN Deleterious Deleterious
P30793 GCH1_HUMAN Deleterious Deleterious
Q13163 MP2K5_HUMAN Neutral Neutral
O95838 GLP2R_HUMAN Neutral Neutral
P07949 RET_HUMAN Deleterious Deleterious
P04637 P53_HUMAN Deleterious Deleterious
Q8N5G0 YD012_HUMAN Neutral Neutral
P51659 DHB4_HUMAN Neutral Neutral
P08581 MET_HUMAN Deleterious Deleterious
P34059 GALNS_HUMAN Deleterious Deleterious
Q9HAW7 UD17_HUMAN Neutral Neutral
P05060 SCG1_HUMAN Neutral Neutral
Q9BU61 NDUF3_HUMAN Neutral Deleterious
Q14674 ESPL1_HUMAN Neutral Neutral
Q96DW6 S2538_HUMAN Neutral Deleterious
Q9UGM1 ACHA9_HUMAN Neutral Neutral
Q6P9F0 CCD62_HUMAN Neutral Neutral
Q8TC84 FANK1_HUMAN Neutral Neutral
O00255 MEN1_HUMAN Deleterious Deleterious
Q5VT66 MOSC1_HUMAN Neutral Neutral
P04637 P53_HUMAN Deleterious Deleterious
O95255 MRP6_HUMAN Deleterious Neutral
P22735 TGM1_HUMAN Deleterious Deleterious
Q9BT22 ALG1_HUMAN Neutral Neutral
O75445 USH2A_HUMAN Deleterious Neutral
P47989 XDH_HUMAN Neutral Neutral
P28715 ERCC5_HUMAN Neutral Deleterious
P80365 DHI2_HUMAN Deleterious Deleterious
P03989 1B27_HUMAN Neutral Neutral
P35914 HMGCL_HUMAN Deleterious Deleterious
Q38SD2 LRRK1_HUMAN Neutral Neutral
P16109 LYAM3_HUMAN Neutral Neutral
P48382 RFX5_HUMAN Neutral Deleterious
P08123 CO1A2_HUMAN Neutral Neutral
Q14353 GAMT_HUMAN Deleterious Deleterious
Q6UWP7 LCLT1_HUMAN Neutral Neutral
P02462 CO4A1_HUMAN Deleterious Deleterious
P21589 5NTD_HUMAN Neutral Neutral
P04637 P53_HUMAN Deleterious Neutral
P00451 FA8_HUMAN Deleterious Deleterious
Q03426 KIME_HUMAN Deleterious Deleterious
P07949 RET_HUMAN Deleterious Neutral
Q14166 TTL12_HUMAN Neutral Neutral
P04049 RAF1_HUMAN Deleterious Neutral
O95180 CAC1H_HUMAN Deleterious Deleterious
Q9BQG0 MBB1A_HUMAN Neutral Neutral
P59894 DCDC1_HUMAN Neutral Neutral
Q06732 ZN33B_HUMAN Neutral Neutral
P51587 BRCA2_HUMAN Deleterious Deleterious
Q96RT6 CTGE2_HUMAN Neutral Neutral
P60201 MYPR_HUMAN Deleterious Deleterious
Q92953 KCNB2_HUMAN Neutral Neutral
Q9UHK6 AMACR_HUMAN Neutral Deleterious
P17302 CXA1_HUMAN Deleterious Deleterious
Q06495 NPT2A_HUMAN Deleterious Deleterious
P35221 CTNA1_HUMAN Neutral Neutral
Q15465 SHH_HUMAN Deleterious Deleterious
P07225 PROS_HUMAN Deleterious Neutral
Q86YV5 SG223_HUMAN Neutral Neutral
O75897 ST1C4_HUMAN Neutral Neutral
Q8N1T3 MYO1H_HUMAN Neutral Neutral
P08100 OPSD_HUMAN Deleterious Deleterious
Q8ND61 CC020_HUMAN Neutral Neutral
Q96L73 NSD1_HUMAN Deleterious Deleterious
Q96HD1 CREL1_HUMAN Neutral Neutral
O00444 PLK4_HUMAN Neutral Neutral
P07902 GALT_HUMAN Deleterious Deleterious
P35555 FBN1_HUMAN Deleterious Deleterious
Q8NE35 CPEB3_HUMAN Neutral Neutral
B2RTY4 MYO9A_HUMAN Neutral Neutral
P14060 3BHS1_HUMAN Neutral Neutral
Q9NTG1 PKDRE_HUMAN Neutral Neutral
P16050 LOX15_HUMAN Neutral Neutral
Q6P0N0 KNL2_HUMAN Neutral Neutral
Q12809 KCNH2_HUMAN Deleterious Deleterious
Q9H8L6 MMRN2_HUMAN Neutral Neutral
P32004 L1CAM_HUMAN Deleterious Deleterious
Q04671 P_HUMAN Deleterious Deleterious
P22304 IDS_HUMAN Deleterious Deleterious
Q9ULB4 CADH9_HUMAN Neutral Neutral
P21266 GSTA1_HUMAN Neutral Neutral
Q9BXC9 BBS2_HUMAN Deleterious Deleterious
Q9P2H0 K1377_HUMAN Neutral Neutral
P30154 2AAB_HUMAN Deleterious Deleterious
P35240 MERL_HUMAN Deleterious Deleterious
Q8NI51 CTCFL_HUMAN Neutral Neutral
P28069 PIT1_HUMAN Deleterious Deleterious
Q8N3C0 HELC1_HUMAN Neutral Neutral
P00439 PH4H_HUMAN Deleterious Deleterious
P10912 GHR_HUMAN Deleterious Deleterious
O95999 BCL10_HUMAN Deleterious Deleterious
Q15149 PLEC1_HUMAN Neutral Neutral
O75448 MED24_HUMAN Neutral Neutral
Q3SY84 K2C71_HUMAN Neutral Neutral
P49238 CX3C1_HUMAN Neutral Neutral
P35520 CBS_HUMAN Deleterious Deleterious
Q3ZCT8 KLDC6_HUMAN Neutral Neutral
P01889 1B07_HUMAN Neutral Neutral
Q8NH18 OR5J2_HUMAN Neutral Neutral
Q29983 MICA_HUMAN Neutral Neutral
Q7RTS7 K2C74_HUMAN Neutral Neutral
P62736 ACTA_HUMAN Deleterious Deleterious
P0C7H9 U17L7_HUMAN Neutral Neutral
Q5T7N3 KANK4_HUMAN Neutral Neutral
Q8WXI3 ASB10_HUMAN Neutral Neutral
Q03393 PTPS_HUMAN Deleterious Deleterious
P07202 PERT_HUMAN Deleterious Deleterious
P06132 DCUP_HUMAN Deleterious Deleterious
P08397 HEM3_HUMAN Deleterious Deleterious
O75443 TECTA_HUMAN Deleterious Neutral
P15056 BRAF1_HUMAN Deleterious Deleterious
Q8WXH4 ASB11_HUMAN Neutral Neutral
P07225 PROS_HUMAN Deleterious Deleterious
P78559 MAP1A_HUMAN Neutral Neutral
O60320 F1891_HUMAN Neutral Neutral
P02647 APOA1_HUMAN Neutral Neutral
Q15573 TAF1A_HUMAN Neutral Neutral
P07225 PROS_HUMAN Deleterious Deleterious
O60732 MAGC1_HUMAN Neutral Neutral
Q92530 PSMF1_HUMAN Neutral Neutral
P00740 FA9_HUMAN Deleterious Deleterious
O15488 GLYG2_HUMAN Neutral Neutral
Q96PP9 GBP4_HUMAN Neutral Neutral
P03886 NU1M_HUMAN Deleterious Neutral
P04792 HSPB1_HUMAN Deleterious Deleterious
P20930 FILA_HUMAN Neutral Neutral
P35670 ATP7B_HUMAN Deleterious Deleterious
P09417 DHPR_HUMAN Deleterious Deleterious
P51587 BRCA2_HUMAN Deleterious Neutral
P35670 ATP7B_HUMAN Deleterious Deleterious
Q7RTT3 SSX9_HUMAN Neutral Neutral
Q8N6M0 OTU6B_HUMAN Neutral Neutral
P22735 TGM1_HUMAN Deleterious Deleterious
Q96RW7 HMCN1_HUMAN Neutral Neutral
O15553 MEFV_HUMAN Deleterious Deleterious
P31358 CD52_HUMAN Neutral Neutral
Q7Z745 YE013_HUMAN Neutral Neutral
P12955 PEPD_HUMAN Deleterious Deleterious
Q96RI0 PAR4_HUMAN Neutral Neutral
Q9Y6K9 NEMO_HUMAN Deleterious Deleterious
P12883 MYH7_HUMAN Deleterious Deleterious
Q9Y345 SC6A5_HUMAN Deleterious Neutral
Q9BSJ2 GCP2_HUMAN Neutral Neutral
Q9UNY4 TTF2_HUMAN Neutral Neutral
O75306 NDUS2_HUMAN Deleterious Deleterious
Q9NZW4 DSPP_HUMAN Neutral Deleterious
P04637 P53_HUMAN Deleterious Deleterious
O94911 ABCA8_HUMAN Neutral Neutral
P14410 SUIS_HUMAN Deleterious Deleterious
B2RU33 POTEC_HUMAN Neutral Neutral
P51608 MECP2_HUMAN Deleterious Deleterious
Q6YBV0 S36A4_HUMAN Neutral Neutral
Q96QS3 ARX_HUMAN Deleterious Deleterious
Q9H009 NACA2_HUMAN Neutral Neutral
P11473 VDR_HUMAN Neutral Neutral
P00439 PH4H_HUMAN Deleterious Deleterious
Q9UIL4 KIF25_HUMAN Neutral Neutral
Q96QB1 RHG07_HUMAN Neutral Neutral
Q6P5W5 S39A4_HUMAN Deleterious Neutral
O60663 LMX1B_HUMAN Deleterious Deleterious
Q5SSG8 MUC21_HUMAN Neutral Neutral
P04637 P53_HUMAN Deleterious Deleterious
P30518 V2R_HUMAN Deleterious Neutral
P34059 GALNS_HUMAN Deleterious Deleterious
P78527 PRKDC_HUMAN Neutral Neutral
P22304 IDS_HUMAN Deleterious Deleterious
Q8N766 K0090_HUMAN Neutral Neutral
P49747 COMP_HUMAN Deleterious Deleterious
Q96NR8 RDH12_HUMAN Deleterious Neutral
Q14896 MYPC3_HUMAN Deleterious Deleterious
O00628 PEX7_HUMAN Deleterious Deleterious
P48740 MASP1_HUMAN Neutral Neutral
P35520 CBS_HUMAN Deleterious Deleterious
P56539 CAV3_HUMAN Deleterious Deleterious
P01241 SOMA_HUMAN Deleterious Deleterious
P08397 HEM3_HUMAN Deleterious Deleterious
Q68DY1 ZN626_HUMAN Neutral Neutral
P46527 CDN1B_HUMAN Neutral Neutral
P20930 FILA_HUMAN Neutral Neutral
Q96FC9 DDX11_HUMAN Neutral Neutral
Q8IYW5 RN168_HUMAN Neutral Neutral
Q96BZ8 LENG1_HUMAN Neutral Neutral
P00451 FA8_HUMAN Deleterious Deleterious
Q6P474 PDXD2_HUMAN Neutral Neutral
O43826 G6PT1_HUMAN Deleterious Deleterious
Q16281 CNGA3_HUMAN Deleterious Deleterious
P21439 MDR3_HUMAN Deleterious Deleterious
Q5VST9 OBSCN_HUMAN Neutral Neutral
P55017 S12A3_HUMAN Deleterious Deleterious
Q15858 SCN9A_HUMAN Deleterious Neutral
P08397 HEM3_HUMAN Deleterious Deleterious
Q8N6I1 EID2_HUMAN Neutral Neutral
Q495M9 USH1G_HUMAN Neutral Deleterious
P35318 ADML_HUMAN Neutral Neutral
P80365 DHI2_HUMAN Deleterious Deleterious
Q8IYW2 CJ092_HUMAN Neutral Neutral
Q13148 TADBP_HUMAN Deleterious Deleterious
P02452 CO1A1_HUMAN Deleterious Deleterious
A6NFY7 SDHF1_HUMAN Neutral Deleterious
P30450 1A26_HUMAN Neutral Neutral
P08F94 PKHD1_HUMAN Deleterious Deleterious
Q5VWN6 CJ018_HUMAN Neutral Neutral
P06733 ENOA_HUMAN Neutral Neutral
P08034 CXB1_HUMAN Deleterious Deleterious
P43246 MSH2_HUMAN Deleterious Deleterious
Q01484 ANK2_HUMAN Deleterious Deleterious
P07949 RET_HUMAN Deleterious Deleterious
Q8TD57 DYH3_HUMAN Neutral Neutral
P00451 FA8_HUMAN Deleterious Deleterious
P08034 CXB1_HUMAN Deleterious Deleterious
P07202 PERT_HUMAN Deleterious Deleterious
O15120 PLCB_HUMAN Deleterious Deleterious
Q01968 OCRL_HUMAN Deleterious Deleterious
Q15465 SHH_HUMAN Deleterious Deleterious
P13569 CFTR_HUMAN Deleterious Deleterious
P06280 AGAL_HUMAN Deleterious Deleterious
Q9UM47 NOTC3_HUMAN Deleterious Deleterious
P33897 ABCD1_HUMAN Deleterious Deleterious
Q9NZV5 SELN_HUMAN Deleterious Deleterious
P51608 MECP2_HUMAN Deleterious Deleterious
Q96N96 SPT13_HUMAN Neutral Neutral
Q13496 MTM1_HUMAN Deleterious Deleterious
Q9UM47 NOTC3_HUMAN Deleterious Deleterious
Q9H1C3 GL8D2_HUMAN Neutral Neutral
P22309 UD11_HUMAN Deleterious Deleterious
P35498 SCN1A_HUMAN Deleterious Deleterious
O95571 ETHE1_HUMAN Deleterious Deleterious
Q13488 VPP3_HUMAN Deleterious Deleterious
P17661 DESM_HUMAN Deleterious Deleterious
O75970 MPDZ_HUMAN Neutral Neutral
Q99705 MCHR1_HUMAN Neutral Neutral
P01133 EGF_HUMAN Neutral Deleterious
Q4G0A6 CG067_HUMAN Neutral Neutral
Q5JRX3 PREP_HUMAN Neutral Neutral
O60477 DBC1_HUMAN Neutral Neutral
P78363 ABCA4_HUMAN Deleterious Deleterious
Q8NGJ2 O52H1_HUMAN Neutral Neutral
P49643 PRI2_HUMAN Neutral Neutral
Q8NEY4 VATC2_HUMAN Neutral Neutral
Q5T280 CI114_HUMAN Neutral Neutral
Q9P2J2 TUTLA_HUMAN Neutral Neutral
P04637 P53_HUMAN Deleterious Deleterious
Q06187 BTK_HUMAN Deleterious Deleterious
P23942 PRPH2_HUMAN Deleterious Deleterious
P49815 TSC2_HUMAN Deleterious Deleterious
P34059 GALNS_HUMAN Deleterious Deleterious
P00439 PH4H_HUMAN Deleterious Deleterious
Q9NR46 SHLB2_HUMAN Neutral Neutral
Q9NRJ4 TULP4_HUMAN Neutral Neutral
Q92772 CDKL2_HUMAN Neutral Neutral
Q9Y4K4 M4K5_HUMAN Neutral Neutral
P37173 TGFR2_HUMAN Deleterious Deleterious
P02768 ALBU_HUMAN Neutral Deleterious
P25189 MYP0_HUMAN Deleterious Deleterious
Q13402 MYO7A_HUMAN Deleterious Deleterious
Q17R55 F187B_HUMAN Neutral Neutral
P35555 FBN1_HUMAN Deleterious Deleterious
P35556 FBN2_HUMAN Deleterious Deleterious
Q8TBE3 CE040_HUMAN Neutral Neutral
Q8N159 NAGS_HUMAN Deleterious Deleterious
Q12809 KCNH2_HUMAN Deleterious Deleterious
Q99489 OXDD_HUMAN Neutral Neutral
Q5KU26 COL12_HUMAN Neutral Neutral
Q9H583 HEAT1_HUMAN Neutral Neutral
P25189 MYP0_HUMAN Deleterious Deleterious
P12259 FA5_HUMAN Neutral Neutral
Q9ULJ1 ODF2L_HUMAN Neutral Neutral
Q8IY21 DDX60_HUMAN Neutral Neutral
O75157 T22D2_HUMAN Neutral Neutral
P08034 CXB1_HUMAN Deleterious Deleterious
O75398 DEAF1_HUMAN Deleterious Deleterious
Q01113 IL9R_HUMAN Neutral Neutral
A6NJL1 ZSA5B_HUMAN Neutral Neutral
Q5SRN2 CF010_HUMAN Neutral Neutral
P49768 PSN1_HUMAN Deleterious Deleterious
Q8NEW7 TMIE_HUMAN Deleterious Deleterious
P53355 DAPK1_HUMAN Neutral Neutral
P42336 PK3CA_HUMAN Deleterious Neutral
Q13740 CD166_HUMAN Neutral Neutral
Q6NUM9 RETST_HUMAN Neutral Neutral
P51787 KCNQ1_HUMAN Deleterious Deleterious
P55268 LAMB2_HUMAN Deleterious Deleterious
Q8WZ42 TITIN_HUMAN Neutral Neutral
P35555 FBN1_HUMAN Deleterious Deleterious
Q6P2H3 CCD21_HUMAN Neutral Neutral
P40337 VHL_HUMAN Deleterious Deleterious
P37023 ACVL1_HUMAN Deleterious Deleterious
Q96JA1 LRIG1_HUMAN Neutral Neutral
Q8WZ42 TITIN_HUMAN Neutral Neutral
P02647 APOA1_HUMAN Neutral Neutral
O75462 CRLF1_HUMAN Neutral Deleterious
Q01968 OCRL_HUMAN Deleterious Deleterious
P20813 CP2B6_HUMAN Neutral Neutral
Q5TZA2 CROCC_HUMAN Neutral Neutral
P35498 SCN1A_HUMAN Deleterious Deleterious
P47881 OR3A1_HUMAN Neutral Neutral
Q9H7V2 TM90B_HUMAN Neutral Neutral
P02649 APOE_HUMAN Deleterious Deleterious
P06276 CHLE_HUMAN Deleterious Deleterious
Q13426 XRCC4_HUMAN Neutral Neutral
Q8NC42 RN149_HUMAN Neutral Neutral
Q6YHK3 CD109_HUMAN Neutral Neutral
P21439 MDR3_HUMAN Deleterious Deleterious
P49768 PSN1_HUMAN Deleterious Deleterious
P51677 CCR3_HUMAN Neutral Neutral
O14521 DHSD_HUMAN Deleterious Neutral
Q96C34 RUND1_HUMAN Neutral Neutral
Q09428 ABCC8_HUMAN Deleterious Deleterious
Q9UQ84 EXO1_HUMAN Neutral Neutral
Q8NA03 FSIP1_HUMAN Neutral Neutral
P00451 FA8_HUMAN Deleterious Deleterious
P30504 1C04_HUMAN Neutral Neutral
O15061 SYNEM_HUMAN Neutral Neutral
P56696 KCNQ4_HUMAN Deleterious Neutral
Q96RL7 VP13A_HUMAN Neutral Deleterious
P35575 G6PC_HUMAN Deleterious Deleterious
P08F94 PKHD1_HUMAN Deleterious Neutral
P08581 MET_HUMAN Deleterious Neutral
P35475 IDUA_HUMAN Deleterious Deleterious
P04637 P53_HUMAN Deleterious Deleterious
Q8NH10 OR8U1_HUMAN Neutral Neutral
P50897 PPT1_HUMAN Deleterious Deleterious
Q9Y4U1 MMAC_HUMAN Deleterious Neutral
P08686 CP21A_HUMAN Deleterious Deleterious
P78363 ABCA4_HUMAN Deleterious Deleterious
Q12888 TP53B_HUMAN Neutral Neutral
Q9NZB8 MOCS1_HUMAN Deleterious Deleterious
P10275 ANDR_HUMAN Deleterious Deleterious
P04156 PRIO_HUMAN Deleterious Deleterious
Q4LDE5 SVEP1_HUMAN Neutral Neutral
P34059 GALNS_HUMAN Deleterious Deleterious
Q58EX7 PKHG4_HUMAN Neutral Neutral
Q13415 ORC1_HUMAN Neutral Neutral
P17655 CAN2_HUMAN Neutral Neutral
P43246 MSH2_HUMAN Deleterious Deleterious
Q06187 BTK_HUMAN Deleterious Deleterious
P05062 ALDOB_HUMAN Deleterious Deleterious
P14679 TYRO_HUMAN Deleterious Deleterious
A6NLJ0 NLF2_HUMAN Neutral Neutral
O00590 CCBP2_HUMAN Neutral Neutral
Q6ZNA4 RN111_HUMAN Neutral Neutral
A6NGY5 O51F1_HUMAN Neutral Neutral
Q14031 CO4A6_HUMAN Neutral Neutral
P52333 JAK3_HUMAN Neutral Deleterious
Q2TAK8 MUM1_HUMAN Neutral Neutral
Q9BQ31 KCNS3_HUMAN Neutral Neutral
Q96KT7 AMCL2_HUMAN Neutral Neutral
O60832 DKC1_HUMAN Deleterious Deleterious
P00451 FA8_HUMAN Deleterious Deleterious
P16150 LEUK_HUMAN Neutral Neutral
P60174 TPIS_HUMAN Deleterious Deleterious
Q9H0U9 TSYL1_HUMAN Neutral Neutral
P08034 CXB1_HUMAN Deleterious Deleterious
P26439 3BHS2_HUMAN Deleterious Deleterious
P38935 SMBP2_HUMAN Deleterious Deleterious
P29965 CD40L_HUMAN Deleterious Deleterious
Q9BUM1 G6PC3_HUMAN Deleterious Deleterious
P49454 CENPF_HUMAN Neutral Neutral
P01008 ANT3_HUMAN Deleterious Deleterious
Q68DN1 CB016_HUMAN Neutral Neutral
Q8WXH0 SYNE2_HUMAN Neutral Neutral
Q6IEE8 SN12L_HUMAN Neutral Neutral
P78524 ST5_HUMAN Neutral Neutral
P28715 ERCC5_HUMAN Neutral Neutral
P08236 BGLR_HUMAN Deleterious Deleterious
Q9Y5Q6 INSL5_HUMAN Neutral Neutral
Q13315 ATM_HUMAN Deleterious Deleterious
O15360 FANCA_HUMAN Deleterious Deleterious
P07949 RET_HUMAN Deleterious Deleterious
P54802 ANAG_HUMAN Deleterious Deleterious
Q6UXB3 LYPD2_HUMAN Neutral Neutral
P20908 CO5A1_HUMAN Deleterious Deleterious
Q9UBS5 GABR1_HUMAN Neutral Neutral
Q99490 AGAP2_HUMAN Deleterious Deleterious
Q8TCC7 S22A8_HUMAN Neutral Neutral
Q96AJ1 CLUA1_HUMAN Neutral Neutral
Q9UQL6 HDAC5_HUMAN Neutral Neutral
P29033 CXB2_HUMAN Deleterious Deleterious
P25445 TNR6_HUMAN Deleterious Deleterious
P78332 RBM6_HUMAN Deleterious Neutral
Q9NRA2 S17A5_HUMAN Deleterious Deleterious
Q13496 MTM1_HUMAN Deleterious Deleterious
P98172 EFNB1_HUMAN Deleterious Deleterious
P02787 TRFE_HUMAN Neutral Deleterious
P08F94 PKHD1_HUMAN Deleterious Deleterious
Q8IYU4 UBQLN_HUMAN Neutral Neutral
Q96PX9 PKH4B_HUMAN Neutral Neutral
P59991 KR122_HUMAN Neutral Neutral
P02766 TTHY_HUMAN Deleterious Deleterious
P37058 DHB3_HUMAN Deleterious Deleterious
P08034 CXB1_HUMAN Deleterious Deleterious
P42858 HD_HUMAN Neutral Neutral
Q9H1I8 ASCC2_HUMAN Neutral Neutral
P25189 MYP0_HUMAN Deleterious Deleterious
Q5T5U3 RHG21_HUMAN Neutral Neutral
Q9ULD2 MTUS1_HUMAN Neutral Neutral
Q92834 RPGR_HUMAN Deleterious Deleterious
Q9ULV8 CBLC_HUMAN Neutral Neutral
Q06187 BTK_HUMAN Deleterious Deleterious
P02458 CO2A1_HUMAN Deleterious Deleterious
Q9BXI2 ORNT2_HUMAN Neutral Neutral
Q5TBC7 B2L15_HUMAN Neutral Neutral
Q9H2W6 RM46_HUMAN Neutral Neutral
P41180 CASR_HUMAN Deleterious Deleterious
Q7Z3B3 K1267_HUMAN Neutral Neutral
P55060 XPO2_HUMAN Neutral Neutral
Q8WZ42 TITIN_HUMAN Neutral Neutral
Q03692 COAA1_HUMAN Deleterious Deleterious
P60484 PTEN_HUMAN Deleterious Deleterious
Q9Y6X5 ENPP4_HUMAN Neutral Neutral
P22413 ENPP1_HUMAN Deleterious Deleterious
Q6UY09 CEA20_HUMAN Neutral Neutral
P42898 MTHR_HUMAN Deleterious Neutral
Q8WZ42 TITIN_HUMAN Neutral Neutral
P21333 FLNA_HUMAN Deleterious Deleterious
P17813 EGLN_HUMAN Deleterious Deleterious
Q06187 BTK_HUMAN Deleterious Deleterious
Q9H0T7 RAB17_HUMAN Neutral Neutral
Q9GZX3 CHST6_HUMAN Deleterious Deleterious
Q03692 COAA1_HUMAN Deleterious Deleterious
P02730 B3AT_HUMAN Neutral Neutral
Q9NR99 MXRA5_HUMAN Neutral Neutral
Q14790 CASP8_HUMAN Neutral Neutral
P00451 FA8_HUMAN Deleterious Deleterious
O75369 FLNB_HUMAN Deleterious Deleterious
O76090 BEST1_HUMAN Deleterious Deleterious
P08100 OPSD_HUMAN Deleterious Deleterious
Q8IYI8 ZN440_HUMAN Neutral Neutral
Q6W5P4 NPSR1_HUMAN Neutral Neutral
P54098 DPOG1_HUMAN Deleterious Deleterious
Q9BXW9 FACD2_HUMAN Neutral Neutral
O60931 CTNS_HUMAN Deleterious Deleterious
Q9ULC3 RAB23_HUMAN Neutral Deleterious
P08236 BGLR_HUMAN Deleterious Deleterious
P01130 LDLR_HUMAN Deleterious Deleterious
Q09428 ABCC8_HUMAN Deleterious Deleterious
Q58F21 BRDT_HUMAN Neutral Neutral
Q9NSC2 SALL1_HUMAN Neutral Neutral
Q9UMQ6 CAN11_HUMAN Neutral Neutral
P20930 FILA_HUMAN Neutral Neutral
A6NE01 F186A_HUMAN Neutral Neutral
P00451 FA8_HUMAN Deleterious Deleterious
P14679 TYRO_HUMAN Deleterious Deleterious
Q9Y5H5 PCDA9_HUMAN Neutral Neutral
P02538 K2C6A_HUMAN Neutral Neutral
Q86W24 NAL14_HUMAN Neutral Neutral
Q9UGM3 DMBT1_HUMAN Neutral Neutral
O15537 XLRS1_HUMAN Deleterious Deleterious
P00439 PH4H_HUMAN Deleterious Deleterious
P20813 CP2B6_HUMAN Neutral Neutral
Q02809 PLOD1_HUMAN Deleterious Neutral
Q14680 MELK_HUMAN Neutral Neutral
P78363 ABCA4_HUMAN Deleterious Deleterious
P25440 BRD2_HUMAN Neutral Neutral
Q969F8 KISSR_HUMAN Deleterious Deleterious
P21817 RYR1_HUMAN Deleterious Deleterious
P35475 IDUA_HUMAN Deleterious Deleterious
Q06643 TNFC_HUMAN Neutral Neutral
Q9Y4D2 DGLA_HUMAN Neutral Neutral
Q9UHC9 NPCL1_HUMAN Neutral Neutral
Q9H7M9 GI24_HUMAN Neutral Neutral
P43657 P2RY5_HUMAN Neutral Deleterious
Q9H173 SIL1_HUMAN Neutral Neutral
O76090 BEST1_HUMAN Deleterious Deleterious
Q03405 UPAR_HUMAN Neutral Neutral
P07902 GALT_HUMAN Deleterious Deleterious
Q8N0Y7 PGAM4_HUMAN Neutral Neutral
P16930 FAAA_HUMAN Deleterious Deleterious
P63252 IRK2_HUMAN Deleterious Deleterious
Q8NGT0 O13C9_HUMAN Neutral Neutral
P42771 CD2A1_HUMAN Deleterious Deleterious
Q5JTV8 TOIP1_HUMAN Neutral Neutral
Q30154 2B51_HUMAN Neutral Neutral
Q3ZCN5 OTOGL_HUMAN Neutral Neutral
P79483 2B31_HUMAN Neutral Neutral
P25189 MYP0_HUMAN Deleterious Deleterious
P00480 OTC_HUMAN Deleterious Deleterious
P00451 FA8_HUMAN Deleterious Deleterious
O95292 VAPB_HUMAN Neutral Deleterious
P02730 B3AT_HUMAN Deleterious Deleterious
P56539 CAV3_HUMAN Deleterious Deleterious
Q8NBS3 S4A11_HUMAN Deleterious Deleterious
Q14532 K1H2_HUMAN Neutral Neutral
P12883 MYH7_HUMAN Deleterious Deleterious
P00966 ASSY_HUMAN Deleterious Deleterious
Q9P286 PAK7_HUMAN Neutral Neutral
P02452 CO1A1_HUMAN Deleterious Deleterious
Q9Y5I2 PCDAA_HUMAN Neutral Neutral
Q9NY25 CLC5A_HUMAN Neutral Neutral
O94915 FRYL_HUMAN Neutral Neutral
Q8TAB3 PCD19_HUMAN Neutral Deleterious
P12821 ACE_HUMAN Neutral Neutral
P51508 ZNF81_HUMAN Neutral Deleterious
Q16637 SMN_HUMAN Deleterious Deleterious
P03923 NU6M_HUMAN Deleterious Deleterious
Q13635 PTC1_HUMAN Deleterious Deleterious
Q8WZ42 TITIN_HUMAN Neutral Neutral
P51810 GP143_HUMAN Deleterious Deleterious
P05181 CP2E1_HUMAN Neutral Neutral
Q8NFJ9 BBS1_HUMAN Deleterious Deleterious
Q5T1N1 CA062_HUMAN Neutral Neutral
P02461 CO3A1_HUMAN Deleterious Deleterious
P04000 OPSR_HUMAN Neutral Neutral
Q6IE36 OVOS2_HUMAN Neutral Neutral
P51685 CCR8_HUMAN Neutral Neutral
Q9P2B4 CT2NL_HUMAN Neutral Neutral
P23415 GLRA1_HUMAN Deleterious Deleterious
P10275 ANDR_HUMAN Deleterious Deleterious
P04049 RAF1_HUMAN Deleterious Deleterious
Q00604 NDP_HUMAN Deleterious Deleterious
P30495 1B56_HUMAN Neutral Neutral
Q9C035 TRIM5_HUMAN Neutral Neutral
P49768 PSN1_HUMAN Deleterious Deleterious
P51857 AK1D1_HUMAN Neutral Deleterious
Q9H095 IQCG_HUMAN Neutral Neutral
P51787 KCNQ1_HUMAN Deleterious Deleterious
P10275 ANDR_HUMAN Deleterious Deleterious
Q7Z442 PK1L2_HUMAN Neutral Neutral
P00748 FA12_HUMAN Deleterious Deleterious
P10321 1C07_HUMAN Neutral Neutral
P21728 DRD1_HUMAN Neutral Neutral
Q86UT6 NLRX1_HUMAN Neutral Neutral
Q13520 AQP1_HUMAN Neutral Neutral
P00451 FA8_HUMAN Deleterious Deleterious
Q96QP1 ALPK1_HUMAN Neutral Neutral
P55017 S12A3_HUMAN Deleterious Deleterious
O14830 PPE2_HUMAN Neutral Neutral
P00450 CERU_HUMAN Neutral Neutral
P00451 FA8_HUMAN Deleterious Deleterious
O15273 TELT_HUMAN Deleterious Deleterious
Q9UDY2 ZO2_HUMAN Neutral Neutral
P98161 PKD1_HUMAN Deleterious Deleterious
Q96DW6 S2538_HUMAN Deleterious Deleterious
Q75MW2 ZN767_HUMAN Neutral Neutral
Q9H6A9 PCX3_HUMAN Neutral Neutral
P04637 P53_HUMAN Deleterious Deleterious
P35637 FUS_HUMAN Deleterious Deleterious
O43593 HAIR_HUMAN Neutral Deleterious
Q7L8W6 ATBD4_HUMAN Neutral Neutral
P00480 OTC_HUMAN Deleterious Deleterious
Q6UWM7 GBA3_HUMAN Neutral Neutral
Q13563 PKD2_HUMAN Deleterious Deleterious
P05062 ALDOB_HUMAN Deleterious Deleterious
O75354 ENTP6_HUMAN Neutral Neutral
Q5T2D2 TRML2_HUMAN Neutral Neutral
O14920 IKKB_HUMAN Neutral Neutral
P49748 ACADV_HUMAN Deleterious Deleterious
P35913 PDE6B_HUMAN Deleterious Deleterious
Q8IWV7 UBR1_HUMAN Neutral Deleterious
P54802 ANAG_HUMAN Deleterious Deleterious
P51124 GRAM_HUMAN Neutral Neutral
O75398 DEAF1_HUMAN Deleterious Deleterious
P60410 KR108_HUMAN Neutral Neutral
P12883 MYH7_HUMAN Deleterious Deleterious
P12883 MYH7_HUMAN Deleterious Deleterious
P00451 FA8_HUMAN Deleterious Deleterious
Q00887 PSG9_HUMAN Neutral Neutral
O15264 MK13_HUMAN Neutral Neutral
Q12809 KCNH2_HUMAN Deleterious Deleterious
P21439 MDR3_HUMAN Deleterious Deleterious
Q9NQF3 SERHL_HUMAN Neutral Neutral
Q9H0K1 SIK2_HUMAN Neutral Neutral
Q8N695 SC5A8_HUMAN Neutral Neutral
Q86TS9 RM52_HUMAN Neutral Neutral
P0C671 CF222_HUMAN Neutral Neutral
Q86XJ1 GA2L3_HUMAN Neutral Neutral
P54257 HAP1_HUMAN Neutral Neutral
Q9BYJ1 LOX15_HUMAN Neutral Neutral
Q6PI48 SYDM_HUMAN Deleterious Deleterious
Q6P9F7 LRC8B_HUMAN Neutral Neutral
Q9UBM7 DHCR7_HUMAN Deleterious Deleterious
Q14896 MYPC3_HUMAN Deleterious Deleterious
P00813 ADA_HUMAN Deleterious Deleterious
P43246 MSH2_HUMAN Deleterious Deleterious
P21860 ERBB3_HUMAN Neutral Neutral
P40337 VHL_HUMAN Deleterious Deleterious
Q7Z4N2 TRPM1_HUMAN Neutral Neutral
P00488 F13A_HUMAN Neutral Neutral
O15178 BRAC_HUMAN Neutral Neutral
Q13402 MYO7A_HUMAN Deleterious Deleterious
P00439 PH4H_HUMAN Deleterious Deleterious
P02452 CO1A1_HUMAN Deleterious Deleterious
P29400 CO4A5_HUMAN Deleterious Deleterious
Q9NR33 DPOE4_HUMAN Neutral Neutral
Q9Y4F9 FA65B_HUMAN Neutral Neutral
P98161 PKD1_HUMAN Deleterious Deleterious
P78549 NTHL1_HUMAN Neutral Neutral
Q8N865 CG031_HUMAN Neutral Neutral
P41597 CCR2_HUMAN Neutral Neutral
Q6NX49 ZN544_HUMAN Neutral Neutral
Q75N90 FBN3_HUMAN Neutral Neutral
