# Supplementary material for: Prediction of Deleterious Single Amino Acid Polymorphisms with a Consensus Holdout Sampler
Source: Curr Genomics. 2024 Mar 14;25(3):171–84. doi: 10.2174/0113892029236347240308054538 (PMC11288160; doi:10.2174/0113892029236347240308054538)
Supplement: Supplementary file 1 [file CG-25-171_SD1.zip › CG-25-171_SD1/Supplementary Material 4/K3-Fold_Effect_Prediction.txt]

Protein_Code_1 Protein_Code_2 Predicted_Effect Observed_Effect
Q969R5 LMBL2_HUMAN Neutral Neutral
P50897 PPT1_HUMAN Deleterious Deleterious
Q9H2K0 IF3M_HUMAN Neutral Neutral
P78363 ABCA4_HUMAN Deleterious Deleterious
P04180 LCAT_HUMAN Deleterious Deleterious
P23508 CRCM_HUMAN Deleterious Deleterious
Q56NI9 ESCO2_HUMAN Neutral Deleterious
P02549 SPTA1_HUMAN Deleterious Deleterious
O76024 WFS1_HUMAN Deleterious Deleterious
Q96IW2 SHD_HUMAN Neutral Neutral
P62826 RAN_HUMAN Neutral Neutral
P00451 FA8_HUMAN Deleterious Deleterious
P07196 NFL_HUMAN Deleterious Deleterious
P34913 HYES_HUMAN Neutral Neutral
P35680 HNF1B_HUMAN Deleterious Deleterious
Q8WUM4 PDC6I_HUMAN Neutral Neutral
P35558 PCKGC_HUMAN Neutral Neutral
Q13496 MTM1_HUMAN Deleterious Deleterious
Q93100 KPBB_HUMAN Neutral Deleterious
Q3SXY7 LRIT3_HUMAN Neutral Neutral
P35575 G6PC_HUMAN Deleterious Deleterious
P30613 KPYR_HUMAN Deleterious Deleterious
Q5W0A0 YM007_HUMAN Neutral Neutral
P54278 PMS2_HUMAN Neutral Neutral
Q8N8A8 F169B_HUMAN Neutral Neutral
P03999 OPSB_HUMAN Deleterious Deleterious
P30450 1A26_HUMAN Neutral Neutral
Q9UF12 PROD2_HUMAN Neutral Neutral
O94851 MICA2_HUMAN Neutral Neutral
P29590 PML_HUMAN Neutral Neutral
Q9Y4I1 MYO5A_HUMAN Neutral Neutral
Q6UWN5 LYPD5_HUMAN Neutral Neutral
P25942 TNR5_HUMAN Neutral Deleterious
O75695 XRP2_HUMAN Deleterious Deleterious
Q7Z3Z4 PIWL4_HUMAN Neutral Neutral
Q9UKN8 TF3C4_HUMAN Neutral Neutral
P78504 JAG1_HUMAN Deleterious Deleterious
Q92834 RPGR_HUMAN Deleterious Deleterious
O43808 PM34_HUMAN Neutral Neutral
P05186 PPBT_HUMAN Deleterious Deleterious
P27169 PON1_HUMAN Neutral Neutral
P04637 P53_HUMAN Deleterious Deleterious
Q9NRP7 STK36_HUMAN Neutral Neutral
Q8NBR9 CK072_HUMAN Neutral Neutral
Q5H8C1 FREM1_HUMAN Neutral Neutral
Q8WX94 NALP7_HUMAN Neutral Neutral
Q9BY76 ANGL4_HUMAN Neutral Neutral
P10275 ANDR_HUMAN Deleterious Deleterious
Q3LI54 KR198_HUMAN Neutral Neutral
Q96KR7 PHAR3_HUMAN Neutral Neutral
P78559 MAP1A_HUMAN Neutral Neutral
Q9NZP6 CO002_HUMAN Neutral Neutral
P25445 TNR6_HUMAN Deleterious Deleterious
P51812 KS6A3_HUMAN Deleterious Deleterious
Q8N4C8 MINK1_HUMAN Neutral Neutral
O14832 PAHX_HUMAN Deleterious Deleterious
Q9BVN2 RUSC1_HUMAN Neutral Neutral
P16442 BGAT_HUMAN Neutral Neutral
Q96FC9 DDX11_HUMAN Neutral Neutral
Q9UHW5 GPN3_HUMAN Neutral Neutral
Q96GX9 APIP_HUMAN Neutral Neutral
Q9UGC7 RF1ML_HUMAN Neutral Neutral
Q16572 VACHT_HUMAN Neutral Neutral
P04062 GLCM_HUMAN Deleterious Deleterious
P40692 MLH1_HUMAN Deleterious Neutral
P11362 FGFR1_HUMAN Deleterious Deleterious
Q14896 MYPC3_HUMAN Deleterious Neutral
P01008 IPSP_HUMAN Deleterious Neutral
Q8NB25 F184A_HUMAN Neutral Neutral
P25189 MYP0_HUMAN Deleterious Deleterious
Q02388 CO7A1_HUMAN Deleterious Deleterious
Q9UK53 ING1_HUMAN Deleterious Deleterious
P40337 VHL_HUMAN Deleterious Deleterious
P38936 CDN1A_HUMAN Neutral Neutral
P35520 CBS_HUMAN Deleterious Neutral
O95918 OR2H2_HUMAN Neutral Neutral
Q6PEY2 TBA3E_HUMAN Neutral Neutral
Q12904 AIMP1_HUMAN Neutral Neutral
Q8N146 OR8H3_HUMAN Neutral Neutral
P51787 KCNQ1_HUMAN Deleterious Deleterious
Q09428 ABCC8_HUMAN Deleterious Neutral
P11277 SPTB1_HUMAN Deleterious Deleterious
P55017 S12A3_HUMAN Deleterious Deleterious
P00451 FA8_HUMAN Deleterious Deleterious
P22309 UD11_HUMAN Deleterious Deleterious
P42771 CD2A1_HUMAN Deleterious Deleterious
P35555 FBN1_HUMAN Deleterious Deleterious
P63092 GNAS2_HUMAN Deleterious Deleterious
Q8WZ84 OR8D1_HUMAN Neutral Neutral
Q06187 BTK_HUMAN Deleterious Deleterious
Q9NRC6 SPTN5_HUMAN Neutral Neutral
P08559 ODPA_HUMAN Deleterious Deleterious
Q13873 BMPR2_HUMAN Deleterious Deleterious
Q9H3D4 P63_HUMAN Deleterious Deleterious
P08235 MCR_HUMAN Deleterious Deleterious
P36406 ARD1_HUMAN Neutral Neutral
P28290 SSFA2_HUMAN Neutral Neutral
P00480 OTC_HUMAN Deleterious Deleterious
Q6ZN90 PRAML_HUMAN Neutral Neutral
P04062 GLCM_HUMAN Deleterious Deleterious
P29400 CO4A5_HUMAN Deleterious Deleterious
P35498 SCN1A_HUMAN Deleterious Deleterious
P00439 PH4H_HUMAN Deleterious Deleterious
Q5TH69 BIG3_HUMAN Neutral Neutral
Q92681 RSCA1_HUMAN Neutral Neutral
Q9UNI1 CELA1_HUMAN Neutral Neutral
P11086 PNMT_HUMAN Neutral Neutral
O95436 NPT2B_HUMAN Neutral Deleterious
P04637 P53_HUMAN Deleterious Deleterious
P04062 GLCM_HUMAN Deleterious Deleterious
Q6ZRC1 CD050_HUMAN Neutral Neutral
P42336 PK3CA_HUMAN Deleterious Deleterious
O95970 LGI1_HUMAN Deleterious Deleterious
Q9NQR9 G6PC2_HUMAN Neutral Neutral
Q5T1N1 CA062_HUMAN Neutral Neutral
Q9H4Y5 GSTO2_HUMAN Neutral Neutral
P98161 PKD1_HUMAN Neutral Deleterious
P98170 XIAP_HUMAN Neutral Neutral
P21817 RYR1_HUMAN Deleterious Deleterious
O00206 TLR4_HUMAN Neutral Neutral
P30491 1B53_HUMAN Neutral Neutral
P07225 PROS_HUMAN Deleterious Deleterious
P52952 NKX25_HUMAN Deleterious Deleterious
P10321 1C07_HUMAN Neutral Neutral
Q9NXD2 MTMRA_HUMAN Neutral Neutral
P04114 APOB_HUMAN Neutral Neutral
Q86XP0 PA24D_HUMAN Neutral Neutral
Q86VW2 GEFT_HUMAN Neutral Neutral
P12883 MYH7_HUMAN Deleterious Deleterious
P17040 ZSC20_HUMAN Neutral Neutral
P20807 CAN3_HUMAN Deleterious Deleterious
P04637 P53_HUMAN Deleterious Deleterious
Q92736 RYR2_HUMAN Deleterious Deleterious
P10253 LYAG_HUMAN Deleterious Deleterious
P00480 OTC_HUMAN Deleterious Deleterious
O95528 GTR10_HUMAN Deleterious Deleterious
Q13621 S12A1_HUMAN Neutral Deleterious
Q8WZ42 TITIN_HUMAN Neutral Neutral
P42336 PK3CA_HUMAN Deleterious Deleterious
P11177 ODPB_HUMAN Deleterious Deleterious
Q8WZA1 PMGT1_HUMAN Deleterious Deleterious
O00255 MEN1_HUMAN Deleterious Deleterious
Q99650 OSMR_HUMAN Neutral Neutral
P22888 LSHR_HUMAN Deleterious Neutral
P00740 FA9_HUMAN Deleterious Deleterious
Q12872 SFRS8_HUMAN Neutral Neutral
P21439 MDR3_HUMAN Deleterious Deleterious
Q7Z2W4 ZCCHV_HUMAN Neutral Neutral
Q04656 ATP7A_HUMAN Deleterious Deleterious
Q9BXM7 PINK1_HUMAN Neutral Neutral
P26439 3BHS2_HUMAN Deleterious Deleterious
P30479 1B41_HUMAN Neutral Neutral
P08235 MCR_HUMAN Deleterious Deleterious
P10070 GLI2_HUMAN Deleterious Deleterious
P50897 PPT1_HUMAN Deleterious Deleterious
P10275 ANDR_HUMAN Deleterious Deleterious
P36551 HEM6_HUMAN Deleterious Deleterious
P08236 BGLR_HUMAN Deleterious Deleterious
P09603 CSF1_HUMAN Neutral Neutral
P36551 HEM6_HUMAN Deleterious Deleterious
P54098 DPOG1_HUMAN Deleterious Neutral
P35498 SCN1A_HUMAN Deleterious Deleterious
Q14114 LRP8_HUMAN Neutral Neutral
P82251 BAT1_HUMAN Deleterious Deleterious
P22304 IDS_HUMAN Deleterious Deleterious
Q9BYG7 MSTRO_HUMAN Neutral Neutral
Q5VXU9 CI084_HUMAN Neutral Neutral
Q9NVX0 HAUS2_HUMAN Neutral Neutral
P14679 TYRO_HUMAN Deleterious Deleterious
Q99527 GPER_HUMAN Neutral Neutral
O43196 MSH5_HUMAN Neutral Neutral
P21549 SPYA_HUMAN Deleterious Deleterious
Q9HC29 NOD2_HUMAN Deleterious Deleterious
Q14117 DPYS_HUMAN Deleterious Deleterious
P00451 FA8_HUMAN Deleterious Deleterious
Q9UPA5 BSN_HUMAN Neutral Neutral
O15479 MAGB2_HUMAN Neutral Neutral
P34059 GALNS_HUMAN Deleterious Deleterious
O15118 NPC1_HUMAN Deleterious Deleterious
Q8NHU2 CT026_HUMAN Neutral Neutral
P05062 ALDOB_HUMAN Deleterious Deleterious
P08F94 PKHD1_HUMAN Deleterious Deleterious
Q5VY43 PEAR1_HUMAN Neutral Neutral
O00255 MEN1_HUMAN Deleterious Deleterious
P59282 TPPP2_HUMAN Neutral Neutral
Q8WZ42 TITIN_HUMAN Neutral Neutral
P05186 PPBT_HUMAN Deleterious Deleterious
O14920 IKKB_HUMAN Neutral Neutral
P35555 FBN1_HUMAN Deleterious Deleterious
Q9NXR8 ING3_HUMAN Neutral Deleterious
P35555 FBN1_HUMAN Deleterious Deleterious
P20039 2B1B_HUMAN Neutral Neutral
P32004 L1CAM_HUMAN Deleterious Deleterious
P35520 CBS_HUMAN Deleterious Deleterious
Q68CQ1 CA175_HUMAN Neutral Neutral
Q9P2K1 C2D2A_HUMAN Deleterious Neutral
P25445 TNR6_HUMAN Deleterious Deleterious
P10253 LYAG_HUMAN Deleterious Deleterious
Q9UBZ9 REV1_HUMAN Neutral Neutral
Q9BVX2 T106C_HUMAN Neutral Neutral
O94804 STK10_HUMAN Neutral Deleterious
P04062 GLCM_HUMAN Deleterious Deleterious
P48637 GSHB_HUMAN Deleterious Deleterious
P43003 EAA1_HUMAN Neutral Deleterious
P42771 CD2A1_HUMAN Deleterious Deleterious
Q96LB8 PGRP4_HUMAN Neutral Neutral
Q07837 SLC31_HUMAN Deleterious Deleterious
Q9HB65 ELL3_HUMAN Neutral Neutral
Q8TCG1 CIP2A_HUMAN Neutral Neutral
P10635 CP2D6_HUMAN Neutral Neutral
P08100 OPSD_HUMAN Deleterious Deleterious
P15144 AMPN_HUMAN Neutral Neutral
P08684 CP3A4_HUMAN Neutral Neutral
P98161 PKD1_HUMAN Neutral Deleterious
O14686 MLL2_HUMAN Neutral Neutral
Q9Y217 MTMR6_HUMAN Neutral Neutral
Q15067 ACOX1_HUMAN Deleterious Neutral
Q8IWD5 MFS6L_HUMAN Neutral Neutral
P07902 GALT_HUMAN Deleterious Deleterious
P15918 RAG1_HUMAN Deleterious Deleterious
P07602 SAP_HUMAN Deleterious Deleterious
P19099 C11B2_HUMAN Deleterious Neutral
P50897 PPT1_HUMAN Deleterious Deleterious
Q29983 MICA_HUMAN Neutral Neutral
Q96RW7 HMCN1_HUMAN Neutral Neutral
P05155 IC1_HUMAN Deleterious Deleterious
P42261 GRIA1_HUMAN Neutral Neutral
P17813 EGLN_HUMAN Deleterious Deleterious
O60674 JAK2_HUMAN Neutral Neutral
P30154 2AAB_HUMAN Deleterious Deleterious
Q9BYQ7 KRA41_HUMAN Neutral Neutral
Q9Y4G6 TLN2_HUMAN Neutral Neutral
Q8NGR5 OR1L4_HUMAN Neutral Neutral
Q9H707 ZN552_HUMAN Neutral Neutral
O95425 SVIL_HUMAN Neutral Neutral
O94761 RECQ4_HUMAN Neutral Neutral
P81133 SIM1_HUMAN Neutral Neutral
Q13286 CLN3_HUMAN Deleterious Deleterious
Q9H251 CAD23_HUMAN Deleterious Deleterious
P04637 P53_HUMAN Deleterious Deleterious
P07202 PERT_HUMAN Deleterious Deleterious
P22735 TGM1_HUMAN Deleterious Deleterious
P42771 CD2A1_HUMAN Deleterious Deleterious
Q9NZ56 FMN2_HUMAN Neutral Neutral
P02533 K1C14_HUMAN Deleterious Deleterious
P80108 PHLD_HUMAN Neutral Neutral
P13569 CFTR_HUMAN Deleterious Deleterious
P00451 FA8_HUMAN Deleterious Deleterious
P04275 VWF_HUMAN Deleterious Deleterious
O00220 TR10A_HUMAN Neutral Neutral
P38398 BRCA1_HUMAN Deleterious Deleterious
Q13470 TNK1_HUMAN Neutral Neutral
O15118 NPC1_HUMAN Deleterious Deleterious
Q9BXI9 C1QT6_HUMAN Neutral Neutral
O95343 SIX3_HUMAN Deleterious Deleterious
P41231 P2RY2_HUMAN Neutral Neutral
Q16394 EXT1_HUMAN Deleterious Deleterious
Q9P2T0 THEG_HUMAN Neutral Neutral
Q96S66 CLCC1_HUMAN Neutral Neutral
P52952 NKX25_HUMAN Deleterious Deleterious
P33897 ABCD1_HUMAN Deleterious Deleterious
Q7Z333 SETX_HUMAN Deleterious Deleterious
P0C7P3 SLN14_HUMAN Neutral Neutral
Q9P1Y6 PHRF1_HUMAN Neutral Neutral
P22304 IDS_HUMAN Deleterious Deleterious
Q9H488 OFUT1_HUMAN Neutral Neutral
P13645 K1C10_HUMAN Deleterious Deleterious
Q5JST6 EFHC2_HUMAN Neutral Neutral
Q86W24 NAL14_HUMAN Neutral Neutral
Q9Y520 BA2D1_HUMAN Neutral Neutral
P20933 ASPG_HUMAN Deleterious Deleterious
P09917 LOX5_HUMAN Neutral Neutral
Q9NTG1 PKDRE_HUMAN Neutral Neutral
Q6XZF7 DNMBP_HUMAN Neutral Neutral
P02458 CO2A1_HUMAN Deleterious Deleterious
P17936 IBP3_HUMAN Neutral Neutral
P08559 ODPA_HUMAN Deleterious Deleterious
Q8NBS3 S4A11_HUMAN Deleterious Neutral
Q01955 CO4A3_HUMAN Deleterious Deleterious
Q8NGS6 O13C3_HUMAN Neutral Neutral
Q9UIE0 ZN230_HUMAN Neutral Neutral
P29597 TYK2_HUMAN Neutral Neutral
P06280 AGAL_HUMAN Deleterious Deleterious
P05014 IFNA4_HUMAN Neutral Neutral
Q9HBW9 ELTD1_HUMAN Neutral Neutral
Q8WWQ8 STAB2_HUMAN Neutral Neutral
Q9NVC6 MED17_HUMAN Neutral Neutral
P30518 V2R_HUMAN Deleterious Deleterious
Q92838 EDA_HUMAN Deleterious Deleterious
Q13360 ZN177_HUMAN Neutral Neutral
Q16586 SGCA_HUMAN Deleterious Deleterious
P07902 GALT_HUMAN Deleterious Deleterious
Q6NT32 EST7_HUMAN Neutral Neutral
P60201 MYPR_HUMAN Deleterious Deleterious
Q9UBS5 GABR1_HUMAN Neutral Neutral
P60891 PRPS1_HUMAN Deleterious Deleterious
Q9HAW8 UD110_HUMAN Neutral Neutral
O60934 NBN_HUMAN Neutral Neutral
P02766 TTHY_HUMAN Deleterious Deleterious
O60383 GDF9_HUMAN Neutral Deleterious
Q7L0Y3 MRRP1_HUMAN Neutral Neutral
P32004 L1CAM_HUMAN Deleterious Deleterious
Q9H9V9 JMJD4_HUMAN Neutral Neutral
Q9NR46 SHLB2_HUMAN Neutral Neutral
P82251 BAT1_HUMAN Deleterious Deleterious
Q96KP4 CNDP2_HUMAN Neutral Neutral
P00387 NB5R3_HUMAN Deleterious Deleterious
Q96JM3 ZN828_HUMAN Neutral Neutral
Q9Y618 NCOR2_HUMAN Neutral Neutral
Q9UGI9 AAKG3_HUMAN Neutral Neutral
Q14656 TM187_HUMAN Neutral Neutral
P12694 ODBA_HUMAN Deleterious Deleterious
P78363 ABCA4_HUMAN Deleterious Deleterious
A2VEC9 SSPO_HUMAN Neutral Neutral
P07949 RET_HUMAN Deleterious Neutral
Q9BY07 S4A5_HUMAN Neutral Neutral
P08034 CXB1_HUMAN Deleterious Deleterious
P51587 BRCA2_HUMAN Deleterious Deleterious
Q99081 HTF4_HUMAN Neutral Neutral
Q9H8Y8 GORS2_HUMAN Neutral Neutral
Q14185 DOCK1_HUMAN Neutral Neutral
Q9P273 TEN3_HUMAN Neutral Neutral
Q9UQ90 SPG7_HUMAN Neutral Neutral
Q9UBW5 BIN2_HUMAN Neutral Neutral
P35670 ATP7B_HUMAN Deleterious Deleterious
Q13415 ORC1_HUMAN Neutral Neutral
Q8NI36 WDR36_HUMAN Deleterious Deleterious
P25054 APC_HUMAN Deleterious Neutral
O14522 PTPRT_HUMAN Deleterious Deleterious
Q9UGU0 TCF20_HUMAN Neutral Neutral
Q9H6Y5 MAGIX_HUMAN Neutral Neutral
Q06187 BTK_HUMAN Deleterious Deleterious
P50539 MXI1_HUMAN Neutral Deleterious
P08697 A2AP_HUMAN Neutral Neutral
P12883 MYH7_HUMAN Deleterious Deleterious
Q8WUP2 FBLI1_HUMAN Neutral Neutral
P11509 CP2A6_HUMAN Neutral Neutral
P54802 ANAG_HUMAN Deleterious Deleterious
Q9H583 HEAT1_HUMAN Neutral Neutral
P35498 SCN1A_HUMAN Deleterious Deleterious
Q6NY19 KANK3_HUMAN Neutral Neutral
O43186 CRX_HUMAN Deleterious Deleterious
P41181 AQP2_HUMAN Deleterious Deleterious
Q02388 CO7A1_HUMAN Deleterious Deleterious
P10275 ANDR_HUMAN Deleterious Deleterious
Q9UL59 ZN214_HUMAN Neutral Neutral
P43246 MSH2_HUMAN Deleterious Deleterious
P13647 K2C5_HUMAN Deleterious Deleterious
P06280 AGAL_HUMAN Deleterious Deleterious
P04275 VWF_HUMAN Deleterious Deleterious
O75923 DYSF_HUMAN Deleterious Deleterious
O76090 BEST1_HUMAN Deleterious Deleterious
Q02218 ODO1_HUMAN Neutral Neutral
Q9NYB0 TE2IP_HUMAN Neutral Neutral
O15118 NPC1_HUMAN Deleterious Deleterious
Q9H3D4 P63_HUMAN Deleterious Deleterious
Q5THR3 EFCB6_HUMAN Neutral Neutral
Q9HC29 NOD2_HUMAN Deleterious Deleterious
P15313 VATB1_HUMAN Deleterious Deleterious
Q14524 SCN5A_HUMAN Deleterious Deleterious
P25024 CXCR1_HUMAN Neutral Neutral
Q5VY09 IER5_HUMAN Neutral Neutral
Q8IWZ3 ANKH1_HUMAN Neutral Neutral
P35498 SCN1A_HUMAN Deleterious Deleterious
Q9H992 MARH7_HUMAN Neutral Neutral
P59535 T2R40_HUMAN Neutral Neutral
Q2M3G0 ABCB5_HUMAN Neutral Neutral
Q9UBZ9 REV1_HUMAN Neutral Neutral
P11217 PYGM_HUMAN Deleterious Deleterious
P51149 RAB7A_HUMAN Deleterious Deleterious
P25189 MYP0_HUMAN Deleterious Deleterious
P08397 HEM3_HUMAN Deleterious Deleterious
P15056 BRAF1_HUMAN Deleterious Deleterious
P15848 ARSB_HUMAN Deleterious Deleterious
P10586 PTPRF_HUMAN Neutral Neutral
Q14028 CNGB1_HUMAN Neutral Neutral
Q8IVL1 NAV2_HUMAN Neutral Neutral
O60711 LPXN_HUMAN Neutral Neutral
Q8NEZ3 WDR19_HUMAN Neutral Neutral
P49768 PSN1_HUMAN Deleterious Deleterious
P35475 IDUA_HUMAN Deleterious Deleterious
P10275 ANDR_HUMAN Deleterious Deleterious
Q9P2N4 ATS9_HUMAN Neutral Neutral
P82912 RT11_HUMAN Neutral Neutral
Q29980 MICB_HUMAN Neutral Neutral
Q02952 AKA12_HUMAN Neutral Neutral
P55211 CASP9_HUMAN Neutral Neutral
Q8NFI3 ENASE_HUMAN Neutral Neutral
Q13315 ATM_HUMAN Neutral Neutral
Q8N130 NPT2C_HUMAN Neutral Deleterious
Q86UK0 ABCAC_HUMAN Deleterious Neutral
P25189 MYP0_HUMAN Deleterious Deleterious
P01031 CO5_HUMAN Neutral Neutral
O75398 DEAF1_HUMAN Deleterious Deleterious
Q8TD19 NEK9_HUMAN Neutral Neutral
P10253 LYAG_HUMAN Deleterious Neutral
P08034 CXB1_HUMAN Deleterious Deleterious
O15118 NPC1_HUMAN Deleterious Deleterious
Q14050 CO9A3_HUMAN Neutral Neutral
P41181 AQP2_HUMAN Deleterious Deleterious
P11150 LIPC_HUMAN Neutral Neutral
Q9BXF3 CECR2_HUMAN Neutral Neutral
O75072 FKTN_HUMAN Neutral Neutral
Q16281 CNGA3_HUMAN Deleterious Deleterious
Q9HBK9 AS3MT_HUMAN Neutral Neutral
Q9BYH8 IKBZ_HUMAN Neutral Neutral
P36896 ACV1B_HUMAN Deleterious Neutral
P41235 HNF4A_HUMAN Deleterious Deleterious
Q03519 TAP2_HUMAN Neutral Neutral
Q92947 GCDH_HUMAN Deleterious Deleterious
Q9NPJ1 MKKS_HUMAN Deleterious Deleterious
Q92736 RYR2_HUMAN Deleterious Deleterious
P37023 ACVL1_HUMAN Deleterious Deleterious
O43435 TBX1_HUMAN Deleterious Deleterious
Q8WVX3 CD003_HUMAN Neutral Neutral
Q92838 EDA_HUMAN Deleterious Deleterious
Q07812 BAX_HUMAN Deleterious Deleterious
Q14588 ZN234_HUMAN Neutral Neutral
Q9C0D4 Z518B_HUMAN Neutral Neutral
P56715 RP1_HUMAN Neutral Neutral
P13569 CFTR_HUMAN Deleterious Deleterious
P54803 GALC_HUMAN Deleterious Neutral
P16520 GBB3_HUMAN Neutral Neutral
Q3MIV0 KR221_HUMAN Neutral Neutral
O60260 PRKN2_HUMAN Deleterious Neutral
Q99697 PITX2_HUMAN Deleterious Deleterious
Q96L73 NSD1_HUMAN Deleterious Deleterious
P08034 CXB1_HUMAN Deleterious Deleterious
Q16281 CNGA3_HUMAN Deleterious Deleterious
Q96BN6 F149B_HUMAN Neutral Neutral
P08514 ITA2B_HUMAN Deleterious Deleterious
O94761 RECQ4_HUMAN Neutral Neutral
Q96MT4 CF195_HUMAN Neutral Neutral
Q8TCB6 O51E1_HUMAN Neutral Neutral
P05783 K1C18_HUMAN Deleterious Deleterious
O15305 PMM2_HUMAN Deleterious Deleterious
P16473 TSHR_HUMAN Deleterious Deleterious
Q9UNH6 SNX7_HUMAN Neutral Neutral
Q01453 PMP22_HUMAN Deleterious Deleterious
Q14653 IRF3_HUMAN Neutral Neutral
P78524 ST5_HUMAN Neutral Neutral
P32004 L1CAM_HUMAN Deleterious Neutral
Q16589 CCNG2_HUMAN Neutral Neutral
Q8TAF8 TMHS_HUMAN Neutral Deleterious
Q92889 XPF_HUMAN Neutral Neutral
P23942 PRPH2_HUMAN Deleterious Deleterious
Q8IU80 TMPS6_HUMAN Neutral Deleterious
P11217 PYGM_HUMAN Deleterious Deleterious
Q9UEF7 KLOT_HUMAN Neutral Neutral
P01008 ANT3_HUMAN Deleterious Deleterious
O60260 PRKN2_HUMAN Deleterious Deleterious
Q8TB45 DEPD6_HUMAN Neutral Neutral
Q14376 GALE_HUMAN Deleterious Deleterious
Q9Y6X8 ZHX2_HUMAN Neutral Neutral
P25116 PAR1_HUMAN Neutral Neutral
O75164 KDM4A_HUMAN Neutral Neutral
Q9NS23 RASF1_HUMAN Neutral Neutral
O75445 USH2A_HUMAN Deleterious Deleterious
P01116 RASK_HUMAN Deleterious Deleterious
Q9P255 ZN492_HUMAN Neutral Neutral
Q8IYU4 UBQLN_HUMAN Neutral Neutral
P06280 AGAL_HUMAN Deleterious Deleterious
Q96RL7 VP13A_HUMAN Neutral Neutral
Q96EW2 HBAP1_HUMAN Neutral Neutral
P19099 C11B2_HUMAN Deleterious Deleterious
P04637 P53_HUMAN Deleterious Deleterious
O94921 PFTK1_HUMAN Neutral Deleterious
P21549 SPYA_HUMAN Deleterious Deleterious
P02452 CO1A1_HUMAN Deleterious Deleterious
Q5T3J3 CA103_HUMAN Neutral Neutral
Q99973 TEP1_HUMAN Neutral Neutral
P25445 TNR6_HUMAN Deleterious Deleterious
P35555 FBN1_HUMAN Deleterious Deleterious
P00966 ASSY_HUMAN Deleterious Deleterious
P08034 CXB1_HUMAN Deleterious Deleterious
P35680 HNF1B_HUMAN Deleterious Deleterious
Q96P20 NALP3_HUMAN Deleterious Deleterious
Q8NFU7 TET1_HUMAN Neutral Neutral
Q05513 KPCZ_HUMAN Neutral Neutral
Q9Y5P8 P2R3B_HUMAN Neutral Neutral
Q14929 ZN169_HUMAN Neutral Neutral
P35475 IDUA_HUMAN Deleterious Deleterious
P30486 1B48_HUMAN Neutral Neutral
Q6AWC2 WWC2_HUMAN Neutral Neutral
O15439 MRP4_HUMAN Neutral Neutral
Q6N021 TET2_HUMAN Neutral Neutral
Q7Z572 SPT21_HUMAN Neutral Neutral
Q02388 CO7A1_HUMAN Deleterious Deleterious
Q86TH1 ATL2_HUMAN Deleterious Deleterious
Q16637 SMN_HUMAN Deleterious Deleterious
P55017 S12A3_HUMAN Deleterious Deleterious
Q8N0W3 FUK_HUMAN Neutral Neutral
Q07000 1C15_HUMAN Neutral Neutral
Q8WZ42 TITIN_HUMAN Neutral Neutral
P13942 COBA2_HUMAN Neutral Neutral
P04062 GLCM_HUMAN Deleterious Deleterious
P19022 CADH2_HUMAN Neutral Neutral
Q5JRX3 PREP_HUMAN Neutral Neutral
Q6P1M3 L2GL2_HUMAN Neutral Neutral
P02753 APOD_HUMAN Neutral Neutral
P21217 FUT3_HUMAN Neutral Neutral
Q96RT7 GCP6_HUMAN Neutral Neutral
P35670 ATP7B_HUMAN Deleterious Deleterious
P42336 PK3CA_HUMAN Deleterious Deleterious
Q14692 BMS1_HUMAN Neutral Neutral
Q15652 JHD2C_HUMAN Neutral Neutral
P61956 SUMO2_HUMAN Neutral Neutral
P36021 MOT8_HUMAN Deleterious Deleterious
Q8TBE3 CE040_HUMAN Neutral Neutral
P04637 P53_HUMAN Deleterious Deleterious
Q9Y5I7 CLD16_HUMAN Deleterious Deleterious
P00451 FA8_HUMAN Deleterious Deleterious
P35637 FUS_HUMAN Deleterious Deleterious
P06213 INSR_HUMAN Deleterious Deleterious
P10275 ANDR_HUMAN Deleterious Deleterious
P07949 RET_HUMAN Deleterious Deleterious
Q9Y6A1 POMT1_HUMAN Deleterious Deleterious
P25189 MYP0_HUMAN Deleterious Deleterious
P21817 RYR1_HUMAN Deleterious Deleterious
O95180 CAC1H_HUMAN Deleterious Deleterious
P02768 ALBU_HUMAN Neutral Deleterious
Q01453 PMP22_HUMAN Deleterious Neutral
O75197 LRP5_HUMAN Deleterious Neutral
P02452 CO1A1_HUMAN Deleterious Deleterious
O14522 PTPRT_HUMAN Deleterious Deleterious
P16473 TSHR_HUMAN Deleterious Deleterious
P49917 DNLI4_HUMAN Neutral Deleterious
P26367 PAX6_HUMAN Deleterious Deleterious
A4D2G3 O2A25_HUMAN Neutral Neutral
Q53EL9 SEZ6_HUMAN Neutral Neutral
Q92947 GCDH_HUMAN Deleterious Deleterious
Q8NBP7 PCSK9_HUMAN Neutral Neutral
P41180 CASR_HUMAN Deleterious Deleterious
P49821 NDUV1_HUMAN Deleterious Deleterious
Q8N9W5 CS051_HUMAN Neutral Neutral
P06132 DCUP_HUMAN Deleterious Deleterious
Q8IV63 VRK3_HUMAN Neutral Neutral
P16144 ITB4_HUMAN Deleterious Deleterious
Q8TAM1 BBS10_HUMAN Deleterious Neutral
P21359 NF1_HUMAN Deleterious Deleterious
P04062 GLCM_HUMAN Deleterious Deleterious
P21439 MDR3_HUMAN Deleterious Deleterious
Q9BWT7 CAR10_HUMAN Neutral Neutral
O60344 ECE2_HUMAN Neutral Neutral
Q9BU61 NDUF3_HUMAN Neutral Deleterious
O95475 SIX6_HUMAN Neutral Neutral
P21359 NF1_HUMAN Deleterious Deleterious
Q9BZD2 S29A3_HUMAN Neutral Neutral
P60014 KR10A_HUMAN Neutral Neutral
P34949 MPI_HUMAN Deleterious Deleterious
P78363 ABCA4_HUMAN Deleterious Deleterious
Q96T60 PNKP_HUMAN Neutral Neutral
P06213 INSR_HUMAN Deleterious Deleterious
Q15582 BGH3_HUMAN Deleterious Deleterious
P21359 NF1_HUMAN Deleterious Deleterious
P22033 MUTA_HUMAN Deleterious Deleterious
Q13608 PEX6_HUMAN Neutral Deleterious
P0CW24 PNM6A_HUMAN Neutral Neutral
P04637 P53_HUMAN Deleterious Deleterious
Q92889 XPF_HUMAN Neutral Neutral
P02751 FINC_HUMAN Neutral Deleterious
P59942 MCCD1_HUMAN Neutral Neutral
Q9Y3Z3 SAMH1_HUMAN Deleterious Deleterious
P01112 RASH_HUMAN Deleterious Deleterious
P40121 CAPG_HUMAN Neutral Neutral
Q9Y619 ORNT1_HUMAN Deleterious Deleterious
P08922 ROS_HUMAN Neutral Neutral
P05106 ITB3_HUMAN Deleterious Deleterious
P06858 LIPL_HUMAN Deleterious Neutral
Q92947 GCDH_HUMAN Deleterious Deleterious
O95972 BMP15_HUMAN Deleterious Deleterious
P62508 ERR3_HUMAN Neutral Neutral
Q14896 MYPC3_HUMAN Deleterious Deleterious
P03952 KLKB1_HUMAN Neutral Neutral
O00533 CHL1_HUMAN Neutral Neutral
P30486 1B48_HUMAN Neutral Neutral
Q9UBS0 KS6B2_HUMAN Neutral Neutral
P40337 VHL_HUMAN Deleterious Deleterious
Q9Y5G9 PCDG4_HUMAN Neutral Neutral
P35222 CTNB1_HUMAN Deleterious Deleterious
P32298 GRK4_HUMAN Neutral Neutral
P00966 ASSY_HUMAN Deleterious Deleterious
P41180 CASR_HUMAN Deleterious Deleterious
Q96JM4 LRIQ1_HUMAN Neutral Neutral
P12724 ECP_HUMAN Neutral Neutral
P04062 GLCM_HUMAN Deleterious Deleterious
P42898 MTHR_HUMAN Deleterious Deleterious
Q8N3K9 CMYA5_HUMAN Neutral Neutral
P20807 CAN3_HUMAN Deleterious Deleterious
P56851 EP3B_HUMAN Neutral Neutral
Q6ZVT0 TTL10_HUMAN Neutral Neutral
P08686 CP21A_HUMAN Deleterious Deleterious
P51787 KCNQ1_HUMAN Deleterious Deleterious
Q9TNN7 1C05_HUMAN Neutral Neutral
P42336 PK3CA_HUMAN Deleterious Deleterious
P02461 CO3A1_HUMAN Deleterious Deleterious
P06276 CHLE_HUMAN Deleterious Deleterious
Q68DY1 ZN626_HUMAN Neutral Neutral
Q06187 BTK_HUMAN Deleterious Deleterious
Q8NA82 MARHA_HUMAN Neutral Neutral
O15397 IPO8_HUMAN Neutral Neutral
Q9UGM3 DMBT1_HUMAN Neutral Neutral
Q9UBK8 MTRR_HUMAN Neutral Neutral
P29965 CD40L_HUMAN Deleterious Deleterious
P06213 INSR_HUMAN Deleterious Deleterious
P55268 LAMB2_HUMAN Deleterious Neutral
P16930 FAAA_HUMAN Deleterious Deleterious
Q7L0X2 CC044_HUMAN Neutral Neutral
P23280 CAH6_HUMAN Neutral Neutral
Q92889 XPF_HUMAN Neutral Deleterious
P55289 CAD12_HUMAN Neutral Neutral
P42771 CD2A1_HUMAN Deleterious Neutral
P24821 TENA_HUMAN Neutral Neutral
P40926 MDHM_HUMAN Neutral Neutral
O95153 RIMB1_HUMAN Neutral Neutral
Q7RTP6 MICA3_HUMAN Neutral Neutral
P00451 FA8_HUMAN Deleterious Deleterious
Q9P206 K1522_HUMAN Neutral Neutral
P50750 CDK9_HUMAN Neutral Neutral
P54802 ANAG_HUMAN Deleterious Deleterious
A0AVI4 TM129_HUMAN Neutral Neutral
P02461 CO3A1_HUMAN Deleterious Deleterious
P04000 OPSR_HUMAN Neutral Neutral
P40337 VHL_HUMAN Deleterious Deleterious
Q5S007 LRRK2_HUMAN Deleterious Deleterious
Q8TCY9 URG4_HUMAN Neutral Neutral
Q92665 RT31_HUMAN Neutral Neutral
Q7Z3S9 NT2NL_HUMAN Neutral Neutral
P25445 TNR6_HUMAN Deleterious Neutral
Q06278 ADO_HUMAN Neutral Neutral
Q9H3M7 TXNIP_HUMAN Neutral Neutral
P13569 CFTR_HUMAN Deleterious Deleterious
Q9NRG9 AAAS_HUMAN Deleterious Deleterious
P08034 CXB1_HUMAN Deleterious Deleterious
O75343 GCYB2_HUMAN Neutral Neutral
P25929 NPY1R_HUMAN Neutral Neutral
P40692 MLH1_HUMAN Deleterious Deleterious
Q08426 ECHP_HUMAN Neutral Neutral
O15118 NPC1_HUMAN Deleterious Deleterious
Q9BY76 ANGL4_HUMAN Neutral Neutral
P05177 CP1A2_HUMAN Neutral Neutral
O15118 NPC1_HUMAN Deleterious Deleterious
P08709 FA7_HUMAN Neutral Neutral
P30518 V2R_HUMAN Deleterious Deleterious
P31150 GDIA_HUMAN Deleterious Deleterious
O43736 ITM2A_HUMAN Neutral Neutral
Q9UHC6 CNTP2_HUMAN Neutral Neutral
P32189 GLPK_HUMAN Neutral Deleterious
P28329 CLAT_HUMAN Neutral Deleterious
P31213 S5A2_HUMAN Deleterious Deleterious
Q8IVS8 GLCTK_HUMAN Neutral Neutral
P20930 FILA_HUMAN Neutral Neutral
Q68DK2 ZFY26_HUMAN Neutral Neutral
P58335 ANTR2_HUMAN Deleterious Deleterious
Q9BW71 HIRP3_HUMAN Neutral Neutral
O94804 STK10_HUMAN Neutral Neutral
Q8NGQ5 OR9Q1_HUMAN Neutral Neutral
Q9H330 CI005_HUMAN Neutral Neutral
P53778 MK12_HUMAN Neutral Neutral
P00439 PH4H_HUMAN Deleterious Deleterious
P11413 G6PD_HUMAN Deleterious Deleterious
P51587 BRCA2_HUMAN Deleterious Deleterious
Q6ZUB1 CI079_HUMAN Neutral Neutral
Q8WWL7 CCNB3_HUMAN Neutral Neutral
P00451 FA8_HUMAN Deleterious Deleterious
P43005 EAA3_HUMAN Neutral Neutral
Q9NSB2 KRT84_HUMAN Neutral Neutral
P58418 CLRN1_HUMAN Deleterious Deleterious
Q9H4D5 NXF3_HUMAN Neutral Neutral
Q99697 PITX2_HUMAN Deleterious Deleterious
O95970 LGI1_HUMAN Deleterious Deleterious
Q13144 EI2BE_HUMAN Deleterious Deleterious
Q13183 S13A2_HUMAN Neutral Neutral
Q8N2Y8 RUSC2_HUMAN Neutral Neutral
O15118 NPC1_HUMAN Deleterious Deleterious
P54315 LIPR1_HUMAN Neutral Neutral
Q15617 OR8G1_HUMAN Neutral Neutral
Q9Y5H9 PCDA2_HUMAN Neutral Neutral
Q504Q3 PAN2_HUMAN Neutral Neutral
P11362 FGFR1_HUMAN Deleterious Deleterious
O43918 AIRE_HUMAN Deleterious Deleterious
Q9H3S7 PTN23_HUMAN Neutral Deleterious
Q9H251 CAD23_HUMAN Deleterious Deleterious
Q09470 KCNA1_HUMAN Deleterious Deleterious
P41181 AQP2_HUMAN Deleterious Deleterious
Q6ZMW2 ZN782_HUMAN Neutral Neutral
Q5S007 LRRK2_HUMAN Deleterious Deleterious
P57727 TMPS3_HUMAN Neutral Neutral
P08123 CO1A2_HUMAN Deleterious Neutral
Q99640 PMYT1_HUMAN Neutral Neutral
P04637 P53_HUMAN Deleterious Deleterious
Q8N883 ZN614_HUMAN Neutral Neutral
O15118 NPC1_HUMAN Deleterious Deleterious
Q8TBC4 UBA3_HUMAN Neutral Neutral
P05165 PCCA_HUMAN Deleterious Deleterious
P33897 ABCD1_HUMAN Deleterious Deleterious
P08603 CFAH_HUMAN Deleterious Neutral
O75444 MAF_HUMAN Neutral Deleterious
Q8NG06 TRI58_HUMAN Neutral Neutral
Q9NY28 GALT8_HUMAN Neutral Neutral
O75712 CXB3_HUMAN Deleterious Deleterious
P46777 RL5_HUMAN Neutral Deleterious
P02545 LMNA_HUMAN Deleterious Deleterious
P15529 MCP_HUMAN Neutral Deleterious
P04180 LCAT_HUMAN Deleterious Neutral
Q96RK4 BBS4_HUMAN Deleterious Neutral
P25189 MYP0_HUMAN Deleterious Deleterious
O60449 LY75_HUMAN Neutral Neutral
Q15051 IQCB1_HUMAN Neutral Neutral
P52333 JAK3_HUMAN Deleterious Deleterious
P36269 GGT5_HUMAN Neutral Neutral
O43822 CU002_HUMAN Neutral Neutral
Q04912 RON_HUMAN Neutral Neutral
P04062 GLCM_HUMAN Deleterious Deleterious
O60678 ANM3_HUMAN Neutral Neutral
Q8IUD2 RB6I2_HUMAN Neutral Neutral
P16188 1A30_HUMAN Neutral Neutral
Q8IYL9 PSYR_HUMAN Neutral Neutral
P52333 JAK3_HUMAN Deleterious Deleterious
P49815 TSC2_HUMAN Deleterious Deleterious
Q92736 RYR2_HUMAN Deleterious Deleterious
P01909 HA25_HUMAN Neutral Neutral
P04629 NTRK1_HUMAN Deleterious Neutral
P45954 ACDSB_HUMAN Neutral Neutral
P13569 CFTR_HUMAN Deleterious Deleterious
Q9H3S1 SEM4A_HUMAN Neutral Deleterious
Q9H633 RPP21_HUMAN Neutral Neutral
Q9BYK8 PR285_HUMAN Neutral Neutral
O76024 WFS1_HUMAN Deleterious Deleterious
Q8NGG2 OR5T2_HUMAN Neutral Neutral
P00451 FA8_HUMAN Deleterious Deleterious
O14958 CASQ2_HUMAN Neutral Deleterious
Q13023 AKAP6_HUMAN Neutral Neutral
P07992 ERCC1_HUMAN Deleterious Neutral
Q9P0M9 RM27_HUMAN Neutral Neutral
O60437 PEPL_HUMAN Neutral Neutral
Q9BX66 SRBS1_HUMAN Neutral Neutral
Q6P1A2 MBOA5_HUMAN Neutral Neutral
P01011 AACT_HUMAN Neutral Neutral
P56159 GFRA1_HUMAN Neutral Neutral
Q9Y6H6 KCNE3_HUMAN Neutral Deleterious
Q14114 LRP8_HUMAN Neutral Neutral
Q9NX02 NALP2_HUMAN Neutral Neutral
P38398 BRCA1_HUMAN Deleterious Deleterious
Q9H8H2 DDX31_HUMAN Neutral Neutral
P51787 KCNQ1_HUMAN Deleterious Deleterious
P10275 ANDR_HUMAN Deleterious Deleterious
P35556 FBN1_HUMAN Deleterious Neutral
P08183 MDR1_HUMAN Neutral Neutral
Q8N1I0 DOCK4_HUMAN Neutral Neutral
Q8WZ42 TITIN_HUMAN Neutral Neutral
Q8NGV5 O13D1_HUMAN Neutral Neutral
Q8WTS1 ABHD5_HUMAN Deleterious Deleterious
Q09428 ABCC8_HUMAN Deleterious Deleterious
P01909 HA25_HUMAN Neutral Neutral
Q92915 FGF14_HUMAN Neutral Neutral
P21439 MDR3_HUMAN Deleterious Deleterious
Q96AA3 RFT1_HUMAN Neutral Neutral
Q9Y672 ALG6_HUMAN Neutral Deleterious
P50747 BPL1_HUMAN Deleterious Deleterious
P40337 VHL_HUMAN Deleterious Deleterious
P14598 NCF1_HUMAN Neutral Deleterious
Q9NRX1 PNO1_HUMAN Neutral Neutral
P08034 CXB1_HUMAN Deleterious Deleterious
Q9UBP0 SPAST_HUMAN Deleterious Deleterious
P00451 FA8_HUMAN Deleterious Deleterious
Q99575 POP1_HUMAN Neutral Neutral
P40225 TPO_HUMAN Neutral Neutral
Q9BSK1 ZN577_HUMAN Neutral Neutral
Q00056 HXA4_HUMAN Neutral Neutral
P40337 VHL_HUMAN Deleterious Deleterious
P30481 1B44_HUMAN Neutral Neutral
P12883 MYH7_HUMAN Deleterious Deleterious
P14902 I23O1_HUMAN Neutral Neutral
O15120 PLCB_HUMAN Deleterious Deleterious
P42858 HD_HUMAN Neutral Neutral
P13569 CFTR_HUMAN Deleterious Deleterious
Q9HD67 MYO10_HUMAN Neutral Neutral
P35520 CBS_HUMAN Deleterious Deleterious
Q16678 CP1B1_HUMAN Deleterious Deleterious
P36896 ACV1B_HUMAN Deleterious Neutral
O15118 NPC1_HUMAN Deleterious Deleterious
Q99697 PITX2_HUMAN Deleterious Deleterious
P54802 ANAG_HUMAN Deleterious Deleterious
O43790 KRT86_HUMAN Deleterious Deleterious
Q02127 PYRD_HUMAN Neutral Neutral
Q99519 NEUR1_HUMAN Deleterious Deleterious
Q9Y490 TLN1_HUMAN Neutral Neutral
P08F94 PKHD1_HUMAN Deleterious Deleterious
Q86VF7 NRAP_HUMAN Neutral Neutral
Q6IPM2 IQCE_HUMAN Neutral Neutral
Q8NGS0 OR1N1_HUMAN Neutral Neutral
P34059 GALNS_HUMAN Deleterious Deleterious
P01137 TGFB1_HUMAN Deleterious Neutral
Q04912 RON_HUMAN Neutral Neutral
P06213 INSR_HUMAN Deleterious Neutral
P32004 L1CAM_HUMAN Deleterious Deleterious
Q14943 KI3S1_HUMAN Neutral Neutral
O75445 USH2A_HUMAN Deleterious Deleterious
Q8NBP7 PCSK9_HUMAN Neutral Neutral
Q7L590 MCM10_HUMAN Neutral Neutral
Q9BY76 ANGL4_HUMAN Neutral Neutral
O60673 DPOLZ_HUMAN Neutral Neutral
P40692 MLH1_HUMAN Deleterious Deleterious
Q8TE57 ATS16_HUMAN Neutral Neutral
P32245 MC4R_HUMAN Neutral Neutral
Q6V1P9 PCD23_HUMAN Neutral Neutral
P30508 1C12_HUMAN Neutral Neutral
Q6UWW0 LCN15_HUMAN Neutral Neutral
O14827 RGRF2_HUMAN Neutral Neutral
Q96P20 NALP3_HUMAN Deleterious Deleterious
P13569 CFTR_HUMAN Deleterious Deleterious
Q96SE7 ZN347_HUMAN Neutral Neutral
P07686 HEXB_HUMAN Deleterious Deleterious
P13647 K2C5_HUMAN Deleterious Deleterious
P98161 PKD1_HUMAN Deleterious Deleterious
O15119 TBX3_HUMAN Neutral Deleterious
Q8TAT5 NEIL3_HUMAN Neutral Neutral
Q86V40 U632B_HUMAN Neutral Neutral
Q9H0P0 5NT3_HUMAN Deleterious Deleterious
P11686 PSPC_HUMAN Deleterious Deleterious
P0C221 CN038_HUMAN Neutral Neutral
Q8IWY9 CDAN1_HUMAN Deleterious Deleterious
P49747 COMP_HUMAN Deleterious Deleterious
O14896 IRF6_HUMAN Deleterious Deleterious
Q9Y4C4 MFHA1_HUMAN Neutral Neutral
Q12809 KCNH2_HUMAN Deleterious Deleterious
P16473 TSHR_HUMAN Deleterious Deleterious
P06276 CHLE_HUMAN Deleterious Deleterious
P04637 P53_HUMAN Deleterious Deleterious
P41180 CASR_HUMAN Deleterious Deleterious
Q9ULB4 CADH9_HUMAN Neutral Neutral
P35575 G6PC_HUMAN Deleterious Deleterious
P08686 CP21A_HUMAN Deleterious Deleterious
Q99698 LYST_HUMAN Neutral Neutral
O15305 PMM2_HUMAN Deleterious Deleterious
P05186 PPBT_HUMAN Deleterious Deleterious
Q5W0A0 YM007_HUMAN Neutral Neutral
Q9UPI3 FLVC2_HUMAN Neutral Neutral
P25189 MYP0_HUMAN Deleterious Deleterious
P16150 LEUK_HUMAN Neutral Neutral
P12259 FA5_HUMAN Neutral Neutral
P49815 TSC2_HUMAN Deleterious Deleterious
Q9HC29 NOD2_HUMAN Deleterious Deleterious
Q16281 CNGA3_HUMAN Deleterious Deleterious
P40692 MLH1_HUMAN Deleterious Deleterious
Q92947 GCDH_HUMAN Deleterious Deleterious
P12883 MYH7_HUMAN Deleterious Deleterious
Q96LM9 CT173_HUMAN Neutral Neutral
Q99650 OSMR_HUMAN Neutral Neutral
P15918 RAG1_HUMAN Deleterious Neutral
P08183 MDR1_HUMAN Neutral Neutral
Q13936 CAC1C_HUMAN Deleterious Neutral
Q9NQT6 FSCN3_HUMAN Neutral Neutral
P02787 TRFE_HUMAN Neutral Neutral
Q9UBM1 PEMT_HUMAN Neutral Neutral
Q9HC29 NOD2_HUMAN Deleterious Deleterious
P22830 HEMH_HUMAN Deleterious Deleterious
P23760 PAX3_HUMAN Deleterious Deleterious
A6PVS8 LRIQ3_HUMAN Neutral Neutral
P03372 ESR1_HUMAN Neutral Neutral
P38936 CDN1A_HUMAN Neutral Neutral
O95477 ABCA1_HUMAN Deleterious Deleterious
P40337 VHL_HUMAN Deleterious Deleterious
Q9H9S5 FKRP_HUMAN Deleterious Deleterious
O95817 BAG3_HUMAN Neutral Neutral
P48436 SOX9_HUMAN Deleterious Deleterious
Q86VI3 IQGA3_HUMAN Neutral Neutral
P43146 DCC_HUMAN Neutral Neutral
Q7LG56 RIR2B_HUMAN Deleterious Deleterious
P00439 PH4H_HUMAN Deleterious Deleterious
P35670 ATP7B_HUMAN Deleterious Deleterious
Q495M3 S36A2_HUMAN Neutral Neutral
P21817 RYR1_HUMAN Deleterious Deleterious
O00322 UPK1A_HUMAN Neutral Neutral
P04062 GLCM_HUMAN Deleterious Deleterious
Q99758 ABCA3_HUMAN Deleterious Deleterious
P05186 PPBT_HUMAN Deleterious Deleterious
P35520 CBS_HUMAN Deleterious Deleterious
P58753 TIRAP_HUMAN Neutral Neutral
Q8WZ42 TITIN_HUMAN Neutral Neutral
P43146 DCC_HUMAN Neutral Deleterious
Q92574 TSC1_HUMAN Deleterious Deleterious
P22309 UD11_HUMAN Deleterious Deleterious
O94851 MICA2_HUMAN Neutral Neutral
P00451 FA8_HUMAN Deleterious Deleterious
Q96EZ4 MYEOV_HUMAN Neutral Neutral
P78363 ABCA4_HUMAN Deleterious Deleterious
Q17RP2 TIGD6_HUMAN Neutral Neutral
P17066 HSP76_HUMAN Neutral Neutral
P13686 PPA5_HUMAN Neutral Neutral
P51787 KCNQ1_HUMAN Deleterious Neutral
P13765 2B11_HUMAN Neutral Neutral
Q7RTX7 CTSR4_HUMAN Neutral Neutral
O95477 ABCA1_HUMAN Deleterious Deleterious
P01130 LDLR_HUMAN Deleterious Deleterious
P31939 PUR9_HUMAN Neutral Deleterious
Q96PD2 DCBD2_HUMAN Neutral Neutral
Q9P2E3 ZNFX1_HUMAN Neutral Neutral
Q96M02 CJ090_HUMAN Neutral Neutral
Q8IVF2 AHNK2_HUMAN Neutral Neutral
Q15413 RYR3_HUMAN Neutral Neutral
Q15437 SC23B_HUMAN Neutral Neutral
Q9UKQ2 ADA28_HUMAN Neutral Neutral
Q7Z7G8 VP13B_HUMAN Deleterious Neutral
Q8N6H7 ARFG2_HUMAN Neutral Neutral
Q6WRI0 IGS10_HUMAN Neutral Neutral
Q16667 CDKN3_HUMAN Deleterious Deleterious
O95342 ABCBB_HUMAN Deleterious Deleterious
P35523 CLCN1_HUMAN Deleterious Deleterious
P10619 PPGB_HUMAN Deleterious Deleterious
O60260 PRKN2_HUMAN Deleterious Deleterious
P52952 NKX25_HUMAN Deleterious Deleterious
Q9BZ23 PANK2_HUMAN Deleterious Deleterious
Q9H422 HIPK3_HUMAN Neutral Neutral
Q9H251 CAD23_HUMAN Deleterious Deleterious
P08118 MSMB_HUMAN Neutral Neutral
P10253 LYAG_HUMAN Deleterious Deleterious
P10275 ANDR_HUMAN Deleterious Deleterious
Q8IY17 PLPL6_HUMAN Neutral Deleterious
P23942 PRPH2_HUMAN Deleterious Deleterious
Q8WZ42 TITIN_HUMAN Neutral Neutral
P40692 MLH1_HUMAN Deleterious Deleterious
P00740 FA9_HUMAN Deleterious Deleterious
P12259 FA5_HUMAN Neutral Neutral
Q86UE8 TLK2_HUMAN Neutral Neutral
P01233 CGHB_HUMAN Neutral Neutral
P35354 PGH2_HUMAN Neutral Neutral
Q96EG3 ZN837_HUMAN Neutral Neutral
P05186 PPBT_HUMAN Deleterious Deleterious
O15305 PMM2_HUMAN Deleterious Deleterious
P55211 CASP9_HUMAN Neutral Neutral
P12830 CADH1_HUMAN Deleterious Neutral
P04156 PRIO_HUMAN Deleterious Deleterious
Q6ICG8 WBP2L_HUMAN Neutral Neutral
Q96SK2 TM209_HUMAN Neutral Neutral
Q3T8J9 GON4L_HUMAN Neutral Neutral
Q9NQT4 EXOS5_HUMAN Neutral Neutral
P37173 TGFR2_HUMAN Deleterious Deleterious
Q96QT4 TRPM7_HUMAN Neutral Neutral
Q8NHU2 CT026_HUMAN Neutral Neutral
Q5QJU3 ACER2_HUMAN Neutral Neutral
Q9P2D1 CHD7_HUMAN Deleterious Deleterious
Q96LA9 MRGX4_HUMAN Neutral Neutral
P50416 CPT1A_HUMAN Deleterious Deleterious
P22304 IDS_HUMAN Deleterious Deleterious
P35475 IDUA_HUMAN Deleterious Neutral
O95255 MRP6_HUMAN Deleterious Deleterious
Q8NGL3 OR5DE_HUMAN Neutral Neutral
P12883 MYH7_HUMAN Deleterious Deleterious
P35555 FBN1_HUMAN Deleterious Deleterious
P35555 FBN1_HUMAN Deleterious Deleterious
Q13315 ATM_HUMAN Deleterious Neutral
Q9GZU5 NYX_HUMAN Deleterious Deleterious
P04637 P53_HUMAN Deleterious Deleterious
Q9H244 P2Y12_HUMAN Deleterious Deleterious
P02766 TTHY_HUMAN Deleterious Deleterious
Q8IYI8 ZN440_HUMAN Neutral Neutral
P00813 ADA_HUMAN Deleterious Deleterious
Q9UHK6 AMACR_HUMAN Neutral Deleterious
Q5T4J0 GCNT6_HUMAN Neutral Neutral
P04181 OAT_HUMAN Deleterious Deleterious
Q9H1M3 DB129_HUMAN Neutral Neutral
P02452 CO1A1_HUMAN Deleterious Deleterious
P50747 BPL1_HUMAN Deleterious Deleterious
P17405 ASM_HUMAN Deleterious Deleterious
P98161 PKD1_HUMAN Deleterious Neutral
P08034 CXB1_HUMAN Deleterious Deleterious
P43630 KI2L3_HUMAN Neutral Neutral
O75828 CBR3_HUMAN Neutral Neutral
P53355 DAPK1_HUMAN Neutral Neutral
Q9BSN7 TM204_HUMAN Neutral Neutral
P02452 CO1A1_HUMAN Deleterious Deleterious
O95447 LCA5L_HUMAN Neutral Neutral
P20815 CP3A5_HUMAN Neutral Neutral
Q5TIE3 VW5B1_HUMAN Neutral Neutral
Q12840 KIF5A_HUMAN Deleterious Deleterious
P22033 MUTA_HUMAN Deleterious Deleterious
P20823 HNF1A_HUMAN Deleterious Deleterious
P00439 PH4H_HUMAN Deleterious Deleterious
Q02388 CO7A1_HUMAN Deleterious Deleterious
P23352 KALM_HUMAN Deleterious Deleterious
Q86YT9 JAML1_HUMAN Neutral Neutral
Q8NGK1 O51G1_HUMAN Neutral Neutral
P40692 MLH1_HUMAN Deleterious Neutral
Q10981 FUT2_HUMAN Neutral Neutral
O15118 NPC1_HUMAN Deleterious Deleterious
Q96HD9 ACY2_HUMAN Neutral Neutral
P35670 ATP7B_HUMAN Deleterious Deleterious
Q9H0J4 QRIC2_HUMAN Neutral Neutral
Q12809 KCNH2_HUMAN Deleterious Deleterious
P01891 1A68_HUMAN Neutral Neutral
P98172 EFNB1_HUMAN Deleterious Deleterious
P02675 FIBB_HUMAN Neutral Neutral
P40692 MLH1_HUMAN Deleterious Deleterious
Q9NU22 MDN1_HUMAN Neutral Neutral
Q29963 1C06_HUMAN Neutral Neutral
Q09428 ABCC8_HUMAN Deleterious Deleterious
P51659 DHB4_HUMAN Neutral Neutral
Q9BXA7 TSSK1_HUMAN Neutral Neutral
Q9H171 ZBP1_HUMAN Neutral Neutral
Q00975 CAC1B_HUMAN Deleterious Neutral
P08034 CXB1_HUMAN Deleterious Deleterious
P10275 ANDR_HUMAN Deleterious Deleterious
P30518 V2R_HUMAN Deleterious Deleterious
Q4G0P3 HYDIN_HUMAN Neutral Neutral
A9Z1Z3 FR1L4_HUMAN Neutral Neutral
P38935 SMBP2_HUMAN Deleterious Deleterious
P19957 ELAF_HUMAN Neutral Neutral
P53350 PLK1_HUMAN Neutral Neutral
P01008 ANT3_HUMAN Deleterious Deleterious
Q8N511 TM199_HUMAN Neutral Neutral
P21359 NF1_HUMAN Deleterious Deleterious
Q53FZ2 ACSM3_HUMAN Neutral Neutral
P00451 FA8_HUMAN Deleterious Deleterious
P15814 IGLL1_HUMAN Deleterious Neutral
Q9H2D6 TARA_HUMAN Neutral Neutral
Q86YJ5 MARH9_HUMAN Neutral Neutral
P04275 VWF_HUMAN Deleterious Deleterious
P06729 CD2_HUMAN Neutral Neutral
P08684 CP3A4_HUMAN Neutral Neutral
Q8IWT1 SCN4B_HUMAN Neutral Deleterious
Q9BX69 CARD6_HUMAN Neutral Neutral
P04637 P53_HUMAN Deleterious Deleterious
Q9NX46 ARHL2_HUMAN Neutral Neutral
P00966 ASSY_HUMAN Deleterious Deleterious
Q9HC23 PROK2_HUMAN Neutral Deleterious
P11802 CDK4_HUMAN Deleterious Deleterious
Q96PK2 MACF4_HUMAN Neutral Neutral
Q14031 CO4A6_HUMAN Neutral Neutral
O15296 LX15B_HUMAN Neutral Neutral
P04637 P53_HUMAN Deleterious Deleterious
P15884 ITF2_HUMAN Deleterious Deleterious
O15503 INSI1_HUMAN Neutral Neutral
P13611 CSPG2_HUMAN Neutral Neutral
P00740 FA9_HUMAN Deleterious Deleterious
P21817 RYR1_HUMAN Deleterious Deleterious
Q8IXT1 NOXIN_HUMAN Neutral Neutral
P02545 LMNA_HUMAN Deleterious Deleterious
P35670 ATP7B_HUMAN Deleterious Deleterious
Q7Z406 MYH14_HUMAN Neutral Deleterious
Q92636 FAN_HUMAN Neutral Neutral
P50461 CSRP3_HUMAN Neutral Deleterious
Q9H0D6 XRN2_HUMAN Neutral Neutral
Q5H9U9 DDX6L_HUMAN Neutral Neutral
P98161 PKD1_HUMAN Neutral Deleterious
P21817 RYR1_HUMAN Deleterious Deleterious
Q01453 PMP22_HUMAN Deleterious Deleterious
P30518 V2R_HUMAN Deleterious Deleterious
P17097 ZNF7_HUMAN Neutral Neutral
P00441 SODC_HUMAN Deleterious Deleterious
Q9BUR4 TCAB1_HUMAN Neutral Neutral
Q99972 MYOC_HUMAN Deleterious Deleterious
P26358 DNMT1_HUMAN Neutral Neutral
Q8NET6 CHSTD_HUMAN Neutral Neutral
P06280 AGAL_HUMAN Deleterious Deleterious
Q8WX94 NALP7_HUMAN Neutral Deleterious
Q9P2P6 STAR9_HUMAN Neutral Neutral
Q96RR4 KKCC2_HUMAN Neutral Neutral
P19099 C11B2_HUMAN Deleterious Neutral
Q96SE0 ABHD1_HUMAN Neutral Neutral
O95970 LGI1_HUMAN Deleterious Deleterious
Q03252 LMNB2_HUMAN Neutral Deleterious
P60484 PTEN_HUMAN Deleterious Deleterious
Q5T3J3 CA103_HUMAN Neutral Neutral
P54098 DPOG1_HUMAN Deleterious Deleterious
O60393 NOBOX_HUMAN Neutral Deleterious
Q9NZV7 ZIM2_HUMAN Neutral Neutral
Q8NI36 WDR36_HUMAN Neutral Neutral
Q09428 ABCC8_HUMAN Deleterious Deleterious
O15360 FANCA_HUMAN Deleterious Neutral
Q9H422 HIPK3_HUMAN Neutral Neutral
P49327 FAS_HUMAN Neutral Neutral
P10275 ANDR_HUMAN Deleterious Deleterious
Q68DK2 ZFY26_HUMAN Neutral Neutral
P40763 STAT3_HUMAN Deleterious Deleterious
Q5T5U3 RHG21_HUMAN Neutral Neutral
P02730 B3AT_HUMAN Deleterious Deleterious
P29120 NEC1_HUMAN 0.5 Neutral
Q9NZH6 IL1F7_HUMAN Neutral Neutral
O76038 SEGN_HUMAN Neutral Neutral
P60201 MYPR_HUMAN Deleterious Deleterious
P02730 B3AT_HUMAN Deleterious Neutral
Q9Y253 POLH_HUMAN Neutral Deleterious
P00492 HPRT_HUMAN Deleterious Deleterious
O60260 PRKN2_HUMAN Deleterious Deleterious
Q8WZA1 PMGT1_HUMAN Deleterious Neutral
P11362 FGFR1_HUMAN Deleterious Deleterious
O75683 SURF6_HUMAN Neutral Neutral
P30793 GCH1_HUMAN Deleterious Deleterious
P51688 SPHM_HUMAN Deleterious Deleterious
Q9Y5I7 CLD16_HUMAN Deleterious Deleterious
P55290 CAD13_HUMAN Neutral Neutral
Q92736 RYR2_HUMAN Deleterious Deleterious
P16455 MGMT_HUMAN Neutral Neutral
Q9P2E3 ZNFX1_HUMAN Neutral Neutral
P22830 HEMH_HUMAN Deleterious Deleterious
Q96HI0 SENP5_HUMAN Neutral Neutral
P35556 FBN2_HUMAN Deleterious Deleterious
P04114 APOB_HUMAN Neutral Neutral
Q9P212 PLCE1_HUMAN Neutral Neutral
Q9Y5Z9 UBIA1_HUMAN Deleterious Deleterious
O14578 CTRO_HUMAN Neutral Neutral
Q16666 IF16_HUMAN Neutral Neutral
Q92887 MRP2_HUMAN Neutral Neutral
O14522 PTPRT_HUMAN Deleterious Deleterious
A9YTQ3 AHRR_HUMAN Neutral Neutral
P17405 ASM_HUMAN Deleterious Neutral
P43034 LIS1_HUMAN Deleterious Deleterious
Q06710 PAX8_HUMAN Neutral Deleterious
Q9NW15 ANO10_HUMAN Neutral Neutral
P34059 GALNS_HUMAN Deleterious Deleterious
P09238 MMP10_HUMAN Neutral Neutral
P09210 GSTA2_HUMAN Neutral Neutral
O15015 ZN646_HUMAN Neutral Neutral
Q8N9Z9 ILFT1_HUMAN Neutral Neutral
Q0ZLH3 PJVK_HUMAN Neutral Deleterious
P08034 CXB1_HUMAN Deleterious Deleterious
P03951 FA11_HUMAN Deleterious Deleterious
Q13093 PAFA_HUMAN Neutral Deleterious
P36639 8ODP_HUMAN Neutral Neutral
Q8WUT4 LRRN4_HUMAN Neutral Neutral
P35555 FBN1_HUMAN Deleterious Deleterious
Q12802 AKP13_HUMAN Neutral Neutral
P07225 PROS_HUMAN Deleterious Deleterious
O95197 RTN3_HUMAN Neutral Neutral
Q69YN2 C19L1_HUMAN Neutral Neutral
P18074 ERCC2_HUMAN Deleterious Deleterious
P11055 MYH3_HUMAN Deleterious Deleterious
Q8IY33 MILK2_HUMAN Neutral Neutral
P04839 CY24B_HUMAN Deleterious Deleterious
Q9GIY3 2B1E_HUMAN Neutral Neutral
Q9UF12 PROD2_HUMAN Neutral Neutral
Q8IXL6 DMP4_HUMAN Deleterious Deleterious
Q9UGM3 DMBT1_HUMAN Neutral Neutral
P40337 VHL_HUMAN Deleterious Deleterious
P35557 HXK4_HUMAN Deleterious Deleterious
P35555 FBN1_HUMAN Deleterious Deleterious
Q16518 RPE65_HUMAN Deleterious Deleterious
O75880 SCO1_HUMAN Neutral Deleterious
P30457 1A66_HUMAN Neutral Neutral
Q14246 EMR1_HUMAN Neutral Neutral
P00451 FA8_HUMAN Deleterious Deleterious
P38935 SMBP2_HUMAN Deleterious Neutral
Q13148 TADBP_HUMAN Deleterious Deleterious
P51587 BRCA2_HUMAN Deleterious Deleterious
Q9Y4U1 MMAC_HUMAN Deleterious Deleterious
P02461 CO3A1_HUMAN Deleterious Deleterious
P05106 ITB3_HUMAN Deleterious Deleterious
P18507 GBRG2_HUMAN Deleterious Deleterious
P98161 PKD1_HUMAN Neutral Neutral
P30475 1B39_HUMAN Neutral Neutral
Q6KB66 K2C80_HUMAN Neutral Neutral
O15146 MUSK_HUMAN Neutral Neutral
P53675 CLH2_HUMAN Neutral Neutral
P05186 PPBT_HUMAN Deleterious Deleterious
P11686 PSPC_HUMAN Deleterious Deleterious
P12883 MYH7_HUMAN Deleterious Deleterious
P15088 CBPA3_HUMAN Neutral Neutral
Q15796 SMAD2_HUMAN Deleterious Deleterious
P31213 S5A2_HUMAN Deleterious Deleterious
Q9NPJ1 MKKS_HUMAN Deleterious Deleterious
Q96AY2 EME1_HUMAN Neutral Neutral
Q07889 SOS1_HUMAN Deleterious Neutral
P02766 TTHY_HUMAN Deleterious Deleterious
Q49AG3 ZBED5_HUMAN Neutral Neutral
P00451 FA8_HUMAN Deleterious Deleterious
Q9NZC9 SMAL1_HUMAN Deleterious Deleterious
Q96JM2 ZN462_HUMAN Neutral Neutral
O00754 MA2B1_HUMAN Deleterious Deleterious
P51957 NEK4_HUMAN Neutral Neutral
Q16678 CP2A6_HUMAN Deleterious Neutral
Q13323 BIK_HUMAN Neutral Neutral
Q8NI36 WDR36_HUMAN Neutral Deleterious
P48637 GSHB_HUMAN Deleterious Deleterious
P04637 P53_HUMAN Deleterious Deleterious
Q14896 MYPC3_HUMAN Deleterious Deleterious
Q15751 HERC1_HUMAN Neutral Neutral
P16615 AT2A2_HUMAN Deleterious Deleterious
O75354 ENTP6_HUMAN Neutral Neutral
P02533 K1C14_HUMAN Deleterious Deleterious
P22033 MUTA_HUMAN Deleterious Deleterious
Q8IWY9 CDAN1_HUMAN Deleterious Neutral
P10253 LYAG_HUMAN Deleterious Deleterious
Q01974 ROR2_HUMAN Deleterious Deleterious
Q9NQW8 CNGB3_HUMAN Deleterious Deleterious
O43745 CHP2_HUMAN Neutral Neutral
Q13402 MYO7A_HUMAN Deleterious Deleterious
P40337 VHL_HUMAN Deleterious Deleterious
Q9BPW4 APOL4_HUMAN Neutral Neutral
P35555 FBN1_HUMAN Deleterious Deleterious
Q9BTX3 TM208_HUMAN Neutral Neutral
P04264 K2C1_HUMAN Deleterious Deleterious
P26006 ITA3_HUMAN Deleterious Neutral
Q13496 MTM1_HUMAN Deleterious Deleterious
Q9H3D4 P63_HUMAN Deleterious Deleterious
Q9HCE0 K1632_HUMAN Neutral Neutral
Q9H9V9 JMJD4_HUMAN Neutral Neutral
Q8IWF2 FXRD2_HUMAN Neutral Neutral
P10071 GLI3_HUMAN Deleterious Deleterious
Q9P1Z9 K1529_HUMAN Neutral Neutral
Q9NZ56 FMN2_HUMAN Neutral Neutral
Q2M2E5 YE017_HUMAN Neutral Neutral
O76090 BEST1_HUMAN Deleterious Deleterious
P78363 ABCA4_HUMAN Deleterious Deleterious
Q9NZT2 OGFR_HUMAN Neutral Neutral
P35555 FBN1_HUMAN Deleterious Deleterious
P26367 PAX6_HUMAN Deleterious Deleterious
P51688 SPHM_HUMAN Deleterious Deleterious
P00740 FA9_HUMAN Deleterious Deleterious
Q29980 1B35_HUMAN Neutral Neutral
P04637 P53_HUMAN Deleterious Deleterious
O75712 CXB3_HUMAN Deleterious Deleterious
P05305 EDN1_HUMAN Neutral Neutral
Q13520 AQP6_HUMAN Neutral Neutral
Q8IWN7 RP1L1_HUMAN Neutral Neutral
O00116 ADAS_HUMAN Deleterious Deleterious
P54840 GYS2_HUMAN Deleterious Deleterious
P25054 APC_HUMAN Deleterious Deleterious
P20930 FILA_HUMAN Neutral Neutral
P05120 PAI2_HUMAN Neutral Neutral
Q9UBM7 DHCR7_HUMAN Deleterious Deleterious
P08F94 PKHD1_HUMAN Deleterious Deleterious
Q5ZPR3 CD276_HUMAN Neutral Neutral
Q9H3D4 P63_HUMAN Deleterious Deleterious
Q5VTH9 WDR78_HUMAN Neutral Neutral
P04637 P53_HUMAN Deleterious Deleterious
Q3MJ13 WDR72_HUMAN Neutral Neutral
Q9Y6C5 PTC2_HUMAN Neutral Neutral
Q8IUA7 ABCA9_HUMAN Neutral Neutral
Q9UKR8 TSN16_HUMAN Neutral Neutral
P00451 FA8_HUMAN Deleterious Deleterious
O60841 IF2P_HUMAN Neutral Neutral
O14777 NDC80_HUMAN Neutral Neutral
P29033 CXB2_HUMAN Deleterious Deleterious
Q9GZX3 CHST6_HUMAN Deleterious Deleterious
O43511 S26A4_HUMAN Deleterious Deleterious
Q8WX94 NALP7_HUMAN Neutral Deleterious
P55075 FGF8_HUMAN Deleterious Deleterious
P23368 MAOM_HUMAN Deleterious Neutral
P16190 1A33_HUMAN Neutral Neutral
P19320 VCAM1_HUMAN Neutral Neutral
P00439 PH4H_HUMAN Deleterious Deleterious
Q30154 2B51_HUMAN Neutral Neutral
P08397 HEM3_HUMAN Deleterious Deleterious
Q9NQW8 CNGB3_HUMAN Deleterious Deleterious
Q8WZ42 TITIN_HUMAN Neutral Neutral
P21452 NK2R_HUMAN Neutral Neutral
Q9Y6A1 POMT1_HUMAN Deleterious Deleterious
P08603 CFAH_HUMAN Deleterious Neutral
Q8WZ42 TITIN_HUMAN Neutral Neutral
P02786 TFR1_HUMAN Neutral Neutral
Q92834 RPGR_HUMAN Deleterious Deleterious
P00966 ASSY_HUMAN Deleterious Deleterious
P04839 CY24B_HUMAN Deleterious Deleterious
Q15835 RK_HUMAN Neutral Deleterious
P04062 GLCM_HUMAN Deleterious Deleterious
P18858 DNLI1_HUMAN Neutral Neutral
P21439 MDR3_HUMAN Deleterious Deleterious
Q12882 DPYD_HUMAN Neutral Neutral
Q9ULG1 INO80_HUMAN Neutral Neutral
P26006 ITA3_HUMAN Neutral Neutral
Q92834 RPGR_HUMAN Deleterious Deleterious
O75071 K0494_HUMAN Neutral Neutral
O00206 TLR4_HUMAN Neutral Neutral
O14669 TMG2_HUMAN Neutral Neutral
P01112 RASH_HUMAN Deleterious Deleterious
O75712 CXB3_HUMAN Deleterious Deleterious
Q13216 ERCC8_HUMAN Neutral Deleterious
Q9P2D1 CHD7_HUMAN Deleterious Deleterious
Q8WZ04 TOMT_HUMAN Neutral Deleterious
Q8NF91 SYNE1_HUMAN Neutral Neutral
O14832 PAHX_HUMAN Deleterious Deleterious
P29597 TYK2_HUMAN Neutral Neutral
P07225 PROS_HUMAN Deleterious Deleterious
P21333 FLNA_HUMAN Deleterious Deleterious
P00390 GSHR_HUMAN Neutral Neutral
Q13286 CLN3_HUMAN Deleterious Deleterious
P30613 KPYR_HUMAN Deleterious Deleterious
Q9UNI1 CELA1_HUMAN Neutral Neutral
Q8NGE5 O10A7_HUMAN Neutral Neutral
P25189 MYP0_HUMAN Deleterious Deleterious
P49675 STAR_HUMAN Deleterious Deleterious
P41181 AQP2_HUMAN Deleterious Deleterious
O94761 RECQ4_HUMAN Neutral Neutral
Q96L73 NSD1_HUMAN Deleterious Neutral
O43511 S26A4_HUMAN Deleterious Deleterious
P03951 FA11_HUMAN Deleterious Deleterious
Q29980 1B08_HUMAN Neutral Neutral
P08F94 PKHD1_HUMAN Deleterious Deleterious
P34059 GALNS_HUMAN Deleterious Deleterious
P51149 RAB7A_HUMAN Deleterious Deleterious
Q5XG99 LYSM4_HUMAN Neutral Neutral
P52952 NKX25_HUMAN Deleterious Deleterious
O75150 BRE1B_HUMAN Neutral Neutral
Q3SYG4 PTHB1_HUMAN Neutral Neutral
P78363 ABCA4_HUMAN Deleterious Deleterious
P00439 PH4H_HUMAN Deleterious Deleterious
Q96HR8 NAF1_HUMAN Neutral Neutral
P21802 FGFR2_HUMAN Deleterious Deleterious
Q15582 BGH3_HUMAN Deleterious Deleterious
Q02388 CO7A1_HUMAN Deleterious Deleterious
O95342 ABCBB_HUMAN Deleterious Deleterious
P16435 NCPR_HUMAN Deleterious Deleterious
Q86XN6 ZN761_HUMAN Neutral Neutral
Q02318 CP27A_HUMAN Deleterious Deleterious
P54257 HAP1_HUMAN Neutral Neutral
Q9NWK9 BCD1_HUMAN Neutral Neutral
P51648 AL3A2_HUMAN Deleterious Deleterious
Q04446 GLGB_HUMAN Deleterious Deleterious
P43629 KI3L1_HUMAN Neutral Neutral
Q6IPT2 F71E1_HUMAN Neutral Neutral
O75486 SUPT3_HUMAN Neutral Neutral
O75923 DYSF_HUMAN Deleterious Deleterious
Q9H9S5 FKRP_HUMAN Deleterious Deleterious
P29400 CO4A5_HUMAN Deleterious Deleterious
P35241 RADI_HUMAN Neutral Deleterious
Q9UPZ9 ICK_HUMAN Neutral Neutral
Q8NEQ6 CA064_HUMAN Neutral Neutral
Q29963 1C06_HUMAN Neutral Neutral
P08F94 PKHD1_HUMAN Deleterious Deleterious
P04637 P53_HUMAN Deleterious Deleterious
P00439 PH4H_HUMAN Deleterious Deleterious
P78504 JAG1_HUMAN Deleterious Deleterious
Q13563 PKD2_HUMAN Deleterious Deleterious
Q9UHB7 AFF4_HUMAN Neutral Neutral
P13569 CFTR_HUMAN Deleterious Deleterious
Q8TDL5 LPLC1_HUMAN Neutral Neutral
P00748 FA12_HUMAN Deleterious Deleterious
Q9UJW2 TINAG_HUMAN Neutral Neutral
P31213 S5A2_HUMAN Deleterious Deleterious
P00451 FA8_HUMAN Deleterious Deleterious
P04156 PRIO_HUMAN Deleterious Deleterious
Q8N7K9 CS064_HUMAN Neutral Neutral
O75437 ZN254_HUMAN Neutral Neutral
P15056 BRAF1_HUMAN Deleterious Deleterious
P10275 ANDR_HUMAN Deleterious Deleterious
Q9H3U5 MFSD1_HUMAN Neutral Neutral
O15553 MEFV_HUMAN Deleterious Deleterious
Q9Y6R7 FCGBP_HUMAN Neutral Neutral
P12883 MYH7_HUMAN Deleterious Neutral
P02461 CO3A1_HUMAN Deleterious Deleterious
Q9BQ52 RNZ2_HUMAN Neutral Deleterious
P22557 HEM0_HUMAN Deleterious Deleterious
P00439 PH4H_HUMAN Deleterious Deleterious
P20851 C4BPB_HUMAN Neutral Neutral
P08236 BGLR_HUMAN Deleterious Deleterious
Q9UBC3 DNM3B_HUMAN Deleterious Deleterious
Q96LA9 MRGX4_HUMAN Neutral Neutral
Q96KN7 RPGR1_HUMAN Neutral Deleterious
Q9P126 CLC1B_HUMAN Neutral Neutral
P35555 FBN1_HUMAN Deleterious Deleterious
Q99958 FOXC2_HUMAN Neutral Deleterious
Q5THK1 CV030_HUMAN Neutral Neutral
P13569 CFTR_HUMAN Deleterious Deleterious
Q16281 CNGA3_HUMAN Deleterious Deleterious
O43149 ZZEF1_HUMAN Neutral Neutral
Q9Y653 GPR56_HUMAN Deleterious Deleterious
O43175 SERA_HUMAN Deleterious Deleterious
Q92752 TENR_HUMAN Neutral Neutral
P31327 CPSM_HUMAN Deleterious Neutral
P16473 TSHR_HUMAN Deleterious Deleterious
P30556 AGTR1_HUMAN Neutral Neutral
O75445 USH2A_HUMAN Deleterious Deleterious
P52701 MSH6_HUMAN Neutral Neutral
Q8WW38 FOG2_HUMAN Neutral Neutral
P03886 NU1M_HUMAN Deleterious Deleterious
P02458 CO2A1_HUMAN Deleterious Deleterious
P14151 LYAM1_HUMAN Neutral Neutral
P41229 KDM5C_HUMAN Deleterious Deleterious
P15848 ARSB_HUMAN Deleterious Deleterious
Q99466 NOTC4_HUMAN Neutral Neutral
P10071 GLI3_HUMAN Deleterious Neutral
O14579 COPE_HUMAN Neutral Neutral
P49238 CX3C1_HUMAN Neutral Neutral
Q96D53 ADCK4_HUMAN Neutral Neutral
P43403 ZAP70_HUMAN Neutral Deleterious
Q13315 ATM_HUMAN Deleterious Deleterious
Q9HB58 SP110_HUMAN Neutral Neutral
O15197 EPHB6_HUMAN Neutral Neutral
P22223 CADH3_HUMAN Neutral Neutral
P02452 CO1A1_HUMAN Deleterious Deleterious
P21917 DRD4_HUMAN Neutral Neutral
P08F94 PKHD1_HUMAN Deleterious Deleterious
P26951 IL3RA_HUMAN Neutral Neutral
P09132 SRP19_HUMAN Neutral Neutral
P38398 BRCA1_HUMAN Deleterious Deleterious
Q969Q0 RL36L_HUMAN Neutral Neutral
Q9ULG6 CCPG1_HUMAN Neutral Neutral
Q8NI35 INADL_HUMAN Neutral Neutral
Q8TE73 DYH5_HUMAN Neutral Deleterious
Q96RR1 PEO1_HUMAN Deleterious Deleterious
P01241 SOMA_HUMAN Deleterious Deleterious
Q9NVI1 FANCI_HUMAN Neutral Neutral
Q13253 NOGG_HUMAN Deleterious Deleterious
P31327 CPSM_HUMAN Deleterious Deleterious
Q6ZSS7 MFSD6_HUMAN Neutral Neutral
Q1HG44 DOXA2_HUMAN Neutral Neutral
P51532 SMCA4_HUMAN Neutral Neutral
P18074 ERCC2_HUMAN Deleterious Deleterious
Q9GZX3 CHST6_HUMAN Deleterious Deleterious
P04114 APOB_HUMAN Neutral Neutral
P23025 XPA_HUMAN Deleterious Deleterious
Q13835 PKP1_HUMAN Neutral Neutral
Q8N136 WDR69_HUMAN Neutral Neutral
Q14524 SCN5A_HUMAN Deleterious Deleterious
P32004 L1CAM_HUMAN Deleterious Deleterious
P20936 RASA1_HUMAN Deleterious Deleterious
O15213 WDR46_HUMAN Neutral Neutral
Q5T1N1 CA062_HUMAN Neutral Neutral
P78363 ABCA4_HUMAN Deleterious Deleterious
P10696 PPBN_HUMAN Neutral Neutral
P08684 CP3A4_HUMAN Neutral Neutral
Q8TDY8 IGDC4_HUMAN Neutral Neutral
Q9UBT6 POLK_HUMAN Neutral Neutral
P02461 CO3A1_HUMAN Deleterious Deleterious
Q9Y2X0 MED16_HUMAN Neutral Neutral
P28329 CLAT_HUMAN Deleterious Deleterious
O43464 HTRA2_HUMAN Deleterious Neutral
P05165 PCCA_HUMAN Deleterious Deleterious
P54219 VMAT1_HUMAN Neutral Neutral
P35520 CBS_HUMAN Deleterious Deleterious
O95163 ELP1_HUMAN Neutral Neutral
O15360 FANCA_HUMAN Deleterious Neutral
P15248 IL9_HUMAN Neutral Neutral
P13569 CFTR_HUMAN Deleterious Deleterious
P54132 BLM_HUMAN Deleterious Deleterious
P30453 1A34_HUMAN Neutral Neutral
P17900 SAP3_HUMAN Neutral Deleterious
P33897 ABCD1_HUMAN Deleterious Deleterious
Q9NS25 SPNXB_HUMAN Neutral Neutral
Q9H2D6 TARA_HUMAN Neutral Neutral
Q969F9 HPS3_HUMAN Neutral Deleterious
P07478 TRY2_HUMAN Neutral Neutral
P16473 TSHR_HUMAN Deleterious Deleterious
P17213 BPI_HUMAN Neutral Neutral
P13569 CFTR_HUMAN Deleterious Deleterious
P04181 OAT_HUMAN Deleterious Deleterious
P04637 P53_HUMAN Deleterious Deleterious
P21860 ERBB3_HUMAN Neutral Neutral
P20711 DDC_HUMAN Deleterious Deleterious
O43520 AT8B1_HUMAN Deleterious Deleterious
Q8IWL3 HSC20_HUMAN Neutral Neutral
Q03154 ACY1_HUMAN Neutral Deleterious
P49815 TSC2_HUMAN Neutral Deleterious
Q14028 CNGB1_HUMAN Neutral Neutral
Q9Y219 JAG2_HUMAN Neutral Neutral
O75030 MITF_HUMAN Deleterious Deleterious
P22309 UD11_HUMAN Deleterious Deleterious
P05186 PPBT_HUMAN Deleterious Deleterious
Q9Y3C8 UFC1_HUMAN Neutral Neutral
P04637 P53_HUMAN Deleterious Deleterious
Q9Y2R9 RT07_HUMAN Neutral Neutral
Q9UBM7 DHCR7_HUMAN Deleterious Deleterious
Q75N90 FBN3_HUMAN Neutral Neutral
Q12809 KCNH2_HUMAN Deleterious Deleterious
P20062 TCO2_HUMAN Neutral Neutral
Q9H2E6 SEM6A_HUMAN Neutral Neutral
O75155 CAND2_HUMAN Neutral Neutral
P12110 CO6A2_HUMAN Neutral Deleterious
Q99972 MYOC_HUMAN Deleterious Deleterious
Q93099 HGD_HUMAN Deleterious Deleterious
Q13315 ATM_HUMAN Deleterious Deleterious
Q8NFQ5 BPIL3_HUMAN Neutral Neutral
P54803 GALC_HUMAN Deleterious Deleterious
Q15139 KPCD1_HUMAN Neutral Neutral
P10912 GHR_HUMAN Deleterious Deleterious
P01130 LDLR_HUMAN Deleterious Deleterious
Q2TBE0 C19L2_HUMAN Neutral Neutral
P15918 RAG1_HUMAN Deleterious Deleterious
P11717 MPRI_HUMAN Neutral Neutral
Q14690 RRP5_HUMAN Neutral Neutral
Q9UM47 NOTC3_HUMAN Deleterious Deleterious
Q8WWU7 ITLN2_HUMAN Neutral Neutral
P41440 S19A1_HUMAN Neutral Neutral
Q6Y7W6 PERQ2_HUMAN Deleterious Neutral
P18074 ERCC2_HUMAN Deleterious Deleterious
P16219 ACADS_HUMAN Deleterious Deleterious
Q99674 CGRE1_HUMAN Neutral Neutral
Q92542 NICA_HUMAN Neutral Neutral
O76039 CDKL5_HUMAN Deleterious Deleterious
P21817 RYR1_HUMAN Deleterious Deleterious
P03950 ANGI_HUMAN Deleterious Deleterious
Q6ZRI6 CO039_HUMAN Neutral Neutral
P08397 HEM3_HUMAN Deleterious Deleterious
P34059 GALNS_HUMAN Deleterious Deleterious
O00217 NDUS8_HUMAN Deleterious Deleterious
Q76LX8 ATS13_HUMAN Deleterious Deleterious
Q9H9P8 L2HDH_HUMAN Deleterious Deleterious
A6NFD8 HELT_HUMAN Neutral Neutral
Q96EK7 F120B_HUMAN Neutral Neutral
Q7Z333 SETX_HUMAN Deleterious Deleterious
O96017 CHK2_HUMAN Deleterious Deleterious
P52701 MSH6_HUMAN Neutral Deleterious
P19438 TNR1A_HUMAN Deleterious Deleterious
Q6AW86 Z324B_HUMAN Neutral Neutral
P01258 CALC_HUMAN Neutral Neutral
P12107 COBA1_HUMAN Neutral Neutral
P04062 GLCM_HUMAN Deleterious Deleterious
P09238 MMP10_HUMAN Neutral Neutral
Q9BQT9 CSTN3_HUMAN Neutral Neutral
P13765 2B1E_HUMAN Neutral Neutral
P35555 FBN1_HUMAN Deleterious Deleterious
P19544 WT1_HUMAN Deleterious Deleterious
P30518 V2R_HUMAN Deleterious Deleterious
P06865 HEXA_HUMAN Deleterious Deleterious
P10275 ANDR_HUMAN Deleterious Deleterious
P32929 CGL_HUMAN Neutral Neutral
Q5UIP0 RIF1_HUMAN Neutral Neutral
Q01453 PMP22_HUMAN Deleterious Deleterious
Q9HC38 GLOD4_HUMAN Neutral Neutral
P17302 CXA1_HUMAN Deleterious Deleterious
P22033 MUTA_HUMAN Deleterious Deleterious
P00740 FA9_HUMAN Deleterious Deleterious
Q8WZ42 TITIN_HUMAN Neutral Neutral
Q16678 CP1B1_HUMAN Deleterious Neutral
O14773 TPP1_HUMAN Deleterious Neutral
Q86UK0 ABCAC_HUMAN Deleterious Deleterious
P04222 1C03_HUMAN Neutral Neutral
P21802 FGFR2_HUMAN Deleterious Deleterious
P26367 PAX6_HUMAN Deleterious Deleterious
Q92608 DOCK2_HUMAN Neutral Neutral
P05107 ITB2_HUMAN Deleterious Deleterious
P58304 VSX2_HUMAN Deleterious Deleterious
Q00056 HXA4_HUMAN Neutral Neutral
Q96RL7 VP13A_HUMAN Neutral Neutral
P78363 ABCA4_HUMAN Deleterious Deleterious
P04156 PRIO_HUMAN Deleterious Deleterious
Q9H015 S22A4_HUMAN Neutral Deleterious
A6NH00 OR2T8_HUMAN Neutral Neutral
O00115 DNS2A_HUMAN Neutral Neutral
P40692 MLH1_HUMAN Deleterious Deleterious
P54652 HSP72_HUMAN Neutral Neutral
P00156 CYB_HUMAN Neutral Neutral
Q9HB96 FANCE_HUMAN Neutral Neutral
P53420 CO4A4_HUMAN Deleterious Deleterious
O43708 MAAI_HUMAN Neutral Neutral
P25054 APC_HUMAN Deleterious Neutral
P22570 ADRO_HUMAN Neutral Neutral
P08F94 PKHD1_HUMAN Deleterious Deleterious
Q5VT25 MRCKA_HUMAN Neutral Neutral
P10275 ANDR_HUMAN Deleterious Deleterious
P63261 ACTG_HUMAN Deleterious Deleterious
Q8TEQ6 GEMI5_HUMAN Neutral Neutral
Q9Y3R4 NEUR2_HUMAN Neutral Neutral
P22888 LSHR_HUMAN Deleterious Deleterious
P00740 FA9_HUMAN Deleterious Deleterious
Q16610 ECM1_HUMAN Neutral Neutral
Q53FA7 QORX_HUMAN Neutral Neutral
P00439 PH4H_HUMAN Deleterious Deleterious
P15056 BRAF1_HUMAN Deleterious Deleterious
P31749 AKT1_HUMAN 0.5 Neutral
O43593 HAIR_HUMAN Neutral Deleterious
Q00889 PSG6_HUMAN Neutral Neutral
P04180 LCAT_HUMAN Deleterious Deleterious
P43246 MSH2_HUMAN Deleterious Deleterious
P05106 ITB3_HUMAN Deleterious Neutral
P22304 IDS_HUMAN Deleterious Deleterious
P24752 THIL_HUMAN Deleterious Deleterious
P78562 PHEX_HUMAN Deleterious Deleterious
Q9BYF1 ACE2_HUMAN Neutral Neutral
Q6P9F5 TRI40_HUMAN Neutral Neutral
P42336 PK3CA_HUMAN Deleterious Deleterious
P31213 S5A2_HUMAN Deleterious Deleterious
Q63ZY3 KANK2_HUMAN Neutral Neutral
Q6P2Q9 PRP8_HUMAN Deleterious Deleterious
Q53GL7 PAR10_HUMAN Neutral Neutral
Q7Z442 PK1L2_HUMAN Neutral Neutral
Q8WZ42 TITIN_HUMAN Neutral Neutral
O43299 K0415_HUMAN Neutral Neutral
Q9BPV8 P2Y13_HUMAN Neutral Neutral
P04839 CY24B_HUMAN Deleterious Deleterious
Q14114 LRP8_HUMAN Neutral Neutral
P18074 ERCC2_HUMAN Deleterious Deleterious
Q6Y7W6 PERQ2_HUMAN Deleterious Deleterious
P07320 CRGD_HUMAN Deleterious Neutral
Q8ND61 CC020_HUMAN Neutral Neutral
Q9H114 CST1L_HUMAN Neutral Neutral
Q9H324 ATS10_HUMAN Neutral Neutral
P02452 CO1A1_HUMAN Deleterious Deleterious
Q9BRP4 PAAF1_HUMAN Neutral Neutral
Q93099 HGD_HUMAN Deleterious Deleterious
P00451 FA8_HUMAN Deleterious Deleterious
P34913 HYES_HUMAN Neutral Neutral
P14679 TYRO_HUMAN Deleterious Deleterious
Q92903 CDS1_HUMAN Neutral Neutral
Q9P1U0 RPA12_HUMAN Neutral Neutral
P20853 CP2A7_HUMAN Neutral Neutral
Q8WZ42 TITIN_HUMAN Neutral Neutral
Q8TAM1 BBS10_HUMAN Deleterious Deleterious
P12883 MYH7_HUMAN Deleterious Deleterious
O43432 IF4G3_HUMAN Neutral Neutral
Q8N1I0 DOCK4_HUMAN Neutral Neutral
Q12866 MERTK_HUMAN Neutral Deleterious
P04637 P53_HUMAN Deleterious Deleterious
P04637 P53_HUMAN Deleterious Deleterious
O15118 NPC1_HUMAN Deleterious Deleterious
P04180 LCAT_HUMAN Deleterious Deleterious
A6NGY1 FRG2C_HUMAN Neutral Neutral
Q13087 PDIA2_HUMAN Neutral Neutral
P12830 CADH1_HUMAN Deleterious Neutral
P07101 TY3H_HUMAN Deleterious Deleterious
Q8TDM0 BCAS4_HUMAN Neutral Neutral
Q13402 MYO7A_HUMAN Deleterious Deleterious
Q15661 TRYB1_HUMAN Neutral Neutral
Q9ULE6 PALD_HUMAN Neutral Neutral
P0C1S8 WEE2_HUMAN Neutral Neutral
P15848 ARSB_HUMAN Deleterious Deleterious
P35670 ATP7B_HUMAN Deleterious Deleterious
Q96PP8 GBP5_HUMAN Neutral Neutral
Q9HAW8 UD110_HUMAN Neutral Neutral
Q13148 TADBP_HUMAN Deleterious Deleterious
A6NMU1 O52A4_HUMAN Neutral Neutral
O76090 BEST1_HUMAN Deleterious Deleterious
P31785 IL2RG_HUMAN Deleterious Deleterious
P00480 OTC_HUMAN Deleterious Deleterious
Q15238 PSG5_HUMAN Neutral Neutral
P01185 NEU2_HUMAN Deleterious Deleterious
P78504 JAG1_HUMAN Deleterious Deleterious
Q6ZST4 LCNL1_HUMAN Neutral Neutral
P25445 TNR6_HUMAN Deleterious Neutral
P37173 TGFR2_HUMAN Deleterious Deleterious
O60931 CTNS_HUMAN Deleterious Deleterious
P46940 IQGA1_HUMAN Neutral Neutral
Q7Z4Q2 HEAT3_HUMAN Neutral Neutral
P21802 FGFR2_HUMAN Deleterious Deleterious
O43526 KCNQ2_HUMAN Deleterious Deleterious
Q5VST9 OBSCN_HUMAN Neutral Neutral
P56715 RP1_HUMAN Neutral Neutral
Q06124 PTN11_HUMAN Deleterious Deleterious
Q9UKV3 ACINU_HUMAN Neutral Neutral
Q5IJ48 CRUM2_HUMAN Deleterious Deleterious
P42771 CD2A1_HUMAN Deleterious Deleterious
P20711 DDC_HUMAN Deleterious Neutral
P30495 1B56_HUMAN Neutral Neutral
P48436 SOX9_HUMAN Deleterious Deleterious
P41180 CASR_HUMAN Deleterious Deleterious
P45381 ACY2_HUMAN Deleterious Deleterious
P19971 TYPH_HUMAN Deleterious Neutral
Q6P5W5 S39A4_HUMAN Deleterious Deleterious
Q9BYG3 MK67I_HUMAN Neutral Neutral
P42336 PK3CA_HUMAN Deleterious Deleterious
P35575 G6PC_HUMAN Deleterious Deleterious
P51587 BRCA2_HUMAN Deleterious Neutral
P14679 TYRO_HUMAN Deleterious Deleterious
Q96RR1 PEO1_HUMAN Deleterious Neutral
Q9UKA4 AKA11_HUMAN Neutral Neutral
Q9Y619 ORNT1_HUMAN Deleterious Deleterious
P14061 DHB1_HUMAN Neutral Neutral
P51608 MECP2_HUMAN Deleterious Neutral
P17927 CR1_HUMAN Neutral Neutral
Q8IYT8 ULK2_HUMAN Neutral Neutral
Q13253 NOGG_HUMAN Deleterious Deleterious
Q8IVG5 SAM9L_HUMAN Neutral Neutral
Q9P209 CEP72_HUMAN Neutral Neutral
P08842 STS_HUMAN Deleterious Deleterious
P35670 ATP7B_HUMAN Deleterious Deleterious
Q5SRN2 CF010_HUMAN Neutral Neutral
Q96ID5 IGS21_HUMAN Neutral Neutral
Q4G0P3 HYDIN_HUMAN Neutral Neutral
O43272 PROD_HUMAN Neutral Neutral
Q8IXB3 TUSC5_HUMAN Neutral Neutral
P58012 FOXL2_HUMAN Deleterious Deleterious
Q4ZHG4 FNDC1_HUMAN Neutral Neutral
Q8WZ42 TITIN_HUMAN Neutral Neutral
Q92947 GCDH_HUMAN Deleterious Deleterious
Q9NTQ9 CXB4_HUMAN Neutral Neutral
Q86TB3 ALPK2_HUMAN Neutral Neutral
Q9UBZ9 REV1_HUMAN Neutral Neutral
Q13107 UBP4_HUMAN Neutral Neutral
P78527 PRKDC_HUMAN Neutral Neutral
Q9NPA1 KCMB3_HUMAN Neutral Neutral
Q5QJ38 TCHL1_HUMAN Neutral Neutral
P04637 P53_HUMAN Deleterious Deleterious
P43403 ZAP70_HUMAN Neutral Neutral
Q9Y6K5 OAS3_HUMAN Neutral Neutral
P51649 SSDH_HUMAN Deleterious Deleterious
P00480 OTC_HUMAN Deleterious Deleterious
Q9H3D4 P63_HUMAN Deleterious Deleterious
P20807 CAN3_HUMAN Deleterious Deleterious
Q99550 MPP9_HUMAN Neutral Neutral
O75445 USH2A_HUMAN Deleterious Deleterious
Q8NGX0 O11L1_HUMAN Neutral Neutral
Q14524 SCN5A_HUMAN Deleterious Deleterious
Q9NQR4 NIT2_HUMAN Neutral Neutral
P00740 FA9_HUMAN Deleterious Deleterious
P00918 CAH2_HUMAN Deleterious Deleterious
Q9Y4K1 AIM1_HUMAN Neutral Neutral
P78363 ABCA4_HUMAN Deleterious Deleterious
Q9BX63 FANCJ_HUMAN Neutral Neutral
Q2TBF2 WSCD2_HUMAN Neutral Neutral
Q9Y2Y0 AR2BP_HUMAN Neutral Neutral
P43146 DCC_HUMAN Neutral Neutral
P06865 HEXA_HUMAN Deleterious Deleterious
P10275 ANDR_HUMAN Deleterious Deleterious
P36959 GMPR1_HUMAN Neutral Neutral
Q8N130 NPT2C_HUMAN Neutral Deleterious
P07288 KLK3_HUMAN Neutral Neutral
A6NES4 YB046_HUMAN Neutral Neutral
P26439 3BHS2_HUMAN Deleterious Deleterious
P01130 LDLR_HUMAN Deleterious Deleterious
P36508 ZNF76_HUMAN Neutral Neutral
P24043 LAMA2_HUMAN Deleterious Deleterious
Q08828 ADCY1_HUMAN Neutral Neutral
Q8WXF7 ATLA1_HUMAN Deleterious Neutral
P17028 ZNF24_HUMAN Neutral Neutral
O76082 S22A5_HUMAN Deleterious Deleterious
P13569 CFTR_HUMAN Deleterious Deleterious
P78562 PHEX_HUMAN Deleterious Deleterious
O15118 NPC1_HUMAN Deleterious Deleterious
P08034 CXB1_HUMAN Deleterious Deleterious
O15118 NPC1_HUMAN Deleterious Deleterious
P30566 PUR8_HUMAN Deleterious Deleterious
P40692 MLH1_HUMAN Deleterious Deleterious
P06132 DCUP_HUMAN Deleterious Deleterious
Q9BU23 LMF2_HUMAN Neutral Neutral
Q13255 GRM1_HUMAN Neutral Neutral
P33897 ABCD1_HUMAN Deleterious Deleterious
O95613 PCNT_HUMAN Neutral Neutral
P22033 MUTA_HUMAN Deleterious Deleterious
P58335 ANTR2_HUMAN Deleterious Deleterious
P20807 CAN3_HUMAN Deleterious Deleterious
Q9BVK2 ALG8_HUMAN Neutral Deleterious
P31271 HXA13_HUMAN Deleterious Deleterious
P06276 CHLE_HUMAN Deleterious Deleterious
P31785 IL2RG_HUMAN Deleterious Neutral
Q13315 ATM_HUMAN Deleterious Deleterious
Q06187 BTK_HUMAN Deleterious Deleterious
P26440 IVD_HUMAN Deleterious Deleterious
P14679 TYRO_HUMAN Deleterious Deleterious
P46531 NOTC1_HUMAN Neutral Neutral
Q03692 COAA1_HUMAN Deleterious Deleterious
Q8IV63 VRK3_HUMAN Neutral Neutral
P35527 K1C9_HUMAN Deleterious Deleterious
Q03692 COAA1_HUMAN Deleterious Neutral
P00533 EGFR_HUMAN Deleterious Neutral
O95716 RAB3D_HUMAN Neutral Neutral
P22304 IDS_HUMAN Deleterious Deleterious
Q9H3R0 KDM4C_HUMAN Neutral Neutral
P01266 THYG_HUMAN Neutral Neutral
P01892 1A02_HUMAN Neutral Neutral
Q9UBM4 OPT_HUMAN Neutral Neutral
Q9UPN9 TRI33_HUMAN Neutral Neutral
P35555 FBN1_HUMAN Deleterious Deleterious
P25054 APC_HUMAN Deleterious Deleterious
P60484 PTEN_HUMAN Deleterious Deleterious
Q8WXH0 SYNE2_HUMAN Neutral Neutral
P20333 TNR1B_HUMAN Neutral Neutral
Q4ZHG4 FNDC1_HUMAN Neutral Neutral
O95477 ABCA1_HUMAN Deleterious Deleterious
P13647 K2C5_HUMAN Deleterious Deleterious
Q9BY76 ANGL4_HUMAN Neutral Neutral
Q3T8J9 GON4L_HUMAN Neutral Neutral
Q96RG2 PASK_HUMAN Neutral Neutral
P04062 GLCM_HUMAN Deleterious Deleterious
P00846 ATP6_HUMAN Neutral Neutral
P35626 ARBK2_HUMAN Neutral Neutral
P14780 MMP9_HUMAN Neutral Neutral
O15146 MUSK_HUMAN Neutral Neutral
Q8WZ42 TITIN_HUMAN Neutral Neutral
P41273 TNFL9_HUMAN Neutral Neutral
Q2TAC6 KIF19_HUMAN Neutral Neutral
P48165 CXA8_HUMAN Deleterious Deleterious
P35575 G6PC_HUMAN Deleterious Deleterious
P00439 PH4H_HUMAN Deleterious Deleterious
O75445 USH2A_HUMAN Deleterious Deleterious
P24530 EDNRB_HUMAN Deleterious Deleterious
Q8N0X4 CLYBL_HUMAN Neutral Neutral
Q13950 RUNX2_HUMAN Deleterious Deleterious
O43602 DCX_HUMAN Deleterious Deleterious
Q00403 TF2B_HUMAN Neutral Neutral
P54132 BLM_HUMAN Deleterious Deleterious
P00451 FA8_HUMAN Deleterious Deleterious
Q5T1M5 FKB15_HUMAN Neutral Neutral
Q8N3C0 HELC1_HUMAN Neutral Neutral
P10275 ANDR_HUMAN Deleterious Deleterious
O75469 NR1I2_HUMAN Neutral Neutral
Q12769 NU160_HUMAN Neutral Neutral
P60201 MYPR_HUMAN Deleterious Deleterious
Q9H1R3 MYLK2_HUMAN Neutral Deleterious
O43520 AT8B1_HUMAN Deleterious Deleterious
Q7Z6M4 MTER2_HUMAN Neutral Neutral
P51508 ZNF81_HUMAN Neutral Neutral
Q96RR1 PEO1_HUMAN Deleterious Deleterious
Q8TDV0 GP151_HUMAN Neutral Neutral
O15305 PMM2_HUMAN Deleterious Deleterious
Q9Y5X4 NR2E3_HUMAN Deleterious Deleterious
P54840 GYS2_HUMAN Deleterious Neutral
P30613 KPYR_HUMAN Deleterious Deleterious
Q96QT4 TRPM7_HUMAN Neutral Neutral
Q96S37 S22AC_HUMAN Deleterious Deleterious
P00740 FA9_HUMAN Deleterious Deleterious
Q8WV44 TRI41_HUMAN Neutral Neutral
P50897 PPT1_HUMAN Deleterious Deleterious
P40692 MLH1_HUMAN Deleterious Deleterious
P20823 HNF1A_HUMAN Deleterious Deleterious
Q96PC2 IP6K3_HUMAN Neutral Neutral
P10253 LYAG_HUMAN Deleterious Deleterious
Q9NYL2 MLTK_HUMAN Neutral Neutral
P10275 ANDR_HUMAN Deleterious Deleterious
P18074 ERCC2_HUMAN Deleterious Deleterious
P00451 FA8_HUMAN Deleterious Deleterious
Q8TDY2 RBCC1_HUMAN Neutral Neutral
O14958 CASQ2_HUMAN Neutral Deleterious
Q9NUB1 ACS2L_HUMAN Neutral Neutral
Q9Y2I9 TBC30_HUMAN Neutral Neutral
Q9Y5S2 MRCKB_HUMAN Neutral Neutral
Q9UM47 NOTC3_HUMAN Deleterious Deleterious
P30460 1B08_HUMAN Neutral Neutral
P00441 SODC_HUMAN Deleterious Deleterious
O00294 TULP1_HUMAN Deleterious Deleterious
Q9BZ23 PANK2_HUMAN Deleterious Deleterious
P51587 BRCA2_HUMAN Neutral Deleterious
Q6NUI1 C144L_HUMAN Neutral Neutral
Q502W6 VWA3B_HUMAN Neutral Neutral
Q06495 NPT2A_HUMAN Deleterious Deleterious
P51608 MECP2_HUMAN Deleterious Deleterious
O75570 RF1M_HUMAN Neutral Neutral
Q15937 ZNF79_HUMAN Neutral Neutral
P07902 GALT_HUMAN Deleterious Deleterious
Q6VVB1 NHLC1_HUMAN Deleterious Deleterious
P01185 NEU2_HUMAN Deleterious Deleterious
Q13496 MTM1_HUMAN Deleterious Deleterious
P49189 AL9A1_HUMAN Deleterious Neutral
Q86UX2 ITIH5_HUMAN Neutral Neutral
Q9UBM7 DHCR7_HUMAN Deleterious Deleterious
P29033 CXB2_HUMAN Deleterious Deleterious
Q9H1C7 CE032_HUMAN Neutral Neutral
Q9Y3I1 FBX7_HUMAN Neutral Deleterious
P08034 CXB1_HUMAN Deleterious Deleterious
Q9GZU0 CF062_HUMAN Neutral Neutral
P28340 DPOD1_HUMAN Neutral Neutral
O43602 DCX_HUMAN Deleterious Deleterious
P29400 CO4A5_HUMAN Deleterious Deleterious
Q9H0P0 5NT3_HUMAN Deleterious Deleterious
P22735 TGM1_HUMAN Deleterious Deleterious
P78504 JAG1_HUMAN Deleterious Deleterious
O95477 ABCA1_HUMAN Deleterious Deleterious
P11137 MAP2_HUMAN Neutral Neutral
Q93099 HGD_HUMAN Deleterious Deleterious
P49815 TSC2_HUMAN Deleterious Deleterious
O15118 NPC1_HUMAN Deleterious Deleterious
O94972 TRI37_HUMAN Neutral Neutral
P20823 HNF1A_HUMAN Deleterious Deleterious
Q9UNQ0 ABCG2_HUMAN Neutral Neutral
Q14896 MYPC3_HUMAN Deleterious Deleterious
Q2VWP7 PRTG_HUMAN Neutral Neutral
P05062 ALDOB_HUMAN Deleterious Deleterious
Q12959 DLG1_HUMAN Neutral Neutral
Q9Y520 BA2D1_HUMAN Neutral Neutral
Q8NBP7 PCSK9_HUMAN Neutral Neutral
O43490 PROM1_HUMAN Deleterious Neutral
O15118 NPC1_HUMAN Deleterious Deleterious
P48740 MASP1_HUMAN 0.5 Neutral
Q9UNS1 TIM_HUMAN Neutral Neutral
P18509 PACA_HUMAN Neutral Neutral
P22309 UD11_HUMAN Deleterious Deleterious
P15848 ARSB_HUMAN Deleterious Deleterious
Q86VF7 NRAP_HUMAN Neutral Neutral
P24001 IL32_HUMAN Neutral Neutral
P23219 PGH1_HUMAN Neutral Neutral
P55211 CASP9_HUMAN Neutral Neutral
P12883 MYH7_HUMAN Deleterious Deleterious
O95843 GUC1C_HUMAN Neutral Neutral
P31645 SC6A4_HUMAN Neutral Neutral
P12830 CADH1_HUMAN Neutral Deleterious
Q8N3P4 VPS8_HUMAN Neutral Neutral
Q7Z5P9 MUC19_HUMAN Neutral Neutral
Q9Y5Y7 LYVE1_HUMAN Neutral Neutral
Q7Z4H7 HAUS6_HUMAN Neutral Neutral
Q9Y463 DYR1B_HUMAN Neutral Neutral
O00255 MEN1_HUMAN Deleterious Deleterious
Q8WZ42 TITIN_HUMAN Neutral Deleterious
Q9HC97 GPR35_HUMAN Neutral Neutral
Q14318 FKBP8_HUMAN Neutral Neutral
Q13164 MK07_HUMAN Neutral Neutral
P10275 ANDR_HUMAN Deleterious Deleterious
P07910 HNRPC_HUMAN Neutral Neutral
Q9UBR4 LHX3_HUMAN Neutral Deleterious
P79483 2B31_HUMAN Neutral Neutral
Q9H2J7 S6A15_HUMAN Neutral Neutral
Q13315 ATM_HUMAN Deleterious Deleterious
Q9BZD7 TMG3_HUMAN Neutral Neutral
P78424 PO6F2_HUMAN Neutral Neutral
O75157 T22D2_HUMAN Neutral Neutral
P02458 CO2A1_HUMAN Deleterious Deleterious
Q7L775 EPMIP_HUMAN Neutral Neutral
P22557 HEM0_HUMAN Deleterious Deleterious
P35555 FBN1_HUMAN Deleterious Deleterious
P00480 OTC_HUMAN Deleterious Deleterious
Q9H6A9 PCX3_HUMAN Neutral Neutral
P04070 PROC_HUMAN Deleterious Deleterious
P00451 FA8_HUMAN Deleterious Deleterious
P34059 GALNS_HUMAN Deleterious Deleterious
Q7RTT3 SSX9_HUMAN Neutral Neutral
Q6UXV1 CS041_HUMAN Neutral Neutral
P27986 P85A_HUMAN Neutral Neutral
O00592 PODXL_HUMAN Neutral Neutral
O14773 TPP1_HUMAN Deleterious Deleterious
Q29980 1C04_HUMAN Neutral Neutral
P04196 HRG_HUMAN Neutral Neutral
P02545 LMNA_HUMAN Deleterious Deleterious
P05186 PPBT_HUMAN Deleterious Deleterious
Q08174 PCDH1_HUMAN Neutral Neutral
Q53HC0 CCD92_HUMAN Neutral Neutral
Q8NGI0 O52N2_HUMAN Neutral Neutral
P04001 OPSG_HUMAN Deleterious Deleterious
Q13635 PTC1_HUMAN Deleterious Neutral
O95477 ABCA1_HUMAN Deleterious Deleterious
P21359 NF1_HUMAN Deleterious Deleterious
Q9HBH7 BEX1_HUMAN Neutral Neutral
Q96S38 KS6C1_HUMAN Neutral Neutral
P41180 CASR_HUMAN Deleterious Deleterious
P48634 BAT2_HUMAN Neutral Neutral
P22830 HEMH_HUMAN Deleterious Deleterious
P02768 ALBU_HUMAN Neutral Deleterious
P11217 PYGM_HUMAN Deleterious Deleterious
P02452 CO1A1_HUMAN Deleterious Deleterious
Q9P0W8 SPAT7_HUMAN Neutral Neutral
Q8N7E2 ZN645_HUMAN Neutral Neutral
Q9H3D4 P63_HUMAN Deleterious Neutral
P01241 SOMA_HUMAN Deleterious Deleterious
P15918 RAG1_HUMAN Deleterious Deleterious
Q13618 CUL3_HUMAN Neutral Neutral
O60404 O10H3_HUMAN Neutral Neutral
Q8N3J3 CQ053_HUMAN Neutral Neutral
Q5VST6 F108B_HUMAN Neutral Neutral
P33897 ABCD1_HUMAN Deleterious Deleterious
P00813 ADA_HUMAN Deleterious Deleterious
Q9H9S5 FKRP_HUMAN Deleterious Deleterious
O15444 CCL25_HUMAN Neutral Neutral
P07333 CSF1R_HUMAN Neutral Neutral
Q7LBE3 S26A9_HUMAN Neutral Neutral
P06858 LIPL_HUMAN Deleterious Deleterious
Q14524 SCN5A_HUMAN Deleterious Deleterious
Q92736 RYR2_HUMAN Deleterious Deleterious
O75369 FLNB_HUMAN Deleterious Deleterious
P11464 PSG1_HUMAN Neutral Neutral
O75503 CLN5_HUMAN Deleterious Deleterious
Q14690 RRP5_HUMAN Neutral Neutral
Q9Y5E4 PCDB5_HUMAN Neutral Neutral
P08100 OPSD_HUMAN Deleterious Deleterious
Q96PX9 PKH4B_HUMAN Neutral Neutral
P61764 STXB1_HUMAN Deleterious Deleterious
P03952 KLKB1_HUMAN Neutral Neutral
P06400 RB_HUMAN Deleterious Deleterious
Q4KMG0 CDON_HUMAN Neutral Neutral
P43246 MSH2_HUMAN Deleterious Neutral
Q16666 IF16_HUMAN Neutral Neutral
Q8NBP7 PCSK9_HUMAN Neutral Deleterious
Q13029 PRDM2_HUMAN Neutral Neutral
Q8NCD3 HJURP_HUMAN Neutral Neutral
P00156 CYB_HUMAN Neutral Neutral
P63252 IRK2_HUMAN Deleterious Deleterious
O75923 DYSF_HUMAN Deleterious Deleterious
Q9NYZ3 GTSE1_HUMAN Neutral Neutral
O95461 LARGE_HUMAN Neutral Deleterious
Q8N328 PGBD3_HUMAN Neutral Neutral
P00451 FA8_HUMAN Deleterious Deleterious
Q6ZMV9 KIF6_HUMAN Neutral Neutral
Q96C45 ULK4_HUMAN Neutral Neutral
Q5VT25 MRCKA_HUMAN Neutral Neutral
P07225 PROS_HUMAN Deleterious Deleterious
P14616 INSRR_HUMAN Neutral Neutral
P51843 NR0B1_HUMAN Deleterious Deleterious
Q96HP0 DOCK6_HUMAN Neutral Neutral
P40939 ECHA_HUMAN Deleterious Deleterious
Q9Y5Z4 HEBP2_HUMAN Neutral Neutral
P51787 KCNQ1_HUMAN Deleterious Deleterious
P04637 P53_HUMAN Deleterious Deleterious
P00441 SODC_HUMAN Deleterious Deleterious
Q13402 MYO7A_HUMAN Deleterious Deleterious
P50993 AT1A2_HUMAN Deleterious Deleterious
P08603 CFAH_HUMAN Deleterious Deleterious
Q9UKU7 ACAD8_HUMAN Deleterious Deleterious
Q14191 WRN_HUMAN Neutral Neutral
P35520 CBS_HUMAN Deleterious Deleterious
P48436 SOX9_HUMAN Deleterious Deleterious
Q29983 MICA_HUMAN Neutral Neutral
P52952 NKX25_HUMAN Deleterious Deleterious
Q8N5G0 YD012_HUMAN Neutral Neutral
Q9H2C0 GAN_HUMAN Deleterious Deleterious
Q9NZV5 SELN_HUMAN Deleterious Deleterious
P03951 FA11_HUMAN Deleterious Deleterious
P19544 WT1_HUMAN Deleterious Deleterious
Q6IE36 OVOS2_HUMAN Neutral Neutral
P78368 KC1G2_HUMAN Neutral Neutral
Q9H1E5 TMX4_HUMAN Neutral Neutral
P41250 SYG_HUMAN Deleterious Deleterious
Q9Y620 RA54B_HUMAN Deleterious Neutral
P07949 RET_HUMAN Deleterious Deleterious
Q9HB96 FANCE_HUMAN Neutral Neutral
Q07837 SLC31_HUMAN Deleterious Deleterious
P51608 MECP2_HUMAN Deleterious Deleterious
P10275 ANDR_HUMAN Deleterious Deleterious
P51608 MECP2_HUMAN Deleterious Deleterious
Q3LFD5 UBP41_HUMAN Neutral Neutral
Q8N307 MUC20_HUMAN Neutral Neutral
P01008 ANT3_HUMAN Deleterious Deleterious
Q09472 EP300_HUMAN Neutral Deleterious
O76090 BEST1_HUMAN Deleterious Deleterious
P40337 VHL_HUMAN Deleterious Deleterious
P52333 JAK3_HUMAN Deleterious Deleterious
Q5GH77 XKR3_HUMAN Neutral Neutral
P45954 ACDSB_HUMAN Neutral Neutral
P26678 PPLA_HUMAN Neutral Deleterious
Q9NXG2 THUM1_HUMAN Neutral Neutral
P46821 MAP1B_HUMAN Neutral Neutral
O95180 CAC1H_HUMAN Deleterious Neutral
P35527 K1C9_HUMAN Deleterious Deleterious
P05546 HEP2_HUMAN Neutral Deleterious
P06276 CHLE_HUMAN Deleterious Deleterious
P06276 CHLE_HUMAN Deleterious Deleterious
Q6DKI2 LEG9C_HUMAN Neutral Neutral
Q96G46 DUS3L_HUMAN Neutral Neutral
Q4VNC1 AT134_HUMAN Neutral Neutral
O00519 FAAH1_HUMAN Neutral Neutral
Q86W24 NAL14_HUMAN Neutral Neutral
P16188 1A30_HUMAN Neutral Neutral
Q04671 P_HUMAN Deleterious Deleterious
O95125 ZN202_HUMAN Neutral Neutral
P02649 APOE_HUMAN Neutral Neutral
P35557 HXK4_HUMAN Deleterious Deleterious
Q8N475 FSTL5_HUMAN Neutral Neutral
Q9NYF5 FA13B_HUMAN Neutral Neutral
P60409 KR107_HUMAN Neutral Neutral
Q07889 SOS1_HUMAN Deleterious Deleterious
P12821 ACE_HUMAN Neutral Neutral
P06400 RB_HUMAN Deleterious Deleterious
Q8TD46 MO2R1_HUMAN Neutral Neutral
Q9Y6N7 ROBO1_HUMAN Neutral Deleterious
Q9Y232 CDYL1_HUMAN Neutral Neutral
P12931 SRC_HUMAN Neutral Neutral
P46019 KPB2_HUMAN Deleterious Deleterious
Q9Y672 ALG6_HUMAN Deleterious Deleterious
P47804 RGR_HUMAN Neutral Deleterious
P00441 SODC_HUMAN Deleterious Deleterious
P69892 HBG2_HUMAN Neutral Neutral
P17301 ITA2_HUMAN Neutral Neutral
Q13137 CACO2_HUMAN Neutral Neutral
P13569 CFTR_HUMAN Deleterious Deleterious
Q86V87 F16B2_HUMAN Neutral Neutral
O75030 MITF_HUMAN Deleterious Deleterious
Q9NRA2 S17A5_HUMAN Deleterious Deleterious
Q9BWW8 APOL6_HUMAN Neutral Neutral
A4D1E9 GTPBA_HUMAN Neutral Neutral
P41252 SYIC_HUMAN Neutral Neutral
P22607 FGFR3_HUMAN Deleterious Deleterious
Q8TAF8 TMHS_HUMAN Neutral Deleterious
O60313 OPA1_HUMAN Deleterious Deleterious
Q29983 MICA_HUMAN Neutral Neutral
Q8N307 MUC20_HUMAN Neutral Neutral
P05155 IC1_HUMAN Deleterious Deleterious
P22570 ADRO_HUMAN Neutral Neutral
Q92947 GCDH_HUMAN Deleterious Deleterious
Q8TB36 GDAP1_HUMAN Neutral Deleterious
P15976 GATA1_HUMAN Deleterious Deleterious
Q9UL41 PNMA3_HUMAN Neutral Neutral
Q96R67 OR4CC_HUMAN Neutral Neutral
Q96FJ0 STALP_HUMAN Neutral Neutral
O95255 MRP6_HUMAN Deleterious Neutral
Q3SYC2 MOGT2_HUMAN Neutral Neutral
Q7Z353 HDX_HUMAN Neutral Neutral
Q96T76 MMS19_HUMAN Neutral Neutral
P60201 MYPR_HUMAN Deleterious Deleterious
P04637 P53_HUMAN Deleterious Deleterious
P19544 WT1_HUMAN Deleterious Deleterious
P00451 FA8_HUMAN Deleterious Deleterious
P08514 ITA2B_HUMAN Deleterious Deleterious
Q9NQZ5 STAR7_HUMAN Neutral Neutral
P35670 ATP7B_HUMAN Deleterious Deleterious
Q9UJU3 ZF112_HUMAN Neutral Neutral
P22735 TGM1_HUMAN Deleterious Deleterious
Q96PE3 INP4A_HUMAN Neutral Neutral
P08107 HSP71_HUMAN Deleterious Neutral
P54289 CA2D1_HUMAN Neutral Neutral
O14773 TPP1_HUMAN Deleterious Deleterious
O60673 DPOLZ_HUMAN Neutral Neutral
P05067 A4_HUMAN Deleterious Deleterious
P68133 ACTS_HUMAN Deleterious Deleterious
P37173 TGFR2_HUMAN Deleterious Deleterious
O15305 PMM2_HUMAN Deleterious Deleterious
Q9UBM7 DHCR7_HUMAN Deleterious Deleterious
O75496 GEMI_HUMAN Neutral Neutral
P08123 CO1A2_HUMAN Deleterious Deleterious
Q9HCM4 E41L5_HUMAN Neutral Neutral
P21815 SIAL_HUMAN Neutral Neutral
P35555 FBN1_HUMAN Deleterious Deleterious
P16157 ANK1_HUMAN Neutral Neutral
O95568 CA156_HUMAN Neutral Neutral
P30518 V2R_HUMAN Deleterious Deleterious
Q14896 MYPC3_HUMAN Deleterious Deleterious
Q86WS5 GRAB_HUMAN Neutral Neutral
P16278 BGAL_HUMAN Deleterious Deleterious
P00439 PH4H_HUMAN Deleterious Deleterious
Q8NA47 CCD63_HUMAN Neutral Neutral
P48637 GSHB_HUMAN Deleterious Deleterious
Q13315 ATM_HUMAN Neutral Neutral
P22830 HEMH_HUMAN Deleterious Deleterious
P43246 MSH2_HUMAN Deleterious Deleterious
Q9BYE3 LCE3D_HUMAN Neutral Neutral
P35520 CBS_HUMAN Deleterious Deleterious
Q9UBM7 DHCR7_HUMAN Deleterious Deleterious
Q92820 GGH_HUMAN Neutral Neutral
P60201 MYPR_HUMAN Deleterious Deleterious
P05813 CRGB_HUMAN Neutral Neutral
P35670 ATP7B_HUMAN Deleterious Neutral
P08235 MCR_HUMAN Deleterious Neutral
O60494 CUBN_HUMAN Neutral Deleterious
Q16570 DUFFY_HUMAN Neutral Neutral
P22888 LSHR_HUMAN Deleterious Deleterious
O43819 SCO2_HUMAN Deleterious Deleterious
O14896 IRF6_HUMAN Deleterious Deleterious
P33261 CP2CJ_HUMAN Neutral Neutral
Q6P474 PDXD2_HUMAN Neutral Neutral
O95257 GA45G_HUMAN Neutral Neutral
Q04656 ATP7A_HUMAN Deleterious Deleterious
P06865 HEXA_HUMAN Deleterious Neutral
P22304 IDS_HUMAN Deleterious Deleterious
P39019 RS19_HUMAN Deleterious Deleterious
Q9UNA0 ATS5_HUMAN Neutral Neutral
P00451 FA8_HUMAN Deleterious Deleterious
P49747 COMP_HUMAN Deleterious Deleterious
P15927 RFA2_HUMAN Neutral Neutral
Q8WXH0 SYNE2_HUMAN Neutral Neutral
Q9NVC3 S38A7_HUMAN Neutral Neutral
O76090 BEST1_HUMAN Deleterious Deleterious
Q7Z434 MAVS_HUMAN Neutral Neutral
P30455 1A36_HUMAN Neutral Neutral
Q07889 SOS1_HUMAN Deleterious Deleterious
O95786 DDX58_HUMAN Neutral Neutral
P07949 RET_HUMAN Deleterious Deleterious
Q12765 SCRN1_HUMAN Neutral Neutral
Q92805 GOGA1_HUMAN Neutral Neutral
P06401 PRGR_HUMAN Neutral Neutral
P41181 AQP2_HUMAN Deleterious Deleterious
A6H8Y1 BDP1_HUMAN Neutral Neutral
Q96DG6 CMBL_HUMAN Neutral Neutral
Q9NU22 MDN1_HUMAN Neutral Neutral
Q8TBZ5 ZN502_HUMAN Neutral Neutral
Q9NY46 SCN3A_HUMAN Neutral Neutral
P10636 TAU_HUMAN Deleterious Deleterious
Q5THR3 EFCB6_HUMAN Neutral Neutral
P04637 P53_HUMAN Deleterious Deleterious
Q9P2F6 RHG20_HUMAN Neutral Neutral
Q9NWQ4 CN118_HUMAN Neutral Neutral
Q9BRQ3 NUD22_HUMAN Neutral Neutral
P23942 PRPH2_HUMAN Deleterious Deleterious
Q9H3D4 P63_HUMAN Deleterious Deleterious
P78527 PRKDC_HUMAN Neutral Neutral
P22033 MUTA_HUMAN Deleterious Deleterious
P19099 C11B2_HUMAN Deleterious Deleterious
Q96MN2 NALP4_HUMAN Neutral Neutral
P00451 FA8_HUMAN Deleterious Deleterious
Q9NWN3 FBX34_HUMAN Neutral Neutral
Q9UJW3 DNM3L_HUMAN Neutral Neutral
Q16647 PTGIS_HUMAN Neutral Neutral
P38398 BRCA1_HUMAN Deleterious Neutral
P06280 AGAL_HUMAN Deleterious Deleterious
O15305 PMM2_HUMAN Deleterious Deleterious
P33897 ABCD1_HUMAN Deleterious Deleterious
Q16678 CP1B1_HUMAN Deleterious Deleterious
P18074 ERCC2_HUMAN Deleterious Deleterious
P33897 ABCD1_HUMAN Deleterious Deleterious
Q7Z572 SPT21_HUMAN Neutral Neutral
P34949 MPI_HUMAN Deleterious Deleterious
Q9HC29 NOD2_HUMAN Deleterious Deleterious
P04637 P53_HUMAN Deleterious Deleterious
O00255 MEN1_HUMAN Deleterious Deleterious
O15528 CP27B_HUMAN Neutral Neutral
Q3LI73 KR194_HUMAN Neutral Neutral
Q86VF7 NRAP_HUMAN Neutral Neutral
P78363 ABCA4_HUMAN Deleterious Deleterious
P04181 OAT_HUMAN Deleterious Deleterious
Q9Y5E3 PCDB6_HUMAN Neutral Neutral
O75695 XRP2_HUMAN Deleterious Deleterious
Q9P287 BCCIP_HUMAN Neutral Neutral
P20933 ASPG_HUMAN Deleterious Deleterious
P25445 TNR6_HUMAN Deleterious Neutral
A2RRP1 NBAS_HUMAN Neutral Neutral
A8K2U0 A2ML1_HUMAN Neutral Neutral
Q8WXE9 STON2_HUMAN Neutral Neutral
P09848 LPH_HUMAN Neutral Deleterious
P04155 TFF1_HUMAN Neutral Deleterious
P07225 PROS_HUMAN Deleterious Deleterious
P58511 F165B_HUMAN Neutral Neutral
P32004 L1CAM_HUMAN Deleterious Deleterious
P27037 AVR2A_HUMAN Deleterious Neutral
O60673 DPOLZ_HUMAN Neutral Neutral
O15305 PMM2_HUMAN Deleterious Deleterious
P29323 EPHB2_HUMAN Deleterious Deleterious
P0C7Q3 FA58B_HUMAN Neutral Neutral
Q14849 STAR3_HUMAN Neutral Neutral
P42336 PK3CA_HUMAN Deleterious Neutral
P54132 BLM_HUMAN Deleterious Neutral
P14679 TYRO_HUMAN Deleterious Deleterious
Q93063 EXT2_HUMAN Deleterious Deleterious
P12883 MYH7_HUMAN Deleterious Deleterious
P51648 AL3A2_HUMAN Deleterious Deleterious
Q06187 BTK_HUMAN Deleterious Deleterious
P05067 A4_HUMAN Deleterious Deleterious
Q96PL5 ERMAP_HUMAN Neutral Neutral
O95999 BCL10_HUMAN Deleterious Deleterious
P05155 IC1_HUMAN Deleterious Neutral
P54802 ANAG_HUMAN Deleterious Deleterious
P61457 PHS_HUMAN Deleterious Deleterious
Q13642 FHL1_HUMAN Deleterious Deleterious
Q96PE2 ARHGH_HUMAN Neutral Neutral
Q12887 COX10_HUMAN Deleterious Deleterious
P49748 ACADV_HUMAN Deleterious Deleterious
Q9NZM3 ITSN2_HUMAN Neutral Neutral
Q9Y619 ORNT1_HUMAN Deleterious Deleterious
O75165 DJC13_HUMAN Neutral Neutral
P33897 ABCD1_HUMAN Deleterious Deleterious
P07202 PERT_HUMAN Deleterious Neutral
P22681 CBL_HUMAN Neutral Neutral
P12883 MYH7_HUMAN Deleterious Deleterious
P07202 PERT_HUMAN Deleterious Neutral
Q9BYW1 GTR11_HUMAN Neutral Neutral
Q96S06 LMF1_HUMAN Neutral Neutral
P02675 FIBB_HUMAN Neutral Deleterious
Q8N1I0 DOCK4_HUMAN Neutral Deleterious
Q9HC16 ABC3G_HUMAN Neutral Neutral
P08588 AGTR1_HUMAN Neutral Neutral
P23945 FSHR_HUMAN Deleterious Neutral
Q9NSY1 BMP2K_HUMAN Neutral Neutral
P08603 CFAH_HUMAN Deleterious Neutral
P10275 ANDR_HUMAN Deleterious Deleterious
Q03001 BPAEB_HUMAN Neutral Neutral
Q16678 CP1B1_HUMAN Deleterious Deleterious
Q13621 S12A1_HUMAN Neutral Deleterious
P51570 GALK1_HUMAN Deleterious Deleterious
P02545 LMNA_HUMAN Deleterious Deleterious
O15403 MOT7_HUMAN Neutral Neutral
Q14999 CUL7_HUMAN Neutral Neutral
P04114 APOB_HUMAN Neutral Neutral
Q99714 HCD2_HUMAN Deleterious Deleterious
P02533 K1C14_HUMAN Deleterious Deleterious
P00740 FA9_HUMAN Deleterious Deleterious
P12821 ACE_HUMAN Neutral Neutral
P00813 ADA_HUMAN Deleterious Deleterious
O95718 ERR2_HUMAN Deleterious Deleterious
P22304 IDS_HUMAN Deleterious Deleterious
P08519 APOA_HUMAN Neutral Neutral
P60201 MYPR_HUMAN Deleterious Deleterious
Q9UNA4 POLI_HUMAN Neutral Neutral
P18440 ARY1_HUMAN Neutral Neutral
P04637 P53_HUMAN Deleterious Deleterious
P02452 CO1A1_HUMAN Deleterious Deleterious
Q49AG3 ZBED5_HUMAN Neutral Neutral
P00156 CYB_HUMAN Neutral Neutral
Q8TE67 ES8L3_HUMAN Neutral Neutral
Q9NRC1 ST7_HUMAN Neutral Neutral
Q6IAA8 CK059_HUMAN Neutral Neutral
O95342 ABCBB_HUMAN Deleterious Deleterious
P82279 CRUM1_HUMAN Deleterious Deleterious
Q09428 ABCC8_HUMAN Deleterious Deleterious
Q8WV19 SFT2A_HUMAN Neutral Neutral
Q5JWR5 DOP1_HUMAN Neutral Neutral
Q9UGJ0 AAKG2_HUMAN Deleterious Deleterious
Q6P2Q9 PRP8_HUMAN Deleterious Deleterious
Q29983 MICA_HUMAN Neutral Neutral
P00813 ADA_HUMAN Deleterious Deleterious
P29033 CXB2_HUMAN Deleterious Deleterious
Q99519 NEUR1_HUMAN Deleterious Deleterious
B2RTY4 MYO9A_HUMAN Neutral Neutral
P09172 DOPO_HUMAN Deleterious Neutral
Q9HB40 RISC_HUMAN Neutral Neutral
O15118 NPC1_HUMAN Deleterious Deleterious
Q8IXZ2 ZC3H3_HUMAN Neutral Neutral
P34059 GALNS_HUMAN Deleterious Deleterious
P55771 PAX9_HUMAN Neutral Deleterious
Q13488 VPP3_HUMAN Deleterious Deleterious
P00480 OTC_HUMAN Deleterious Deleterious
P35555 FBN1_HUMAN Deleterious Deleterious
O95972 BMP15_HUMAN Deleterious Neutral
Q14764 MVP_HUMAN Neutral Neutral
P11465 PSG2_HUMAN Neutral Neutral
P02766 TTHY_HUMAN Deleterious Deleterious
P47944 MT4_HUMAN Neutral Neutral
P00451 FA8_HUMAN Deleterious Deleterious
O95359 TACC2_HUMAN Neutral Neutral
O95972 BMP15_HUMAN Deleterious Deleterious
P13637 AT1A3_HUMAN Deleterious Deleterious
P04637 P53_HUMAN Deleterious Deleterious
P51522 ZNF83_HUMAN Neutral Neutral
O15118 NPC1_HUMAN Deleterious Deleterious
P25942 TNR5_HUMAN Neutral Deleterious
P10253 LYAG_HUMAN Deleterious Deleterious
P51659 DHB4_HUMAN Neutral Neutral
P10275 ANDR_HUMAN Deleterious Deleterious
B2RTY4 MYO9A_HUMAN Neutral Neutral
P11362 FGFR1_HUMAN Deleterious Deleterious
O95757 HS74L_HUMAN Neutral Neutral
B2RTY4 MYO9A_HUMAN Neutral Neutral
P15822 ZEP1_HUMAN Neutral Neutral
Q92838 EDA_HUMAN Deleterious Deleterious
P35670 ATP7B_HUMAN Deleterious Deleterious
P08034 CXB1_HUMAN Deleterious Deleterious
P11511 CP19A_HUMAN Neutral Deleterious
Q9HC10 OTOF_HUMAN Deleterious Neutral
P03950 ANGI_HUMAN Deleterious Deleterious
P60891 PRPS1_HUMAN Deleterious Deleterious
P09619 PGFRB_HUMAN Neutral Neutral
Q9NYR8 RDH8_HUMAN Neutral Neutral
P00367 DHE3_HUMAN Deleterious Deleterious
P07225 PROS_HUMAN Deleterious Deleterious
P04278 SHBG_HUMAN Neutral Neutral
P54098 DPOG1_HUMAN Deleterious Deleterious
P00451 FA8_HUMAN Deleterious Deleterious
Q14980 NUMA1_HUMAN Neutral Neutral
P05177 CP1A2_HUMAN Neutral Neutral
Q7Z3T1 OR2W3_HUMAN Neutral Neutral
Q06124 PTN11_HUMAN Deleterious Deleterious
O60931 CTNS_HUMAN Deleterious Deleterious
A6ND48 O14I1_HUMAN Neutral Neutral
Q3T906 GNPTA_HUMAN Neutral Deleterious
P08034 CXB1_HUMAN Deleterious Deleterious
Q8TB24 RIN3_HUMAN Neutral Neutral
Q8IZX4 TAF1L_HUMAN Neutral Neutral
Q96MC2 CB039_HUMAN Neutral Neutral
Q92947 GCDH_HUMAN Deleterious Deleterious
P36897 TGFR1_HUMAN Deleterious Deleterious
P26439 3BHS2_HUMAN Deleterious Deleterious
O60880 SH21A_HUMAN Deleterious Deleterious
Q92574 TSC1_HUMAN Deleterious Deleterious
O60260 PRKN2_HUMAN Deleterious Deleterious
P57087 JAM2_HUMAN Neutral Neutral
Q96P20 NALP3_HUMAN Deleterious Deleterious
P30530 UFO_HUMAN Neutral Neutral
Q92781 RDH1_HUMAN Deleterious Deleterious
Q96P20 NALP3_HUMAN Deleterious Deleterious
O75161 NPHP4_HUMAN Deleterious Deleterious
Q96P20 NALP3_HUMAN Deleterious Deleterious
Q99259 DCE1_HUMAN Neutral Neutral
O14581 OR7AH_HUMAN Neutral Neutral
P0C091 FREM3_HUMAN Neutral Neutral
Q6SA08 TSSK4_HUMAN Neutral Neutral
P51161 FABP6_HUMAN Neutral Neutral
Q8WWA0 ITLN1_HUMAN Neutral Neutral
P34059 GALNS_HUMAN Deleterious Neutral
Q8N7L0 CM030_HUMAN Neutral Neutral
Q6ZVN8 RGMC_HUMAN Deleterious Deleterious
P04637 P53_HUMAN Deleterious Deleterious
P54802 ANAG_HUMAN Deleterious Deleterious
Q5VYJ5 CJ112_HUMAN Neutral Neutral
O15118 NPC1_HUMAN Deleterious Deleterious
Q66K79 CBPZ_HUMAN Neutral Neutral
P49768 PSN1_HUMAN Deleterious Deleterious
P55072 TERA_HUMAN Deleterious Deleterious
Q02535 ID3_HUMAN Neutral Neutral
Q1MX18 INSC_HUMAN Neutral Neutral
Q02643 GHRHR_HUMAN Deleterious Deleterious
P10696 PPBN_HUMAN Neutral Neutral
P35555 FBN1_HUMAN Deleterious Deleterious
P23942 PRPH2_HUMAN Deleterious Deleterious
Q9BRB3 PIGQ_HUMAN Neutral Neutral
P49748 ACADV_HUMAN Deleterious Deleterious
P55040 GEM_HUMAN Neutral Neutral
Q86SG5 S1A7A_HUMAN Neutral Neutral
O14773 TPP1_HUMAN Deleterious Deleterious
P35555 FBN1_HUMAN Deleterious Deleterious
P51787 KCNQ1_HUMAN Deleterious Deleterious
Q5T1M5 FKB15_HUMAN Neutral Neutral
P00451 FA8_HUMAN Deleterious Deleterious
O00255 MEN1_HUMAN Deleterious Deleterious
P30613 KPYR_HUMAN Deleterious Deleterious
Q05066 SRY_HUMAN Deleterious Deleterious
O14896 IRF6_HUMAN Deleterious Deleterious
P26439 3BHS2_HUMAN Deleterious Deleterious
O95409 ZIC2_HUMAN Deleterious Deleterious
Q3SY00 T10IP_HUMAN Neutral Neutral
P35475 IDUA_HUMAN Deleterious Deleterious
P16930 FAAA_HUMAN Deleterious Deleterious
P57737 CORO7_HUMAN Neutral Neutral
P78363 ABCA4_HUMAN Deleterious Deleterious
P02766 TTHY_HUMAN Deleterious Deleterious
P14679 TYRO_HUMAN Deleterious Deleterious
P37023 ACVL1_HUMAN Deleterious Deleterious
O60909 B4GT2_HUMAN Neutral Neutral
P23786 CPT2_HUMAN Deleterious Deleterious
Q9BXB7 SPT16_HUMAN Neutral Neutral
P62736 ACTA_HUMAN Deleterious Deleterious
O14513 NAP5_HUMAN Neutral Neutral
Q13402 MYO7A_HUMAN Deleterious Deleterious
P41181 AQP2_HUMAN Deleterious Deleterious
O14832 PAHX_HUMAN Deleterious Deleterious
P98164 LRP2_HUMAN Neutral Neutral
Q99697 PITX2_HUMAN Deleterious Deleterious
O43278 SPIT1_HUMAN Neutral Neutral
P26440 IVD_HUMAN Deleterious Deleterious
P00480 OTC_HUMAN Deleterious Deleterious
Q8NGJ2 O52H1_HUMAN Neutral Neutral
Q6ZN68 D19P2_HUMAN Neutral Neutral
Q6ZMQ8 LMTK1_HUMAN Neutral Neutral
P33897 ABCD1_HUMAN Deleterious Deleterious
Q8NDH2 YM018_HUMAN Neutral Neutral
P02458 CO2A1_HUMAN Deleterious Deleterious
O94804 STK10_HUMAN Neutral Neutral
P40692 MLH1_HUMAN Deleterious Deleterious
P22304 IDS_HUMAN Deleterious Deleterious
P02649 APOE_HUMAN Neutral Deleterious
Q8WZ42 TITIN_HUMAN Neutral Neutral
Q8TE60 ATS18_HUMAN Neutral Neutral
P78562 PHEX_HUMAN Deleterious Deleterious
Q9P2U8 VGLU2_HUMAN Neutral Neutral
Q03426 KIME_HUMAN Deleterious Deleterious
Q99728 BARD1_HUMAN Neutral Neutral
P49770 EI2BB_HUMAN Deleterious Deleterious
Q09428 ABCC8_HUMAN Deleterious Deleterious
P00451 FA8_HUMAN Deleterious Deleterious
O95278 EPM2A_HUMAN Deleterious Deleterious
P02461 CO3A1_HUMAN Deleterious Deleterious
Q15935 ZNF77_HUMAN Neutral Neutral
P32004 L1CAM_HUMAN Deleterious Deleterious
P35548 MSX2_HUMAN Deleterious Deleterious
P20711 DDC_HUMAN Deleterious Neutral
P10636 TAU_HUMAN Deleterious Deleterious
P49747 COMP_HUMAN Deleterious Deleterious
Q5T655 CC147_HUMAN Neutral Neutral
P27540 ARNT_HUMAN Neutral Neutral
P51587 BRCA2_HUMAN Deleterious Deleterious
Q13501 SQSTM_HUMAN Deleterious Deleterious
P35520 CBS_HUMAN Deleterious Deleterious
P04637 P53_HUMAN Deleterious Deleterious
P48728 GCST_HUMAN Deleterious Deleterious
Q9NYF0 DACT1_HUMAN Neutral Neutral
P17302 CXA1_HUMAN Deleterious Deleterious
P48551 INAR2_HUMAN Neutral Neutral
P08582 TRFL_HUMAN Neutral Neutral
Q9NSI8 SAMN1_HUMAN Neutral Neutral
P28062 PSB8_HUMAN Neutral Neutral
Q96NL0 RUN3B_HUMAN Neutral Neutral
P16278 BGAL_HUMAN Deleterious Deleterious
Q8NGD1 OR4N2_HUMAN Neutral Neutral
Q8IYM9 TRI22_HUMAN Neutral Neutral
Q9Y345 SC6A5_HUMAN Deleterious Neutral
P41732 TSN7_HUMAN Deleterious Neutral
Q02161 RHD_HUMAN Neutral Neutral
Q9UKV3 ACINU_HUMAN Neutral Neutral
Q9BY64 UDB28_HUMAN Neutral Neutral
P23415 GLRA1_HUMAN Deleterious Deleterious
P04629 NTRK1_HUMAN Neutral Deleterious
P00480 OTC_HUMAN Deleterious Deleterious
P30486 1B48_HUMAN Neutral Neutral
Q12866 MERTK_HUMAN Neutral Neutral
P13647 K2C5_HUMAN Deleterious Deleterious
Q8IWL2 SFTA1_HUMAN Neutral Neutral
P00451 FA8_HUMAN Deleterious Deleterious
O43520 AT8B1_HUMAN Deleterious Deleterious
Q9BRR0 ZKSC3_HUMAN Neutral Neutral
Q12887 COX10_HUMAN Neutral Deleterious
P10253 LYAG_HUMAN Deleterious Deleterious
Q9H1Z4 WDR13_HUMAN Neutral Neutral
P35498 SCN1A_HUMAN Deleterious Deleterious
Q9UQC9 CLCA2_HUMAN Neutral Neutral
O43918 AIRE_HUMAN Deleterious Deleterious
P29400 CO4A5_HUMAN Deleterious Deleterious
P78363 ABCA4_HUMAN Deleterious Deleterious
Q9HCN6 GPVI_HUMAN Neutral Neutral
P10275 ANDR_HUMAN Deleterious Deleterious
Q9NU22 MDN1_HUMAN Neutral Neutral
P51787 KCNQ1_HUMAN Deleterious Deleterious
P05154 IPSP_HUMAN Neutral Neutral
P35670 ATP7B_HUMAN Deleterious Deleterious
P02462 CO4A1_HUMAN Deleterious Deleterious
Q9Y250 LZTS1_HUMAN Neutral Neutral
P52952 NKX25_HUMAN Deleterious Deleterious
Q03393 PTPS_HUMAN Deleterious Deleterious
P38935 SMBP2_HUMAN Deleterious Deleterious
P08034 CXB1_HUMAN Deleterious Deleterious
P42081 CD86_HUMAN Neutral Neutral
Q86TH1 ATL2_HUMAN Deleterious Neutral
Q96JG9 ZN469_HUMAN Neutral Neutral
P35916 VGFR3_HUMAN Deleterious Deleterious
O15146 MUSK_HUMAN Neutral Neutral
Q5VTY9 HHAT_HUMAN Neutral Deleterious
P04637 P53_HUMAN Deleterious Deleterious
Q9BYK8 PR285_HUMAN Neutral Neutral
P49711 CTCF_HUMAN Deleterious Deleterious
Q14654 IRK11_HUMAN Deleterious Deleterious
Q6VVB1 NHLC1_HUMAN Deleterious Deleterious
P05186 PPBT_HUMAN Deleterious Deleterious
Q2TBE0 C19L2_HUMAN Neutral Neutral
P04637 P53_HUMAN Deleterious Deleterious
Q92817 EVPL_HUMAN Neutral Neutral
P19827 ITIH1_HUMAN Neutral Neutral
P48728 GCST_HUMAN Deleterious Deleterious
Q9UEE5 ST17A_HUMAN Neutral Neutral
P51168 SCNNB_HUMAN Deleterious Neutral
Q9BX84 TRPM6_HUMAN Neutral Neutral
P08603 CFAH_HUMAN Deleterious Neutral
Q00532 CDKL1_HUMAN Neutral Neutral
P19447 ERCC3_HUMAN Neutral Neutral
P21217 FUT3_HUMAN Neutral Neutral
P00740 FA9_HUMAN Deleterious Deleterious
Q9P2F8 SI1L2_HUMAN Neutral Neutral
P17252 KPCA_HUMAN Neutral Neutral
P48637 GSHB_HUMAN Deleterious Deleterious
P02452 CO1A1_HUMAN Deleterious Deleterious
P78363 ABCA4_HUMAN Deleterious Deleterious
Q99519 NEUR1_HUMAN Deleterious Deleterious
P06280 AGAL_HUMAN Deleterious Deleterious
Q7Z3E5 ARMC9_HUMAN Neutral Neutral
Q96PF2 TSSK2_HUMAN Neutral Neutral
P54098 DPOG1_HUMAN Deleterious Deleterious
Q92834 RPGR_HUMAN Deleterious Deleterious
P21912 DHSB_HUMAN Deleterious Neutral
Q9HBL8 NMRL1_HUMAN Neutral Neutral
P35557 HXK4_HUMAN Deleterious Deleterious
Q76LX8 ATS13_HUMAN Deleterious Deleterious
P00451 FA8_HUMAN Deleterious Deleterious
O75127 PTCD1_HUMAN Neutral Neutral
Q5T7N2 LITD1_HUMAN Neutral Neutral
P51841 GUC2F_HUMAN Neutral Neutral
Q9GZX3 CHST6_HUMAN Deleterious Deleterious
P06213 INSR_HUMAN Deleterious Neutral
P25445 TNR6_HUMAN Deleterious Deleterious
P11532 DMD_HUMAN Neutral Deleterious
Q13496 MTM1_HUMAN Deleterious Deleterious
P25705 ATPA_HUMAN Neutral Neutral
Q96PP9 GBP4_HUMAN Neutral Neutral
Q8N146 OR8H3_HUMAN Neutral Neutral
Q15612 OR1Q1_HUMAN Neutral Neutral
Q49AG3 ZBED5_HUMAN Neutral Neutral
P30968 GNRHR_HUMAN Deleterious Deleterious
Q86WG3 ATCAY_HUMAN Neutral Deleterious
P38935 SMBP2_HUMAN Deleterious Deleterious
Q86YV6 MYLK4_HUMAN Neutral Neutral
P82251 BAT1_HUMAN Deleterious Deleterious
Q86XN6 ZN761_HUMAN Neutral Neutral
P03886 NU1M_HUMAN Neutral Deleterious
P53985 MOT1_HUMAN Deleterious Deleterious
Q9UQ84 EXO1_HUMAN Neutral Neutral
Q9BSW2 EFC4B_HUMAN Neutral Neutral
Q9NQT5 EXOS3_HUMAN Neutral Neutral
O00238 BMR1B_HUMAN Neutral Deleterious
P04062 GLCM_HUMAN Deleterious Deleterious
Q12809 KCNH2_HUMAN Deleterious Neutral
P08590 MYL3_HUMAN Deleterious Deleterious
P21549 SPYA_HUMAN Deleterious Deleterious
Q04671 P_HUMAN Neutral Deleterious
Q99466 NOTC4_HUMAN Neutral Neutral
Q8N4U5 T11L2_HUMAN Neutral Neutral
P00451 FA8_HUMAN Deleterious Deleterious
Q9H251 CAD23_HUMAN Deleterious Neutral
Q99972 MYOC_HUMAN Deleterious Deleterious
Q96SN8 CK5P2_HUMAN Neutral Neutral
Q8WZ42 TITIN_HUMAN Neutral Neutral
P42263 GRIA3_HUMAN Deleterious Deleterious
P35237 SPB6_HUMAN Neutral Neutral
Q03468 ERCC6_HUMAN Neutral Neutral
P08236 BGLR_HUMAN Deleterious Deleterious
P00740 FA9_HUMAN Deleterious Deleterious
Q8IYQ7 THNS1_HUMAN Neutral Neutral
P00533 EGFR_HUMAN Deleterious Neutral
P04839 CY24B_HUMAN Deleterious Neutral
P51810 GP143_HUMAN Deleterious Deleterious
Q8N823 ZN611_HUMAN Neutral Neutral
O43826 G6PT1_HUMAN Deleterious Deleterious
Q9NX94 OPA1L_HUMAN Neutral Neutral
Q96RD0 OR8B2_HUMAN Neutral Neutral
O15305 PMM2_HUMAN Deleterious Deleterious
Q13163 MP2K5_HUMAN Neutral Neutral
P07949 RET_HUMAN Deleterious Deleterious
Q96DC8 ECHD3_HUMAN Neutral Neutral
Q29980 1A68_HUMAN Neutral Neutral
Q14524 SCN5A_HUMAN Deleterious Deleterious
Q00604 NDP_HUMAN Deleterious Deleterious
P54219 VMAT1_HUMAN Neutral Neutral
Q13510 ASAH1_HUMAN Deleterious Neutral
P50416 CPT1A_HUMAN Deleterious Deleterious
O75396 SC22B_HUMAN Neutral Neutral
P32298 GRK4_HUMAN Neutral Neutral
Q01432 AMPD3_HUMAN Deleterious Deleterious
P13569 CFTR_HUMAN Deleterious Deleterious
Q03519 TAP2_HUMAN Neutral Neutral
P08034 CXB1_HUMAN Deleterious Deleterious
Q9UN66 PCDB8_HUMAN Neutral Neutral
Q5T1N1 CA062_HUMAN Neutral Neutral
Q9HD43 PTPRH_HUMAN Neutral Neutral
P55017 S12A3_HUMAN Deleterious Deleterious
Q9BXL7 CAR11_HUMAN Neutral Neutral
Q9H3Y6 SRMS_HUMAN Neutral Neutral
P02452 CO1A1_HUMAN Deleterious Deleterious
P19429 TNNI3_HUMAN Deleterious Deleterious
Q09428 ABCC8_HUMAN Deleterious Deleterious
Q49A88 CCD14_HUMAN Neutral Neutral
Q96P20 NALP3_HUMAN Deleterious Deleterious
Q1L6U9 MSMP_HUMAN Neutral Neutral
Q9UNQ0 ABCG2_HUMAN Neutral Neutral
P30499 1C01_HUMAN Neutral Neutral
P43246 MSH2_HUMAN Deleterious Neutral
O95221 OR5F1_HUMAN Neutral Neutral
P29400 CO4A5_HUMAN Deleterious Deleterious
P51686 CCR9_HUMAN Neutral Neutral
Q53TN4 CYBR1_HUMAN 0.5 Neutral
P04637 P53_HUMAN Deleterious Deleterious
P00451 FA8_HUMAN Deleterious Deleterious
Q99728 BARD1_HUMAN Neutral Deleterious
O75665 OFD1_HUMAN Deleterious Deleterious
P07108 ACBP_HUMAN Neutral Neutral
P43246 MSH2_HUMAN Deleterious Deleterious
P13760 2B14_HUMAN Neutral Neutral
Q09428 ABCC8_HUMAN Deleterious Deleterious
P51580 TPMT_HUMAN Neutral Deleterious
Q96RL7 VP13A_HUMAN Deleterious Neutral
Q8WZ42 TITIN_HUMAN Neutral Neutral
O75197 LRP5_HUMAN Deleterious Deleterious
P35575 G6PC_HUMAN Deleterious Deleterious
O95678 K2C75_HUMAN Neutral Neutral
P49748 ACADV_HUMAN Deleterious Deleterious
Q15569 TESK1_HUMAN Neutral Neutral
Q8N3K9 CMYA5_HUMAN Neutral Neutral
Q14896 MYPC3_HUMAN Deleterious Deleterious
O75445 USH2A_HUMAN Deleterious Deleterious
P18577 RHCE_HUMAN Neutral Neutral
A0PG75 PLS5_HUMAN Neutral Neutral
Q99250 SCN2A_HUMAN Deleterious Deleterious
Q92481 AP2B_HUMAN Deleterious Deleterious
P22310 UD14_HUMAN Neutral Neutral
Q96RK4 BBS4_HUMAN Deleterious Deleterious
Q9UN66 PCDB8_HUMAN Neutral Neutral
Q8IX01 SFR14_HUMAN Neutral Neutral
P06396 GELS_HUMAN Neutral Deleterious
P30613 KPYR_HUMAN Deleterious Deleterious
Q5VST9 OBSCN_HUMAN Neutral Neutral
Q96HC4 PDLI5_HUMAN Neutral Neutral
Q9H1I8 ASCC2_HUMAN Neutral Neutral
Q8WZ42 TITIN_HUMAN Neutral Neutral
P00558 PGK1_HUMAN Deleterious Deleterious
Q13011 ECH1_HUMAN Neutral Neutral
P01241 SOMA_HUMAN Deleterious Deleterious
Q6ZR08 DYH12_HUMAN Neutral Neutral
P48039 MTR1A_HUMAN Neutral Neutral
O60880 SH21A_HUMAN Deleterious Deleterious
P01909 HA23_HUMAN Neutral Neutral
P51957 NEK4_HUMAN Neutral Neutral
Q12923 PTN13_HUMAN Neutral Neutral
Q5VWZ2 LYPL1_HUMAN Neutral Neutral
P04637 P53_HUMAN Deleterious Deleterious
P54762 EPHB1_HUMAN Neutral Neutral
Q9NYZ3 GTSE1_HUMAN Neutral Neutral
Q8N2C7 UNC80_HUMAN Neutral Neutral
P42771 CD2A1_HUMAN Deleterious Deleterious
P16473 TSHR_HUMAN Deleterious Deleterious
Q9BXM7 PINK1_HUMAN Deleterious Deleterious
O15232 MATN3_HUMAN Deleterious Deleterious
A2RRH5 WDR27_HUMAN Neutral Neutral
P29400 CO4A5_HUMAN Deleterious Deleterious
Q6ZTR5 CX022_HUMAN Neutral Neutral
Q9UMX9 S45A2_HUMAN Deleterious Deleterious
P82251 BAT1_HUMAN Deleterious Deleterious
P38398 BRCA1_HUMAN Deleterious Neutral
O15305 PMM2_HUMAN Deleterious Deleterious
Q5SY16 NOL9_HUMAN Neutral Neutral
Q14654 IRK11_HUMAN Deleterious Deleterious
Q92629 SGCD_HUMAN Neutral Deleterious
Q8NFQ6 BPIL2_HUMAN Neutral Neutral
P10644 KAP0_HUMAN Deleterious Deleterious
Q8NEZ4 MLL3_HUMAN Neutral Neutral
Q96QP1 ALPK1_HUMAN Neutral Neutral
P06280 AGAL_HUMAN Deleterious Deleterious
O75923 DYSF_HUMAN 0.5 Deleterious
Q01955 CO4A3_HUMAN Deleterious Deleterious
P22033 MUTA_HUMAN Deleterious Deleterious
Q92954 PRG4_HUMAN Neutral Neutral
P49747 COMP_HUMAN Deleterious Deleterious
P45381 ACY2_HUMAN Deleterious Deleterious
P42768 WASP_HUMAN Deleterious Deleterious
P05155 IC1_HUMAN Deleterious Deleterious
Q8TD07 N2DL4_HUMAN Neutral Neutral
P06858 LIPL_HUMAN Deleterious Deleterious
P16520 GBB3_HUMAN Neutral Neutral
P82251 BAT1_HUMAN Deleterious Deleterious
P06280 AGAL_HUMAN Deleterious Deleterious
P40879 S26A3_HUMAN Neutral Deleterious
P60484 PTEN_HUMAN Deleterious Deleterious
P08514 ITA2B_HUMAN Deleterious Deleterious
O43511 S26A4_HUMAN Deleterious Deleterious
Q9NWW5 CLN6_HUMAN Deleterious Deleterious
P35498 SCN1A_HUMAN Deleterious Deleterious
O00429 DNM1L_HUMAN Neutral Neutral
Q9Y5Z9 UBIA1_HUMAN Deleterious Deleterious
Q96JI7 SPTCS_HUMAN Neutral Neutral
P07902 GALT_HUMAN Deleterious Deleterious
Q9UBT7 CTNL1_HUMAN Neutral Neutral
Q9Y215 COLQ_HUMAN Deleterious Deleterious
Q14191 WRN_HUMAN Neutral Neutral
Q9UBC3 DNM3B_HUMAN Deleterious Deleterious
Q6N021 TET2_HUMAN Neutral Neutral
Q9Y6R7 FCGBP_HUMAN Neutral Neutral
O95255 MRP6_HUMAN Deleterious Deleterious
P49761 CLK3_HUMAN Neutral Neutral
Q5T124 UBX11_HUMAN Neutral Neutral
O15118 NPC1_HUMAN Deleterious Deleterious
Q13144 EI2BE_HUMAN Deleterious Deleterious
Q8TAT5 NEIL3_HUMAN Neutral Neutral
P42357 HUTH_HUMAN Deleterious Deleterious
Q8WTQ7 GRK7_HUMAN Neutral Neutral
P24557 THAS_HUMAN Neutral Deleterious
P51810 GP143_HUMAN Deleterious Deleterious
P00492 HPRT_HUMAN Deleterious Deleterious
P38117 ETFB_HUMAN Deleterious Neutral
Q76LX8 ATS13_HUMAN Deleterious Deleterious
O95477 ABCA1_HUMAN Deleterious Deleterious
Q99814 EPAS1_HUMAN Neutral Deleterious
P21359 NF1_HUMAN Deleterious Deleterious
P16278 BGAL_HUMAN Deleterious Deleterious
P30518 V2R_HUMAN Deleterious Deleterious
Q9BYG8 GSDMC_HUMAN Neutral Neutral
Q8NCM8 DYHC2_HUMAN Neutral Neutral
P48728 GCST_HUMAN Deleterious Deleterious
P45379 TNNT2_HUMAN Deleterious Deleterious
Q6ZVH7 ESPNL_HUMAN Neutral Neutral
Q13127 REST_HUMAN Neutral Neutral
P07954 FUMH_HUMAN Deleterious Deleterious
P35520 CBS_HUMAN Deleterious Deleterious
Q8NFJ9 BBS1_HUMAN Deleterious Deleterious
O43826 G6PT1_HUMAN Deleterious Deleterious
Q14524 SCN5A_HUMAN Deleterious Deleterious
P00492 HPRT_HUMAN Deleterious Deleterious
Q13496 MTM1_HUMAN Deleterious Deleterious
A5D8W1 CG063_HUMAN Neutral Neutral
Q5VWT5 CA168_HUMAN Neutral Neutral
P51608 MECP2_HUMAN Deleterious Deleterious
Q92769 HDAC2_HUMAN Neutral Neutral
Q6UXX5 ITH5L_HUMAN Neutral Neutral
Q9Y6L6 SO1B1_HUMAN Neutral Neutral
Q8NEP9 ZN555_HUMAN Neutral Neutral
P00439 PH4H_HUMAN Deleterious Deleterious
P04062 GLCM_HUMAN Deleterious Deleterious
Q86UT6 NLRX1_HUMAN Neutral Neutral
Q96Q06 K1881_HUMAN Neutral Neutral
O95399 UTS2_HUMAN Neutral Neutral
Q96KV7 WDR90_HUMAN Neutral Neutral
Q9H3D4 P63_HUMAN Deleterious Deleterious
P37023 ACVL1_HUMAN Deleterious Deleterious
P78347 GTF2I_HUMAN Neutral Neutral
P40337 VHL_HUMAN Deleterious Deleterious
P21333 FLNA_HUMAN Deleterious Deleterious
Q99575 POP1_HUMAN Neutral Neutral
P10635 CP2D6_HUMAN Neutral Neutral
Q6ZU35 K1211_HUMAN Neutral Neutral
Q13183 S13A2_HUMAN Neutral Neutral
Q8NER1 TRPV1_HUMAN Neutral Neutral
P20702 ITAX_HUMAN Neutral Neutral
Q9NNW7 GSHR_HUMAN Neutral Neutral
P03950 ANGI_HUMAN Deleterious Deleterious
Q01432 AMPD3_HUMAN Deleterious Neutral
Q13496 MTM1_HUMAN Deleterious Deleterious
P20813 CP2B6_HUMAN Neutral Neutral
P16410 CTLA4_HUMAN Neutral Neutral
Q49AJ0 F135B_HUMAN Neutral Neutral
Q8NGZ3 O13G1_HUMAN Neutral Neutral
Q8WZ42 TITIN_HUMAN Neutral Deleterious
A8MWS1 KI3P1_HUMAN Neutral Neutral
P36551 HEM6_HUMAN Neutral Deleterious
P56696 KCNQ4_HUMAN Deleterious Deleterious
O95255 MRP6_HUMAN Deleterious Deleterious
P22033 MUTA_HUMAN Deleterious Deleterious
O76002 OR2J2_HUMAN Neutral Neutral
P51787 KCNQ1_HUMAN Deleterious Deleterious
P00441 SODC_HUMAN Deleterious Deleterious
Q5T8R8 CI066_HUMAN Neutral Neutral
Q9Y5G9 PCDG4_HUMAN Neutral Neutral
Q96PS8 AQP10_HUMAN Neutral Neutral
Q2M1V0 ISX_HUMAN Neutral Neutral
Q8IZJ4 RGDSR_HUMAN Neutral Neutral
Q96RG2 PASK_HUMAN Neutral Neutral
P02461 CO3A1_HUMAN Deleterious Deleterious
P33897 ABCD1_HUMAN Deleterious Deleterious
P08034 CXB1_HUMAN Deleterious Deleterious
P78363 ABCA4_HUMAN Deleterious Deleterious
P17931 LEG3_HUMAN Neutral Neutral
P59047 NALP5_HUMAN Neutral Neutral
Q13315 ATM_HUMAN Deleterious Neutral
P00441 SODC_HUMAN Deleterious Deleterious
A4D256 CC14C_HUMAN Neutral Neutral
O75638 CTAG2_HUMAN Neutral Neutral
P05186 PPBT_HUMAN Deleterious Deleterious
Q96DC8 ECHD3_HUMAN Neutral Neutral
P00451 FA8_HUMAN Deleterious Deleterious
Q9H093 NUAK2_HUMAN Neutral Neutral
Q96CN9 GCC1_HUMAN Neutral Neutral
P08397 HEM3_HUMAN Deleterious Deleterious
Q9Y5Y3 GPR45_HUMAN Neutral Neutral
Q9BYE9 PCD24_HUMAN Neutral Neutral
Q9NVA1 UQCC_HUMAN Neutral Neutral
P15848 ARSB_HUMAN Deleterious Deleterious
P11277 SPTB1_HUMAN Deleterious Neutral
Q9NPA5 ZF64A_HUMAN Neutral Neutral
P28067 HA23_HUMAN Neutral Neutral
O75398 DEAF1_HUMAN Deleterious Deleterious
Q6ZVN8 RGMC_HUMAN Deleterious Deleterious
P42898 MTHR_HUMAN Deleterious Deleterious
P04198 MYCN_HUMAN Deleterious Deleterious
P33897 ABCD1_HUMAN Deleterious Deleterious
P04275 VWF_HUMAN Deleterious Deleterious
Q15526 SURF1_HUMAN Deleterious Deleterious
Q7Z3Z2 RD3_HUMAN Neutral Neutral
P09693 CD3G_HUMAN Neutral Neutral
P15313 VATB1_HUMAN Deleterious Deleterious
P00439 PH4H_HUMAN Deleterious Deleterious
P04637 P53_HUMAN Deleterious Deleterious
Q9Y4G6 TLN2_HUMAN Neutral Neutral
P30518 V2R_HUMAN Deleterious Neutral
Q04771 ACVR1_HUMAN Deleterious Deleterious
Q14896 MYPC3_HUMAN Deleterious Deleterious
P02461 CO3A1_HUMAN Deleterious Deleterious
Q6P4A8 PLBL1_HUMAN Neutral Neutral
P07225 PROS_HUMAN Deleterious Deleterious
A8MXY4 ZNF99_HUMAN Neutral Neutral
P42771 CD2A1_HUMAN Deleterious Deleterious
Q9P2R7 SUCB1_HUMAN Deleterious Neutral
P51841 GUC2F_HUMAN Neutral Neutral
P11277 SPTB1_HUMAN Deleterious Neutral
P36894 BMR1A_HUMAN Deleterious Deleterious
P09919 CSF3_HUMAN Neutral Neutral
O95450 ATS2_HUMAN Neutral Neutral
P13569 CFTR_HUMAN Deleterious Deleterious
P16402 H13_HUMAN Neutral Neutral
O15118 NPC1_HUMAN Deleterious Deleterious
P15289 ARSA_HUMAN Deleterious Deleterious
A6NES4 YB046_HUMAN Neutral Neutral
Q96EU7 C1GLC_HUMAN Neutral Neutral
O60449 LY75_HUMAN Neutral Neutral
Q6ZN06 ZN813_HUMAN Neutral Neutral
P51587 BRCA2_HUMAN Deleterious Deleterious
Q9H2U9 ADAM7_HUMAN Neutral Neutral
P00439 PH4H_HUMAN Deleterious Neutral
O95231 VENTX_HUMAN Neutral Neutral
P00740 FA9_HUMAN Deleterious Deleterious
Q9H9V9 JMJD4_HUMAN Neutral Neutral
P29400 CO4A5_HUMAN Deleterious Deleterious
O60840 CAC1F_HUMAN Deleterious Deleterious
P33316 DUT_HUMAN Neutral Neutral
P35680 HNF1B_HUMAN Deleterious Deleterious
Q02156 KPCE_HUMAN Neutral Neutral
P25189 MYP0_HUMAN Deleterious Deleterious
P12107 COBA1_HUMAN Deleterious Deleterious
O95999 BCL10_HUMAN Deleterious Deleterious
Q8N1Q1 CAH13_HUMAN Neutral Neutral
P00414 COX3_HUMAN Deleterious Neutral
Q06124 PTN11_HUMAN Deleterious Deleterious
Q6AHZ1 Z518A_HUMAN Neutral Neutral
P07477 TRY1_HUMAN Deleterious Deleterious
Q8N196 SIX5_HUMAN Deleterious Deleterious
Q13253 NOGG_HUMAN Deleterious Deleterious
P14679 TYRO_HUMAN Deleterious Deleterious
Q16281 CNGA3_HUMAN Deleterious Deleterious
O95718 ERR2_HUMAN Deleterious Deleterious
Q702N8 XIRP1_HUMAN Neutral Neutral
P22304 IDS_HUMAN Deleterious Deleterious
Q96M32 KAD7_HUMAN Neutral Neutral
P10071 GLI3_HUMAN Deleterious Neutral
P54802 ANAG_HUMAN Deleterious Deleterious
Q8N456 LRC18_HUMAN Neutral Neutral
P22413 ENPP1_HUMAN Deleterious Deleterious
P22304 IDS_HUMAN Deleterious Deleterious
O60934 NBN_HUMAN Neutral Neutral
P24752 THIL_HUMAN Deleterious Deleterious
P54098 DPOG1_HUMAN Deleterious Neutral
O95140 MFN2_HUMAN Deleterious Deleterious
P04637 P53_HUMAN Deleterious Deleterious
Q96K58 ZN668_HUMAN Neutral Neutral
P53420 CO4A4_HUMAN Neutral Neutral
P52952 NKX25_HUMAN Deleterious Deleterious
O60318 MCM3A_HUMAN Neutral Neutral
Q15661 TRYB1_HUMAN Neutral Neutral
Q08881 ITK_HUMAN Neutral Neutral
O95185 UNC5C_HUMAN Neutral Neutral
P42771 CD2A1_HUMAN Deleterious Deleterious
P35637 FUS_HUMAN Deleterious Deleterious
Q5JQS5 OR2BB_HUMAN Neutral Neutral
P51787 KCNQ1_HUMAN Deleterious Deleterious
Q8NG48 LINS1_HUMAN Neutral Neutral
P00740 FA9_HUMAN Deleterious Deleterious
P02549 SPTA1_HUMAN Deleterious Deleterious
P43628 KI2L3_HUMAN Neutral Neutral
P17302 CXA1_HUMAN Deleterious Deleterious
P04839 CY24B_HUMAN Deleterious Neutral
P08397 HEM3_HUMAN Deleterious Deleterious
O15264 MK13_HUMAN Neutral Neutral
P14136 GFAP_HUMAN Deleterious Deleterious
P13942 COBA2_HUMAN Deleterious Deleterious
Q16394 EXT1_HUMAN Deleterious Deleterious
Q9BZV3 IMPG2_HUMAN Neutral Neutral
P35498 SCN1A_HUMAN Deleterious Deleterious
Q8WZ42 TITIN_HUMAN Neutral Neutral
P10253 LYAG_HUMAN Deleterious Deleterious
P08185 CBG_HUMAN Deleterious Deleterious
Q9ULV3 CIZ1_HUMAN Neutral Neutral
Q13286 CLN3_HUMAN Deleterious Deleterious
P10071 GLI3_HUMAN Deleterious Neutral
Q8IXQ6 PARP9_HUMAN Neutral Neutral
Q07869 PPARA_HUMAN Neutral Neutral
O75807 PR15A_HUMAN Neutral Neutral
P09417 DHPR_HUMAN Deleterious Deleterious
P02461 CO3A1_HUMAN Deleterious Deleterious
Q9UQP3 TENN_HUMAN Neutral Neutral
Q13277 STX3_HUMAN Neutral Neutral
P35240 MERL_HUMAN Deleterious Deleterious
Q9NYK6 EURL_HUMAN Neutral Neutral
P21912 DHSB_HUMAN Deleterious Deleterious
P07202 PERT_HUMAN Deleterious Deleterious
P04637 P53_HUMAN Deleterious Deleterious
P05186 PPBT_HUMAN Deleterious Deleterious
Q13620 CUL4B_HUMAN Neutral Neutral
P62753 RS6_HUMAN Neutral Neutral
O00186 STXB3_HUMAN Neutral Neutral
Q8ND07 CN045_HUMAN Neutral Neutral
A4UGR9 XIRP2_HUMAN Neutral Neutral
P02766 TTHY_HUMAN Deleterious Deleterious
P22607 FGFR3_HUMAN Deleterious Neutral
Q9NZJ6 COQ3_HUMAN Neutral Neutral
P30464 1B15_HUMAN Neutral Neutral
Q9UBM7 DHCR7_HUMAN Deleterious Deleterious
P16871 IL7RA_HUMAN Neutral Deleterious
P01266 THYG_HUMAN Neutral Neutral
Q6XLA1 CSC2A_HUMAN Neutral Deleterious
P25445 TNR6_HUMAN Deleterious Deleterious
O43613 OX1R_HUMAN Neutral Neutral
O00423 EMAL1_HUMAN Neutral Neutral
Q31610 1B81_HUMAN Neutral Neutral
Q6UDR6 SPIT4_HUMAN Neutral Neutral
P00740 FA9_HUMAN Deleterious Deleterious
P11086 PNMT_HUMAN Neutral Neutral
O14896 IRF6_HUMAN Deleterious Deleterious
P35575 G6PC_HUMAN Deleterious Deleterious
O76090 BEST1_HUMAN Deleterious Deleterious
A2RU48 CL069_HUMAN Neutral Neutral
Q9BXM0 PRAX_HUMAN Neutral Neutral
Q6NYC8 PHTNS_HUMAN Neutral Neutral
Q12948 FOXC1_HUMAN Deleterious Deleterious
O95140 MFN2_HUMAN Deleterious Deleterious
P51587 BRCA2_HUMAN Deleterious Neutral
P36551 HEM6_HUMAN Neutral Deleterious
Q8NER1 TRPV1_HUMAN Neutral Neutral
P03971 MIS_HUMAN Deleterious Deleterious
Q7Z333 SETX_HUMAN Deleterious Neutral
P51124 GRAM_HUMAN Neutral Neutral
P22033 MUTA_HUMAN Deleterious Neutral
P21359 NF1_HUMAN Deleterious Deleterious
P08123 CO1A2_HUMAN Deleterious Deleterious
P42127 ASIP_HUMAN Neutral Neutral
Q15465 SHH_HUMAN Deleterious Deleterious
Q14D04 MELT_HUMAN Neutral Neutral
O94929 ABLM3_HUMAN Neutral Neutral
P21333 FLNA_HUMAN Deleterious Deleterious
Q9BSV6 SEN34_HUMAN Neutral Deleterious
Q9H5Q4 TFB2M_HUMAN Neutral Neutral
P01891 1A68_HUMAN Neutral Neutral
Q53GD3 CTL4_HUMAN Neutral Neutral
P25189 MYP0_HUMAN Deleterious Deleterious
Q14145 KEAP1_HUMAN Deleterious Deleterious
P40692 MLH1_HUMAN Deleterious Deleterious
P35579 MYH9_HUMAN Deleterious Deleterious
Q9NYU1 UGGG2_HUMAN Neutral Neutral
Q6GMV1 ALG1L_HUMAN Neutral Neutral
Q5T1V6 DDX59_HUMAN Neutral Neutral
P00492 HPRT_HUMAN Deleterious Deleterious
P11712 CP2C9_HUMAN Neutral Neutral
P07902 GALT_HUMAN Deleterious Deleterious
P49768 PSN1_HUMAN Deleterious Deleterious
Q9Y6K9 NEMO_HUMAN Deleterious Deleterious
P21802 FGFR2_HUMAN Deleterious Deleterious
Q86WI1 PKHL1_HUMAN Neutral Neutral
Q8IVT5 KSR1_HUMAN Neutral Neutral
Q9NSU2 TREX1_HUMAN Deleterious Deleterious
P20039 2B1B_HUMAN Neutral Neutral
O43149 ZZEF1_HUMAN Neutral Neutral
Q96J92 WNK4_HUMAN Neutral Deleterious
P07225 PROS_HUMAN Deleterious Deleterious
O00400 ACATN_HUMAN Neutral Deleterious
P54803 GALC_HUMAN Deleterious Deleterious
P35527 K1C9_HUMAN Deleterious Deleterious
Q9BZ29 DOCK9_HUMAN Neutral Neutral
P15289 ARSA_HUMAN Deleterious Deleterious
Q96DZ7 T4S19_HUMAN Neutral Neutral
Q99638 RAD9A_HUMAN Neutral Neutral
Q63HQ2 EGFLA_HUMAN Neutral Neutral
P10275 ANDR_HUMAN Deleterious Deleterious
P46439 GSTM5_HUMAN Neutral Neutral
Q9UHC1 MLH3_HUMAN Neutral Neutral
O94856 NFASC_HUMAN Neutral Neutral
P01008 ANT3_HUMAN Deleterious Deleterious
P35557 HXK4_HUMAN Deleterious Deleterious
Q8IYA6 CKP2L_HUMAN Neutral Neutral
Q8IU80 TMPS6_HUMAN Neutral Deleterious
Q86UK0 ABCAC_HUMAN Deleterious Neutral
Q15397 K0020_HUMAN Neutral Neutral
P12883 MYH7_HUMAN Deleterious Deleterious
P37058 DHB3_HUMAN Deleterious Deleterious
Q9NYL2 MLTK_HUMAN Neutral Neutral
Q8IYQ7 THNS1_HUMAN Neutral Neutral
P01130 LDLR_HUMAN Deleterious Deleterious
P00480 OTC_HUMAN Deleterious Deleterious
P07202 PERT_HUMAN Deleterious Deleterious
P26367 PAX6_HUMAN Deleterious Deleterious
P22304 IDS_HUMAN Deleterious Deleterious
P22607 FGFR3_HUMAN Deleterious Deleterious
Q07869 PPARA_HUMAN Neutral Neutral
P22888 LSHR_HUMAN Deleterious Deleterious
Q14679 TTLL4_HUMAN Neutral Neutral
P37023 ACVL1_HUMAN Deleterious Deleterious
Q9H251 CAD23_HUMAN Deleterious Neutral
Q86TI0 TBCD1_HUMAN Neutral Neutral
Q96P20 NALP3_HUMAN Deleterious Deleterious
P00740 FA9_HUMAN Deleterious Deleterious
P18074 ERCC2_HUMAN Deleterious Deleterious
Q86UA6 RIP_HUMAN Neutral Neutral
Q9NWR8 C109B_HUMAN Neutral Neutral
O60663 LMX1B_HUMAN Deleterious Deleterious
A4D256 CC14B_HUMAN Neutral Neutral
Q6P0Q8 MAST2_HUMAN Neutral Neutral
P50897 PPT1_HUMAN Deleterious Deleterious
P14679 TYRO_HUMAN Deleterious Deleterious
P98161 PKD1_HUMAN Deleterious Deleterious
P60413 KR10C_HUMAN Neutral Neutral
P78504 JAG1_HUMAN Deleterious Deleterious
Q99728 BARD1_HUMAN Neutral Neutral
P18074 ERCC2_HUMAN Deleterious Deleterious
P54257 HAP1_HUMAN Neutral Neutral
P60201 MYPR_HUMAN Deleterious Deleterious
Q15323 K1H1_HUMAN Neutral Neutral
P08686 CP21A_HUMAN Deleterious Deleterious
Q8NHY5 HUS1B_HUMAN Neutral Neutral
Q9GZV9 FGF23_HUMAN Deleterious Deleterious
Q96MC2 CB039_HUMAN Neutral Neutral
O15537 XLRS1_HUMAN Deleterious Deleterious
P35498 SCN1A_HUMAN Deleterious Deleterious
O14832 PAHX_HUMAN Deleterious Deleterious
P46100 ATRX_HUMAN Deleterious Deleterious
P40763 STAT3_HUMAN Deleterious Deleterious
P00441 SODC_HUMAN Deleterious Deleterious
P05067 A4_HUMAN Deleterious Deleterious
Q9NZR2 LRP1B_HUMAN Neutral Neutral
Q9HAH1 ZN556_HUMAN Neutral Neutral
Q8WXD5 GEMI6_HUMAN Neutral Neutral
P04155 TFF1_HUMAN Neutral Deleterious
Q9BUR4 TCAB1_HUMAN Neutral Neutral
P10253 LYAG_HUMAN Deleterious Deleterious
Q02383 SEMG2_HUMAN Neutral Neutral
P43220 GLP1R_HUMAN Neutral Neutral
P19876 CXCL3_HUMAN Neutral Neutral
O75398 DEAF1_HUMAN Deleterious Deleterious
Q96RL7 VP13A_HUMAN Neutral Deleterious
Q6BCY4 NB5R2_HUMAN Neutral Neutral
Q14703 MBTP1_HUMAN Neutral Neutral
Q9NSE4 SYIM_HUMAN Neutral Neutral
P21439 MDR3_HUMAN Deleterious Deleterious
O43379 WDR62_HUMAN Neutral Neutral
P04179 SODM_HUMAN Neutral Neutral
Q8TE02 DERP6_HUMAN Neutral Neutral
P51587 BRCA2_HUMAN Deleterious Deleterious
Q8NBP7 PCSK9_HUMAN Neutral Neutral
Q5M775 CYTSB_HUMAN Neutral Neutral
Q99972 MYOC_HUMAN Deleterious Deleterious
Q13315 ATM_HUMAN Deleterious Deleterious
Q9NVE4 CCD87_HUMAN Neutral Neutral
Q969S9 RRF2M_HUMAN Neutral Neutral
P12270 TPR_HUMAN Neutral Neutral
P54756 EPHA5_HUMAN Neutral Neutral
Q9Y3Q3 TMED3_HUMAN Neutral Neutral
Q9ULL4 PLXB3_HUMAN Neutral Neutral
P12883 MYH7_HUMAN Deleterious Deleterious
P05177 CP1A2_HUMAN Neutral Neutral
O76090 BEST1_HUMAN Deleterious Deleterious
P05162 LEG2_HUMAN Neutral Neutral
O15118 NPC1_HUMAN Deleterious Deleterious
Q8IZD4 DCP1B_HUMAN Neutral Neutral
O15344 TRI18_HUMAN Deleterious Deleterious
P35520 CBS_HUMAN Deleterious Deleterious
Q5VZV1 CM039_HUMAN Neutral Neutral
P08100 OPSD_HUMAN Deleterious Deleterious
Q9NU22 MDN1_HUMAN Neutral Neutral
Q6UW56 APR3_HUMAN Neutral Neutral
P53708 ITA2B_HUMAN Neutral Neutral
Q06323 PSME1_HUMAN Neutral Neutral
P25942 TNR5_HUMAN Neutral Neutral
P32004 L1CAM_HUMAN Deleterious Deleterious
P06280 AGAL_HUMAN Deleterious Deleterious
Q6ZUT3 FRMD7_HUMAN Deleterious Deleterious
O95999 BCL10_HUMAN Deleterious Deleterious
P40692 MLH1_HUMAN Deleterious Deleterious
P18428 LBP_HUMAN Neutral Neutral
Q14524 SCN5A_HUMAN Deleterious Deleterious
Q9Y666 S12A7_HUMAN Neutral Neutral
Q16678 CP1B1_HUMAN Deleterious Deleterious
Q5TB80 QN1_HUMAN Neutral Neutral
P24666 PPAC_HUMAN Neutral Neutral
Q6W5P4 NPSR1_HUMAN Neutral Neutral
Q8IYK2 CC105_HUMAN Neutral Neutral
Q8WZ42 TITIN_HUMAN Neutral Neutral
P42701 I12R1_HUMAN Neutral Neutral
A9YTQ3 AHRR_HUMAN Neutral Neutral
Q6B0I6 KDM4D_HUMAN Neutral Neutral
Q13698 CAC1S_HUMAN Deleterious Deleterious
P01892 1A02_HUMAN Neutral Neutral
P15918 RAG1_HUMAN Deleterious Neutral
P02533 K1C14_HUMAN Deleterious Deleterious
Q99972 MYOC_HUMAN Deleterious Deleterious
P07225 PROS_HUMAN Deleterious Deleterious
Q8IY92 SLX4_HUMAN Neutral Neutral
P35556 FBN2_HUMAN Deleterious Deleterious
Q14031 CO4A6_HUMAN Neutral Neutral
Q9BZE1 RM37_HUMAN Neutral Neutral
P78363 ABCA4_HUMAN Deleterious Deleterious
O15018 PDZD2_HUMAN Neutral Neutral
Q9Y6J6 KCNE2_HUMAN Deleterious Deleterious
O00255 MEN1_HUMAN Deleterious Deleterious
Q15582 BGH3_HUMAN Deleterious Deleterious
P54132 BLM_HUMAN Deleterious Deleterious
P26367 PAX6_HUMAN Deleterious Neutral
P15529 MCP_HUMAN Neutral Neutral
Q9GZX3 CHST6_HUMAN Deleterious Deleterious
Q96C92 SDCG3_HUMAN Neutral Neutral
Q7Z406 MYH14_HUMAN Neutral Deleterious
P04839 CY24B_HUMAN Deleterious Deleterious
P48436 SOX9_HUMAN Deleterious Deleterious
P07902 GALT_HUMAN Deleterious Deleterious
P43251 BTD_HUMAN Deleterious Deleterious
P07225 PROS_HUMAN Deleterious Deleterious
Q5T2D2 TRML2_HUMAN Neutral Neutral
Q68D06 SLN13_HUMAN Neutral Neutral
P08034 CXB1_HUMAN Deleterious Deleterious
P35555 FBN1_HUMAN Deleterious Neutral
O15320 CTGE5_HUMAN Neutral Neutral
P21127 CD2L1_HUMAN Neutral Neutral
P35520 CBS_HUMAN Deleterious Deleterious
Q02388 CO7A1_HUMAN Deleterious Deleterious
Q9H9P8 L2HDH_HUMAN Deleterious Deleterious
P21817 RYR1_HUMAN Deleterious Deleterious
Q16585 SGCB_HUMAN Deleterious Deleterious
P98161 PKD1_HUMAN Deleterious Deleterious
P04839 CY24B_HUMAN Deleterious Deleterious
Q9BZ11 ADA33_HUMAN Neutral Neutral
Q14524 SCN5A_HUMAN Deleterious Deleterious
Q93099 HGD_HUMAN Deleterious Deleterious
Q9NZR4 VSX1_HUMAN Deleterious Deleterious
Q07864 DPOE1_HUMAN Neutral Neutral
Q14624 ITIH4_HUMAN Neutral Neutral
P16452 EPB42_HUMAN Deleterious Deleterious
P07902 GALT_HUMAN Deleterious Deleterious
Q9UL12 SARDH_HUMAN Neutral Neutral
P29400 CO4A5_HUMAN Deleterious Deleterious
P59510 ATS20_HUMAN Neutral Neutral
Q92904 DAZL_HUMAN Deleterious Neutral
Q8IWN7 RP1L1_HUMAN Neutral Neutral
P21817 RYR1_HUMAN Deleterious Deleterious
Q92947 GCDH_HUMAN Deleterious Deleterious
P11532 DMD_HUMAN Deleterious Neutral
Q96MD2 CL066_HUMAN Neutral Neutral
P81172 HEPC_HUMAN Deleterious Deleterious
O00754 MA2B1_HUMAN Deleterious Deleterious
Q13563 PKD2_HUMAN Deleterious Neutral
Q8WZ42 TITIN_HUMAN Neutral Neutral
P38935 SMBP2_HUMAN Deleterious Deleterious
P21817 RYR1_HUMAN Deleterious Neutral
P03950 ANGI_HUMAN Deleterious Deleterious
P18206 VINC_HUMAN Neutral Deleterious
P06731 CEAM5_HUMAN Neutral Neutral
P21802 FGFR2_HUMAN Deleterious Deleterious
Q9H251 CAD23_HUMAN Deleterious Deleterious
O95947 TBX6_HUMAN Neutral Neutral
P21580 TNAP3_HUMAN Neutral Neutral
Q9GZX3 CHST6_HUMAN Deleterious Deleterious
Q13402 MYO7A_HUMAN Deleterious Deleterious
Q8NG99 OR7G2_HUMAN Neutral Neutral
Q14181 DPOA2_HUMAN Neutral Neutral
Q96HA8 NTAQ1_HUMAN Neutral Neutral
Q8N127 O5AS1_HUMAN Neutral Neutral
Q8TE77 SSH3_HUMAN Neutral Neutral
P42771 CD2A1_HUMAN Deleterious Deleterious
P27987 IP3KB_HUMAN Neutral Neutral
P06213 INSR_HUMAN Deleterious Deleterious
P53778 MK12_HUMAN Neutral Neutral
P34059 GALNS_HUMAN Deleterious Deleterious
Q9C0C2 TB182_HUMAN Neutral Neutral
P62736 ACTA_HUMAN Deleterious Deleterious
P33527 MRP1_HUMAN Neutral Neutral
Q29980 1B15_HUMAN Neutral Neutral
P15056 BRAF1_HUMAN Deleterious Deleterious
P54802 ANAG_HUMAN Deleterious Deleterious
Q6NXP2 F71F2_HUMAN Neutral Neutral
Q8WW18 CQ050_HUMAN Neutral Neutral
Q70Z44 5HT3D_HUMAN Neutral Neutral
P01185 NEU2_HUMAN Deleterious Deleterious
Q14164 IKKE_HUMAN Neutral Neutral
Q8N743 KI3L3_HUMAN Neutral Neutral
P21549 SPYA_HUMAN Deleterious Neutral
P38435 VKGC_HUMAN Deleterious Deleterious
P08575 CD45_HUMAN Neutral Neutral
Q15858 SCN9A_HUMAN Deleterious Deleterious
P00367 DHE3_HUMAN Deleterious Deleterious
P06400 RB_HUMAN Deleterious Deleterious
P35916 VGFR3_HUMAN Neutral Neutral
Q8TF05 PP4R1_HUMAN Neutral Neutral
P10828 THB_HUMAN Deleterious Deleterious
P08236 BGLR_HUMAN Deleterious Deleterious
P56556 NDUA6_HUMAN Neutral Neutral
P30203 CD6_HUMAN Neutral Neutral
P25445 TNR6_HUMAN Deleterious Deleterious
P52630 STAT2_HUMAN Neutral Neutral
P15309 PPAP_HUMAN Neutral Neutral
O43572 AKA10_HUMAN Neutral Neutral
Q9BQF6 SENP7_HUMAN Neutral Neutral
Q9Y6J6 KCNE2_HUMAN Deleterious Neutral
O43196 MSH5_HUMAN Neutral Neutral
P00480 OTC_HUMAN Deleterious Deleterious
Q8NER1 TRPV1_HUMAN Neutral Neutral
P43115 PE2R3_HUMAN Neutral Neutral
Q14693 LPIN1_HUMAN Neutral Neutral
O77932 DOM3Z_HUMAN Neutral Neutral
Q13635 PTC1_HUMAN Deleterious Neutral
Q06265 EXOS9_HUMAN Neutral Neutral
P00441 SODC_HUMAN Deleterious Deleterious
Q9Y2C9 TLR6_HUMAN Neutral Neutral
P30512 1A29_HUMAN Neutral Neutral
P30479 1B41_HUMAN Neutral Neutral
Q9Y223 GLCNE_HUMAN Deleterious Deleterious
P08100 OPSD_HUMAN Deleterious Deleterious
P11388 TOP2A_HUMAN Neutral Neutral
P02458 CO2A1_HUMAN Deleterious Deleterious
P00451 FA8_HUMAN Deleterious Deleterious
P13765 2B11_HUMAN Neutral Neutral
P00451 FA8_HUMAN Deleterious Deleterious
Q68CZ1 FTM_HUMAN Neutral Deleterious
P13645 K1C10_HUMAN Deleterious Deleterious
Q86VP6 CAND1_HUMAN Neutral Neutral
O15315 RA51B_HUMAN Neutral Neutral
P24752 THIL_HUMAN Deleterious Deleterious
P02545 LMNA_HUMAN Deleterious Deleterious
O95255 MRP6_HUMAN Deleterious Neutral
P07902 GALT_HUMAN Deleterious Deleterious
O76082 S22A5_HUMAN Deleterious Neutral
P33897 ABCD1_HUMAN Deleterious Deleterious
Q9UM47 NOTC3_HUMAN Deleterious Deleterious
Q8IZJ1 UNC5B_HUMAN Neutral Neutral
P15382 KCNE1_HUMAN Deleterious Deleterious
Q13492 PICAL_HUMAN Neutral Neutral
O75952 CABYR_HUMAN Neutral Neutral
P40337 VHL_HUMAN Deleterious Deleterious
Q8WUF8 F172A_HUMAN Neutral Neutral
Q13724 MOGS_HUMAN Neutral Neutral
P38398 BRCA1_HUMAN Deleterious Deleterious
Q9UHC6 CNTP2_HUMAN Neutral Neutral
P31213 S5A2_HUMAN Deleterious Deleterious
O00555 CAC1A_HUMAN Deleterious Deleterious
Q8WZ42 TITIN_HUMAN Neutral Neutral
P00740 FA9_HUMAN Deleterious Deleterious
P21359 NF1_HUMAN Deleterious Deleterious
Q8NG77 O2T12_HUMAN Neutral Neutral
P07949 RET_HUMAN Deleterious Deleterious
Q12889 OVGP1_HUMAN Neutral Neutral
Q9H251 CAD23_HUMAN Neutral Deleterious
P41180 CASR_HUMAN Deleterious Deleterious
Q6Y7W6 PERQ2_HUMAN 0.5 Deleterious
P30613 KPYR_HUMAN Deleterious Deleterious
Q05066 SRY_HUMAN Deleterious Deleterious
Q9UHW9 S12A6_HUMAN Neutral Neutral
Q9NZV7 ZIM2_HUMAN Neutral Neutral
O75443 TECTA_HUMAN Deleterious Deleterious
P08236 BGLR_HUMAN Deleterious Deleterious
Q12809 KCNH2_HUMAN Deleterious Deleterious
P54802 ANAG_HUMAN Deleterious Deleterious
Q92698 RAD54_HUMAN Neutral Neutral
Q86US8 EST1A_HUMAN Neutral Neutral
P04062 GLCM_HUMAN Deleterious Deleterious
Q06187 BTK_HUMAN Deleterious Deleterious
P15289 ARSA_HUMAN Deleterious Deleterious
Q9Y6U3 ADSV_HUMAN Neutral Neutral
P08034 CXB1_HUMAN Deleterious Deleterious
Q13402 MYO7A_HUMAN Deleterious Deleterious
A8K2U0 A2ML1_HUMAN Neutral Neutral
P21549 SPYA_HUMAN Deleterious Deleterious
Q96DT5 DYH11_HUMAN Neutral Neutral
O00339 MATN2_HUMAN Neutral Neutral
P21359 NF1_HUMAN Deleterious Deleterious
Q9UPQ8 DOLK_HUMAN Neutral Deleterious
Q8TDF5 NETO1_HUMAN Neutral Neutral
P07225 PROS_HUMAN Deleterious Deleterious
P04637 P53_HUMAN Deleterious Deleterious
Q6XZB0 LIPI_HUMAN Neutral Neutral
Q969E4 TCAL3_HUMAN Neutral Neutral
Q9UKK3 PARP4_HUMAN Neutral Neutral
P08397 HEM3_HUMAN Deleterious Deleterious
O76024 WFS1_HUMAN Deleterious Deleterious
Q9BSG5 RTBDN_HUMAN Neutral Neutral
P05186 PPBT_HUMAN Deleterious Deleterious
P14679 TYRO_HUMAN Deleterious Deleterious
O94761 RECQ4_HUMAN Neutral Neutral
P51587 BRCA2_HUMAN Deleterious Neutral
O75445 USH2A_HUMAN Deleterious Deleterious
P54802 ANAG_HUMAN Deleterious Deleterious
Q9BXR5 TLR10_HUMAN Neutral Neutral
O60811 PRAM2_HUMAN Neutral Neutral
Q01453 PMP22_HUMAN Deleterious Deleterious
P01130 LDLR_HUMAN Deleterious Deleterious
Q5VT25 MRCKA_HUMAN Neutral Neutral
P40189 IL6RB_HUMAN Neutral Neutral
Q8N831 TSYL6_HUMAN Neutral Neutral
P35557 HXK4_HUMAN Deleterious Deleterious
Q9HC10 OTOF_HUMAN Deleterious Deleterious
P04839 CY24B_HUMAN Deleterious Deleterious
O95500 CLD14_HUMAN Neutral Deleterious
O95450 ATS2_HUMAN Neutral Neutral
P34096 RNAS4_HUMAN Neutral Neutral
O76090 BEST1_HUMAN Deleterious Deleterious
P08686 CP21A_HUMAN Deleterious Deleterious
Q8TEM1 PO210_HUMAN Neutral Neutral
P30613 KPYR_HUMAN Deleterious Deleterious
P08514 ITA2B_HUMAN Deleterious Deleterious
P07949 RET_HUMAN Deleterious Deleterious
P04062 GLCM_HUMAN Deleterious Deleterious
Q12913 PTPRJ_HUMAN Neutral Neutral
A6NMB9 FIGL2_HUMAN Neutral Neutral
O60934 NBN_HUMAN Neutral Neutral
P10828 THB_HUMAN Deleterious Deleterious
P20823 HNF1A_HUMAN Deleterious Deleterious
P21802 FGFR2_HUMAN Deleterious Deleterious
Q9P2N4 ATS9_HUMAN Neutral Neutral
P00451 FA8_HUMAN Deleterious Deleterious
O75526 HNRGT_HUMAN Neutral Neutral
Q96RR1 PEO1_HUMAN Deleterious Deleterious
P08581 MET_HUMAN Deleterious Deleterious
P59510 ATS20_HUMAN Neutral Neutral
Q6ZVL8 YP033_HUMAN Neutral Neutral
Q96JP9 PCD21_HUMAN Neutral Neutral
P00492 HPRT_HUMAN Deleterious Deleterious
P49768 PSN1_HUMAN Deleterious Deleterious
Q9H816 DCR1B_HUMAN Neutral Neutral
Q9HCS4 TF7L1_HUMAN Neutral Neutral
Q13315 ATM_HUMAN Neutral Neutral
P00739 HPTR_HUMAN Neutral Neutral
P01008 ANT3_HUMAN Deleterious Deleterious
P02545 LMNA_HUMAN Deleterious Deleterious
P10619 PPGB_HUMAN Deleterious Deleterious
P22304 IDS_HUMAN Deleterious Deleterious
O15315 RA51B_HUMAN Neutral Neutral
P69905 HBA_HUMAN Neutral Neutral
O00255 MEN1_HUMAN Deleterious Deleterious
P35914 HMGCL_HUMAN Deleterious Deleterious
Q9Y334 G7C_HUMAN Neutral Neutral
P35475 IDUA_HUMAN Deleterious Deleterious
P59538 T2R44_HUMAN Neutral Neutral
Q5TCZ1 SPD2A_HUMAN Neutral Neutral
P23942 PRPH2_HUMAN Deleterious Deleterious
Q96H96 COQ2_HUMAN Neutral Deleterious
Q96AJ1 CLUA1_HUMAN Neutral Neutral
O43826 G6PT1_HUMAN Deleterious Deleterious
P30154 2AAB_HUMAN Deleterious Deleterious
Q04844 ACHE_HUMAN Deleterious Deleterious
P58012 FOXL2_HUMAN Deleterious Neutral
Q08830 FGL1_HUMAN Neutral Neutral
P30518 V2R_HUMAN Deleterious Deleterious
O15360 FANCA_HUMAN Deleterious Deleterious
O15232 MATN3_HUMAN Deleterious Deleterious
P42768 WASP_HUMAN Deleterious Deleterious
O43493 TGON2_HUMAN Neutral Neutral
P06400 RB_HUMAN Deleterious Deleterious
Q8TE73 DYH5_HUMAN Neutral Deleterious
Q96QP1 ALPK1_HUMAN Neutral Neutral
Q15046 SYK_HUMAN Neutral Neutral
Q8NH92 OR1S1_HUMAN Neutral Neutral
Q8WZ42 TITIN_HUMAN Neutral Neutral
O14896 IRF6_HUMAN Deleterious Deleterious
Q8NC96 NECP1_HUMAN Neutral Neutral
Q03692 COAA1_HUMAN Deleterious Deleterious
Q9UGP5 DPOLL_HUMAN Neutral Neutral
P50281 MMP14_HUMAN Neutral Neutral
Q8WZ42 TITIN_HUMAN Neutral Neutral
P15289 ARSA_HUMAN Deleterious Deleterious
P30613 KPYR_HUMAN Deleterious Deleterious
Q5JZY3 EPHAA_HUMAN Neutral Neutral
P00740 FA9_HUMAN Deleterious Deleterious
Q76FK4 NOL8_HUMAN Neutral Neutral
Q0VGE8 Z816A_HUMAN Neutral Neutral
Q6ZUX3 F179A_HUMAN Neutral Neutral
Q12840 KIF5A_HUMAN Deleterious Deleterious
P15056 BRAF1_HUMAN Deleterious Deleterious
P02452 CO1A1_HUMAN Deleterious Deleterious
P52701 MSH6_HUMAN Neutral Deleterious
Q6NW34 CC017_HUMAN Neutral Neutral
P15289 ARSA_HUMAN Deleterious Deleterious
P39019 RS19_HUMAN Deleterious Deleterious
Q9HA82 LASS4_HUMAN Neutral Neutral
P43487 RANG_HUMAN Neutral Neutral
Q6XZB0 LIPI_HUMAN Neutral Neutral
P36897 TGFR1_HUMAN Deleterious Deleterious
P04004 VTNC_HUMAN Neutral Neutral
Q8IWU9 TPH2_HUMAN Neutral Neutral
P40692 MLH1_HUMAN Deleterious Deleterious
O60443 DFNA5_HUMAN Neutral Neutral
Q96DR7 SGEF_HUMAN Neutral Neutral
P29320 EPHA3_HUMAN Neutral Neutral
Q9BRQ8 AIFM2_HUMAN Neutral Neutral
Q96PX9 PKH4B_HUMAN Neutral Neutral
P07949 RET_HUMAN Deleterious Deleterious
Q96KV7 WDR90_HUMAN Neutral Neutral
Q9H9S5 FKRP_HUMAN Deleterious Deleterious
Q9Y5I7 CLD16_HUMAN Deleterious Deleterious
P49748 ACADV_HUMAN Deleterious Deleterious
P21802 FGFR2_HUMAN Deleterious Deleterious
Q08AG5 ZN844_HUMAN Neutral Neutral
P00439 PH4H_HUMAN Deleterious Deleterious
Q9BX66 SRBS1_HUMAN Neutral Neutral
P21817 RYR1_HUMAN Deleterious Deleterious
Q6ZMR5 TM11A_HUMAN Neutral Neutral
P39019 RS19_HUMAN Deleterious Deleterious
Q13315 ATM_HUMAN Deleterious Deleterious
P00480 OTC_HUMAN Deleterious Deleterious
P40394 ADH1B_HUMAN Neutral Neutral
P01112 RASH_HUMAN Deleterious Deleterious
Q8N3Y7 RDHE2_HUMAN Neutral Neutral
Q04771 ACVR1_HUMAN Deleterious Deleterious
P39019 RS19_HUMAN Deleterious Deleterious
P00367 DHE3_HUMAN Deleterious Deleterious
Q6ZU80 CN145_HUMAN Neutral Neutral
P38398 BRCA1_HUMAN Deleterious Deleterious
P54278 PMS2_HUMAN Neutral Neutral
P20594 ANPRB_HUMAN Deleterious Deleterious
Q9BXM7 PINK1_HUMAN Deleterious Deleterious
Q8NBS3 S4A11_HUMAN Deleterious Deleterious
P55160 NCKPL_HUMAN Neutral Neutral
P26436 ASPX_HUMAN Neutral Neutral
O00255 MEN1_HUMAN Deleterious Deleterious
Q06187 BTK_HUMAN Deleterious Deleterious
Q9UHX3 EMR2_HUMAN Neutral Neutral
Q6N021 TET2_HUMAN Neutral Neutral
P00441 SODC_HUMAN Deleterious Deleterious
Q29980 1C03_HUMAN Neutral Neutral
P04637 P53_HUMAN Deleterious Deleterious
Q8IXJ9 ASXL1_HUMAN Neutral Neutral
Q8N0S6 CENPL_HUMAN Neutral Neutral
O43149 ZZEF1_HUMAN Neutral Neutral
Q5T4F4 ZFY27_HUMAN Neutral Deleterious
Q8NC24 RELL2_HUMAN Neutral Neutral
Q93063 EXT2_HUMAN Deleterious Deleterious
Q86YJ6 THNS2_HUMAN Neutral Neutral
Q9H9Q4 NHEJ1_HUMAN Neutral Deleterious
Q96RG2 PASK_HUMAN Neutral Neutral
Q8NH94 OR1L1_HUMAN Neutral Neutral
Q9Y2H8 ZN510_HUMAN Neutral Neutral
Q8IZX4 TAF1L_HUMAN Neutral Neutral
Q0VD83 AB48R_HUMAN Neutral Neutral
Q99616 CCL13_HUMAN Neutral Neutral
P00966 ASSY_HUMAN Deleterious Deleterious
P05186 PPBT_HUMAN Deleterious Deleterious
Q6KC79 NIPBL_HUMAN Deleterious Deleterious
Q14207 NPAT_HUMAN Neutral Neutral
Q9H714 CM018_HUMAN Neutral Neutral
Q06124 PTN11_HUMAN Deleterious Deleterious
P00439 PH4H_HUMAN Deleterious Deleterious
Q92793 CBP_HUMAN Deleterious Deleterious
Q5W041 ARMC3_HUMAN Neutral Neutral
Q8TAM1 BBS10_HUMAN Deleterious Deleterious
Q03164 HRX_HUMAN Neutral Neutral
Q16678 CP1B1_HUMAN Deleterious Deleterious
P35520 CBS_HUMAN Deleterious Deleterious
Q86WS5 KLK4_HUMAN Neutral Neutral
Q13608 PEX6_HUMAN Deleterious Deleterious
P35914 HMGCL_HUMAN Deleterious Deleterious
P78324 SHPS1_HUMAN Neutral Neutral
Q01484 ANK2_HUMAN Deleterious Deleterious
Q99715 COCA1_HUMAN Neutral Neutral
Q63HK3 ZKSC2_HUMAN Neutral Neutral
P01037 CYTN_HUMAN Neutral Neutral
P53634 CATC_HUMAN Deleterious Deleterious
Q05066 SRY_HUMAN Deleterious Deleterious
P20807 CAN3_HUMAN Deleterious Neutral
P51814 ZNF41_HUMAN Neutral Neutral
P17948 VGFR1_HUMAN Neutral Neutral
Q01740 FMO1_HUMAN Neutral Neutral
Q9BYC2 SCOT2_HUMAN Neutral Neutral
P29400 CO4A5_HUMAN Deleterious Deleterious
P13765 2DOB_HUMAN Neutral Neutral
O15537 XLRS1_HUMAN Deleterious Deleterious
P68133 ACTS_HUMAN Deleterious Deleterious
P08397 HEM3_HUMAN Deleterious Deleterious
Q15155 NOMO1_HUMAN Neutral Neutral
P50391 NPY4R_HUMAN Neutral Neutral
Q96DD7 SHSA4_HUMAN Neutral Neutral
Q9H7R5 ZN665_HUMAN Neutral Neutral
Q01453 PMP22_HUMAN Deleterious Deleterious
P14410 SUIS_HUMAN Deleterious Deleterious
P15289 ARSA_HUMAN Deleterious Deleterious
Q8NH48 OR5B3_HUMAN Neutral Neutral
Q13936 CAC1C_HUMAN Deleterious Neutral
Q8IUC6 TCAM1_HUMAN Neutral Neutral
O14593 RFXK_HUMAN Neutral Deleterious
Q12809 KCNH2_HUMAN Deleterious Deleterious
Q8NE63 HIPK4_HUMAN Neutral Neutral
P30461 1B13_HUMAN Neutral Neutral
P43034 LIS1_HUMAN Deleterious Deleterious
P43304 GPDM_HUMAN Neutral Neutral
P00846 ATP6_HUMAN Deleterious Neutral
Q99558 M3K14_HUMAN Neutral Neutral
P15289 ARSA_HUMAN Deleterious Deleterious
P07949 RET_HUMAN Deleterious Deleterious
Q92947 GCDH_HUMAN Neutral Deleterious
Q63HQ2 EGFLA_HUMAN Neutral Neutral
P39059 COFA1_HUMAN Neutral Neutral
P16066 ANPRA_HUMAN Neutral Neutral
P15144 AMPN_HUMAN Neutral Neutral
P15289 ARSA_HUMAN Deleterious Deleterious
P51841 GUC2F_HUMAN Neutral Neutral
Q7Z410 TMPS9_HUMAN Neutral Neutral
P13569 CFTR_HUMAN Deleterious Deleterious
Q9NZB8 MOCS1_HUMAN Deleterious Deleterious
P40692 MLH1_HUMAN Deleterious Neutral
O95718 ERR2_HUMAN Deleterious Neutral
Q02928 CP4AB_HUMAN Neutral Neutral
Q16518 RPE65_HUMAN Deleterious Deleterious
O43196 MSH5_HUMAN Neutral Neutral
P51812 KS6A3_HUMAN Deleterious Deleterious
P54803 GALC_HUMAN Deleterious Deleterious
P01185 NEU2_HUMAN Deleterious Deleterious
Q8IWE2 NXP20_HUMAN Neutral Neutral
Q8IYG6 LRC56_HUMAN Neutral Neutral
P98161 PKD1_HUMAN Deleterious Neutral
P01189 COLI_HUMAN Neutral Neutral
P51688 SPHM_HUMAN Deleterious Deleterious
Q8N8W4 PLPL1_HUMAN Neutral Neutral
Q07444 NKG2E_HUMAN Neutral Neutral
Q99972 MYOC_HUMAN Deleterious Deleterious
Q9UHM6 OPN4_HUMAN Neutral Neutral
Q07912 ACK1_HUMAN Neutral Neutral
O00294 TULP1_HUMAN Deleterious Deleterious
P04114 APOB_HUMAN Neutral Neutral
Q13253 NOGG_HUMAN Deleterious Deleterious
P01909 HA25_HUMAN Neutral Neutral
Q04671 P_HUMAN Deleterious Deleterious
P00439 PH4H_HUMAN Deleterious Deleterious
Q13510 ASAH1_HUMAN Deleterious Deleterious
Q96KN7 RPGR1_HUMAN Neutral Deleterious
P54098 DPOG1_HUMAN Deleterious Deleterious
P12883 MYH7_HUMAN Deleterious Deleterious
Q13023 AKAP6_HUMAN Neutral Neutral
P35670 ATP7B_HUMAN Deleterious Deleterious
P42166 LAP2A_HUMAN Neutral Neutral
Q9UQ84 EXO1_HUMAN Neutral Neutral
O75197 LRP5_HUMAN Deleterious Deleterious
P30447 1A23_HUMAN Neutral Neutral
P51587 BRCA2_HUMAN Deleterious Deleterious
O75882 ATRN_HUMAN Neutral Neutral
Q9NRI5 DISC1_HUMAN Neutral Neutral
P34059 GALNS_HUMAN Deleterious Deleterious
Q53EZ4 CEP55_HUMAN Neutral Neutral
P42771 CD2A1_HUMAN Deleterious Deleterious
Q13496 MTM1_HUMAN Deleterious Deleterious
Q92597 NDRG1_HUMAN Neutral Neutral
P02458 CO2A1_HUMAN Deleterious Deleterious
O95425 SVIL_HUMAN Neutral Neutral
A6NGG8 CB071_HUMAN Neutral Neutral
Q96EN8 MOCOS_HUMAN Neutral Deleterious
Q8N3G9 TM130_HUMAN Neutral Neutral
Q9HBG4 VPP4_HUMAN Deleterious Deleterious
P57078 RIPK4_HUMAN Neutral Neutral
P21817 RYR1_HUMAN Deleterious Deleterious
Q86WT1 TT30A_HUMAN Neutral Neutral
Q5T749 KPRP_HUMAN Neutral Neutral
Q96GR2 ACBG1_HUMAN Neutral Neutral
P33897 ABCD1_HUMAN Deleterious Deleterious
P20930 FILA_HUMAN Neutral Neutral
Q7Z4J2 GL6D1_HUMAN Neutral Neutral
Q14517 FAT1_HUMAN Neutral Neutral
Q8NGC7 O11H6_HUMAN Neutral Neutral
P17405 ASM_HUMAN Deleterious Deleterious
Q15619 OR1C1_HUMAN Neutral Neutral
P21217 FUT3_HUMAN Neutral Neutral
Q06187 BTK_HUMAN Deleterious Deleterious
P04275 VWF_HUMAN Deleterious Deleterious
P60022 DEFB1_HUMAN Neutral Neutral
P05166 PCCB_HUMAN Deleterious Deleterious
Q09666 AHNK_HUMAN Neutral Neutral
P00813 ADA_HUMAN Deleterious Deleterious
O96017 CHK2_HUMAN Deleterious Deleterious
P11168 GTR2_HUMAN Neutral Neutral
P54802 ANAG_HUMAN Deleterious Deleterious
Q9Y620 RA54B_HUMAN Deleterious Neutral
O60733 PA2G6_HUMAN Neutral Deleterious
Q15928 ZN141_HUMAN Neutral Neutral
P41159 LEP_HUMAN Neutral Neutral
P50993 AT1A2_HUMAN Deleterious Deleterious
Q7Z7G8 VP13B_HUMAN Deleterious Deleterious
P21359 NF1_HUMAN Deleterious Deleterious
Q9UKK3 PARP4_HUMAN Neutral Neutral
P35670 ATP7B_HUMAN Deleterious Deleterious
P53634 CATC_HUMAN Deleterious Deleterious
Q13368 MPP3_HUMAN Neutral Neutral
Q96RG2 PASK_HUMAN Neutral Neutral
P11686 PSPC_HUMAN Deleterious Neutral
Q8IZF3 GP115_HUMAN Neutral Neutral
P12883 MYH7_HUMAN Deleterious Deleterious
A6NKF1 SAC31_HUMAN Neutral Neutral
P35520 CBS_HUMAN Deleterious Deleterious
P15289 ARSA_HUMAN Deleterious Deleterious
Q92838 EDA_HUMAN Deleterious Deleterious
P22079 PERL_HUMAN Neutral Neutral
O60312 AT10A_HUMAN Neutral Neutral
Q9Y493 ZAN_HUMAN Neutral Neutral
P38398 BRCA1_HUMAN Deleterious Neutral
P39019 RS19_HUMAN Deleterious Deleterious
Q9UHD8 SEPT9_HUMAN Neutral Neutral
Q9Y6H8 CXA3_HUMAN Deleterious Deleterious
P22033 MUTA_HUMAN Deleterious Deleterious
P35556 FBN1_HUMAN Deleterious Neutral
P30518 V2R_HUMAN Deleterious Deleterious
Q9Y6R7 FCGBP_HUMAN Neutral Neutral
O95471 CLD7_HUMAN Neutral Neutral
P00451 FA8_HUMAN Deleterious Deleterious
A6NLJ0 NLF2_HUMAN Neutral Neutral
Q9UMN6 MLL4_HUMAN Neutral Neutral
P14618 KPYM_HUMAN Deleterious Neutral
Q9H489 TSYL3_HUMAN Neutral Neutral
Q8NGD1 OR4N2_HUMAN Neutral Neutral
Q96F46 I17RA_HUMAN Neutral Neutral
Q9UM73 ALK_HUMAN Neutral Neutral
P23942 PRPH2_HUMAN Deleterious Deleterious
P00480 OTC_HUMAN Deleterious Deleterious
Q96CM8 ACSF2_HUMAN Neutral Neutral
Q9UQ07 MOK_HUMAN Neutral Neutral
A3KMH1 K0564_HUMAN Neutral Neutral
Q8IYS5 OSCAR_HUMAN Neutral Neutral
P06280 AGAL_HUMAN Deleterious Deleterious
P01130 LDLR_HUMAN Deleterious Deleterious
P54802 ANAG_HUMAN Deleterious Deleterious
Q99638 RAD9A_HUMAN Neutral Neutral
P02545 LMNA_HUMAN Deleterious Deleterious
P40225 TPO_HUMAN Neutral Neutral
P17661 DESM_HUMAN Deleterious Deleterious
O43511 S26A4_HUMAN Deleterious Deleterious
P25067 CO8A2_HUMAN Deleterious Neutral
P13224 GP1BB_HUMAN Neutral Deleterious
Q9UI42 CBPA4_HUMAN Neutral Neutral
P50750 CDK9_HUMAN Neutral Neutral
P02649 APOE_HUMAN Neutral Deleterious
Q13496 MTM1_HUMAN Deleterious Deleterious
P00751 CFAB_HUMAN Neutral Neutral
Q16637 SMN_HUMAN Deleterious Deleterious
P13569 CFTR_HUMAN Deleterious Deleterious
P10828 THB_HUMAN Deleterious Deleterious
Q9UMX9 S45A2_HUMAN Deleterious Deleterious
P98161 PKD1_HUMAN Neutral Deleterious
P02545 LMNA_HUMAN Deleterious Deleterious
P00451 FA8_HUMAN Deleterious Deleterious
Q6UXZ3 CLM4_HUMAN Neutral Neutral
P07101 TY3H_HUMAN Deleterious Deleterious
Q86XU0 ZN677_HUMAN Neutral Neutral
P24530 EDNRB_HUMAN Deleterious Neutral
Q15858 SCN9A_HUMAN Deleterious Deleterious
Q9UPQ8 DOLK_HUMAN Neutral Deleterious
Q8WXH0 SYNE2_HUMAN Neutral Neutral
Q14680 MELK_HUMAN Neutral Neutral
Q9BRR0 ZKSC3_HUMAN Neutral Neutral
O76090 BEST1_HUMAN Deleterious Deleterious
Q96Q15 SMG1_HUMAN Neutral Neutral
P36897 TGFR1_HUMAN Deleterious Neutral
P49675 STAR_HUMAN Deleterious Deleterious
P23942 PRPH2_HUMAN Deleterious Neutral
P25092 GUC2C_HUMAN Neutral Neutral
Q9NRK6 ABCBA_HUMAN Neutral Neutral
P27540 ARNT_HUMAN Neutral Neutral
P10275 ANDR_HUMAN Deleterious Deleterious
P13647 K2C5_HUMAN Deleterious Deleterious
O60231 DHX16_HUMAN Neutral Neutral
Q13496 MTM1_HUMAN Deleterious Deleterious
P78509 RELN_HUMAN Neutral Neutral
Q16548 B2LA1_HUMAN Neutral Neutral
Q00604 NDP_HUMAN Deleterious Deleterious
P42768 WASP_HUMAN Deleterious Deleterious
Q96AX9 MIB2_HUMAN Neutral Neutral
O00418 EF2K_HUMAN Neutral Neutral
Q3SY84 K2C71_HUMAN Neutral Neutral
P23526 SAHH_HUMAN Deleterious Neutral
P11498 PYC_HUMAN Deleterious Deleterious
P02533 K1C14_HUMAN Deleterious Deleterious
P12035 K2C3_HUMAN Deleterious Deleterious
P21709 EPHA1_HUMAN Neutral Neutral
Q09428 ABCC8_HUMAN Deleterious Deleterious
Q13438 OS9_HUMAN Neutral Neutral
P04637 P53_HUMAN Deleterious Deleterious
Q8TED0 UTP15_HUMAN Neutral Neutral
Q9Y458 TBX22_HUMAN Deleterious Deleterious
P04637 P53_HUMAN Deleterious Deleterious
Q9NWS0 PIHD1_HUMAN Neutral Neutral
Q8NDH2 YM018_HUMAN Neutral Neutral
Q04656 ATP7A_HUMAN Deleterious Deleterious
Q99732 LITAF_HUMAN Deleterious Deleterious
P51608 MECP2_HUMAN Deleterious Deleterious
Q9UJQ1 CT103_HUMAN Neutral Neutral
P35968 VGFR2_HUMAN Neutral Neutral
P25963 IKBA_HUMAN Neutral Deleterious
Q9UBM7 DHCR7_HUMAN Deleterious Deleterious
Q09428 ABCC8_HUMAN Deleterious Deleterious
P02533 K1C14_HUMAN Deleterious Deleterious
P53355 DAPK1_HUMAN Neutral Neutral
P02766 TTHY_HUMAN Deleterious Deleterious
P18074 ERCC2_HUMAN Deleterious Deleterious
Q8NGR5 OR1L4_HUMAN Neutral Neutral
Q8IYM0 F186B_HUMAN Neutral Neutral
Q8NG98 OR7D4_HUMAN Neutral Neutral
Q9H251 CAD23_HUMAN Deleterious Deleterious
P30481 1B44_HUMAN Neutral Neutral
P09874 PARP1_HUMAN Neutral Neutral
Q15465 SHH_HUMAN Deleterious Deleterious
Q15165 PON2_HUMAN Neutral Neutral
P54760 EPHB4_HUMAN Neutral Neutral
Q8NEM0 MCPH1_HUMAN Neutral Neutral
Q13106 ZN154_HUMAN Neutral Neutral
Q8WZ42 TITIN_HUMAN Neutral Deleterious
P55212 CASP6_HUMAN Neutral Neutral
O15015 ZN646_HUMAN Neutral Neutral
P16473 TSHR_HUMAN Deleterious Deleterious
Q9UPN4 AZI1_HUMAN Neutral Neutral
O94813 SLIT2_HUMAN Neutral Neutral
Q149M9 NWD1_HUMAN Neutral Neutral
O00206 TLR4_HUMAN Neutral Neutral
P54098 DPOG1_HUMAN Deleterious Neutral
P08397 HEM3_HUMAN Deleterious Deleterious
P46663 BKRB1_HUMAN Neutral Neutral
Q15431 SYCP1_HUMAN Neutral Neutral
Q6UXH0 TD26_HUMAN Neutral Neutral
P52952 NKX25_HUMAN Deleterious Deleterious
Q07001 ACHD_HUMAN Deleterious Deleterious
Q9Y2X3 NOP58_HUMAN Neutral Neutral
Q04826 1B40_HUMAN Neutral Neutral
P98172 EFNB1_HUMAN Deleterious Deleterious
Q96JB1 DYH8_HUMAN Neutral Neutral
Q07864 DPOE1_HUMAN Neutral Neutral
P08123 CO1A2_HUMAN Deleterious Deleterious
Q6GYQ0 GRIPE_HUMAN Neutral Neutral
P60201 MYPR_HUMAN Deleterious Deleterious
P22033 MUTA_HUMAN Deleterious Deleterious
Q9HC29 NOD2_HUMAN Deleterious Neutral
P48052 CBPA2_HUMAN Neutral Neutral
Q8IUB3 WF10B_HUMAN Neutral Neutral
P05093 CP17A_HUMAN Deleterious Deleterious
Q8IUG5 MY18B_HUMAN Deleterious Neutral
P02461 CO3A1_HUMAN Deleterious Deleterious
P02655 APOC2_HUMAN Neutral Deleterious
P12821 ACE_HUMAN Neutral Neutral
P13807 GYS1_HUMAN Neutral Neutral
P49815 TSC2_HUMAN Deleterious Deleterious
P20036 HA2Q_HUMAN Neutral Neutral
Q9UNK4 PA2GD_HUMAN Neutral Neutral
P06132 DCUP_HUMAN Deleterious Deleterious
P02766 TTHY_HUMAN Deleterious Deleterious
Q06787 FMR1_HUMAN Neutral Neutral
P49137 MAPK2_HUMAN Neutral Neutral
P02730 B3AT_HUMAN Deleterious Deleterious
P56945 BCAR1_HUMAN Neutral Neutral
P46013 KI67_HUMAN Neutral Neutral
Q9ULX3 NOB1_HUMAN Neutral Neutral
Q92629 SGCD_HUMAN Neutral Neutral
O15118 NPC1_HUMAN Deleterious Deleterious
P15289 ARSA_HUMAN Deleterious Deleterious
P10275 ANDR_HUMAN Deleterious Deleterious
Q9UNX4 WDR3_HUMAN Neutral Neutral
Q9HC77 CENPJ_HUMAN Neutral Neutral
P42771 CD2A1_HUMAN Deleterious Deleterious
P23025 XPA_HUMAN Deleterious Neutral
P16083 NQO2_HUMAN Neutral Neutral
Q9Y2Y1 RPC10_HUMAN Neutral Neutral
Q12809 KCNH2_HUMAN Deleterious Deleterious
Q9NY56 OBP2A_HUMAN Neutral Neutral
A2RUB1 YQ006_HUMAN Neutral Neutral
P01266 THYG_HUMAN Neutral Neutral
P00740 FA9_HUMAN Deleterious Deleterious
P48651 PTSS1_HUMAN Neutral Neutral
P02545 LMNA_HUMAN Deleterious Deleterious
Q14050 CO9A3_HUMAN Neutral Neutral
Q68CQ1 CA175_HUMAN Neutral Neutral
Q9UBK8 MTRR_HUMAN Neutral Deleterious
O75638 CTAG2_HUMAN Neutral Neutral
Q96QP1 ALPK1_HUMAN Neutral Neutral
Q5VUA4 ZN318_HUMAN Neutral Neutral
Q8N3C0 HELC1_HUMAN Neutral Neutral
P01008 ANT3_HUMAN Deleterious Neutral
P04637 P53_HUMAN Deleterious Deleterious
Q8IUX1 T126B_HUMAN Neutral Neutral
P16401 H15_HUMAN Neutral Neutral
P12883 MYH7_HUMAN Deleterious Deleterious
O76090 BEST1_HUMAN Deleterious Deleterious
P22304 IDS_HUMAN Deleterious Deleterious
P78363 ABCA4_HUMAN Deleterious Deleterious
P13569 CFTR_HUMAN Deleterious Deleterious
O00255 MEN1_HUMAN Deleterious Deleterious
P00966 ASSY_HUMAN Deleterious Deleterious
P35555 FBN1_HUMAN Deleterious Deleterious
Q9NTG1 PKDRE_HUMAN Neutral Neutral
P04062 GLCM_HUMAN Deleterious Deleterious
P33897 ABCD1_HUMAN Deleterious Deleterious
Q16548 B2LA1_HUMAN Neutral Neutral
P51587 BRCA2_HUMAN Neutral Neutral
P05186 PPBT_HUMAN Deleterious Deleterious
O15178 BRAC_HUMAN Neutral Neutral
P31512 FMO4_HUMAN Neutral Neutral
P22033 MUTA_HUMAN Deleterious Deleterious
O43280 TREA_HUMAN Neutral Neutral
P30613 KPYR_HUMAN Deleterious Deleterious
Q14654 IRK11_HUMAN Deleterious Deleterious
Q15583 TGIF1_HUMAN Neutral Deleterious
Q8TCI5 CA088_HUMAN Neutral Neutral
P60484 PTEN_HUMAN Deleterious Deleterious
P00740 FA9_HUMAN Deleterious Deleterious
P01920 HB21_HUMAN Neutral Neutral
Q9BY76 ANGL4_HUMAN Neutral Neutral
Q96KN8 HRSL5_HUMAN Neutral Neutral
P18465 1B57_HUMAN Neutral Neutral
P02766 TTHY_HUMAN Deleterious Deleterious
Q14154 K0141_HUMAN Neutral Neutral
Q92956 TNR14_HUMAN Neutral Neutral
Q9UBP0 SPAST_HUMAN Deleterious Deleterious
P04062 GLCM_HUMAN Deleterious Deleterious
Q96PP8 GBP5_HUMAN Neutral Neutral
A6NI79 CCD69_HUMAN Neutral Neutral
Q01196 RUNX1_HUMAN Neutral Deleterious
P11274 BCR_HUMAN Neutral Neutral
Q13148 TADBP_HUMAN Deleterious Deleterious
P07741 APT_HUMAN Neutral Deleterious
P06858 LIPL_HUMAN Deleterious Deleterious
O76039 CDKL5_HUMAN Deleterious Deleterious
P04637 P53_HUMAN Deleterious Neutral
Q8TCC7 S22A8_HUMAN Neutral Neutral
P24557 THAS_HUMAN Neutral Neutral
Q9UKY0 PRND_HUMAN Neutral Neutral
P30518 V2R_HUMAN Deleterious Deleterious
Q12802 AKP13_HUMAN Neutral Neutral
Q9NRD8 DUOX2_HUMAN 0.5 Deleterious
Q13129 RLF_HUMAN Neutral Neutral
O15118 NPC1_HUMAN Deleterious Deleterious
P51787 KCNQ1_HUMAN Deleterious Deleterious
Q9NR20 DYRK4_HUMAN Neutral Neutral
Q5JRX3 PREP_HUMAN Neutral Neutral
P02647 APOA1_HUMAN Neutral Neutral
P41180 CASR_HUMAN Deleterious Deleterious
P04637 P53_HUMAN Deleterious Deleterious
Q8NH59 O51Q1_HUMAN Neutral Neutral
Q00889 PSG6_HUMAN Neutral Neutral
Q63HN8 RN213_HUMAN Neutral Neutral
P40337 VHL_HUMAN Deleterious Deleterious
Q92887 MRP2_HUMAN Neutral Deleterious
P35670 ATP7B_HUMAN Deleterious Deleterious
P12259 FA5_HUMAN Neutral Neutral
Q59H18 TNI3K_HUMAN Neutral Neutral
P05062 ALDOB_HUMAN Deleterious Neutral
Q12866 MERTK_HUMAN Neutral Neutral
Q96EY8 MMAB_HUMAN Neutral Deleterious
Q9H3D4 P63_HUMAN Deleterious Deleterious
P78363 ABCA4_HUMAN Deleterious Deleterious
P15918 RAG1_HUMAN Deleterious Deleterious
Q63ZY6 NSN5C_HUMAN Neutral Neutral
Q6WKZ4 RFIP1_HUMAN Neutral Neutral
Q8IVL1 NAV2_HUMAN Neutral Neutral
Q5TBB1 RNH2B_HUMAN Deleterious Deleterious
P20807 CAN3_HUMAN Deleterious Deleterious
P60201 MYPR_HUMAN Deleterious Deleterious
Q6N021 TET2_HUMAN Neutral Neutral
P33897 ABCD1_HUMAN Deleterious Deleterious
P32004 L1CAM_HUMAN Deleterious Deleterious
Q4G176 ACSF3_HUMAN Neutral Neutral
P10275 ANDR_HUMAN Deleterious Deleterious
P51787 KCNQ1_HUMAN Deleterious Deleterious
P51570 GALK1_HUMAN Deleterious Deleterious
O94779 CNTN5_HUMAN Neutral Neutral
Q9NWW5 CLN6_HUMAN Deleterious Deleterious
P22033 MUTA_HUMAN Deleterious Deleterious
P24043 LAMA2_HUMAN Neutral Deleterious
P98161 PKD1_HUMAN Neutral Deleterious
O15118 NPC1_HUMAN Deleterious Deleterious
Q03518 TAP1_HUMAN Neutral Neutral
O60890 OPHN1_HUMAN Neutral Neutral
Q9P0L2 MARK1_HUMAN Neutral Neutral
P50443 S26A2_HUMAN Deleterious Deleterious
P56539 CAV3_HUMAN Deleterious Neutral
P04275 VWF_HUMAN Deleterious Neutral
P57679 EVC_HUMAN Neutral Neutral
P08397 HEM3_HUMAN Deleterious Deleterious
O43602 DCX_HUMAN Deleterious Deleterious
A0PJX8 TMM82_HUMAN Neutral Neutral
P00451 FA8_HUMAN Deleterious Deleterious
Q92882 OSTF1_HUMAN Neutral Neutral
P08123 CO1A2_HUMAN Deleterious Deleterious
P08034 CXB1_HUMAN Deleterious Deleterious
Q8NE18 NSUN7_HUMAN Neutral Neutral
Q9H9P8 L2HDH_HUMAN Deleterious Deleterious
Q6BDS2 URFB1_HUMAN Neutral Neutral
P55017 S12A3_HUMAN Deleterious Deleterious
P00451 FA8_HUMAN Deleterious Deleterious
P35498 SCN1A_HUMAN Deleterious Deleterious
P07902 GALT_HUMAN Deleterious Deleterious
Q9UMN6 MLL4_HUMAN Neutral Neutral
Q16799 RTN1_HUMAN Neutral Neutral
Q96T76 MMS19_HUMAN Neutral Neutral
P15382 KCNE1_HUMAN Deleterious Neutral
Q14376 GALE_HUMAN Deleterious Deleterious
Q502W6 VWA3B_HUMAN Neutral Neutral
Q5S007 LRRK2_HUMAN Deleterious Neutral
P00558 PGK1_HUMAN Deleterious Deleterious
Q6P4A8 PLBL1_HUMAN Neutral Neutral
P08686 CP21A_HUMAN Deleterious Deleterious
Q7Z3B3 K1267_HUMAN Neutral Neutral
Q01955 CO4A3_HUMAN Deleterious Deleterious
Q13702 RAPSN_HUMAN Deleterious Deleterious
P57679 EVC_HUMAN Neutral Neutral
P12111 CO6A3_HUMAN Deleterious Deleterious
Q00604 NDP_HUMAN Deleterious Deleterious
O60566 BUB1B_HUMAN Deleterious Neutral
Q01968 OCRL_HUMAN Deleterious Deleterious
P0C6P0 BCL8_HUMAN Neutral Neutral
O00748 EST2_HUMAN Neutral Neutral
P12883 MYH7_HUMAN Deleterious Deleterious
P13569 CFTR_HUMAN Deleterious Deleterious
P35670 ATP7B_HUMAN Deleterious Deleterious
Q9UQ07 MOK_HUMAN Neutral Neutral
P21817 RYR1_HUMAN Deleterious Deleterious
P78324 SHPS1_HUMAN Neutral Neutral
P16615 AT2A2_HUMAN Deleterious Deleterious
P47874 OMP_HUMAN Neutral Neutral
Q96RR1 PEO1_HUMAN Deleterious Deleterious
P51812 KS6A3_HUMAN Deleterious Deleterious
P52952 NKX25_HUMAN Deleterious Deleterious
Q96JB8 MPP4_HUMAN Neutral Neutral
P01889 1B07_HUMAN Neutral Neutral
Q9C0G0 ZN407_HUMAN Neutral Neutral
Q16570 DUFFY_HUMAN Neutral Neutral
Q7Z4S6 KI21A_HUMAN Deleterious Deleterious
Q8WXR4 MYO3B_HUMAN Neutral Neutral
O15118 NPC1_HUMAN Deleterious Deleterious
Q00604 NDP_HUMAN Deleterious Deleterious
P04637 P53_HUMAN Deleterious Deleterious
P02549 SPTA1_HUMAN Deleterious Neutral
P00846 ATP6_HUMAN Neutral Neutral
P10721 KIT_HUMAN Deleterious Deleterious
P15289 ARSA_HUMAN Deleterious Deleterious
P38398 BRCA1_HUMAN Deleterious Neutral
O95602 RPA1_HUMAN Neutral Neutral
O75027 ABCB7_HUMAN Deleterious Deleterious
P07996 TSP1_HUMAN Neutral Neutral
P35680 HNF1B_HUMAN Deleterious Deleterious
P51587 BRCA2_HUMAN Deleterious Neutral
Q4VXU2 PAP1L_HUMAN Neutral Neutral
Q9H792 SG269_HUMAN Neutral Neutral
P01730 CD4_HUMAN Neutral Neutral
P21817 RYR1_HUMAN Deleterious Deleterious
P22304 IDS_HUMAN Deleterious Deleterious
Q13426 XRCC4_HUMAN Neutral Neutral
P00480 OTC_HUMAN Deleterious Deleterious
P06280 AGAL_HUMAN Deleterious Deleterious
Q8WZA1 PMGT1_HUMAN Deleterious Deleterious
O60674 JAK2_HUMAN Neutral Neutral
P40879 S26A3_HUMAN Deleterious Deleterious
P00740 FA9_HUMAN Deleterious Deleterious
Q9NWW5 CLN6_HUMAN Deleterious Deleterious
P21359 NF1_HUMAN Deleterious Deleterious
P00451 FA8_HUMAN Deleterious Deleterious
P37023 ACVL1_HUMAN Deleterious Deleterious
Q7Z7M8 B3GN8_HUMAN Neutral Neutral
P05362 ICAM1_HUMAN Neutral Neutral
P01374 TNFB_HUMAN Neutral Neutral
P30518 V2R_HUMAN Deleterious Deleterious
P49419 SSDH_HUMAN Neutral Neutral
P10636 TAU_HUMAN Deleterious Deleterious
Q9BXM7 PINK1_HUMAN Deleterious Neutral
Q9UGM3 DMBT1_HUMAN Neutral Neutral
P07949 RET_HUMAN Deleterious Deleterious
P00451 FA8_HUMAN Deleterious Deleterious
P38398 BRCA1_HUMAN Deleterious Neutral
P08034 CXB1_HUMAN Deleterious Deleterious
O75409 HYPM_HUMAN Neutral Neutral
O15315 RA51B_HUMAN Neutral Neutral
Q06187 BTK_HUMAN Deleterious Deleterious
Q14524 SCN5A_HUMAN Deleterious Deleterious
Q6PXP3 GTR7_HUMAN Neutral Neutral
P22607 FGFR3_HUMAN Deleterious Deleterious
P00451 FA8_HUMAN Deleterious Deleterious
Q99250 SCN2A_HUMAN Deleterious Deleterious
Q9BTV4 TMM43_HUMAN Neutral Deleterious
P25054 APC_HUMAN Deleterious Neutral
P10275 ANDR_HUMAN Deleterious Deleterious
Q9P2V4 LRIT1_HUMAN Neutral Neutral
Q9NU23 LYRM2_HUMAN Neutral Neutral
Q99502 EYA1_HUMAN Deleterious Deleterious
P50895 BCAM_HUMAN Neutral Neutral
P30613 KPYR_HUMAN Deleterious Deleterious
Q9HC77 CENPJ_HUMAN Neutral Neutral
O95696 BRD1_HUMAN Neutral Neutral
P19235 EPOR_HUMAN Neutral Deleterious
P54802 ANAG_HUMAN Deleterious Deleterious
P78363 ABCA4_HUMAN Deleterious Neutral
O15305 PMM2_HUMAN Deleterious Deleterious
Q9NP94 S39A2_HUMAN Neutral Neutral
P14679 TYRO_HUMAN Deleterious Deleterious
P08397 HEM3_HUMAN Deleterious Deleterious
O00506 STK25_HUMAN Neutral Neutral
Q9NPG4 PCD12_HUMAN Neutral Neutral
O15353 FOXN1_HUMAN Neutral Neutral
Q13106 ZN154_HUMAN Neutral Neutral
Q00722 PLCB2_HUMAN Neutral Neutral
Q16600 ZN239_HUMAN Neutral Neutral
P55084 ECHB_HUMAN Deleterious Deleterious
Q86W28 NALP8_HUMAN Neutral Neutral
Q9HC77 CENPJ_HUMAN Neutral Deleterious
O95954 FTCD_HUMAN Neutral Deleterious
P00439 PH4H_HUMAN Deleterious Deleterious
Q06124 PTN11_HUMAN Deleterious Deleterious
Q8IV01 SYT12_HUMAN Neutral Neutral
Q8IWZ6 BBS7_HUMAN Deleterious Deleterious
P35575 G6PC_HUMAN Deleterious Deleterious
P38570 ITAE_HUMAN Neutral Neutral
Q8N3T6 T132C_HUMAN Neutral Neutral
Q96BW5 PTER_HUMAN Neutral Neutral
Q96PH1 NOX5_HUMAN Neutral Neutral
Q8WWQ8 STAB2_HUMAN Neutral Neutral
P25391 LAMA1_HUMAN Neutral Neutral
Q99972 MYOC_HUMAN Deleterious Deleterious
P04637 P53_HUMAN Deleterious Deleterious
P08034 CXB1_HUMAN Deleterious Deleterious
Q6ZS11 RINL_HUMAN Neutral Neutral
Q03426 KIME_HUMAN Deleterious Deleterious
P52701 MSH6_HUMAN Neutral Deleterious
Q8TCU4 ALMS1_HUMAN Neutral Neutral
Q96MS0 ROBO3_HUMAN Deleterious Deleterious
Q16820 MEP1B_HUMAN Neutral Neutral
Q8N7B1 HORM2_HUMAN Neutral Neutral
Q8IWN7 RP1L1_HUMAN Neutral Neutral
P16615 AT2A2_HUMAN Deleterious Deleterious
P20815 CP3A5_HUMAN Neutral Neutral
P12883 MYH7_HUMAN Deleterious Deleterious
Q5TCZ1 SPD2A_HUMAN Neutral Neutral
P20711 DDC_HUMAN Deleterious Deleterious
P35670 ATP7B_HUMAN Deleterious Deleterious
O15118 NPC1_HUMAN Deleterious Deleterious
Q9UBM7 DHCR7_HUMAN Deleterious Deleterious
Q96L96 ALPK3_HUMAN Neutral Neutral
O76090 BEST1_HUMAN Deleterious Deleterious
Q5JVL4 EFHC1_HUMAN Neutral Deleterious
Q6ZMD2 SPNS3_HUMAN Neutral Neutral
P17405 ASM_HUMAN Deleterious Deleterious
Q13309 SKP2_HUMAN Neutral Neutral
P02533 K1C14_HUMAN Deleterious Deleterious
O43248 HXC11_HUMAN Neutral Neutral
P34059 GALNS_HUMAN Deleterious Deleterious
Q9UPR0 PLCL2_HUMAN Neutral Neutral
P98161 PKD1_HUMAN Deleterious Deleterious
A4D1B5 PIGEH_HUMAN Neutral Neutral
Q5U649 CL060_HUMAN Neutral Neutral
P04637 P53_HUMAN Deleterious Deleterious
P17252 KPCA_HUMAN Neutral Neutral
P21817 RYR1_HUMAN Deleterious Deleterious
O95477 ABCA1_HUMAN Deleterious Deleterious
Q29980 1C04_HUMAN Neutral Neutral
Q9UM73 ALK_HUMAN Neutral Neutral
P51801 CLCKB_HUMAN Neutral Deleterious
P68133 ACTS_HUMAN Deleterious Deleterious
Q6ZN55 ZN574_HUMAN Neutral Neutral
P31785 IL2RG_HUMAN Deleterious Deleterious
P26367 PAX6_HUMAN Deleterious Deleterious
P39019 RS19_HUMAN Deleterious Deleterious
Q4ZHG4 FNDC1_HUMAN Neutral Neutral
O75888 TNF13_HUMAN Neutral Neutral
P08118 MSMB_HUMAN Neutral Neutral
Q14676 MDC1_HUMAN Neutral Neutral
Q6UWM7 GBA3_HUMAN Neutral Neutral
Q09666 AHNK_HUMAN Neutral Neutral
Q9NPJ1 MKKS_HUMAN Deleterious Deleterious
Q9BZD2 S29A3_HUMAN Neutral Neutral
P25445 TNR6_HUMAN Deleterious Deleterious
P11055 MYH3_HUMAN Deleterious Deleterious
P14222 PERF_HUMAN Deleterious Deleterious
O95278 EPM2A_HUMAN Deleterious Deleterious
P20930 FILA_HUMAN Neutral Neutral
P10828 THB_HUMAN Deleterious Deleterious
P29400 CO4A5_HUMAN Deleterious Deleterious
O00219 HAS3_HUMAN Neutral Neutral
Q6P995 F171B_HUMAN Neutral Neutral
P06280 AGAL_HUMAN Deleterious Deleterious
O00142 KITM_HUMAN Deleterious Deleterious
P27216 ANX13_HUMAN Neutral Neutral
P51580 TPMT_HUMAN Neutral Deleterious
P39019 RS19_HUMAN Deleterious Deleterious
Q86SM8 MRGRE_HUMAN Neutral Neutral
P13569 CFTR_HUMAN Deleterious Deleterious
O43772 MCAT_HUMAN Deleterious Deleterious
P35240 MERL_HUMAN Deleterious Deleterious
Q16281 CNGA3_HUMAN Deleterious Deleterious
P30518 V2R_HUMAN Deleterious Deleterious
P10828 THB_HUMAN Deleterious Deleterious
P03956 MMP1_HUMAN Neutral Neutral
Q8TAM1 BBS10_HUMAN Deleterious Deleterious
P39019 RS19_HUMAN Deleterious Deleterious
Q14524 SCN5A_HUMAN Deleterious Deleterious
Q8WZ42 TITIN_HUMAN Neutral Neutral
P08F94 PKHD1_HUMAN Deleterious Deleterious
Q8TBE3 CE040_HUMAN Neutral Neutral
P02675 FIBG_HUMAN Neutral Neutral
P68133 ACTS_HUMAN Deleterious Deleterious
P60201 MYPR_HUMAN Deleterious Deleterious
P33897 ABCD1_HUMAN Deleterious Deleterious
P46100 ATRX_HUMAN Deleterious Deleterious
Q6P9H5 GIMA6_HUMAN Neutral Neutral
Q8IY92 SLX4_HUMAN Neutral Neutral
P02461 CO3A1_HUMAN Deleterious Deleterious
P10275 ANDR_HUMAN Deleterious Deleterious
Q9Y6D9 MD1L1_HUMAN Deleterious Neutral
P08686 CP21A_HUMAN Deleterious Deleterious
Q02447 SP3_HUMAN Neutral Neutral
P11597 CETP_HUMAN Neutral Deleterious
P08237 K6PF_HUMAN Deleterious Deleterious
Q9NT22 EMIL3_HUMAN Neutral Neutral
Q06330 SUH_HUMAN Neutral Neutral
Q92583 CCL17_HUMAN Neutral Neutral
Q9BX63 FANCJ_HUMAN Neutral Deleterious
Q8WWB7 NCUG1_HUMAN Neutral Neutral
Q9H1E3 NUCKS_HUMAN Neutral Neutral
P05067 A4_HUMAN Deleterious Deleterious
P05186 PPBT_HUMAN Deleterious Deleterious
O14896 IRF6_HUMAN Deleterious Deleterious
P52952 NKX25_HUMAN Deleterious Deleterious
O14950 ML12B_HUMAN Neutral Neutral
Q99706 KI2L4_HUMAN Neutral Neutral
O43586 PPIP1_HUMAN Neutral Deleterious
Q86UQ4 ABCAD_HUMAN Neutral Neutral
Q8TD35 CT201_HUMAN Neutral Neutral
O75056 SDC3_HUMAN Neutral Neutral
O60880 SH21A_HUMAN Deleterious Deleterious
Q9Y5E5 PCDB4_HUMAN Neutral Neutral
O75891 FTHFD_HUMAN Neutral Neutral
O60762 DPM1_HUMAN Neutral Deleterious
O95180 CAC1H_HUMAN Deleterious Deleterious
Q9UBX5 FBLN5_HUMAN Deleterious Deleterious
Q7Z443 PK1L3_HUMAN Neutral Neutral
Q9NZP6 CO002_HUMAN Neutral Neutral
Q9GZS9 CHST5_HUMAN Neutral Neutral
A6H8Y1 BDP1_HUMAN Neutral Neutral
P08F94 PKHD1_HUMAN Deleterious Deleterious
Q5VTE6 ANGE2_HUMAN Neutral Neutral
P08397 HEM3_HUMAN Deleterious Deleterious
P24557 THAS_HUMAN Neutral Deleterious
Q06124 PTN11_HUMAN Deleterious Deleterious
P07949 RET_HUMAN Deleterious Deleterious
P20839 IMDH1_HUMAN Deleterious Deleterious
P60328 KR123_HUMAN Neutral Neutral
Q16394 EXT1_HUMAN Deleterious Deleterious
Q9Y3M9 ZN337_HUMAN Neutral Neutral
P49281 NRAM2_HUMAN Deleterious Deleterious
P31513 FMO3_HUMAN Deleterious Deleterious
O95359 TACC2_HUMAN Neutral Neutral
Q8N4H0 CI068_HUMAN Neutral Neutral
Q9Y3T6 R3HC1_HUMAN Neutral Neutral
P55265 DSRAD_HUMAN Neutral Deleterious
Q14623 IHH_HUMAN Deleterious Deleterious
Q06187 BTK_HUMAN Deleterious Deleterious
P32004 L1CAM_HUMAN Deleterious Deleterious
Q9NPJ1 MKKS_HUMAN Deleterious Neutral
Q9UQ90 SPG7_HUMAN Neutral Neutral
O60931 CTNS_HUMAN Deleterious Deleterious
Q9HCS7 SYF1_HUMAN Neutral Neutral
O43511 S26A4_HUMAN Deleterious Neutral
O43868 S28A2_HUMAN Neutral Neutral
P43246 MSH2_HUMAN Deleterious Deleterious
Q99665 I12R2_HUMAN Neutral Neutral
P01008 ANT3_HUMAN Deleterious Deleterious
Q9Y458 TBX22_HUMAN Deleterious Neutral
P15289 ARSA_HUMAN Deleterious Deleterious
Q9UL17 TBX21_HUMAN Neutral Neutral
Q9HDC9 APMAP_HUMAN Neutral Neutral
Q8NEV9 IL27A_HUMAN Neutral Neutral
Q14524 SCN5A_HUMAN Deleterious Deleterious
P08922 ROS_HUMAN Neutral Neutral
Q96PV7 K1931_HUMAN Neutral Neutral
P16144 ITB4_HUMAN Deleterious Deleterious
Q5VX52 SPAT1_HUMAN Neutral Neutral
P22455 FGFR4_HUMAN Neutral Neutral
P04637 P53_HUMAN Deleterious Deleterious
O60687 SRPX2_HUMAN Deleterious Deleterious
Q06520 ST2A1_HUMAN Neutral Neutral
O75072 FKTN_HUMAN Neutral Deleterious
Q04912 RON_HUMAN Neutral Neutral
Q8TCX1 DC2L1_HUMAN Neutral Neutral
Q86WS5 KLK3_HUMAN Neutral Neutral
Q6ZQX7 CQ097_HUMAN Neutral Neutral
O95153 RIMB1_HUMAN Neutral Neutral
P04637 P53_HUMAN Deleterious Deleterious
P08100 OPSD_HUMAN Deleterious Deleterious
P39086 GRIK1_HUMAN Neutral Neutral
P53420 CO4A4_HUMAN Deleterious Deleterious
P12110 CO6A2_HUMAN Deleterious Deleterious
P50895 BCAM_HUMAN Neutral Neutral
Q9Y6J6 KCNE2_HUMAN Deleterious Deleterious
Q9BYT1 S17A9_HUMAN Neutral Neutral
Q8WXH0 SYNE2_HUMAN Neutral Neutral
Q99972 MYOC_HUMAN Deleterious Neutral
Q9ULH0 KDIS_HUMAN Neutral Neutral
Q15149 PLEC1_HUMAN Neutral Neutral
Q9UM47 NOTC3_HUMAN Deleterious Deleterious
P05186 PPBT_HUMAN Deleterious Deleterious
Q8IUG5 MY18B_HUMAN Neutral Deleterious
P00403 COX2_HUMAN Deleterious Neutral
Q8IYT1 FA71A_HUMAN Neutral Neutral
P00558 PGK1_HUMAN Deleterious Deleterious
P30533 AMRP_HUMAN Neutral Neutral
Q02388 CO7A1_HUMAN Deleterious Deleterious
Q6UWL6 KIRR2_HUMAN Neutral Neutral
O96017 CHK2_HUMAN Neutral Neutral
O95342 ABCBB_HUMAN Deleterious Deleterious
Q8IZC6 CORA1_HUMAN Neutral Neutral
Q12772 SRBP2_HUMAN Neutral Neutral
O00555 CAC1A_HUMAN Deleterious Deleterious
O76090 BEST1_HUMAN Deleterious Deleterious
Q8NFG4 FLCN_HUMAN Deleterious Deleterious
P45379 TNNT2_HUMAN Deleterious Deleterious
P00451 FA8_HUMAN Deleterious Deleterious
O14581 OR7AH_HUMAN Neutral Neutral
P00751 CFAB_HUMAN Neutral Neutral
P04180 LCAT_HUMAN Deleterious Deleterious
Q93015 NAT6_HUMAN Neutral Deleterious
P54802 ANAG_HUMAN Deleterious Deleterious
P98161 PKD1_HUMAN Deleterious Deleterious
O76024 WFS1_HUMAN Deleterious Neutral
O95528 GTR10_HUMAN Deleterious Deleterious
P07196 NFL_HUMAN Deleterious Deleterious
Q9BSK1 ZN577_HUMAN Neutral Neutral
P26367 PAX6_HUMAN Deleterious Deleterious
P42858 HD_HUMAN Neutral Neutral
O60673 DPOLZ_HUMAN Neutral Neutral
Q8IUH8 IMP5_HUMAN Neutral Neutral
Q59H18 TNI3K_HUMAN Neutral Neutral
O15287 FANCG_HUMAN Neutral Neutral
Q9BVS4 RIOK2_HUMAN Neutral Neutral
Q9H9S5 FKRP_HUMAN Deleterious Deleterious
P47944 MT4_HUMAN Neutral Neutral
O14654 IRS4_HUMAN Neutral Neutral
Q9UDT6 CLIP2_HUMAN Neutral Neutral
P78363 ABCA4_HUMAN Deleterious Deleterious
P09661 RU2A_HUMAN Neutral Neutral
P55895 RAG2_HUMAN Deleterious Deleterious
P06132 DCUP_HUMAN Deleterious Deleterious
P04180 LCAT_HUMAN Deleterious Deleterious
Q9NQU5 PAK6_HUMAN Neutral Neutral
Q16678 CP1B1_HUMAN Deleterious Neutral
Q8IYX1 TBC21_HUMAN Neutral Neutral
Q16821 PPR3A_HUMAN Neutral Deleterious
P43246 MSH2_HUMAN Deleterious Deleterious
Q6ZVN8 RGMC_HUMAN Deleterious Deleterious
Q96BI1 S22AI_HUMAN Neutral Deleterious
Q6V1P9 PCD23_HUMAN Neutral Neutral
P13611 CSPG2_HUMAN Neutral Neutral
Q16595 FRDA_HUMAN Deleterious Deleterious
Q8WZ42 TITIN_HUMAN Neutral Neutral
P52747 ZN143_HUMAN Neutral Neutral
P02730 B3AT_HUMAN Deleterious Deleterious
P49454 CENPF_HUMAN Neutral Neutral
P42771 CD2A1_HUMAN Deleterious Deleterious
Q8N490 PNKD_HUMAN Deleterious Deleterious
P35916 VGFR3_HUMAN Deleterious Neutral
P40337 VHL_HUMAN Deleterious Deleterious
P15056 BRAF1_HUMAN Deleterious Deleterious
Q9H4A3 WNK1_HUMAN Neutral Neutral
P45379 TNNT2_HUMAN Deleterious Neutral
Q9UJX5 APC4_HUMAN Neutral Neutral
P39019 RS19_HUMAN Deleterious Deleterious
P54802 ANAG_HUMAN Deleterious Deleterious
Q5H8C1 FREM1_HUMAN Neutral Neutral
Q5TCX8 M3KL4_HUMAN Neutral Neutral
Q5VW36 K1797_HUMAN Neutral Neutral
P21506 ZNF10_HUMAN Neutral Neutral
P49902 5NTC_HUMAN Neutral Neutral
O60260 PRKN2_HUMAN Deleterious Deleterious
Q9BQD3 CS050_HUMAN Neutral Neutral
O15537 XLRS1_HUMAN Deleterious Deleterious
Q9Y4K1 AIM1_HUMAN Neutral Neutral
P59817 Z280A_HUMAN Neutral Neutral
P08123 CO1A2_HUMAN Neutral Neutral
P08F94 PKHD1_HUMAN Deleterious Deleterious
P26927 HGFL_HUMAN Neutral Neutral
Q70Z53 F10C1_HUMAN Neutral Neutral
P05106 ITB3_HUMAN Deleterious Deleterious
O00255 MEN1_HUMAN Deleterious Deleterious
Q14524 SCN5A_HUMAN Deleterious Deleterious
Q9NSC2 SALL1_HUMAN Neutral Neutral
P15121 ALDR_HUMAN Neutral Neutral
P15289 ARSA_HUMAN Deleterious Deleterious
Q53T94 TAF1B_HUMAN Neutral Neutral
Q3SYC2 MOGT2_HUMAN Neutral Neutral
O15553 MEFV_HUMAN Deleterious Deleterious
Q9BRU9 UTP23_HUMAN Neutral Neutral
P25189 MYP0_HUMAN Deleterious Deleterious
P08236 BGLR_HUMAN Deleterious Deleterious
P08235 MCR_HUMAN Deleterious Deleterious
O00255 MEN1_HUMAN Deleterious Deleterious
Q5SVZ6 ZMYM1_HUMAN Neutral Neutral
O94759 TRPM2_HUMAN Neutral Neutral
P35670 ATP7B_HUMAN Deleterious Deleterious
Q9Y6N7 ROBO1_HUMAN Neutral Neutral
Q14739 LBR_HUMAN Neutral Neutral
Q13751 LAMB3_HUMAN Neutral Neutral
P19438 TNR1A_HUMAN Deleterious Deleterious
Q13946 PDE7A_HUMAN Neutral Neutral
P08034 CXB1_HUMAN Deleterious Deleterious
Q04671 P_HUMAN Deleterious Deleterious
P08236 BGLR_HUMAN Deleterious Deleterious
Q9H251 CAD23_HUMAN Deleterious Deleterious
Q5IJ48 CRUM2_HUMAN Deleterious Neutral
Q13705 AVR2B_HUMAN Neutral Neutral
P0C867 YB052_HUMAN Neutral Neutral
Q9BXC9 BBS2_HUMAN Deleterious Deleterious
Q14573 ITPR3_HUMAN Neutral Neutral
P13569 CFTR_HUMAN Deleterious Deleterious
Q6IMI4 ST6B1_HUMAN Neutral Neutral
Q96DT5 DYH11_HUMAN Neutral Neutral
O60240 PLIN1_HUMAN Neutral Neutral
Q9BWV2 SPAT9_HUMAN Neutral Neutral
Q12923 PTN13_HUMAN Neutral Neutral
Q8NI35 INADL_HUMAN Neutral Neutral
P04637 P53_HUMAN Deleterious Deleterious
P04275 VWF_HUMAN Deleterious Deleterious
Q52LW3 RHG29_HUMAN Neutral Neutral
Q8NGH9 O52E4_HUMAN Neutral Neutral
Q8IVF4 DYH10_HUMAN Neutral Neutral
P22830 HEMH_HUMAN Deleterious Deleterious
P35523 CLCN1_HUMAN Deleterious Deleterious
Q76MJ5 ERN2_HUMAN Neutral Neutral
Q6ZRF7 ZN818_HUMAN Neutral Neutral
Q86UE8 TLK2_HUMAN Neutral Neutral
P19532 TFE3_HUMAN Neutral Neutral
Q6P2H3 CCD21_HUMAN Neutral Neutral
Q9Y4F9 FA65B_HUMAN Neutral Neutral
P04150 GCR_HUMAN Deleterious Deleterious
P50914 RL14_HUMAN Neutral Neutral
Q9NPJ1 MKKS_HUMAN Deleterious Neutral
P34059 GALNS_HUMAN Deleterious Deleterious
P53634 CATC_HUMAN Deleterious Deleterious
Q9H9S5 FKRP_HUMAN Deleterious Deleterious
P07196 NFL_HUMAN Deleterious Deleterious
Q71U36 TBA1A_HUMAN Deleterious Neutral
Q8N715 CA065_HUMAN Neutral Neutral
Q07001 ACHD_HUMAN Deleterious Deleterious
Q9P283 SEM5B_HUMAN Neutral Neutral
Q52M62 YG053_HUMAN Neutral Neutral
P04114 APOB_HUMAN Neutral Neutral
Q02539 H11_HUMAN Neutral Neutral
P00451 FA8_HUMAN Deleterious Deleterious
P35555 FBN1_HUMAN Deleterious Deleterious
Q92838 EDA_HUMAN Deleterious Deleterious
P00441 SODC_HUMAN Deleterious Deleterious
O15118 NPC1_HUMAN Deleterious Deleterious
P06865 HEXA_HUMAN Deleterious Deleterious
Q15796 SMAD2_HUMAN Deleterious Deleterious
P30518 V2R_HUMAN Deleterious Deleterious
O43175 SERA_HUMAN Deleterious Deleterious
O60279 SUSD5_HUMAN Neutral Neutral
P15863 PAX1_HUMAN Neutral Neutral
Q9NP59 S40A1_HUMAN Deleterious Deleterious
Q56NI9 ESCO2_HUMAN Neutral Neutral
P16473 TSHR_HUMAN Deleterious Deleterious
P08236 BGLR_HUMAN Deleterious Deleterious
P08118 MSMB_HUMAN Neutral Neutral
O14815 CAN9_HUMAN Neutral Neutral
P54132 BLM_HUMAN Deleterious Neutral
P05155 IC1_HUMAN Deleterious Deleterious
P05543 THBG_HUMAN Deleterious Deleterious
Q9UM47 NOTC3_HUMAN Deleterious Deleterious
Q00973 B4GN1_HUMAN Neutral Neutral
O60303 K0556_HUMAN Neutral Neutral
P59796 GPX6_HUMAN Neutral Neutral
Q15475 SIX1_HUMAN Neutral Deleterious
Q13326 SGCG_HUMAN Neutral Deleterious
P01112 RASH_HUMAN Deleterious Deleterious
Q01664 TFAP4_HUMAN Neutral Neutral
P06280 AGAL_HUMAN Deleterious Deleterious
Q70J99 UN13D_HUMAN Neutral Neutral
Q92838 EDA_HUMAN Deleterious Deleterious
Q8WZ42 TITIN_HUMAN Neutral Neutral
P30493 1B55_HUMAN Neutral Neutral
P20807 CAN3_HUMAN Deleterious Deleterious
Q9BQS8 FYCO1_HUMAN Neutral Neutral
Q01831 XPC_HUMAN Neutral Neutral
Q9H6U8 ALG9_HUMAN Neutral Neutral
Q9H4E7 DEFI6_HUMAN Neutral Neutral
Q9NYV4 CD2L7_HUMAN Neutral Neutral
P52952 NKX25_HUMAN Deleterious Deleterious
P27986 P85A_HUMAN Neutral Deleterious
P14679 TYRO_HUMAN Deleterious Deleterious
P35670 ATP7B_HUMAN Deleterious Deleterious
P46734 MP2K3_HUMAN Neutral Neutral
P07949 RET_HUMAN Deleterious Deleterious
P22304 IDS_HUMAN Deleterious Deleterious
Q6VVB1 NHLC1_HUMAN Deleterious Deleterious
Q14524 SCN5A_HUMAN Deleterious Deleterious
P11532 DMD_HUMAN Deleterious Deleterious
P98161 PKD1_HUMAN Deleterious Deleterious
P08034 CXB1_HUMAN Deleterious Deleterious
P12110 CO6A2_HUMAN Neutral Deleterious
P07550 ADRB2_HUMAN Neutral Neutral
Q05066 SRY_HUMAN Deleterious Deleterious
Q99519 NEUR1_HUMAN Deleterious Deleterious
P41181 AQP2_HUMAN Deleterious Deleterious
Q9BQK8 LPIN3_HUMAN Neutral Neutral
P13866 SC5A1_HUMAN Deleterious Deleterious
Q8N0S2 SYCE1_HUMAN Neutral Neutral
P50851 LRBA_HUMAN Neutral Neutral
P06865 HEXA_HUMAN Deleterious Deleterious
Q86VI1 EXO3L_HUMAN Neutral Neutral
O76082 S22A5_HUMAN Deleterious Deleterious
Q9UGP4 LIMD1_HUMAN Neutral Neutral
Q96B36 AKTS1_HUMAN Neutral Neutral
Q2NL68 CS055_HUMAN Neutral Neutral
Q99497 PARK7_HUMAN Deleterious Neutral
Q14524 SCN5A_HUMAN Deleterious Deleterious
Q99895 CTRC_HUMAN Neutral Neutral
P04180 LCAT_HUMAN Deleterious Deleterious
P43632 KI2S4_HUMAN Neutral Neutral
O95255 MRP6_HUMAN Deleterious Deleterious
P49069 CAMLG_HUMAN Neutral Neutral
P08514 ITA2B_HUMAN Deleterious Deleterious
P00492 HPRT_HUMAN Deleterious Deleterious
Q8NEZ4 MLL3_HUMAN Neutral Neutral
P54803 GALC_HUMAN Deleterious Deleterious
O75445 USH2A_HUMAN Deleterious Neutral
Q8IXH8 CAD26_HUMAN Neutral Neutral
Q9UM47 NOTC3_HUMAN Deleterious Deleterious
P04114 APOB_HUMAN Neutral Neutral
P13569 CFTR_HUMAN Deleterious Deleterious
Q96PP9 GBP4_HUMAN Neutral Neutral
Q96P44 COLA1_HUMAN Neutral Neutral
P51587 BRCA2_HUMAN Deleterious Neutral
Q6PHW0 IYD1_HUMAN Neutral Deleterious
Q14012 KCC1A_HUMAN Neutral Neutral
Q96RQ3 MCCA_HUMAN Deleterious Deleterious
P04180 LCAT_HUMAN Deleterious Deleterious
Q9UKZ9 PCOC2_HUMAN Neutral Neutral
P35637 FUS_HUMAN Deleterious Deleterious
P00451 FA8_HUMAN Deleterious Deleterious
P35555 FBN1_HUMAN Deleterious Deleterious
O95163 ELP1_HUMAN Neutral Neutral
Q13635 PTC1_HUMAN Deleterious Deleterious
Q8NH40 OR6S1_HUMAN Neutral Neutral
Q8WX94 NALP7_HUMAN Deleterious Deleterious
P23508 CRCM_HUMAN Deleterious Neutral
Q9HB58 SP110_HUMAN Neutral Neutral
P00451 FA8_HUMAN Deleterious Deleterious
P31512 FMO4_HUMAN Neutral Neutral
Q96JB1 DYH8_HUMAN Neutral Neutral
P10275 ANDR_HUMAN Deleterious Deleterious
Q16281 CNGA3_HUMAN Deleterious Deleterious
Q96KA5 CLP1L_HUMAN Neutral Neutral
Q15572 TAF1C_HUMAN Neutral Neutral
P04637 P53_HUMAN Deleterious Deleterious
P51587 BRCA2_HUMAN Deleterious Deleterious
Q6EMB2 TTLL5_HUMAN Neutral Neutral
Q6NXR4 CH041_HUMAN Neutral Neutral
P32189 GLPK_HUMAN Neutral Neutral
O75695 XRP2_HUMAN Deleterious Deleterious
Q9UBP0 SPAST_HUMAN Deleterious Deleterious
Q9P0X4 CAC1I_HUMAN Neutral Neutral
Q13702 RAPSN_HUMAN Deleterious Deleterious
P08100 OPSD_HUMAN Deleterious Deleterious
Q9P0L0 VAPA_HUMAN Neutral Neutral
Q9UMQ6 CAN11_HUMAN Neutral Neutral
Q8TDW4 ST7L_HUMAN Neutral Neutral
Q9BV10 ALG12_HUMAN Deleterious Neutral
P18089 ADA2B_HUMAN Neutral Neutral
P22033 MUTA_HUMAN Deleterious Deleterious
Q9NQH7 XPP3_HUMAN Neutral Neutral
Q8TEM1 PO210_HUMAN Neutral Neutral
P23025 XPA_HUMAN Deleterious Deleterious
Q96RD1 OR6C1_HUMAN Neutral Neutral
Q13093 PAFA_HUMAN Neutral Deleterious
P22888 LSHR_HUMAN Deleterious Neutral
P08686 CP21A_HUMAN Deleterious Deleterious
P42336 PK3CA_HUMAN Deleterious Deleterious
O95255 MRP6_HUMAN Deleterious Neutral
P25189 MYP0_HUMAN Deleterious Deleterious
A6NGE7 URAD_HUMAN Neutral Neutral
A6NC51 T150B_HUMAN Neutral Neutral
Q9UQ90 SPG7_HUMAN Neutral Deleterious
P55287 CAD11_HUMAN Neutral Neutral
P30679 GNA15_HUMAN Neutral Neutral
Q99996 AKAP9_HUMAN Neutral Neutral
P10275 ANDR_HUMAN Deleterious Deleterious
P04629 NTRK1_HUMAN Neutral Neutral
P08603 CFAH_HUMAN Deleterious Deleterious
P28715 ERCC5_HUMAN Neutral Neutral
Q17RS7 GEN_HUMAN Neutral Neutral
Q96C86 DCPS_HUMAN Neutral Neutral
Q9BTV7 CABL2_HUMAN Neutral Neutral
P07911 UROM_HUMAN Deleterious Deleterious
P15121 ALDR_HUMAN Neutral Neutral
Q8IYT1 FA71A_HUMAN Neutral Neutral
P17302 CXA1_HUMAN Deleterious Neutral
P10275 ANDR_HUMAN Deleterious Deleterious
Q9BX63 FANCJ_HUMAN Neutral Neutral
Q5JWF2 GNAS1_HUMAN Neutral Deleterious
P35498 SCN1A_HUMAN Deleterious Deleterious
P50461 CSRP3_HUMAN Neutral Deleterious
P35670 ATP7B_HUMAN Deleterious Deleterious
Q9HC77 CENPJ_HUMAN Neutral Neutral
P14780 MMP9_HUMAN Neutral Neutral
P08034 CXB1_HUMAN Deleterious Deleterious
O60840 CAC1F_HUMAN Deleterious Deleterious
Q9UM07 PADI4_HUMAN Neutral Neutral
P46019 KPB2_HUMAN Deleterious Neutral
Q8NEM0 MCPH1_HUMAN Neutral Neutral
P10253 LYAG_HUMAN Deleterious Deleterious
O60811 PRAM2_HUMAN Neutral Neutral
Q96RP9 EFGM_HUMAN Neutral Deleterious
P46734 MP2K3_HUMAN Neutral Deleterious
P41732 TSN7_HUMAN 0.5 Neutral
Q15672 TWST1_HUMAN Deleterious Deleterious
Q5T2L2 AKCL1_HUMAN Neutral Neutral
Q02388 CO7A1_HUMAN Deleterious Deleterious
Q14003 KCNC3_HUMAN Deleterious Deleterious
Q9UJ71 CLC4K_HUMAN Neutral Neutral
P20823 HNF1A_HUMAN Deleterious Deleterious
P52952 NKX25_HUMAN Deleterious Deleterious
P12110 CO6A2_HUMAN Deleterious Deleterious
Q13485 SMAD4_HUMAN Deleterious Neutral
Q13873 BMPR2_HUMAN Deleterious Deleterious
O60663 LMX1B_HUMAN Deleterious Deleterious
P55735 SEC13_HUMAN Neutral Neutral
Q15475 SIX1_HUMAN Neutral Deleterious
Q8WZ42 TITIN_HUMAN Neutral Neutral
P06400 RB_HUMAN Deleterious Deleterious
P01909 HA23_HUMAN Neutral Neutral
O15118 NPC1_HUMAN Deleterious Deleterious
P00740 FA9_HUMAN Deleterious Deleterious
Q8NDH2 YM018_HUMAN Neutral Neutral
P26367 PAX6_HUMAN Deleterious Deleterious
Q9BRX2 PELO_HUMAN Neutral Neutral
P07902 GALT_HUMAN Deleterious Deleterious
Q99707 METH_HUMAN Deleterious Neutral
Q9NP59 S40A1_HUMAN Deleterious Deleterious
P31785 IL2RG_HUMAN Deleterious Deleterious
P09172 DOPO_HUMAN Neutral Deleterious
P02461 CO3A1_HUMAN Deleterious Deleterious
P35670 ATP7B_HUMAN Deleterious Deleterious
Q9BVC5 ASHWN_HUMAN Neutral Neutral
P49815 TSC2_HUMAN Deleterious Deleterious
P07741 APT_HUMAN Deleterious Deleterious
P46100 ATRX_HUMAN Deleterious Deleterious
P03915 NU5M_HUMAN Neutral Neutral
Q02388 CO7A1_HUMAN Deleterious Deleterious
Q2M243 CCD27_HUMAN Neutral Neutral
Q8NGG5 OR8K1_HUMAN Neutral Neutral
P08034 CXB1_HUMAN Deleterious Deleterious
Q9NSA1 FGF21_HUMAN Neutral Neutral
P30443 1A01_HUMAN Neutral Neutral
Q9UBC5 MYO1A_HUMAN Deleterious Neutral
P02545 LMNA_HUMAN Deleterious Deleterious
P34059 GALNS_HUMAN Deleterious Deleterious
Q06187 BTK_HUMAN Deleterious Deleterious
P04264 K2C1_HUMAN Deleterious Neutral
P09619 PGFRB_HUMAN Neutral Neutral
P00740 FA9_HUMAN Deleterious Deleterious
P08100 OPSD_HUMAN Deleterious Deleterious
P23945 FSHR_HUMAN Deleterious Neutral
Q06187 BTK_HUMAN Deleterious Deleterious
P07359 GP1BA_HUMAN Neutral Deleterious
Q96F46 I17RA_HUMAN Neutral Neutral
P15056 BRAF1_HUMAN Deleterious Deleterious
Q9Y5I7 CLD16_HUMAN Deleterious Deleterious
P47989 XDH_HUMAN Neutral Neutral
P08100 OPSD_HUMAN Deleterious Deleterious
Q06187 BTK_HUMAN Deleterious Deleterious
Q05397 FAK1_HUMAN Neutral Neutral
P78363 ABCA4_HUMAN Deleterious Deleterious
P40200 TACT_HUMAN Neutral Deleterious
Q6P2C0 WDR93_HUMAN Neutral Neutral
Q8IVT2 CS021_HUMAN Neutral Neutral
Q9BZD4 NUF2_HUMAN Neutral Neutral
P51116 FXR2_HUMAN Neutral Neutral
Q99706 KI2L4_HUMAN Neutral Neutral
P03951 FA11_HUMAN Deleterious Neutral
O60260 PRKN2_HUMAN Deleterious Neutral
Q9H267 VP33B_HUMAN Neutral Neutral
P45877 PPIC_HUMAN Neutral Neutral
O95343 SIX3_HUMAN Deleterious Deleterious
P09769 FGR_HUMAN Neutral Neutral
Q07864 DPOE1_HUMAN Neutral Neutral
O43593 HAIR_HUMAN Neutral Deleterious
O15085 ARHGB_HUMAN Neutral Neutral
P53355 DAPK1_HUMAN Neutral Neutral
P41180 CASR_HUMAN Deleterious Deleterious
Q9Y5T5 UBP16_HUMAN Neutral Neutral
Q6YHK3 CD109_HUMAN Neutral Neutral
Q04826 1B40_HUMAN Neutral Neutral
Q5T1R4 ZEP3_HUMAN Neutral Neutral
Q8NDQ6 ZN540_HUMAN Neutral Neutral
Q9BZZ2 SN_HUMAN Neutral Neutral
P12883 MYH7_HUMAN Deleterious Deleterious
A2A3L6 TTC24_HUMAN Neutral Neutral
P26717 NKG2C_HUMAN Neutral Neutral
Q9NVS9 PNPO_HUMAN Neutral Deleterious
Q99519 NEUR1_HUMAN Deleterious Deleterious
P78504 JAG1_HUMAN Deleterious Deleterious
Q8N162 OR8H2_HUMAN Neutral Neutral
Q16769 QPCT_HUMAN Neutral Neutral
Q8TEA7 TBCK_HUMAN Neutral Neutral
P52333 JAK3_HUMAN Deleterious Neutral
Q8TDI7 TMC2_HUMAN Neutral Neutral
P21817 RYR1_HUMAN Deleterious Deleterious
P43246 MSH2_HUMAN Deleterious Deleterious
P60201 MYPR_HUMAN Deleterious Deleterious
P35520 CBS_HUMAN Deleterious Deleterious
P21817 RYR1_HUMAN Deleterious Deleterious
P35680 HNF1B_HUMAN Deleterious Deleterious
P22830 HEMH_HUMAN Deleterious Deleterious
Q06187 BTK_HUMAN Deleterious Deleterious
P04839 CY24B_HUMAN Deleterious Deleterious
Q06187 BTK_HUMAN Deleterious Deleterious
O43313 ATMIN_HUMAN Neutral Neutral
Q9BYT8 NEUL_HUMAN Neutral Neutral
Q6NUS8 UD3A1_HUMAN Neutral Neutral
Q8NBP7 PCSK9_HUMAN Neutral Neutral
P07225 PROS_HUMAN Deleterious Deleterious
Q15582 BGH3_HUMAN Deleterious Deleterious
Q7RTS6 OTOP2_HUMAN Neutral Neutral
P06239 LCK_HUMAN Deleterious Deleterious
P43246 MSH2_HUMAN Deleterious Deleterious
P37023 ACVL1_HUMAN Deleterious Deleterious
Q9Y623 MYH4_HUMAN Neutral Neutral
Q14524 SCN5A_HUMAN Deleterious Deleterious
P11168 GTR2_HUMAN Neutral Neutral
P42898 MTHR_HUMAN Deleterious Neutral
Q6KC79 NIPBL_HUMAN Deleterious Deleterious
P78363 ABCA4_HUMAN Deleterious Deleterious
Q75N90 FBN3_HUMAN Neutral Neutral
Q9UKL6 PPCT_HUMAN Neutral Neutral
Q8TA86 RP9_HUMAN Neutral Deleterious
Q9H251 CAD23_HUMAN Deleterious Deleterious
Q99570 PI3R4_HUMAN Neutral Neutral
P34059 GALNS_HUMAN Deleterious Deleterious
Q12931 TRAP1_HUMAN Neutral Neutral
Q6UWF7 FA55D_HUMAN Neutral Neutral
P08922 ROS_HUMAN Neutral Neutral
Q9NZN9 AIPL1_HUMAN Neutral Deleterious
Q9Y2I6 NINL_HUMAN Neutral Neutral
O60663 LMX1B_HUMAN Deleterious Deleterious
P30518 V2R_HUMAN Deleterious Deleterious
O75197 LRP5_HUMAN Deleterious Neutral
Q8WTS1 ABHD5_HUMAN Deleterious Deleterious
Q9HDC9 APMAP_HUMAN Neutral Neutral
P00533 EGFR_HUMAN Deleterious Neutral
Q16586 SGCA_HUMAN Deleterious Deleterious
Q9BPX7 CG025_HUMAN Neutral Neutral
P08034 CXB1_HUMAN Deleterious Deleterious
P52895 AK1C2_HUMAN Neutral Neutral
O60449 LY75_HUMAN Neutral Neutral
Q64LD2 WDR25_HUMAN Neutral Neutral
P48634 BAT2_HUMAN Neutral Neutral
Q8NBI3 DRAXI_HUMAN Neutral Neutral
Q9UBM7 DHCR7_HUMAN Deleterious Deleterious
P09417 DHPR_HUMAN Deleterious Deleterious
P58012 FOXL2_HUMAN Deleterious Deleterious
P08582 TRFE_HUMAN Neutral Neutral
P08034 CXB1_HUMAN Deleterious Deleterious
Q99665 I12R2_HUMAN Neutral Neutral
Q13127 REST_HUMAN Neutral Neutral
Q8IXB1 DJC10_HUMAN Neutral Neutral
Q9H3H5 GPT_HUMAN Neutral Neutral
P07949 RET_HUMAN Deleterious Deleterious
O75369 FLNB_HUMAN Deleterious Deleterious
P50281 MMP14_HUMAN Neutral Neutral
P05181 CP2E1_HUMAN Neutral Neutral
P23786 CPT2_HUMAN Deleterious Deleterious
Q9NY46 SCN3A_HUMAN Neutral Neutral
P40692 MLH1_HUMAN Deleterious Deleterious
P02452 CO1A1_HUMAN Deleterious Deleterious
Q8NEN9 PDZD8_HUMAN Neutral Neutral
Q9H4L7 SMRCD_HUMAN Neutral Neutral
P08034 CXB1_HUMAN Deleterious Deleterious
Q12866 MERTK_HUMAN Neutral Neutral
P24928 RPB1_HUMAN Neutral Neutral
Q8NA54 IQUB_HUMAN Neutral Neutral
Q96RQ3 MCCA_HUMAN Deleterious Deleterious
Q6VVB1 NHLC1_HUMAN Deleterious Deleterious
P51671 CCL11_HUMAN Neutral Neutral
P54132 BLM_HUMAN Deleterious Deleterious
Q16678 CP1B1_HUMAN Deleterious Deleterious
P30613 KPYR_HUMAN Deleterious Deleterious
Q9BZE2 PUS3_HUMAN Neutral Neutral
P35575 G6PC_HUMAN Deleterious Deleterious
Q12809 KCNH2_HUMAN Deleterious Deleterious
P49238 CX3C1_HUMAN Neutral Neutral
O60663 LMX1B_HUMAN Deleterious Deleterious
P07225 PROS_HUMAN Deleterious Deleterious
Q96H72 S39AD_HUMAN Neutral Neutral
P06276 CHLE_HUMAN Deleterious Deleterious
P25054 APC_HUMAN Deleterious Deleterious
P11309 PIM1_HUMAN Neutral Neutral
Q92889 XPF_HUMAN Neutral Neutral
O15266 SHOX_HUMAN Deleterious Deleterious
P46734 MP2K3_HUMAN Neutral Neutral
P50747 BPL1_HUMAN Deleterious Deleterious
Q8NBV8 SYT8_HUMAN Neutral Neutral
Q9Y617 SERC_HUMAN Neutral Deleterious
O60880 SH21A_HUMAN Deleterious Deleterious
P22304 IDS_HUMAN Deleterious Deleterious
Q9UH99 UN84B_HUMAN Neutral Neutral
P11802 CDK4_HUMAN Deleterious Neutral
P28702 THB_HUMAN Neutral Neutral
P02533 K1C14_HUMAN Deleterious Deleterious
Q9BVI0 PHF20_HUMAN Neutral Neutral
P00441 SODC_HUMAN Deleterious Deleterious
P05155 IC1_HUMAN Deleterious Deleterious
Q9HD43 PTPRH_HUMAN Neutral Neutral
A8K2U0 A2ML1_HUMAN Neutral Neutral
Q96LB8 PGRP4_HUMAN Neutral Neutral
Q6P9F0 CCD62_HUMAN Neutral Neutral
Q92889 XPF_HUMAN Neutral Neutral
Q9NUW8 TYDP1_HUMAN Neutral Neutral
P07477 TRY1_HUMAN Deleterious Deleterious
O95163 ELP1_HUMAN Neutral Neutral
Q6XXX2 CU024_HUMAN Neutral Neutral
P13994 CC130_HUMAN Neutral Neutral
Q9H222 ABCG5_HUMAN Neutral Deleterious
P01137 TGFB1_HUMAN Deleterious Deleterious
P19544 WT1_HUMAN Deleterious Deleterious
O00591 GBRP_HUMAN Neutral Neutral
P21815 SIAL_HUMAN Neutral Neutral
Q9GZX3 CHST6_HUMAN Deleterious Deleterious
Q9H8G2 CI082_HUMAN Neutral Neutral
Q86X53 ERIC1_HUMAN Neutral Neutral
Q13402 MYO7A_HUMAN Deleterious Deleterious
Q03426 KIME_HUMAN Deleterious Deleterious
P10275 ANDR_HUMAN Deleterious Deleterious
Q8NBP7 PCSK9_HUMAN Neutral Neutral
P12883 MYH7_HUMAN Deleterious Deleterious
Q9NYF0 DACT1_HUMAN Neutral Neutral
Q6ZRM9 YG024_HUMAN Neutral Neutral
P19013 K2C4_HUMAN Neutral Deleterious
P08100 OPSD_HUMAN Deleterious Deleterious
P13804 ETFA_HUMAN Deleterious Deleterious
P22888 LSHR_HUMAN Deleterious Deleterious
O95972 BMP15_HUMAN Deleterious Deleterious
P63252 IRK2_HUMAN Deleterious Deleterious
P29965 CD40L_HUMAN Deleterious Deleterious
Q9H267 VP33B_HUMAN Neutral Deleterious
P21359 NF1_HUMAN Deleterious Deleterious
P55072 TERA_HUMAN Deleterious Deleterious
P33076 C2TA_HUMAN Neutral Deleterious
P30566 PUR8_HUMAN Deleterious Deleterious
Q14697 GANAB_HUMAN Neutral Neutral
P00367 DHE3_HUMAN Deleterious Deleterious
Q8NGD5 OR4KE_HUMAN Neutral Neutral
P22735 TGM1_HUMAN Deleterious Deleterious
O75445 USH2A_HUMAN Deleterious Neutral
P22735 TGM1_HUMAN Deleterious Deleterious
P62736 ACTA_HUMAN Deleterious Deleterious
O14815 CAN9_HUMAN Neutral Neutral
P60484 PTEN_HUMAN Deleterious Deleterious
Q8N729 NPW_HUMAN Neutral Neutral
Q8NE63 HIPK4_HUMAN Neutral Neutral
P40337 VHL_HUMAN Deleterious Deleterious
P11168 GTR2_HUMAN Deleterious Deleterious
P22105 TENX_HUMAN Neutral Neutral
P04062 GLCM_HUMAN Deleterious Deleterious
O75503 CLN5_HUMAN Deleterious Neutral
Q8WZ42 TITIN_HUMAN Neutral Deleterious
P04070 PROC_HUMAN Deleterious Deleterious
Q3SY56 SP6_HUMAN Neutral Neutral
P35670 ATP7B_HUMAN Deleterious Deleterious
Q5T481 RBM20_HUMAN Neutral Neutral
P35555 FBN1_HUMAN Deleterious Deleterious
Q9BYT1 S17A9_HUMAN Neutral Neutral
P0C1H6 H2BFM_HUMAN Neutral Neutral
P37023 ACVL1_HUMAN Deleterious Deleterious
P04066 FUCO_HUMAN Deleterious Neutral
Q8TF76 HASP_HUMAN Neutral Neutral
P21953 ODBB_HUMAN Deleterious Deleterious
Q8WXG9 GPR98_HUMAN Neutral Neutral
P00533 EGFR_HUMAN Deleterious Deleterious
P04075 ALDOA_HUMAN Neutral Deleterious
P63092 GNAS2_HUMAN Deleterious Deleterious
Q9HC36 RMTL1_HUMAN Neutral Neutral
P08686 CP21A_HUMAN Deleterious Deleterious
P51798 CLCN7_HUMAN Deleterious Deleterious
Q5VZ03 NXNL2_HUMAN Neutral Neutral
Q0VDG4 SCRN3_HUMAN Neutral Neutral
P30613 KPYR_HUMAN Deleterious Deleterious
P00480 OTC_HUMAN Deleterious Deleterious
P04792 HSPB1_HUMAN Deleterious Deleterious
P22304 IDS_HUMAN Deleterious Deleterious
P50402 EMD_HUMAN Deleterious Deleterious
A2RUQ5 CQ102_HUMAN Neutral Neutral
P24752 THIL_HUMAN Deleterious Neutral
P60201 MYPR_HUMAN Deleterious Deleterious
P20594 ANPRB_HUMAN Deleterious Deleterious
O95170 CDRT1_HUMAN Neutral Neutral
P30613 KPYR_HUMAN Deleterious Deleterious
P50747 BPL1_HUMAN Deleterious Deleterious
Q8N423 LIRB2_HUMAN Neutral Neutral
Q9BT22 ALG1_HUMAN Neutral Neutral
P21817 RYR1_HUMAN Deleterious Deleterious
Q09428 ABCC8_HUMAN Deleterious Deleterious
Q09428 ABCC8_HUMAN Deleterious Neutral
P36894 BMR1A_HUMAN Deleterious Deleterious
O15527 OGG1_HUMAN Neutral Neutral
Q9UBP0 SPAST_HUMAN Deleterious Deleterious
Q13620 CUL4B_HUMAN Neutral Deleterious
P01133 EGF_HUMAN Neutral Neutral
Q68DV7 RNF43_HUMAN Neutral Neutral
Q8WZ42 TITIN_HUMAN Neutral Neutral
P51687 SUOX_HUMAN Deleterious Deleterious
P21854 CD72_HUMAN Neutral Neutral
Q8WUJ3 K1199_HUMAN Neutral Deleterious
P02766 TTHY_HUMAN Deleterious Deleterious
P11498 PYC_HUMAN Deleterious Deleterious
Q8NBS3 S4A11_HUMAN Deleterious Deleterious
Q9NXB9 ELOV2_HUMAN Neutral Neutral
P30498 1B78_HUMAN Neutral Neutral
Q03518 TAP1_HUMAN Neutral Deleterious
P78363 ABCA4_HUMAN Deleterious Deleterious
Q6PGQ7 BORA_HUMAN Neutral Neutral
P47887 OR1E2_HUMAN Neutral Neutral
O75570 RF1M_HUMAN Neutral Neutral
P26951 IL3RA_HUMAN Neutral Neutral
Q6P1L6 ZN343_HUMAN Neutral Neutral
Q9UM01 YLAT1_HUMAN Deleterious Deleterious
Q9UJW8 ZN180_HUMAN Neutral Neutral
Q96R28 OR2M2_HUMAN Neutral Neutral
P27815 PDE4C_HUMAN Neutral Neutral
Q68DQ2 CRBG3_HUMAN Neutral Neutral
Q9BW04 SARG_HUMAN Neutral Neutral
P38398 BRCA1_HUMAN Deleterious Neutral
Q8IVU3 HERC6_HUMAN Neutral Neutral
P50416 CPT1A_HUMAN Deleterious Neutral
Q96DP5 FMT_HUMAN Neutral Neutral
Q5JTZ9 SYAM_HUMAN Neutral Neutral
Q8WXG9 GPR98_HUMAN Neutral Neutral
Q8NAT2 TDRD5_HUMAN Neutral Neutral
Q9Y3P4 RHBD3_HUMAN Neutral Neutral
P20036 HA2Q_HUMAN Neutral Neutral
O60234 GMFG_HUMAN Neutral Neutral
P54756 EPHA5_HUMAN Neutral Neutral
O43159 RRP8_HUMAN Neutral Neutral
Q02643 GHRHR_HUMAN Deleterious Deleterious
P00441 SODC_HUMAN Deleterious Deleterious
P16615 AT2A2_HUMAN Deleterious Deleterious
Q6ZMD2 SPNS3_HUMAN Neutral Neutral
Q8NAG6 ANKL1_HUMAN Neutral Neutral
Q8N3T6 T132C_HUMAN Neutral Neutral
Q9H788 SH24A_HUMAN Neutral Neutral
Q76LX8 ATS13_HUMAN Deleterious Neutral
Q9NZT1 CALL5_HUMAN Neutral Neutral
Q8N1K5 THMS1_HUMAN Neutral Neutral
Q96RW7 HMCN1_HUMAN Neutral Deleterious
P37023 ACVL1_HUMAN Deleterious Deleterious
P32004 L1CAM_HUMAN Deleterious Deleterious
P04035 HMDH_HUMAN Deleterious Neutral
Q8NE22 CE035_HUMAN Neutral Neutral
P78363 ABCA4_HUMAN Deleterious Deleterious
P05067 A4_HUMAN Deleterious Neutral
Q14524 SCN5A_HUMAN Deleterious Deleterious
P53667 LIMK1_HUMAN Neutral Neutral
P35670 ATP7B_HUMAN Deleterious Deleterious
O95243 MBD4_HUMAN Neutral Neutral
O15062 ZBTB5_HUMAN Neutral Neutral
P32243 OTX2_HUMAN Deleterious Deleterious
P08913 ADA2A_HUMAN Neutral Neutral
O75970 MPDZ_HUMAN Neutral Neutral
Q9P0L1 ZN167_HUMAN Neutral Neutral
P02452 CO1A1_HUMAN Deleterious Deleterious
Q14532 K1H2_HUMAN Neutral Neutral
Q3SXY8 AR13B_HUMAN Neutral Neutral
P12883 MYH7_HUMAN Deleterious Deleterious
P10644 KAP0_HUMAN Deleterious Deleterious
Q9P0W8 SPAT7_HUMAN Neutral Neutral
Q96AQ9 F131C_HUMAN Neutral Neutral
Q9Y2P5 S27A5_HUMAN Neutral Neutral
O60260 PRKN2_HUMAN Deleterious Deleterious
O60779 S19A2_HUMAN Deleterious Deleterious
Q04671 P_HUMAN Deleterious Deleterious
P08588 ADRB3_HUMAN Neutral Neutral
Q75N90 FBN3_HUMAN Neutral Neutral
O15040 K0329_HUMAN Neutral Neutral
Q5JRX3 PREP_HUMAN Neutral Neutral
Q96RR1 PEO1_HUMAN Deleterious Deleterious
P22304 IDS_HUMAN Deleterious Deleterious
P04637 P53_HUMAN Deleterious Deleterious
Q6EEV4 GL1AD_HUMAN Neutral Neutral
P12111 CO6A3_HUMAN Neutral Neutral
P20742 PZP_HUMAN Neutral Neutral
Q86VV8 RTTN_HUMAN Neutral Neutral
Q32MQ0 ZN750_HUMAN Neutral Neutral
O75891 FTHFD_HUMAN Neutral Neutral
Q9Y3A5 SBDS_HUMAN Deleterious Deleterious
Q5VV43 K0319_HUMAN Neutral Neutral
P20794 MAK_HUMAN Neutral Neutral
O95342 ABCBB_HUMAN Deleterious Neutral
P49815 TSC2_HUMAN Deleterious Deleterious
Q13751 LAMB3_HUMAN Neutral Deleterious
P17030 ZNF25_HUMAN Neutral Neutral
Q8TCC7 S22A8_HUMAN Neutral Neutral
Q9BTV4 TMM43_HUMAN Neutral Neutral
O14792 HS3S1_HUMAN Neutral Neutral
A2VEC9 SSPO_HUMAN Neutral Neutral
P51812 KS6A3_HUMAN Deleterious Neutral
P08034 CXB1_HUMAN Deleterious Deleterious
P10275 ANDR_HUMAN Deleterious Deleterious
Q9BYP7 WNK3_HUMAN Neutral Neutral
P22557 HEM0_HUMAN Deleterious Deleterious
Q6P4F1 FUT10_HUMAN Neutral Neutral
Q13415 ORC1_HUMAN Neutral Neutral
Q14191 WRN_HUMAN Neutral Neutral
P04114 APOB_HUMAN Neutral Deleterious
Q9BY76 ANGL4_HUMAN Neutral Neutral
Q93033 IGSF2_HUMAN Neutral Neutral
P29965 CD40L_HUMAN Deleterious Deleterious
Q9UBM7 DHCR7_HUMAN Deleterious Deleterious
Q6QNK2 GP133_HUMAN Neutral Neutral
P06737 PYGL_HUMAN Neutral Deleterious
Q8WWU5 TCP11_HUMAN Neutral Neutral
P08603 CFAH_HUMAN Deleterious Deleterious
Q3KNS1 PTHD3_HUMAN Neutral Neutral
Q8WV16 WD21A_HUMAN Neutral Neutral
O60494 CUBN_HUMAN Neutral Neutral
P18074 ERCC2_HUMAN Deleterious Deleterious
P04275 VWF_HUMAN Deleterious Neutral
Q8NC24 RELL2_HUMAN Neutral Neutral
Q09160 1A80_HUMAN Neutral Neutral
Q13510 ASAH1_HUMAN Deleterious Neutral
Q15125 EBP_HUMAN Deleterious Deleterious
Q9ULC3 RAB23_HUMAN Neutral Neutral
P09211 GSTP1_HUMAN Neutral Neutral
P14672 GTR4_HUMAN Deleterious Neutral
Q86XN6 ZN761_HUMAN Neutral Neutral
P82987 ATL3_HUMAN Neutral Neutral
P04626 ERBB2_HUMAN Neutral Deleterious
Q6ZW33 MICLK_HUMAN Neutral Neutral
Q5VU43 MYOME_HUMAN Neutral Neutral
Q8WZA1 PMGT1_HUMAN Deleterious Deleterious
P23760 PAX3_HUMAN Deleterious Deleterious
Q6P3S1 DEN1B_HUMAN Neutral Neutral
P51795 CLCN5_HUMAN Deleterious Deleterious
O14832 PAHX_HUMAN Deleterious Deleterious
P00403 COX2_HUMAN Neutral Neutral
P78363 ABCA4_HUMAN Deleterious Deleterious
Q8NGY0 O10X1_HUMAN Neutral Neutral
P0C0L4 CO4A_HUMAN Neutral Neutral
P04839 CY24B_HUMAN Deleterious Deleterious
P08100 OPSD_HUMAN Deleterious Deleterious
Q8WW14 CJ082_HUMAN Neutral Neutral
P28329 CLAT_HUMAN Neutral Deleterious
Q13315 ATM_HUMAN Deleterious Neutral
Q8TCG1 CIP2A_HUMAN Neutral Neutral
P98161 PKD1_HUMAN Deleterious Deleterious
P19438 TNR1A_HUMAN Deleterious Deleterious
O75923 DYSF_HUMAN Deleterious Deleterious
P35475 IDUA_HUMAN Deleterious Deleterious
P30566 PUR8_HUMAN Deleterious Deleterious
P11362 FGFR1_HUMAN Deleterious Deleterious
P06280 AGAL_HUMAN Deleterious Deleterious
P00451 FA8_HUMAN Deleterious Deleterious
Q96BR9 ZBT8A_HUMAN Neutral Neutral
P30505 1C08_HUMAN Neutral Neutral
P10071 GLI3_HUMAN Deleterious Deleterious
Q9NZC7 WWOX_HUMAN Neutral Neutral
P17301 ITA2_HUMAN Neutral Neutral
P55291 CAD15_HUMAN Deleterious Deleterious
P04439 1A03_HUMAN Neutral Neutral
P30613 KPYR_HUMAN Deleterious Deleterious
Q8TF76 HASP_HUMAN Neutral Neutral
P04637 P53_HUMAN Deleterious Deleterious
P35498 SCN1A_HUMAN Deleterious Deleterious
O15392 BIRC5_HUMAN Neutral Neutral
P04637 P53_HUMAN Deleterious Deleterious
Q9P0W8 SPAT7_HUMAN Neutral Neutral
P16615 AT2A2_HUMAN Deleterious Deleterious
P35555 FBN1_HUMAN Deleterious Deleterious
O60315 ZEB2_HUMAN Neutral Deleterious
Q8NGY3 OR6K3_HUMAN Neutral Neutral
P42575 CASP2_HUMAN Neutral Neutral
Q14524 SCN5A_HUMAN Deleterious Deleterious
P98161 PKD1_HUMAN Deleterious Deleterious
Q7Z7G8 VP13B_HUMAN Deleterious Neutral
P14598 NCF1_HUMAN Neutral Neutral
Q5T4F7 SFRP5_HUMAN Neutral Neutral
P06280 AGAL_HUMAN Deleterious Deleterious
Q86SQ0 PHLB2_HUMAN Neutral Neutral
P37287 PIGA_HUMAN Deleterious Deleterious
P42684 ABL2_HUMAN Neutral Neutral
P62736 ACTA_HUMAN Deleterious Deleterious
O75881 CP7B1_HUMAN Deleterious Deleterious
P00451 FA8_HUMAN Deleterious Deleterious
P40337 VHL_HUMAN Deleterious Deleterious
Q8IUC1 KR111_HUMAN Neutral Neutral
Q8TB24 RIN3_HUMAN Neutral Neutral
Q14896 MYPC3_HUMAN Deleterious Deleterious
Q14CN4 K2C72_HUMAN Neutral Neutral
Q8N655 CJ012_HUMAN Neutral Neutral
P23352 KALM_HUMAN Deleterious Deleterious
Q13464 ROCK1_HUMAN Neutral Neutral
O00754 MA2B1_HUMAN Deleterious Neutral
Q969J5 I22R2_HUMAN Neutral Neutral
Q8NDV3 SMC1B_HUMAN Neutral Neutral
P54132 BLM_HUMAN Deleterious Neutral
Q7Z442 PK1L2_HUMAN Neutral Neutral
Q92838 EDA_HUMAN Deleterious Deleterious
P04070 PROC_HUMAN Deleterious Deleterious
P21802 FGFR2_HUMAN Deleterious Deleterious
P40967 PME17_HUMAN Neutral Neutral
P40692 MLH1_HUMAN Deleterious Neutral
Q86VF7 NRAP_HUMAN Neutral Neutral
P35555 FBN1_HUMAN Deleterious Deleterious
P22830 HEMH_HUMAN Deleterious Deleterious
Q8WZ42 TITIN_HUMAN Neutral Neutral
P35670 ATP7B_HUMAN Deleterious Deleterious
Q9BT22 ALG1_HUMAN Neutral Deleterious
P04637 P53_HUMAN Deleterious Deleterious
P35475 IDUA_HUMAN Deleterious Deleterious
P08588 AA2AR_HUMAN Neutral Neutral
Q9UHY1 NRBP_HUMAN Neutral Neutral
Q5JTN6 WDR38_HUMAN Neutral Neutral
Q9UBX8 B4GT6_HUMAN Neutral Neutral
P08034 CXB1_HUMAN Deleterious Deleterious
P56696 KCNQ4_HUMAN Deleterious Deleterious
P40337 VHL_HUMAN Deleterious Deleterious
P58012 FOXL2_HUMAN Deleterious Deleterious
P35555 FBN1_HUMAN Deleterious Deleterious
P06858 LIPL_HUMAN Deleterious Deleterious
O96013 PAK4_HUMAN Neutral Neutral
P35498 SCN1A_HUMAN Deleterious Deleterious
Q14264 ENR1_HUMAN Neutral Neutral
P00451 FA8_HUMAN Deleterious Deleterious
P10912 GHR_HUMAN Deleterious Deleterious
Q8NGK5 O52M1_HUMAN Neutral Neutral
Q5T5J6 CA026_HUMAN Neutral Neutral
Q6W5P4 NPSR1_HUMAN Neutral Neutral
Q13183 S13A2_HUMAN Neutral Neutral
P29973 CNGA1_HUMAN Neutral Neutral
Q9UNZ2 NSF1C_HUMAN Neutral Neutral
P07902 GALT_HUMAN Deleterious Deleterious
Q8WZ42 TITIN_HUMAN Neutral Neutral
P04062 GLCM_HUMAN Deleterious Deleterious
O15118 NPC1_HUMAN Deleterious Deleterious
Q9P126 CLC1B_HUMAN Neutral Neutral
O75445 USH2A_HUMAN Deleterious Deleterious
Q14623 IHH_HUMAN Deleterious Deleterious
O15360 FANCA_HUMAN Deleterious Neutral
Q9H4A3 WNK1_HUMAN Neutral Neutral
Q12809 KCNH2_HUMAN Deleterious Deleterious
P58499 FAM3B_HUMAN Neutral Neutral
P00748 FA12_HUMAN Deleterious Deleterious
Q9BZE0 GLIS2_HUMAN Neutral Neutral
P20807 CAN3_HUMAN Deleterious Deleterious
P02730 B3AT_HUMAN Deleterious Deleterious
Q9H9S5 FKRP_HUMAN Deleterious Deleterious
P16144 ITB4_HUMAN Deleterious Deleterious
P00439 PH4H_HUMAN Deleterious Deleterious
Q13813 SPTA2_HUMAN Neutral Neutral
P08123 CO1A2_HUMAN Deleterious Deleterious
Q6JQN1 ACD10_HUMAN Neutral Neutral
P42898 MTHR_HUMAN Deleterious Deleterious
P11586 C1TC_HUMAN Neutral Neutral
P37231 PPARG_HUMAN Deleterious Deleterious
Q6UWN0 LYPD4_HUMAN Neutral Neutral
Q5S007 LRRK2_HUMAN Deleterious Neutral
P51878 CASP5_HUMAN Neutral Neutral
P32243 OTX2_HUMAN Deleterious Deleterious
O95972 BMP15_HUMAN Deleterious Deleterious
O15118 NPC1_HUMAN Deleterious Deleterious
P35670 ATP7B_HUMAN Deleterious Deleterious
P35443 TSP4_HUMAN Neutral Neutral
P10253 LYAG_HUMAN Deleterious Deleterious
P16615 AT2A2_HUMAN Deleterious Deleterious
Q96RD3 O52E6_HUMAN Neutral Neutral
Q9UM54 MYO6_HUMAN Neutral Deleterious
Q92838 EDA_HUMAN Deleterious Deleterious
Q9BX63 FANCJ_HUMAN Neutral Deleterious
Q9Y4H2 IRS2_HUMAN Neutral Neutral
O00754 MA2B1_HUMAN Deleterious Deleterious
P47712 PA24A_HUMAN Neutral Neutral
Q8N465 D2HDH_HUMAN Deleterious Deleterious
P23942 PRPH2_HUMAN Deleterious Deleterious
P28715 ERCC5_HUMAN Neutral Neutral
Q7Z442 PK1L2_HUMAN Neutral Neutral
Q58F21 BRDT_HUMAN Neutral Neutral
Q9ULV0 MYO5B_HUMAN Neutral Neutral
P35670 ATP7B_HUMAN Deleterious Deleterious
Q0VDD8 DYH14_HUMAN Neutral Neutral
P29400 CO4A5_HUMAN Deleterious Deleterious
Q6N021 TET2_HUMAN Neutral Neutral
Q14353 GAMT_HUMAN Deleterious Deleterious
P10275 ANDR_HUMAN Deleterious Deleterious
O75161 NPHP4_HUMAN Deleterious Neutral
Q8NI60 ADCK3_HUMAN Deleterious Deleterious
P10275 ANDR_HUMAN Deleterious Deleterious
Q9GZY8 MFF_HUMAN Neutral Neutral
P78424 PO6F2_HUMAN Neutral Deleterious
Q496J9 SV2C_HUMAN Neutral Neutral
P07949 RET_HUMAN Deleterious Deleterious
Q15583 TGIF1_HUMAN Deleterious Deleterious
P12883 MYH7_HUMAN Deleterious Deleterious
Q9NZ71 RTEL1_HUMAN Neutral Neutral
P11802 CDK4_HUMAN Deleterious Neutral
O43520 AT8B1_HUMAN Deleterious Neutral
Q29960 1C16_HUMAN Neutral Neutral
Q9GZX3 CHST6_HUMAN Deleterious Deleterious
P51681 CCR5_HUMAN Neutral Neutral
O43295 SRGP2_HUMAN Neutral Neutral
Q75MW2 ZN767_HUMAN Neutral Neutral
P08034 CXB1_HUMAN Deleterious Deleterious
Q8N1W1 RGNEF_HUMAN Neutral Neutral
P63261 ACTG_HUMAN Deleterious Deleterious
Q8IUX8 EGFL6_HUMAN Neutral Neutral
Q9Y4A8 NF2L3_HUMAN Neutral Neutral
P04062 GLCM_HUMAN Deleterious Deleterious
P33897 ABCD1_HUMAN Deleterious Deleterious
O15553 MEFV_HUMAN Deleterious Deleterious
P06400 RB_HUMAN Deleterious Deleterious
O14746 TERT_HUMAN Neutral Neutral
P07949 RET_HUMAN Deleterious Deleterious
Q4VNC0 AT135_HUMAN Neutral Neutral
Q9P2K1 C2D2A_HUMAN Deleterious Neutral
Q96MC9 CA147_HUMAN Neutral Neutral
Q6ZVF9 GRIN3_HUMAN Neutral Neutral
Q04771 ACVR1_HUMAN Deleterious Neutral
Q13253 NOGG_HUMAN Deleterious Deleterious
O60260 PRKN2_HUMAN Deleterious Deleterious
Q99676 ZN184_HUMAN Neutral Neutral
Q6UXC1 AEGP_HUMAN Neutral Neutral
Q02318 CP27A_HUMAN Deleterious Deleterious
O75880 SCO1_HUMAN Neutral Neutral
Q7Z442 PK1L2_HUMAN Neutral Neutral
Q14498 RBM39_HUMAN Neutral Neutral
P47989 XDH_HUMAN Neutral Neutral
P00748 FA12_HUMAN Deleterious Deleterious
P13646 K1C13_HUMAN Deleterious Deleterious
P51688 SPHM_HUMAN Deleterious Deleterious
Q9Y485 DMXL1_HUMAN Neutral Neutral
P05166 PCCB_HUMAN Deleterious Deleterious
Q7Z2Y5 NRK_HUMAN Neutral Neutral
Q9Y6F6 MRVI1_HUMAN Neutral Neutral
P37023 ACVL1_HUMAN Deleterious Deleterious
Q9Y267 S22AE_HUMAN Neutral Neutral
O75445 USH2A_HUMAN Deleterious Deleterious
P49810 PSN2_HUMAN Deleterious Deleterious
P04062 GLCM_HUMAN Deleterious Deleterious
P08686 CP21A_HUMAN Deleterious Deleterious
P13647 K2C5_HUMAN Deleterious Deleterious
Q702N8 XIRP1_HUMAN Neutral Neutral
Q14129 DGCR6_HUMAN Neutral Neutral
Q9BWE0 REPI1_HUMAN Neutral Neutral
P16473 TSHR_HUMAN Deleterious Neutral
Q5S007 LRRK2_HUMAN Neutral Neutral
Q9BRD0 BUD13_HUMAN Neutral Neutral
P78363 ABCA4_HUMAN Deleterious Deleterious
Q5T619 ZN648_HUMAN Neutral Neutral
P35869 AHR_HUMAN Neutral Neutral
P34949 MPI_HUMAN Deleterious Deleterious
Q15746 MYLK_HUMAN Neutral Neutral
Q9NQW8 CNGB3_HUMAN Deleterious Deleterious
Q9UBC3 DNM3B_HUMAN Deleterious Neutral
Q9P219 DAPLE_HUMAN Neutral Neutral
O14967 CLGN_HUMAN Neutral Neutral
P54098 DPOG1_HUMAN Deleterious Deleterious
P30613 KPYR_HUMAN Deleterious Deleterious
Q8NBS3 S4A11_HUMAN Deleterious Deleterious
Q8NBW4 S38A9_HUMAN Neutral Neutral
Q9UDX3 S14L4_HUMAN Neutral Neutral
P00451 FA8_HUMAN Deleterious Deleterious
P43251 BTD_HUMAN Deleterious Deleterious
Q9BWW9 APOL5_HUMAN Neutral Neutral
Q9NRC6 SPTN5_HUMAN Neutral Neutral
P00480 OTC_HUMAN Deleterious Deleterious
P29965 CD40L_HUMAN Deleterious Deleterious
Q8NFD2 ANKK1_HUMAN Neutral Neutral
P08034 CXB1_HUMAN Deleterious Deleterious
Q52M93 Z585B_HUMAN Neutral Neutral
A6NKC4 FCGRC_HUMAN Neutral Neutral
P51587 BRCA2_HUMAN Deleterious Deleterious
Q8NGS8 O13C5_HUMAN Neutral Neutral
P82279 CRUM1_HUMAN Deleterious Deleterious
Q04671 P_HUMAN Deleterious Deleterious
Q08881 ITK_HUMAN Neutral Neutral
P02452 CO1A1_HUMAN Deleterious Deleterious
P78363 ABCA4_HUMAN Deleterious Deleterious
P28360 MSX1_HUMAN Deleterious Deleterious
Q9NZC2 TREM2_HUMAN Neutral Neutral
P02549 SPTA1_HUMAN Deleterious Deleterious
O75771 RA51D_HUMAN Neutral Neutral
P04637 P53_HUMAN Deleterious Deleterious
O15013 ARHGA_HUMAN Neutral Deleterious
P57082 TBX4_HUMAN Neutral Deleterious
O95972 BMP15_HUMAN Deleterious Deleterious
Q92673 SORL_HUMAN Neutral Neutral
Q03164 HRX_HUMAN Neutral Neutral
Q16719 KYNU_HUMAN Neutral Deleterious
Q8IYT3 CF097_HUMAN Neutral Neutral
O15119 TBX3_HUMAN Neutral Deleterious
Q9UJQ4 SALL4_HUMAN Neutral Deleterious
P02730 B3AT_HUMAN Deleterious Deleterious
P28360 MSX1_HUMAN Deleterious Deleterious
Q969J5 I22R2_HUMAN Neutral Neutral
P40337 VHL_HUMAN Deleterious Deleterious
P32322 P5CR1_HUMAN Deleterious Deleterious
P78562 PHEX_HUMAN Deleterious Deleterious
P35968 VGFR2_HUMAN Neutral Neutral
Q71U36 TBA1A_HUMAN Deleterious Deleterious
P68133 ACTS_HUMAN Deleterious Deleterious
P11310 ACADM_HUMAN Deleterious Deleterious
Q9H1I8 ASCC2_HUMAN Neutral Neutral
P62913 RL11_HUMAN Neutral Deleterious
P01241 SOMA_HUMAN Deleterious Deleterious
O75445 USH2A_HUMAN Deleterious Neutral
P16234 PGFRA_HUMAN Neutral Neutral
P35499 SCN4A_HUMAN Deleterious Deleterious
Q9UKJ3 GPTC8_HUMAN Neutral Neutral
P21912 DHSB_HUMAN Deleterious Deleterious
P08100 OPSD_HUMAN Deleterious Deleterious
P04070 PROC_HUMAN Deleterious Deleterious
P01889 1B07_HUMAN Neutral Neutral
P29400 CO4A5_HUMAN Deleterious Deleterious
P20823 HNF1A_HUMAN Deleterious Deleterious
P55017 S12A3_HUMAN Deleterious Deleterious
P54803 GALC_HUMAN Deleterious Deleterious
Q9Y5U5 TNR18_HUMAN Neutral Neutral
Q687X5 STEA4_HUMAN Neutral Neutral
O95972 BMP15_HUMAN Deleterious Deleterious
Q8N7B9 EFCB3_HUMAN Neutral Neutral
Q86Z20 CC125_HUMAN Neutral Neutral
Q9UM47 NOTC3_HUMAN Deleterious Deleterious
O43548 TGM5_HUMAN Neutral Neutral
O43602 DCX_HUMAN Deleterious Deleterious
Q9Y6Q9 NCOA3_HUMAN Neutral Neutral
Q9BXT4 TDRD1_HUMAN Neutral Neutral
Q9Y5J5 PHLA3_HUMAN Neutral Neutral
Q00266 METK1_HUMAN Deleterious Deleterious
P19544 WT1_HUMAN Deleterious Deleterious
Q9NX02 NALP2_HUMAN Neutral Neutral
P40692 MLH1_HUMAN Deleterious Neutral
P08034 CXB1_HUMAN Deleterious Deleterious
O00555 CAC1A_HUMAN Deleterious Deleterious
Q9BVQ7 SPA5L_HUMAN Neutral Neutral
Q9H9S5 FKRP_HUMAN Deleterious Deleterious
Q86UE8 TLK2_HUMAN Neutral Neutral
Q96CV9 OPTN_HUMAN Neutral Neutral
P15289 ARSA_HUMAN Deleterious Deleterious
P54296 MYOM2_HUMAN Neutral Neutral
Q96Q83 ALKB3_HUMAN Neutral Neutral
Q9UKX3 MYH13_HUMAN Neutral Neutral
P23415 GLRA1_HUMAN Deleterious Deleterious
P78363 ABCA4_HUMAN Deleterious Deleterious
P42336 PK3CA_HUMAN Deleterious Deleterious
O15228 GNPAT_HUMAN Deleterious Neutral
Q8NBV8 SYT8_HUMAN Neutral Neutral
Q99972 MYOC_HUMAN Deleterious Deleterious
Q02952 AKA12_HUMAN Neutral Neutral
Q8WZ42 TITIN_HUMAN Neutral Neutral
Q03426 KIME_HUMAN Deleterious Deleterious
Q9Y6J0 CABIN_HUMAN Neutral Neutral
P08246 ELNE_HUMAN Neutral Deleterious
P01892 1A02_HUMAN Neutral Neutral
P40763 STAT3_HUMAN Deleterious Deleterious
P33897 ABCD1_HUMAN Deleterious Deleterious
Q5T1N1 CA062_HUMAN Neutral Neutral
Q13315 ATM_HUMAN Deleterious Deleterious
P00451 FA8_HUMAN Deleterious Deleterious
P52333 JAK3_HUMAN Deleterious Neutral
Q15003 CND2_HUMAN Neutral Neutral
P68133 ACTS_HUMAN Deleterious Deleterious
Q03431 PTH1R_HUMAN Deleterious Deleterious
Q9BYZ8 REG4_HUMAN Neutral Neutral
P43355 MAGA1_HUMAN Neutral Neutral
P30793 GCH1_HUMAN Deleterious Deleterious
O75445 USH2A_HUMAN Deleterious Deleterious
P00451 FA8_HUMAN Deleterious Deleterious
Q03431 PTH1R_HUMAN Deleterious Deleterious
P34913 HYES_HUMAN Neutral Neutral
Q99959 PKP2_HUMAN Deleterious Deleterious
Q9UPV0 CE164_HUMAN Neutral Neutral
Q9HC29 NOD2_HUMAN Deleterious Deleterious
P08034 CXB1_HUMAN Deleterious Deleterious
Q96JS3 PGBD1_HUMAN Neutral Neutral
O43683 BUB1_HUMAN Neutral Deleterious
P04839 CY24B_HUMAN Deleterious Deleterious
Q8N130 NPT2C_HUMAN Neutral Neutral
O75923 DYSF_HUMAN Deleterious Deleterious
P12883 MYH7_HUMAN Deleterious Deleterious
Q17R55 F187B_HUMAN Neutral Neutral
Q7Z418 KCNKI_HUMAN Neutral Neutral
Q9Y6Y1 CMTA1_HUMAN Neutral Neutral
Q9ULV5 HSF4_HUMAN Neutral Deleterious
Q9HAT2 SIAE_HUMAN Neutral Neutral
Q99062 CSF3R_HUMAN Neutral Neutral
Q8N130 NPT2C_HUMAN Neutral Deleterious
P08034 CXB1_HUMAN Deleterious Deleterious
P30968 GNRHR_HUMAN Deleterious Deleterious
P00995 ISK1_HUMAN Deleterious Neutral
Q29983 MICA_HUMAN Neutral Neutral
Q8IXS0 CF146_HUMAN Neutral Neutral
P04062 GLCM_HUMAN Deleterious Deleterious
Q658P3 STEA3_HUMAN Neutral Neutral
P43250 GRK6_HUMAN Neutral Neutral
P02766 TTHY_HUMAN Deleterious Deleterious
P04626 ERBB2_HUMAN Neutral Neutral
Q9NYJ7 DLL3_HUMAN Neutral Neutral
Q02388 CO7A1_HUMAN Deleterious Deleterious
Q01831 XPC_HUMAN Neutral Neutral
P14060 3BHS1_HUMAN Deleterious Neutral
Q96LA9 MRGX4_HUMAN Neutral Neutral
P51511 MMP15_HUMAN Neutral Neutral
O15118 NPC1_HUMAN Deleterious Deleterious
Q16288 NTRK3_HUMAN Neutral Neutral
O15230 LAMA5_HUMAN Neutral Neutral
P06280 AGAL_HUMAN Deleterious Deleterious
O95171 SCEL_HUMAN Neutral Neutral
P04062 GLCM_HUMAN Deleterious Deleterious
Q709C8 VP13C_HUMAN Neutral Neutral
P00492 HPRT_HUMAN Deleterious Deleterious
P02461 CO3A1_HUMAN Deleterious Deleterious
P01266 THYG_HUMAN Neutral Neutral
Q8NCU4 K1407_HUMAN Neutral Neutral
Q2M1Z3 CDGAP_HUMAN Neutral Neutral
Q96KN7 RPGR1_HUMAN Neutral Neutral
Q8N436 CPXM2_HUMAN Neutral Neutral
O95995 GAS8_HUMAN Neutral Neutral
P23942 PRPH2_HUMAN Deleterious Deleterious
Q04756 HGFA_HUMAN Neutral Neutral
Q8IV03 CI150_HUMAN Neutral Neutral
P04637 P53_HUMAN Deleterious Deleterious
Q8WX94 NALP7_HUMAN Neutral Deleterious
Q09428 ABCC8_HUMAN Deleterious Deleterious
Q96MG2 JSPR1_HUMAN Neutral Neutral
Q9H1D0 TRPV6_HUMAN Neutral Neutral
P25054 APC_HUMAN Deleterious Deleterious
O76090 BEST1_HUMAN Deleterious Deleterious
P07225 PROS_HUMAN Deleterious Deleterious
Q6P050 FXL22_HUMAN Neutral Neutral
P78363 ABCA4_HUMAN Deleterious Neutral
O75445 USH2A_HUMAN Deleterious Deleterious
Q9UBC1 IKBL1_HUMAN Neutral Neutral
P98161 PKD1_HUMAN Deleterious Deleterious
P51610 HCFC1_HUMAN Neutral Neutral
P02458 CO2A1_HUMAN Deleterious Deleterious
Q5RHP9 CA173_HUMAN Neutral Neutral
P08F94 PKHD1_HUMAN Neutral Deleterious
O60568 PLOD3_HUMAN Neutral Deleterious
O75352 MPU1_HUMAN Neutral Deleterious
Q8IZ08 GP135_HUMAN Neutral Neutral
P05546 HEP2_HUMAN Neutral Deleterious
Q8N5V2 NGEF_HUMAN Neutral Neutral
P55017 S12A3_HUMAN Deleterious Deleterious
P13945 ADRB3_HUMAN Neutral Neutral
P82251 BAT1_HUMAN Deleterious Deleterious
P59044 NALP6_HUMAN Neutral Neutral
Q8NFJ6 PKR2_HUMAN Neutral Deleterious
Q06187 BTK_HUMAN Deleterious Deleterious
P23786 CPT2_HUMAN Deleterious Deleterious
P51587 BRCA2_HUMAN Deleterious Deleterious
O15178 BRAC_HUMAN Neutral Neutral
Q14002 CEAM7_HUMAN Neutral Neutral
Q6IQ20 NAPEP_HUMAN Neutral Neutral
A2A368 MAGBG_HUMAN Neutral Neutral
P00451 FA8_HUMAN Deleterious Deleterious
P06280 AGAL_HUMAN Deleterious Deleterious
P02458 CO2A1_HUMAN Deleterious Deleterious
P01266 THYG_HUMAN Neutral Neutral
P02461 CO3A1_HUMAN Deleterious Deleterious
Q13148 TADBP_HUMAN Deleterious Deleterious
P26439 3BHS2_HUMAN Deleterious Neutral
Q8N9Z9 ILFT1_HUMAN Neutral Neutral
O94806 KPCD3_HUMAN Neutral Neutral
Q6ZW61 BBS12_HUMAN Neutral Neutral
Q96S06 LMF1_HUMAN Neutral Neutral
Q0P5N6 ARL16_HUMAN Neutral Neutral
P01233 CGHB_HUMAN Neutral Neutral
P35670 ATP7B_HUMAN Deleterious Deleterious
Q04844 ACHE_HUMAN Deleterious Deleterious
P48637 GSHB_HUMAN Deleterious Deleterious
P29033 CXB2_HUMAN Deleterious Neutral
P34059 GALNS_HUMAN Deleterious Deleterious
O95409 ZIC2_HUMAN Deleterious Deleterious
P35346 SSR5_HUMAN Neutral Neutral
Q8NH70 O4A16_HUMAN Neutral Neutral
P00488 F13A_HUMAN Neutral Neutral
Q96BH3 ESPB1_HUMAN Neutral Neutral
Q96KP1 EXOC2_HUMAN Neutral Neutral
Q96L73 NSD1_HUMAN Deleterious Deleterious
P02452 CO1A1_HUMAN Deleterious Deleterious
P42768 WASP_HUMAN Deleterious Deleterious
P04062 GLCM_HUMAN Deleterious Deleterious
P10275 ANDR_HUMAN Deleterious Deleterious
P06744 G6PI_HUMAN Deleterious Deleterious
P06744 G6PI_HUMAN Deleterious Deleterious
Q12809 KCNH2_HUMAN Deleterious Deleterious
Q9Y4A5 TRRAP_HUMAN Neutral Neutral
A1KZ92 PXDNL_HUMAN Neutral Neutral
A4UGR9 XIRP2_HUMAN Neutral Neutral
Q9UNS1 TIM_HUMAN Neutral Neutral
Q96RG2 PASK_HUMAN Neutral Neutral
O76082 S22A5_HUMAN 0.5 Deleterious
P00966 ASSY_HUMAN Deleterious Deleterious
P35914 HMGCL_HUMAN Deleterious Deleterious
P35251 RFC1_HUMAN Neutral Neutral
Q01453 PMP22_HUMAN Deleterious Deleterious
P01008 ZPI_HUMAN Deleterious Neutral
P22413 ENPP1_HUMAN Deleterious Neutral
O75324 SNN_HUMAN Neutral Neutral
Q99972 MYOC_HUMAN Deleterious Deleterious
P35321 SPR1A_HUMAN Neutral Neutral
O94762 RECQ5_HUMAN Neutral Neutral
P24557 THAS_HUMAN Neutral Neutral
Q8N3L3 TXLNB_HUMAN Neutral Neutral
Q8WZ42 TITIN_HUMAN Neutral Neutral
P04049 RAF1_HUMAN Deleterious Deleterious
Q9H251 CAD23_HUMAN Deleterious Deleterious
Q7L576 CYFP1_HUMAN Neutral Neutral
P35556 FBN2_HUMAN Deleterious Deleterious
P10643 CO7_HUMAN Deleterious Deleterious
P30685 1B35_HUMAN Neutral Neutral
Q86YV5 SG223_HUMAN Neutral Neutral
P30793 GCH1_HUMAN Deleterious Deleterious
O15305 PMM2_HUMAN Deleterious Neutral
Q6ZTK2 YP015_HUMAN Neutral Neutral
P06213 INSR_HUMAN Deleterious Deleterious
Q8TDB6 DTX3L_HUMAN Neutral Neutral
P07225 PROS_HUMAN Deleterious Deleterious
P08514 ITA2B_HUMAN Deleterious Deleterious
Q14376 GALE_HUMAN Deleterious Deleterious
Q9Y276 BCS1_HUMAN Deleterious Deleterious
P30566 PUR8_HUMAN Deleterious Deleterious
P00740 FA9_HUMAN Deleterious Deleterious
P27448 MARK3_HUMAN Neutral Neutral
Q9BX26 SYCP2_HUMAN Neutral Neutral
P30613 KPYR_HUMAN Deleterious Deleterious
P50570 DYN2_HUMAN Deleterious Deleterious
P82279 CRUM1_HUMAN Deleterious Deleterious
Q13315 ATM_HUMAN Deleterious Deleterious
P00740 FA9_HUMAN Deleterious Deleterious
Q9BV79 MECR_HUMAN Neutral Neutral
Q16518 RPE65_HUMAN Deleterious Deleterious
Q02094 RHAG_HUMAN Deleterious Deleterious
P07225 PROS_HUMAN Deleterious Deleterious
P30480 1B42_HUMAN Neutral Neutral
P53634 CATC_HUMAN Deleterious Deleterious
Q8IU80 TMPS6_HUMAN Neutral Neutral
P40692 MLH1_HUMAN Deleterious Deleterious
Q9BQB6 VKOR1_HUMAN Deleterious Deleterious
Q8IXQ6 PARP9_HUMAN Neutral Neutral
Q6EMB2 TTLL5_HUMAN Neutral Neutral
P49327 FAS_HUMAN Neutral Neutral
P04275 VWF_HUMAN Deleterious Deleterious
O15232 MATN3_HUMAN Deleterious Neutral
O15553 MEFV_HUMAN Deleterious Deleterious
P03923 NU6M_HUMAN Deleterious Deleterious
P02533 K1C14_HUMAN Deleterious Deleterious
O43149 ZZEF1_HUMAN Neutral Neutral
Q13402 MYO7A_HUMAN Deleterious Deleterious
P08F94 PKHD1_HUMAN Neutral Deleterious
Q7Z5P9 MUC19_HUMAN Neutral Neutral
Q6VVB1 NHLC1_HUMAN Deleterious Deleterious
Q86YV5 SG223_HUMAN Neutral Neutral
A6PVC2 TTLL8_HUMAN Neutral Neutral
P21333 FLNA_HUMAN Deleterious Deleterious
Q7Z442 PK1L2_HUMAN Neutral Neutral
O75923 DYSF_HUMAN Deleterious Deleterious
O95229 ZWINT_HUMAN Neutral Neutral
P11473 VDR_HUMAN Neutral Neutral
Q9GZV9 FGF23_HUMAN Deleterious Neutral
P10253 LYAG_HUMAN Deleterious Deleterious
Q99972 MYOC_HUMAN Deleterious Deleterious
P12883 MYH7_HUMAN Deleterious Deleterious
Q86XL3 ANKL2_HUMAN Neutral Neutral
P07954 FUMH_HUMAN Deleterious Deleterious
O00255 MEN1_HUMAN Deleterious Deleterious
Q9GZQ4 NMUR2_HUMAN Neutral Neutral
P21802 FGFR2_HUMAN Deleterious Deleterious
Q29980 1A02_HUMAN Neutral Neutral
P05155 IC1_HUMAN Deleterious Deleterious
O76039 CDKL5_HUMAN Deleterious Deleterious
P12883 MYH7_HUMAN Deleterious Neutral
P51948 MAT1_HUMAN Neutral Neutral
P51170 SCNNG_HUMAN Neutral Neutral
P45877 PPIC_HUMAN Neutral Neutral
Q6PI48 SYDM_HUMAN Deleterious Deleterious
Q9BQ95 ECSIT_HUMAN Neutral Neutral
Q9H1I8 ASCC2_HUMAN Neutral Neutral
P17302 CXA1_HUMAN Deleterious Neutral
P19021 AMD_HUMAN Neutral Neutral
P28329 CLAT_HUMAN Neutral Deleterious
P02452 CO1A1_HUMAN Deleterious Deleterious
P59991 KR122_HUMAN Neutral Neutral
Q96PQ1 SIG12_HUMAN Neutral Neutral
P40692 MLH1_HUMAN Deleterious Deleterious
P29400 CO4A5_HUMAN Deleterious Deleterious
P10746 HEM4_HUMAN Deleterious Deleterious
P54296 MYOM2_HUMAN Neutral Neutral
P35475 IDUA_HUMAN Deleterious Deleterious
Q8IWN7 RP1L1_HUMAN Neutral Neutral
O75369 FLNB_HUMAN Deleterious Deleterious
Q5JRX3 PREP_HUMAN Neutral Neutral
P30518 V2R_HUMAN Deleterious Deleterious
Q9NP85 PODO_HUMAN Deleterious Deleterious
P28335 5HT2C_HUMAN Neutral Neutral
P08034 CXB1_HUMAN Deleterious Deleterious
Q92583 CCL17_HUMAN Neutral Neutral
Q9NU22 MDN1_HUMAN Neutral Neutral
P02538 K2C6A_HUMAN Deleterious Deleterious
P01011 AACT_HUMAN Neutral Neutral
P78363 ABCA4_HUMAN Deleterious Deleterious
Q8N157 AHI1_HUMAN Neutral Neutral
P08910 ABHD2_HUMAN Neutral Neutral
P15056 BRAF1_HUMAN Deleterious Deleterious
Q8N7X0 CAN7L_HUMAN Neutral Neutral
P05121 PAI1_HUMAN Neutral Neutral
P78504 JAG1_HUMAN Deleterious Deleterious
P06400 RB_HUMAN Deleterious Neutral
Q7LDG7 GRP2_HUMAN Neutral Neutral
P07902 GALT_HUMAN Deleterious Deleterious
P17844 DDX5_HUMAN Neutral Neutral
P43657 P2RY5_HUMAN Neutral Deleterious
O15047 SET1A_HUMAN Neutral Neutral
P35247 SFTPD_HUMAN Neutral Neutral
Q9NP61 ARFG3_HUMAN Neutral Neutral
P00439 PH4H_HUMAN Deleterious Deleterious
P08235 MCR_HUMAN Deleterious Deleterious
Q8NCQ7 PRCA1_HUMAN Neutral Neutral
O14521 DHSD_HUMAN Deleterious Deleterious
O15537 XLRS1_HUMAN Deleterious Deleterious
Q96RY7 IF140_HUMAN Neutral Neutral
P42898 MTHR_HUMAN Deleterious Deleterious
Q06481 APLP2_HUMAN Neutral Neutral
P05186 PPBT_HUMAN Deleterious Deleterious
Q96R08 OR5BC_HUMAN Neutral Neutral
Q92466 DDB2_HUMAN Neutral Deleterious
P50747 BPL1_HUMAN Deleterious Deleterious
Q07837 SLC31_HUMAN Deleterious Deleterious
Q14654 IRK11_HUMAN Deleterious Deleterious
P11310 ACADM_HUMAN Deleterious Deleterious
P21266 GSTP1_HUMAN Neutral Neutral
Q9BXW9 FACD2_HUMAN Neutral Neutral
P46597 HIOM_HUMAN Neutral Neutral
P51608 MECP2_HUMAN Deleterious Neutral
P07099 HYEP_HUMAN Neutral Neutral
Q03393 PTPS_HUMAN Deleterious Deleterious
P04275 VWF_HUMAN Deleterious Deleterious
P52333 JAK3_HUMAN Deleterious Neutral
P07902 GALT_HUMAN Deleterious Deleterious
Q8NDV7 TNR6A_HUMAN Neutral Neutral
Q5VY09 IER5_HUMAN Neutral Neutral
Q9Y458 TBX22_HUMAN Deleterious Deleterious
P30518 V2R_HUMAN Deleterious Deleterious
Q9H741 CL049_HUMAN Neutral Neutral
P21802 FGFR2_HUMAN Deleterious Deleterious
Q8TD07 N2DL4_HUMAN Neutral Neutral
Q96P20 NALP3_HUMAN Deleterious Deleterious
Q2I0M5 RSPO4_HUMAN Deleterious Deleterious
Q9Y5X4 NR2E3_HUMAN Deleterious Deleterious
P04637 P53_HUMAN Deleterious Deleterious
Q92574 TSC1_HUMAN Deleterious Neutral
Q8N3F8 MILK1_HUMAN Neutral Neutral
Q9NZB8 MOCS1_HUMAN Deleterious Deleterious
P06396 GELS_HUMAN Neutral Deleterious
O15537 XLRS1_HUMAN Deleterious Deleterious
P08581 MET_HUMAN Deleterious Deleterious
Q9BYJ1 LOXE3_HUMAN Neutral Deleterious
Q8NEE6 FXL13_HUMAN Neutral Neutral
Q8TC99 FNDC8_HUMAN Neutral Neutral
O94804 STK10_HUMAN Neutral Neutral
O60806 TBX19_HUMAN Neutral Deleterious
P30499 1C01_HUMAN Neutral Neutral
P30456 1A43_HUMAN Neutral Neutral
P13645 K1C10_HUMAN Deleterious Deleterious
O15050 LBA1_HUMAN Neutral Neutral
O14746 TERT_HUMAN Neutral Neutral
P53355 DAPK1_HUMAN Neutral Neutral
Q96L93 KI16B_HUMAN Neutral Neutral
P78363 ABCA4_HUMAN Deleterious Deleterious
P02452 CO1A1_HUMAN Deleterious Deleterious
P54098 DPOG1_HUMAN Deleterious Deleterious
Q75N90 FBN3_HUMAN Neutral Neutral
Q96DZ5 CLIP3_HUMAN Neutral Neutral
Q8N0W3 FUK_HUMAN Neutral Neutral
P08559 ODPA_HUMAN Deleterious Deleterious
P49815 TSC2_HUMAN Deleterious Deleterious
P03989 1B27_HUMAN Neutral Neutral
Q9NRP7 STK36_HUMAN Neutral Neutral
P02545 LMNA_HUMAN Deleterious Deleterious
Q99972 MYOC_HUMAN Deleterious Deleterious
P03989 1B27_HUMAN Neutral Neutral
P10721 KIT_HUMAN Deleterious Deleterious
P01266 THYG_HUMAN Neutral Deleterious
P30039 PBLD_HUMAN Neutral Neutral
P10916 MLRV_HUMAN Deleterious Deleterious
P35670 ATP7B_HUMAN Deleterious Deleterious
P30566 PUR8_HUMAN Deleterious Deleterious
P00441 SODC_HUMAN Deleterious Deleterious
P11362 FGFR1_HUMAN Deleterious Neutral
Q06187 BTK_HUMAN Deleterious Deleterious
P00451 FA8_HUMAN Deleterious Deleterious
P56589 PEX3_HUMAN Neutral Neutral
Q5T2Q4 CCYL2_HUMAN Neutral Neutral
P08397 HEM3_HUMAN Deleterious Deleterious
Q9BZA7 PC11X_HUMAN Neutral Neutral
P22888 LSHR_HUMAN Deleterious Deleterious
O75131 CPNE3_HUMAN Neutral Neutral
P13647 K2C5_HUMAN Deleterious Deleterious
O43156 K0406_HUMAN Neutral Neutral
P16473 TSHR_HUMAN Deleterious Deleterious
Q8IW41 MAPK5_HUMAN Neutral Neutral
O43520 AT8B1_HUMAN Deleterious Deleterious
Q92947 GCDH_HUMAN Deleterious Deleterious
P23760 PAX3_HUMAN Deleterious Deleterious
P49815 TSC2_HUMAN Neutral Neutral
P21817 RYR1_HUMAN Deleterious Deleterious
Q14524 SCN5A_HUMAN Deleterious Deleterious
P51659 DHB4_HUMAN Neutral Neutral
O76039 CDKL5_HUMAN Deleterious Deleterious
Q99732 LITAF_HUMAN Deleterious Deleterious
Q12959 DLG1_HUMAN Neutral Neutral
P26439 3BHS2_HUMAN Deleterious Deleterious
Q86TI0 TBCD1_HUMAN Neutral Neutral
Q15361 TTF1_HUMAN Neutral Neutral
Q13214 SEM3B_HUMAN Deleterious Deleterious
O15305 PMM2_HUMAN Deleterious Deleterious
Q5TAX3 TUT4_HUMAN Neutral Neutral
P51688 SPHM_HUMAN Deleterious Deleterious
O75051 PLXA2_HUMAN Neutral Neutral
Q8N159 NAGS_HUMAN Deleterious Deleterious
Q9UM47 NOTC3_HUMAN Deleterious Deleterious
P20936 RASA1_HUMAN Deleterious Deleterious
O95972 BMP15_HUMAN Deleterious Deleterious
A6NJ78 ME5D1_HUMAN Neutral Neutral
Q9NVI7 ATD3A_HUMAN Neutral Neutral
P25054 APC_HUMAN Deleterious Deleterious
P29400 CO4A5_HUMAN Deleterious Deleterious
A0FGR9 ESYT3_HUMAN Neutral Neutral
P35670 ATP7B_HUMAN Deleterious Deleterious
P51460 INSL3_HUMAN Neutral Neutral
Q9UM54 MYO6_HUMAN Neutral Deleterious
P34931 HS71L_HUMAN Neutral Neutral
Q01718 ACTHR_HUMAN Deleterious Deleterious
Q9UL59 ZN214_HUMAN Neutral Neutral
P02766 TTHY_HUMAN Deleterious Deleterious
Q02487 DSC2_HUMAN Neutral Neutral
Q5VU43 MYOME_HUMAN Neutral Neutral
Q13371 PHLP_HUMAN Neutral Neutral
Q4G0N8 S9A10_HUMAN Neutral Neutral
O15537 XLRS1_HUMAN Deleterious Deleterious
Q07973 CP24A_HUMAN Neutral Neutral
P15289 ARSA_HUMAN Deleterious Deleterious
Q59H18 TNI3K_HUMAN Neutral Neutral
Q5S007 LRRK2_HUMAN Deleterious Neutral
P19087 GNAT2_HUMAN Neutral Neutral
P78363 ABCA4_HUMAN Deleterious Deleterious
P51787 KCNQ1_HUMAN Deleterious Deleterious
Q9ULD2 MTUS1_HUMAN Neutral Neutral
P35555 FBN1_HUMAN Deleterious Deleterious
Q9BXI2 ORNT2_HUMAN Neutral Neutral
P38935 SMBP2_HUMAN Deleterious Neutral
Q76L83 ASXL2_HUMAN Neutral Neutral
O60449 LY75_HUMAN Neutral Neutral
P04259 K2C6B_HUMAN Neutral Neutral
Q8N162 OR8H2_HUMAN Neutral Neutral
P36888 FLT3_HUMAN Neutral Neutral
P20807 CAN3_HUMAN Deleterious Deleterious
Q9Y2Q9 RT28_HUMAN Neutral Neutral
P49746 TSP3_HUMAN Neutral Neutral
Q14191 WRN_HUMAN Neutral Deleterious
Q8IYU4 UBQLN_HUMAN Neutral Neutral
P00156 CYB_HUMAN Neutral Deleterious
Q16850 CP51A_HUMAN Neutral Neutral
Q9H9Y2 RPF1_HUMAN Neutral Neutral
O60880 SH21A_HUMAN Deleterious Deleterious
Q9P283 SEM5B_HUMAN Neutral Neutral
P05166 PCCB_HUMAN Deleterious Deleterious
P00740 FA9_HUMAN Deleterious Deleterious
Q68D10 SPT2_HUMAN Neutral Neutral
Q13740 CD166_HUMAN Neutral Neutral
Q92562 FIG4_HUMAN Neutral Neutral
Q8NH59 O51Q1_HUMAN Neutral Neutral
P02545 LMNA_HUMAN Deleterious Deleterious
O75129 ASTN2_HUMAN Neutral Neutral
Q8TAT2 FGFP3_HUMAN Neutral Neutral
P23526 SAHH_HUMAN Deleterious Deleterious
P51688 SPHM_HUMAN Deleterious Deleterious
Q9NZC7 WWOX_HUMAN Neutral Neutral
P10253 LYAG_HUMAN Deleterious Deleterious
Q13485 SMAD4_HUMAN Deleterious Deleterious
Q9BXC9 BBS2_HUMAN Deleterious Deleterious
Q9NQB0 TF7L2_HUMAN Neutral Neutral
Q96EG1 ARSG_HUMAN Neutral Neutral
Q9GZQ4 NMUR2_HUMAN Neutral Neutral
P11362 FGFR1_HUMAN Deleterious Deleterious
P43246 MSH2_HUMAN Deleterious Deleterious
Q99959 PKP2_HUMAN Deleterious Deleterious
P58304 VSX2_HUMAN Deleterious Deleterious
P78363 ABCA4_HUMAN Deleterious Deleterious
P17813 EGLN_HUMAN Deleterious Deleterious
P51587 BRCA2_HUMAN Neutral Neutral
P04839 CY24B_HUMAN Deleterious Deleterious
P33897 ABCD1_HUMAN Deleterious Deleterious
Q14524 SCN5A_HUMAN Deleterious Deleterious
P49768 PSN1_HUMAN Deleterious Deleterious
Q96J92 WNK4_HUMAN Neutral Deleterious
P00156 CYB_HUMAN Neutral Neutral
P04180 LCAT_HUMAN Deleterious Deleterious
Q9UBC3 DNM3B_HUMAN Deleterious Deleterious
O95486 SC24A_HUMAN Neutral Neutral
P05067 A4_HUMAN Deleterious Deleterious
O95969 SG1D2_HUMAN Neutral Neutral
Q92887 MRP2_HUMAN Neutral Neutral
P29400 CO4A5_HUMAN Deleterious Deleterious
P16188 1A30_HUMAN Neutral Neutral
Q5VZP5 DUS27_HUMAN Neutral Neutral
O00628 PEX7_HUMAN Deleterious Deleterious
P16473 TSHR_HUMAN Deleterious Neutral
P08123 CO1A2_HUMAN Deleterious Deleterious
O94955 RHBT3_HUMAN Neutral Neutral
O15213 WDR46_HUMAN Neutral Neutral
P48595 SPB10_HUMAN Neutral Neutral
P53420 CO4A4_HUMAN 0.5 Deleterious
Q9UM82 SPAT2_HUMAN Neutral Neutral
P40692 MLH1_HUMAN Deleterious Deleterious
O00255 MEN1_HUMAN Deleterious Deleterious
Q6ZWL3 CP4V2_HUMAN Deleterious Neutral
O00233 PSMD9_HUMAN Neutral Neutral
P02545 LMNA_HUMAN Deleterious Deleterious
Q8N2F6 ARM10_HUMAN Neutral Neutral
Q18PE1 DOK7_HUMAN Neutral Neutral
O00541 PESC_HUMAN Neutral Neutral
P06865 HEXA_HUMAN Deleterious Neutral
P17661 DESM_HUMAN Deleterious Deleterious
O76090 BEST1_HUMAN Deleterious Deleterious
Q15468 STIL_HUMAN Neutral Neutral
P08397 HEM3_HUMAN Deleterious Deleterious
Q16671 AMHR2_HUMAN Deleterious Deleterious
P35908 K22E_HUMAN Deleterious Deleterious
Q8IWC1 MA7D3_HUMAN Neutral Neutral
Q96Q06 K1881_HUMAN Neutral Neutral
Q8NFF2 NCKX4_HUMAN Neutral Neutral
P08397 HEM3_HUMAN Deleterious Deleterious
P35520 CBS_HUMAN Deleterious Deleterious
P05155 IC1_HUMAN Deleterious Deleterious
Q86V21 AACS_HUMAN Neutral Neutral
P35555 FBN1_HUMAN Deleterious Deleterious
Q6IF42 OR2A2_HUMAN Neutral Neutral
P51787 KCNQ1_HUMAN Deleterious Deleterious
P35670 ATP7B_HUMAN Deleterious Deleterious
P51570 GALK1_HUMAN Deleterious Neutral
P04637 P53_HUMAN Deleterious Deleterious
P06213 INSR_HUMAN Deleterious Deleterious
P08F94 PKHD1_HUMAN Deleterious Deleterious
Q08174 PCDH1_HUMAN Neutral Neutral
Q16281 CNGA3_HUMAN Deleterious Deleterious
Q8NG98 OR7D4_HUMAN Neutral Neutral
P98161 PKD1_HUMAN Neutral Deleterious
Q6P6B7 ANR16_HUMAN Neutral Neutral
Q03426 KIME_HUMAN Deleterious Deleterious
P21817 RYR1_HUMAN Deleterious Deleterious
Q969H0 FBXW7_HUMAN Neutral Neutral
P35240 MERL_HUMAN Deleterious Deleterious
P06744 G6PI_HUMAN Deleterious Deleterious
P56693 SOX10_HUMAN Neutral Deleterious
Q96RK4 BBS4_HUMAN Deleterious Deleterious
P06126 CD1A_HUMAN Neutral Neutral
Q09428 ABCC8_HUMAN Deleterious Deleterious
Q92838 EDA_HUMAN Deleterious Deleterious
P35498 SCN1A_HUMAN Deleterious Deleterious
Q86Y33 CD20B_HUMAN Neutral Neutral
Q9Y5E3 PCDB6_HUMAN Neutral Neutral
Q9UGF5 O14J1_HUMAN Neutral Neutral
Q92838 EDA_HUMAN Deleterious Deleterious
A6NFK2 GRCR2_HUMAN Neutral Neutral
Q6P1M3 L2GL2_HUMAN Neutral Neutral
Q96L73 NSD1_HUMAN Deleterious Deleterious
O00505 IMA3_HUMAN Neutral Neutral
Q96DA0 ZG16B_HUMAN Neutral Neutral
P02452 CO1A1_HUMAN Deleterious Deleterious
P22309 UD11_HUMAN Deleterious Deleterious
Q5R3I4 TTC38_HUMAN Neutral Neutral
Q9P0W5 SCHI1_HUMAN Neutral Neutral
Q5JZY3 EPHAA_HUMAN Neutral Neutral
Q14524 SCN5A_HUMAN Deleterious Deleterious
Q5W0A0 YM007_HUMAN Neutral Neutral
P42771 CD2A1_HUMAN Deleterious Deleterious
P13569 CFTR_HUMAN Deleterious Neutral
Q9HCM1 CL035_HUMAN Neutral Neutral
Q2M389 K1033_HUMAN Neutral Neutral
Q02388 CO7A1_HUMAN Deleterious Deleterious
P35270 SPRE_HUMAN Deleterious Deleterious
Q7Z3D6 CN159_HUMAN Neutral Neutral
P07949 RET_HUMAN Deleterious Deleterious
Q8IW75 SPA12_HUMAN Neutral Neutral
Q93063 EXT2_HUMAN Deleterious Deleterious
O15296 LX15B_HUMAN Neutral Neutral
O14530 TXND9_HUMAN Neutral Neutral
P08397 HEM3_HUMAN Deleterious Deleterious
Q9BVL2 NUPL1_HUMAN Neutral Neutral
Q9BUP3 HTAI2_HUMAN Deleterious Deleterious
P07902 GALT_HUMAN Deleterious Deleterious
Q9BVK2 ALG8_HUMAN Neutral Neutral
O00515 LAD1_HUMAN Neutral Neutral
P34059 GALNS_HUMAN Deleterious Deleterious
Q5JVL4 EFHC1_HUMAN Neutral Deleterious
P06280 AGAL_HUMAN Deleterious Deleterious
Q8NGE7 OR9K2_HUMAN Neutral Neutral
P10644 KAP0_HUMAN Deleterious Deleterious
Q5H8C1 FREM1_HUMAN Neutral Neutral
Q9P2F8 SI1L2_HUMAN Neutral Neutral
P00451 FA8_HUMAN Deleterious Deleterious
Q9BX79 STRA6_HUMAN Neutral Deleterious
P33897 ABCD1_HUMAN Deleterious Deleterious
Q14524 SCN5A_HUMAN Deleterious Deleterious
O75398 DEAF1_HUMAN Deleterious Deleterious
Q01484 ANK2_HUMAN Deleterious Deleterious
Q06187 BTK_HUMAN Deleterious Deleterious
Q9H7R5 ZN665_HUMAN Neutral Neutral
P11226 MBL2_HUMAN Neutral Neutral
Q03167 TGBR3_HUMAN Neutral Neutral
P35499 SCN4A_HUMAN Deleterious Deleterious
P12271 RLBP1_HUMAN Neutral Deleterious
P16435 NCPR_HUMAN Deleterious Deleterious
Q15485 FCN2_HUMAN Neutral Neutral
Q9GZQ3 COMD5_HUMAN Neutral Neutral
P43246 MSH2_HUMAN Deleterious Deleterious
P43026 GDF5_HUMAN Deleterious Neutral
P04222 1C03_HUMAN Neutral Neutral
O15245 S22A1_HUMAN Neutral Neutral
Q15582 BGH3_HUMAN Deleterious Deleterious
Q14264 ENR1_HUMAN Neutral Neutral
P49427 UB2R1_HUMAN Neutral Neutral
Q9NZN9 AIPL1_HUMAN Neutral Neutral
P29400 CO4A5_HUMAN Deleterious Deleterious
Q9NQW5 PRDM7_HUMAN Neutral Neutral
P46100 ATRX_HUMAN Deleterious Deleterious
P29965 CD40L_HUMAN Deleterious Deleterious
P78363 ABCA4_HUMAN Deleterious Deleterious
P43246 MSH2_HUMAN Deleterious Deleterious
Q8N402 YV020_HUMAN Neutral Neutral
Q8IYU4 UBQLN_HUMAN Neutral Neutral
P14679 TYRO_HUMAN Deleterious Deleterious
P12109 CO6A1_HUMAN Deleterious Deleterious
Q8IU85 DAPK2_HUMAN Neutral Neutral
P78312 CD008_HUMAN Neutral Neutral
P33897 ABCD1_HUMAN Deleterious Deleterious
P07357 CO8A_HUMAN Neutral Neutral
Q9UM47 NOTC3_HUMAN Deleterious Deleterious
P21359 NF1_HUMAN Deleterious Deleterious
Q9H172 ABCG4_HUMAN Neutral Neutral
Q13740 CD166_HUMAN Neutral Neutral
Q02817 MUC2_HUMAN Neutral Neutral
P11245 ARY2_HUMAN Neutral Neutral
P20823 HNF1A_HUMAN Deleterious Deleterious
P42771 CD2A1_HUMAN Deleterious Deleterious
P00451 FA8_HUMAN Deleterious Deleterious
P31942 HNRH3_HUMAN Neutral Neutral
Q7Z4S6 KI21A_HUMAN Deleterious Deleterious
Q96RS0 TGS1_HUMAN Neutral Neutral
Q9Y6N7 ROBO1_HUMAN Neutral Deleterious
Q9Y6H8 CXA3_HUMAN Neutral Deleterious
P30042 ES1_HUMAN Neutral Neutral
P29400 CO4A5_HUMAN Deleterious Deleterious
O15504 NUPL2_HUMAN Neutral Neutral
O95409 ZIC2_HUMAN Deleterious Deleterious
Q8NDH2 YM018_HUMAN Neutral Neutral
P09467 F16P1_HUMAN Deleterious Neutral
Q6ZP01 RBM44_HUMAN Neutral Neutral
Q9NYQ8 FAT2_HUMAN Neutral Neutral
P51149 RAB7A_HUMAN Deleterious Neutral
Q9NR50 EI2BG_HUMAN Neutral Deleterious
P00813 ADA_HUMAN Deleterious Deleterious
P04049 RAF1_HUMAN Deleterious Deleterious
Q13835 PKP1_HUMAN Neutral Neutral
Q16512 PKN1_HUMAN Neutral Neutral
Q02952 AKA12_HUMAN Neutral Neutral
O43423 AN32C_HUMAN Neutral Neutral
P15848 ARSB_HUMAN Deleterious Deleterious
P11717 MPRI_HUMAN Neutral Neutral
Q92838 EDA_HUMAN Deleterious Deleterious
O00534 VMA5A_HUMAN Neutral Neutral
P05166 PCCB_HUMAN Deleterious Deleterious
P30495 1B56_HUMAN Neutral Neutral
Q04656 ATP7A_HUMAN Deleterious Deleterious
O00206 TLR4_HUMAN Neutral Neutral
P55017 S12A3_HUMAN Deleterious Deleterious
Q16236 NF2L2_HUMAN Neutral Neutral
Q02388 CO7A1_HUMAN Deleterious Deleterious
Q12912 LRMP_HUMAN Neutral Neutral
P47901 V1BR_HUMAN Neutral Neutral
Q16650 TBR1_HUMAN Neutral Neutral
P52952 NKX25_HUMAN Deleterious Deleterious
Q99828 CIB1_HUMAN Neutral Neutral
P60201 MYPR_HUMAN Deleterious Deleterious
Q96KB5 TOPK_HUMAN Neutral Neutral
O75369 FLNB_HUMAN Deleterious Deleterious
Q8IY21 DDX60_HUMAN Neutral Neutral
P04114 APOB_HUMAN Neutral Neutral
Q9H5I5 FA38B_HUMAN Neutral Neutral
O00754 MA2B1_HUMAN Deleterious Neutral
Q9H2D1 MFTC_HUMAN Neutral Neutral
Q8N9C0 IGS22_HUMAN Neutral Neutral
P26367 PAX6_HUMAN Deleterious Deleterious
P98161 PKD1_HUMAN Deleterious Deleterious
P17931 LEG3_HUMAN Neutral Neutral
P02461 CO3A1_HUMAN Deleterious Deleterious
P40692 MLH1_HUMAN Deleterious Neutral
Q8IWY9 CDAN1_HUMAN Deleterious Deleterious
Q16772 GSTA3_HUMAN Neutral Neutral
Q12809 KCNH2_HUMAN Deleterious Deleterious
P40818 UBP8_HUMAN Neutral Neutral
P16435 NCPR_HUMAN Deleterious Deleterious
P54278 PMS2_HUMAN Neutral Neutral
P48637 GSHB_HUMAN Deleterious Neutral
P01185 NEU2_HUMAN Deleterious Deleterious
O94911 ABCA8_HUMAN Neutral Neutral
Q9BX84 TRPM6_HUMAN Neutral Neutral
Q13546 RIPK1_HUMAN Neutral Neutral
O76090 BEST1_HUMAN Deleterious Deleterious
Q12840 KIF5A_HUMAN Deleterious Deleterious
P00451 FA8_HUMAN Deleterious Deleterious
P32298 GRK4_HUMAN Neutral Neutral
O14832 PAHX_HUMAN Deleterious Deleterious
O60312 AT10A_HUMAN Neutral Neutral
O76090 BEST1_HUMAN Deleterious Deleterious
Q00887 PSG9_HUMAN Neutral Neutral
O75695 XRP2_HUMAN Deleterious Neutral
Q8NB49 AT11C_HUMAN Neutral Neutral
P10275 ANDR_HUMAN Deleterious Deleterious
Q9NRP7 STK36_HUMAN Neutral Neutral
P51587 BRCA2_HUMAN Deleterious Deleterious
Q12809 KCNH2_HUMAN Deleterious Deleterious
P00451 FA8_HUMAN Deleterious Deleterious
P22314 UBA1_HUMAN Neutral Deleterious
O00255 MEN1_HUMAN Deleterious Deleterious
P04629 NTRK1_HUMAN Deleterious Deleterious
P12883 MYH7_HUMAN Deleterious Deleterious
Q5THK1 CV030_HUMAN Neutral Neutral
Q9Y215 COLQ_HUMAN Deleterious Deleterious
P04637 P53_HUMAN Deleterious Deleterious
Q8N6F1 CLD19_HUMAN Neutral Deleterious
O75369 FLNB_HUMAN Deleterious Deleterious
P32004 L1CAM_HUMAN Deleterious Deleterious
P37023 ACVL1_HUMAN Deleterious Deleterious
P28039 AOAH_HUMAN Neutral Neutral
Q8WW38 FOG2_HUMAN Neutral Deleterious
P20036 HA2Q_HUMAN Neutral Neutral
Q13461 FOXE3_HUMAN Neutral Neutral
Q92947 GCDH_HUMAN Deleterious Deleterious
Q9H0B3 K1683_HUMAN Neutral Neutral
Q9H9S5 FKRP_HUMAN Deleterious Deleterious
Q6TFL3 CI093_HUMAN Neutral Neutral
Q9UGM3 DMBT1_HUMAN Neutral Neutral
Q9NZB8 MOCS1_HUMAN Deleterious Deleterious
Q8TDD1 DDX54_HUMAN Neutral Neutral
Q76LX8 ATS13_HUMAN Deleterious Deleterious
Q9UBP0 SPAST_HUMAN Deleterious Deleterious
Q3MJ16 PA24E_HUMAN Neutral Neutral
P00451 FA8_HUMAN Deleterious Deleterious
Q8N8Y2 VA0D2_HUMAN Neutral Neutral
P12883 MYH7_HUMAN Deleterious Deleterious
P60370 KR105_HUMAN Neutral Neutral
Q9H0F7 ARL6_HUMAN Neutral Deleterious
O43187 IRAK2_HUMAN Neutral Neutral
P00492 HPRT_HUMAN Deleterious Deleterious
Q96NR8 RDH12_HUMAN Deleterious Deleterious
Q9NYL2 MLTK_HUMAN Neutral Neutral
Q674X7 KAZRN_HUMAN Neutral Neutral
Q8WZ42 TITIN_HUMAN Neutral Neutral
P00451 FA8_HUMAN Deleterious Deleterious
Q8IZT6 ASPM_HUMAN Neutral Neutral
Q6ZS81 WDFY4_HUMAN Neutral Neutral
Q8IVL6 P3H3_HUMAN Neutral Neutral
Q96RQ3 MCCA_HUMAN Deleterious Deleterious
P00439 PH4H_HUMAN Deleterious Deleterious
P29400 CO4A5_HUMAN Deleterious Deleterious
Q96HP4 OXND1_HUMAN Neutral Neutral
Q04446 GLGB_HUMAN Deleterious Deleterious
P46939 UTRO_HUMAN Neutral Neutral
O00255 MEN1_HUMAN Deleterious Deleterious
Q8IXY8 PPIL6_HUMAN Neutral Neutral
P41180 CASR_HUMAN Deleterious Deleterious
P21802 FGFR2_HUMAN Deleterious Deleterious
Q53T59 H1BP3_HUMAN Neutral Neutral
Q9P2R7 SUCB1_HUMAN Deleterious Deleterious
Q9NQ48 LZTL1_HUMAN Neutral Neutral
Q9UJS0 CMC2_HUMAN Deleterious Neutral
Q8IXE1 OR4N5_HUMAN Neutral Neutral
P04062 GLCM_HUMAN Deleterious Deleterious
Q13563 PKD2_HUMAN Deleterious Deleterious
P46019 KPB2_HUMAN Deleterious Deleterious
Q8WY07 CTR3_HUMAN Neutral Neutral
P13498 CY24A_HUMAN Deleterious Deleterious
P00439 PH4H_HUMAN Deleterious Deleterious
Q13315 ATM_HUMAN Neutral Neutral
P55822 SH3BG_HUMAN Neutral Neutral
O60934 NBN_HUMAN Neutral Deleterious
Q14524 SCN5A_HUMAN Deleterious Deleterious
Q96P63 SPB12_HUMAN Neutral Neutral
P27695 APEX1_HUMAN Neutral Neutral
P37058 DHB3_HUMAN Deleterious Deleterious
P07225 PROS_HUMAN Deleterious Deleterious
P37108 SRP14_HUMAN Neutral Neutral
Q8N3K9 CMYA5_HUMAN Neutral Neutral
P33897 ABCD1_HUMAN Deleterious Deleterious
Q8NH10 OR8U1_HUMAN Neutral Neutral
O15537 XLRS1_HUMAN Deleterious Deleterious
P60484 PTEN_HUMAN Deleterious Deleterious
Q3ZCN5 OTOGL_HUMAN Neutral Neutral
Q09666 AHNK_HUMAN Neutral Neutral
Q9BQ52 RNZ2_HUMAN Neutral Neutral
Q9H8X9 ZDH11_HUMAN Neutral Neutral
Q9UJW2 TINAG_HUMAN Neutral Neutral
Q9UEE5 ST17A_HUMAN Neutral Neutral
O15553 MEFV_HUMAN Deleterious Deleterious
O75716 STK16_HUMAN Neutral Neutral
Q96N23 CL055_HUMAN Neutral Neutral
Q4VNC0 AT135_HUMAN Neutral Neutral
P78363 ABCA4_HUMAN Deleterious Deleterious
P10321 1C07_HUMAN Neutral Neutral
O75161 NPHP4_HUMAN Deleterious Deleterious
P35568 IRS1_HUMAN Neutral Neutral
P51608 MECP2_HUMAN Deleterious Deleterious
Q9UBP0 SPAST_HUMAN Deleterious Deleterious
P43146 DCC_HUMAN Neutral Deleterious
Q9BVN2 RUSC1_HUMAN Neutral Neutral
P02647 APOA1_HUMAN Neutral Neutral
P02545 LMNA_HUMAN Deleterious Deleterious
P11362 FGFR1_HUMAN Deleterious Deleterious
O00754 MA2B1_HUMAN Deleterious Deleterious
Q9NZC9 SMAL1_HUMAN Deleterious Deleterious
P21127 CD2L1_HUMAN Neutral Neutral
P54098 DPOG1_HUMAN Deleterious Deleterious
Q14397 GCKR_HUMAN Neutral Neutral
P15918 RAG1_HUMAN Deleterious Neutral
Q6ZRF8 RN207_HUMAN Neutral Neutral
P51688 SPHM_HUMAN Deleterious Deleterious
Q96RL1 UIMC1_HUMAN Neutral Neutral
P11086 PNMT_HUMAN Neutral Neutral
O43602 DCX_HUMAN Deleterious Deleterious
Q15884 F1892_HUMAN Neutral Neutral
Q9BX63 FANCJ_HUMAN Neutral Neutral
O95873 CF047_HUMAN Neutral Neutral
O00755 WNT7A_HUMAN Deleterious Deleterious
P13569 CFTR_HUMAN Deleterious Deleterious
Q52MB2 CL068_HUMAN Neutral Neutral
P08922 ROS_HUMAN Neutral Neutral
O15488 GLYG2_HUMAN Neutral Neutral
Q10588 BST1_HUMAN Neutral Neutral
Q9BX79 STRA6_HUMAN Neutral Deleterious
P15918 RAG1_HUMAN Deleterious Deleterious
Q5T7N3 KANK4_HUMAN Neutral Neutral
P30475 1B39_HUMAN Neutral Neutral
Q8IVH4 MMAA_HUMAN Deleterious Deleterious
P46527 CDN1B_HUMAN Neutral Neutral
P06865 HEXA_HUMAN Deleterious Deleterious
P41181 AQP2_HUMAN Deleterious Deleterious
Q99497 PARK7_HUMAN Deleterious Neutral
P13584 CP4B1_HUMAN Neutral Neutral
P22033 MUTA_HUMAN Deleterious Deleterious
P02750 A2GL_HUMAN Neutral Neutral
Q9BV87 CB024_HUMAN Neutral Neutral
Q9NRB3 CHSTC_HUMAN Neutral Neutral
P20594 ANPRB_HUMAN Deleterious Neutral
Q9P2S5 WDR8_HUMAN Neutral Neutral
P35520 CBS_HUMAN Deleterious Deleterious
Q9NQG7 HPS4_HUMAN Neutral Neutral
Q01432 AMPD3_HUMAN Deleterious Deleterious
P37058 DHB3_HUMAN Deleterious Deleterious
Q9BZZ5 API5_HUMAN Neutral Neutral
P23942 PRPH2_HUMAN Deleterious Deleterious
P00966 ASSY_HUMAN Deleterious Deleterious
P36551 HEM6_HUMAN Deleterious Deleterious
Q8NH74 O10A6_HUMAN Neutral Neutral
Q9P2H0 K1377_HUMAN Neutral Neutral
P54098 DPOG1_HUMAN Deleterious Deleterious
P02458 CO2A1_HUMAN Deleterious Neutral
Q09470 KCNA1_HUMAN Deleterious Deleterious
Q86YJ6 THNS2_HUMAN Neutral Neutral
Q6IF82 O4A47_HUMAN Neutral Neutral
P51843 NR0B1_HUMAN Deleterious Deleterious
Q9C035 TRIM5_HUMAN Neutral Neutral
Q96DT5 DYH11_HUMAN Neutral Neutral
Q9C0B2 K1751_HUMAN Neutral Neutral
P78509 RELN_HUMAN Neutral Neutral
P51570 GALK1_HUMAN Deleterious Deleterious
P52701 MSH6_HUMAN Neutral Neutral
Q9UMQ6 CAN9_HUMAN Neutral Neutral
Q92889 XPF_HUMAN Deleterious Deleterious
P49768 PSN1_HUMAN Deleterious Neutral
P15924 DESP_HUMAN Deleterious Deleterious
P19878 NCF2_HUMAN Neutral Neutral
P00156 CYB_HUMAN Neutral Neutral
Q96Q89 KI20B_HUMAN Neutral Neutral
Q86Y33 CD20B_HUMAN Neutral Neutral
Q7RTU1 TCF23_HUMAN Neutral Neutral
P01266 THYG_HUMAN Neutral Neutral
P08236 BGLR_HUMAN Deleterious Deleterious
Q9Y6R7 FCGBP_HUMAN Neutral Neutral
P11274 BCR_HUMAN Neutral Neutral
Q5SZK8 FREM2_HUMAN Neutral Neutral
O95970 LGI1_HUMAN Deleterious Deleterious
Q99932 SPAG8_HUMAN Neutral Neutral
P16109 LYAM3_HUMAN Neutral Neutral
P98172 EFNB1_HUMAN Deleterious Neutral
P04637 P53_HUMAN Deleterious Deleterious
P35575 G6PC_HUMAN Deleterious Deleterious
Q96EY8 MMAB_HUMAN Neutral Deleterious
P08263 GSTA1_HUMAN Neutral Neutral
Q99697 PITX2_HUMAN Deleterious Deleterious
P00451 FA8_HUMAN Deleterious Deleterious
O75333 TBX10_HUMAN Neutral Neutral
P30793 GCH1_HUMAN Deleterious Deleterious
P04424 ARLY_HUMAN Deleterious Deleterious
P14679 TYRO_HUMAN Deleterious Deleterious
Q86VF7 NRAP_HUMAN Neutral Neutral
Q6P6B1 CH047_HUMAN Neutral Neutral
Q96RG2 PASK_HUMAN Neutral Neutral
P40692 MLH1_HUMAN Deleterious Neutral
Q76LX8 ATS13_HUMAN Deleterious Deleterious
Q96H86 ZN764_HUMAN Neutral Neutral
P35520 CBS_HUMAN Deleterious Deleterious
Q96KV7 WDR90_HUMAN Neutral Neutral
Q92887 MRP2_HUMAN Deleterious Neutral
P27694 RFA1_HUMAN Neutral Neutral
P00740 FA9_HUMAN Deleterious Deleterious
Q9NS98 SEM3G_HUMAN Neutral Neutral
Q96LX7 CCD17_HUMAN Neutral Neutral
Q92530 PSMF1_HUMAN Neutral Neutral
P30453 1A34_HUMAN Neutral Neutral
Q92736 RYR2_HUMAN Deleterious Deleterious
P15289 ARSA_HUMAN Deleterious Deleterious
Q5W186 CST9_HUMAN Neutral Neutral
P11532 DMD_HUMAN Neutral Neutral
P22304 IDS_HUMAN Deleterious Deleterious
Q8TBA6 GOGA5_HUMAN Neutral Neutral
P04062 GLCM_HUMAN Deleterious Deleterious
Q92562 FIG4_HUMAN Neutral Deleterious
Q9UKY0 PRND_HUMAN Neutral Neutral
Q14654 IRK11_HUMAN Deleterious Deleterious
P33897 ABCD1_HUMAN Deleterious Deleterious
P60484 PTEN_HUMAN Deleterious Deleterious
P39019 RS19_HUMAN Deleterious Deleterious
P63092 GNAS2_HUMAN Deleterious Deleterious
Q9UII6 DUS13_HUMAN Neutral Neutral
Q15465 SHH_HUMAN Deleterious Deleterious
Q6P1M3 L2GL2_HUMAN Neutral Neutral
Q13255 GRM1_HUMAN Neutral Neutral
Q9Y5X4 NR2E3_HUMAN Deleterious Deleterious
Q8WYQ5 DGCR8_HUMAN Neutral Neutral
P22304 IDS_HUMAN Deleterious Deleterious
Q96S37 S22AC_HUMAN Deleterious Deleterious
O00255 MEN1_HUMAN Deleterious Deleterious
O15455 TLR3_HUMAN Neutral Neutral
Q9GZU5 NYX_HUMAN Deleterious Deleterious
Q12809 KCNH2_HUMAN Deleterious Deleterious
Q8TCG1 CIP2A_HUMAN Neutral Neutral
Q13402 MYO7A_HUMAN Deleterious Deleterious
Q9UGJ0 AAKG2_HUMAN Deleterious Neutral
A6NNM8 TTL13_HUMAN Neutral Neutral
Q13315 ATM_HUMAN Neutral Neutral
Q8NFD2 ANKK1_HUMAN Neutral Neutral
Q13315 ATM_HUMAN Deleterious Deleterious
P10721 KIT_HUMAN Deleterious Deleterious
O75923 DYSF_HUMAN Deleterious Deleterious
P26367 PAX6_HUMAN Deleterious Deleterious
P13498 CY24A_HUMAN Deleterious Deleterious
P00439 PH4H_HUMAN Deleterious Deleterious
Q52M62 YG053_HUMAN Neutral Neutral
P03901 NU4LM_HUMAN Neutral Neutral
Q14524 SCN5A_HUMAN Deleterious Deleterious
Q15020 SART3_HUMAN Neutral Neutral
Q9NZB8 MOCS1_HUMAN Deleterious Deleterious
P19474 RO52_HUMAN Neutral Neutral
Q9NP71 WBS14_HUMAN Neutral Neutral
Q05469 LIPS_HUMAN Neutral Neutral
P00966 ASSY_HUMAN Deleterious Deleterious
O60931 CTNS_HUMAN Deleterious Deleterious
Q03403 TFF2_HUMAN Neutral Neutral
O95602 RPA1_HUMAN Neutral Neutral
Q9H161 ALX4_HUMAN Deleterious Neutral
Q9H221 ABCG8_HUMAN Deleterious Deleterious
Q03426 KIME_HUMAN Deleterious Deleterious
P18084 ITB5_HUMAN Neutral Neutral
P38484 INGR2_HUMAN Neutral Deleterious
P13569 CFTR_HUMAN Deleterious Neutral
Q8IWK6 GP125_HUMAN Neutral Neutral
Q13546 RIPK1_HUMAN Neutral Neutral
O15353 FOXN1_HUMAN Neutral Neutral
Q99570 PI3R4_HUMAN Neutral Neutral
P20062 TCO2_HUMAN Neutral Neutral
P14679 TYRO_HUMAN Deleterious Deleterious
B0YJ81 PTPLA_HUMAN Neutral Neutral
P08123 CO1A2_HUMAN Deleterious Deleterious
P55265 DSRAD_HUMAN Neutral Neutral
Q6ZUJ8 BCAP_HUMAN Neutral Neutral
P10767 FGF6_HUMAN Neutral Neutral
Q8N465 D2HDH_HUMAN Deleterious Neutral
P37023 ACVL1_HUMAN Deleterious Deleterious
P08254 MMP3_HUMAN Neutral Neutral
O15273 TELT_HUMAN Deleterious Deleterious
Q06187 BTK_HUMAN Deleterious Deleterious
O76090 BEST1_HUMAN Deleterious Deleterious
P10643 CO7_HUMAN Neutral Deleterious
P34059 GALNS_HUMAN Deleterious Deleterious
Q9P0L1 ZN167_HUMAN Neutral Neutral
P49916 DNLI3_HUMAN Neutral Neutral
P00740 FA9_HUMAN Deleterious Deleterious
Q16678 CP1B1_HUMAN Deleterious Deleterious
Q9NSU2 TREX1_HUMAN Neutral Deleterious
P00439 PH4H_HUMAN Deleterious Deleterious
Q9UM47 NOTC3_HUMAN Deleterious Deleterious
P49748 ACADV_HUMAN Deleterious Deleterious
P23352 KALM_HUMAN Deleterious Neutral
Q9H0E7 UBP44_HUMAN Neutral Neutral
O14830 PPE2_HUMAN Neutral Neutral
P07911 UROM_HUMAN Deleterious Deleterious
O76039 CDKL5_HUMAN Deleterious Neutral
P21217 FUT3_HUMAN Neutral Neutral
P03915 NU5M_HUMAN Deleterious Neutral
A6NJZ3 O6C65_HUMAN Neutral Neutral
P35670 ATP7B_HUMAN Deleterious Deleterious
P02458 CO2A1_HUMAN Deleterious Deleterious
Q9NX05 F120C_HUMAN Neutral Neutral
Q9NZV5 SELN_HUMAN Deleterious Deleterious
P04424 ARLY_HUMAN Deleterious Deleterious
Q00604 NDP_HUMAN Deleterious Deleterious
Q9BXM7 PINK1_HUMAN Neutral Deleterious
Q16654 PDK4_HUMAN Neutral Neutral
P24903 CP2F1_HUMAN Neutral Neutral
O43511 S26A4_HUMAN Deleterious Deleterious
P00480 OTC_HUMAN Deleterious Deleterious
Q8N3J2 METL4_HUMAN Neutral Neutral
Q15831 STK11_HUMAN Deleterious Deleterious
P40337 VHL_HUMAN Deleterious Deleterious
Q15398 DLGP5_HUMAN Neutral Neutral
Q96PD7 DGAT2_HUMAN Neutral Neutral
Q06187 BTK_HUMAN Deleterious Deleterious
P00480 OTC_HUMAN Deleterious Neutral
P14679 TYRO_HUMAN Deleterious Deleterious
Q15111 PLCL1_HUMAN Neutral Neutral
P04637 P53_HUMAN Deleterious Deleterious
Q8N695 SC5A8_HUMAN Neutral Neutral
Q9NRA2 S17A5_HUMAN Deleterious Deleterious
P14317 HCLS1_HUMAN Neutral Neutral
O76090 BEST1_HUMAN Deleterious Deleterious
P49768 PSN1_HUMAN Deleterious Deleterious
Q8NES3 LFNG_HUMAN Neutral Deleterious
P04637 P53_HUMAN Deleterious Deleterious
Q13402 MYO7A_HUMAN Deleterious Deleterious
P12018 VPREB_HUMAN Neutral Neutral
P28715 ERCC5_HUMAN Neutral Neutral
O75191 XYLB_HUMAN Neutral Neutral
P45379 TNNT2_HUMAN Deleterious Deleterious
Q8NA54 IQUB_HUMAN Neutral Neutral
P07949 RET_HUMAN Deleterious Neutral
Q8N394 TMTC2_HUMAN Neutral Neutral
P03891 NU2M_HUMAN Neutral Neutral
P51688 SPHM_HUMAN Deleterious Deleterious
P00966 ASSY_HUMAN Deleterious Deleterious
Q01118 SCN7A_HUMAN Neutral Neutral
P55084 ECHB_HUMAN Deleterious Deleterious
P25391 LAMA1_HUMAN Neutral Neutral
Q12894 IFRD2_HUMAN Neutral Neutral
P78549 NTHL1_HUMAN Neutral Neutral
Q9UGF6 OR5V1_HUMAN Neutral Neutral
Q02388 CO7A1_HUMAN Deleterious Deleterious
Q16572 VACHT_HUMAN Neutral Neutral
Q03701 CEBPZ_HUMAN Neutral Neutral
O15118 NPC1_HUMAN Deleterious Deleterious
P35523 CLCN1_HUMAN Deleterious Neutral
Q8TB03 CX038_HUMAN Neutral Neutral
P35670 ATP7B_HUMAN Deleterious Deleterious
P00846 ATP6_HUMAN Neutral Neutral
Q7Z2K6 ERMP1_HUMAN Neutral Neutral
Q8IUG5 MY18B_HUMAN Deleterious Neutral
Q63ZY6 NSN5C_HUMAN Neutral Neutral
P04637 P53_HUMAN Deleterious Deleterious
P48048 IRK1_HUMAN Deleterious Deleterious
Q3L8U1 CHD9_HUMAN Neutral Neutral
P00451 FA8_HUMAN Deleterious Deleterious
Q96S44 PRPK_HUMAN Neutral Neutral
P11310 ACADM_HUMAN Deleterious Deleterious
P18085 ARF4_HUMAN Neutral Neutral
P22304 IDS_HUMAN Deleterious Deleterious
Q96AX2 RAB37_HUMAN Neutral Neutral
P54108 CRIS3_HUMAN Neutral Neutral
Q2M296 MTHSD_HUMAN Neutral Neutral
Q6NZI2 PTRF_HUMAN Neutral Neutral
P01008 IPSP_HUMAN Deleterious Neutral
Q12955 ANK3_HUMAN Neutral Neutral
P28332 ADH6_HUMAN Neutral Neutral
P24298 ALAT1_HUMAN Neutral Neutral
P08100 OPSD_HUMAN Deleterious Deleterious
Q13608 PEX6_HUMAN Deleterious Deleterious
Q07001 ACHD_HUMAN Deleterious Deleterious
P40337 VHL_HUMAN Deleterious Deleterious
O60674 JAK2_HUMAN Neutral Neutral
P78363 ABCA4_HUMAN Deleterious Deleterious
Q8TF17 S3TC2_HUMAN Neutral Deleterious
P10912 GHR_HUMAN Deleterious Deleterious
P25189 MYP0_HUMAN Deleterious Deleterious
Q15067 ACOX1_HUMAN Deleterious Neutral
P35555 FBN1_HUMAN Deleterious Deleterious
P07225 PROS_HUMAN Deleterious Deleterious
P07476 INVO_HUMAN Neutral Neutral
P13746 1A11_HUMAN Neutral Neutral
P21817 RYR1_HUMAN Deleterious Neutral
P05107 ITB2_HUMAN Deleterious Deleterious
Q29980 1A02_HUMAN Neutral Neutral
Q9BYE9 PCD24_HUMAN Neutral Neutral
P11532 DMD_HUMAN Deleterious Deleterious
P08397 HEM3_HUMAN Deleterious Deleterious
Q5S007 LRRK2_HUMAN Deleterious Neutral
P03952 KLKB1_HUMAN Neutral Neutral
Q9Y4B6 VPRBP_HUMAN Neutral Neutral
Q15911 ZFHX3_HUMAN Neutral Neutral
P02649 APOE_HUMAN Neutral Neutral
Q9Y6S9 RPKL1_HUMAN Neutral Neutral
P12259 FA5_HUMAN Neutral Neutral
P11362 FGFR1_HUMAN Deleterious Deleterious
P28702 THB_HUMAN Neutral Neutral
Q6UWW0 LCN15_HUMAN Neutral Neutral
Q3ZCN5 OTOGL_HUMAN Neutral Neutral
Q9UH65 SWP70_HUMAN Neutral Neutral
P01185 NEU2_HUMAN Deleterious Deleterious
Q01831 XPC_HUMAN Neutral Neutral
Q06187 BTK_HUMAN Deleterious Deleterious
Q15526 SURF1_HUMAN Deleterious Deleterious
Q8N423 LIRB2_HUMAN Neutral Neutral
Q9H5Z1 DHX35_HUMAN Neutral Neutral
P28360 MSX1_HUMAN Deleterious Deleterious
P13051 UNG_HUMAN Neutral Neutral
Q49AM3 TTC31_HUMAN Neutral Neutral
P14136 GFAP_HUMAN Deleterious Deleterious
O94989 ARHGF_HUMAN Neutral Neutral
Q75N90 FBN3_HUMAN Neutral Neutral
P21817 RYR1_HUMAN Deleterious Deleterious
Q05932 FOLC_HUMAN Neutral Neutral
Q9NXJ0 M4A12_HUMAN Neutral Neutral
P02533 K1C14_HUMAN Deleterious Deleterious
Q13315 ATM_HUMAN Neutral Neutral
Q9NZB8 MOCS1_HUMAN Deleterious Deleterious
P29965 CD40L_HUMAN Deleterious Deleterious
Q7L8L6 FAKD5_HUMAN Neutral Neutral
O95967 FBLN4_HUMAN Neutral Deleterious
Q8WWQ0 PHIP_HUMAN Neutral Neutral
Q2VPA4 CR1L_HUMAN Neutral Neutral
P08397 HEM3_HUMAN Deleterious Deleterious
P02730 B3AT_HUMAN Deleterious Deleterious
Q7Z794 K2C1B_HUMAN Neutral Neutral
P06858 LIPL_HUMAN Deleterious Deleterious
Q9H251 CAD23_HUMAN Deleterious Deleterious
P05186 PPBT_HUMAN Deleterious Deleterious
P42336 PK3CA_HUMAN Deleterious Deleterious
Q9HCJ1 ANKH_HUMAN Deleterious Deleterious
Q13424 SNTA1_HUMAN Neutral Neutral
Q15695 U2AFL_HUMAN Neutral Neutral
Q9Y3A5 SBDS_HUMAN Deleterious Deleterious
P13569 CFTR_HUMAN Deleterious Deleterious
O15553 MEFV_HUMAN Deleterious Deleterious
Q9UBP0 SPAST_HUMAN Deleterious Deleterious
P00439 PH4H_HUMAN Deleterious Deleterious
P55017 S12A3_HUMAN Deleterious Deleterious
P04637 P53_HUMAN Deleterious Deleterious
P48681 NEST_HUMAN Neutral Neutral
Q99705 MCHR1_HUMAN Neutral Neutral
Q7LG56 RIR2B_HUMAN Deleterious Deleterious
Q04656 ATP7A_HUMAN Deleterious Deleterious
O14522 PTPRT_HUMAN Deleterious Neutral
P12883 MYH7_HUMAN Deleterious Deleterious
A4D1E1 Z804B_HUMAN Neutral Neutral
P06028 GLPB_HUMAN Neutral Neutral
Q9UBY8 CLN8_HUMAN Deleterious Deleterious
O60928 IRK13_HUMAN Neutral Neutral
P18074 ERCC2_HUMAN Deleterious Deleterious
Q96P20 NALP3_HUMAN Deleterious Deleterious
Q12816 TROP_HUMAN Neutral Neutral
Q9UM47 NOTC3_HUMAN Deleterious Deleterious
P01008 ANT3_HUMAN Deleterious Deleterious
P51587 BRCA2_HUMAN Deleterious Deleterious
Q14126 DSG2_HUMAN Neutral Deleterious
Q15743 OGR1_HUMAN Neutral Neutral
Q9HC97 GPR35_HUMAN Neutral Neutral
P33261 CP2CJ_HUMAN Neutral Neutral
Q96RQ3 MCCA_HUMAN Deleterious Deleterious
P32456 GBP2_HUMAN Neutral Neutral
Q4G0P3 HYDIN_HUMAN Neutral Neutral
Q9UM47 NOTC3_HUMAN Deleterious Deleterious
P25189 MYP0_HUMAN Deleterious Deleterious
P02708 ACHA_HUMAN Deleterious Deleterious
Q6ICG8 WBP2L_HUMAN Neutral Neutral
Q8IWL1 SFPA2_HUMAN Neutral Neutral
O15417 TNC18_HUMAN Neutral Neutral
P78363 ABCA4_HUMAN Deleterious Deleterious
O15228 GNPAT_HUMAN Deleterious Neutral
Q14654 IRK11_HUMAN Deleterious Deleterious
P49638 TTPA_HUMAN Deleterious Deleterious
O00305 CACB4_HUMAN Neutral Deleterious
Q9Y267 S22AE_HUMAN Neutral Neutral
P00451 FA8_HUMAN Deleterious Deleterious
Q9NTJ3 SMC4_HUMAN Neutral Neutral
O76024 WFS1_HUMAN Deleterious Deleterious
P26367 PAX6_HUMAN Deleterious Deleterious
P21549 SPYA_HUMAN Deleterious Neutral
P34820 BMP8B_HUMAN Neutral Neutral
P00451 FA8_HUMAN Deleterious Deleterious
Q5I7T1 AG10B_HUMAN Neutral Neutral
O60437 PEPL_HUMAN Neutral Neutral
O96007 MOC2B_HUMAN Neutral Neutral
Q9Y6U7 RN215_HUMAN Neutral Neutral
O75445 USH2A_HUMAN Deleterious Neutral
Q8NG31 CASC5_HUMAN Neutral Neutral
Q13402 MYO7A_HUMAN Deleterious Neutral
P33897 ABCD1_HUMAN Deleterious Deleterious
Q96Q11 TRNT1_HUMAN Neutral Neutral
O14522 PTPRT_HUMAN Deleterious Deleterious
Q9H237 PORCN_HUMAN Deleterious Deleterious
Q95460 HMR1_HUMAN Neutral Neutral
Q8IZC6 CORA1_HUMAN Neutral Neutral
P00846 ATP6_HUMAN Neutral Neutral
P53634 CATC_HUMAN Deleterious Deleterious
P98174 FGD1_HUMAN Deleterious Deleterious
P15918 RAG1_HUMAN Deleterious Deleterious
Q86WR7 CJ047_HUMAN Neutral Neutral
Q9NTG7 SIRT3_HUMAN Neutral Neutral
P12883 MYH7_HUMAN Deleterious Deleterious
Q92832 NELL1_HUMAN Neutral Neutral
Q06124 PTN11_HUMAN Deleterious Deleterious
O75462 CRLF1_HUMAN Deleterious Neutral
Q9HB55 CP343_HUMAN Neutral Neutral
Q9Y6K9 NEMO_HUMAN Deleterious Deleterious
Q03426 KIME_HUMAN Deleterious Deleterious
Q15238 PSG5_HUMAN Neutral Neutral
P38935 SMBP2_HUMAN Deleterious Deleterious
P00995 ISK1_HUMAN Deleterious Deleterious
P07332 FES_HUMAN Neutral Neutral
O75352 MPU1_HUMAN Neutral Neutral
P15056 BRAF1_HUMAN Deleterious Deleterious
Q07837 SLC31_HUMAN Deleterious Deleterious
Q92947 GCDH_HUMAN Deleterious Deleterious
P43246 MSH2_HUMAN Deleterious Deleterious
Q13075 BIRC1_HUMAN Neutral Neutral
P37088 SCNNA_HUMAN Neutral Neutral
Q29980 1B08_HUMAN Neutral Neutral
Q9Y5I7 CLD16_HUMAN Deleterious Deleterious
Q86TB3 ALPK2_HUMAN Neutral Neutral
Q70CQ2 UBP34_HUMAN Neutral Neutral
P42226 STAT6_HUMAN Neutral Neutral
Q96SB4 SRPK1_HUMAN Neutral Neutral
P51608 MECP2_HUMAN Deleterious Deleterious
P10721 KIT_HUMAN Deleterious Neutral
Q03519 TAP2_HUMAN Neutral Neutral
P08397 HEM3_HUMAN Deleterious Deleterious
Q9HA92 RSAD1_HUMAN Neutral Neutral
Q9UBM7 DHCR7_HUMAN Deleterious Deleterious
Q8N130 NPT2C_HUMAN Neutral Deleterious
P53396 ACLY_HUMAN Deleterious Neutral
P00813 ADA_HUMAN Deleterious Deleterious
Q9H981 ARP8_HUMAN Neutral Neutral
Q9NZV5 SELN_HUMAN Deleterious Deleterious
P82279 CRUM1_HUMAN Deleterious Deleterious
Q9HCQ7 RFRP_HUMAN Neutral Neutral
Q9Y2V7 COG6_HUMAN Neutral Neutral
P12110 CO6A2_HUMAN Deleterious Neutral
P49821 NDUV1_HUMAN Deleterious Neutral
P41180 CASR_HUMAN Deleterious Deleterious
Q92889 XPF_HUMAN Neutral Deleterious
O60931 CTNS_HUMAN Deleterious Deleterious
Q96FJ0 STALP_HUMAN Neutral Neutral
P25942 TNR5_HUMAN Neutral Deleterious
P22304 IDS_HUMAN Deleterious Deleterious
Q969V4 TEKT1_HUMAN Neutral Neutral
Q9Y5E7 PCDB2_HUMAN Neutral Neutral
Q03426 KIME_HUMAN Deleterious Deleterious
P57678 GEMI4_HUMAN Neutral Neutral
P04637 P53_HUMAN Deleterious Deleterious
Q8TF71 MOT10_HUMAN Neutral Neutral
Q96CM3 RUSD4_HUMAN Neutral Neutral
Q8WU67 ABHD3_HUMAN Neutral Neutral
P63092 GNAS2_HUMAN Deleterious Deleterious
A6NE52 K1875_HUMAN Neutral Neutral
P07949 RET_HUMAN Deleterious Deleterious
Q8N9W4 GG6L2_HUMAN Neutral Neutral
P08559 ODPA_HUMAN Deleterious Deleterious
O00555 CAC1A_HUMAN Deleterious Deleterious
Q96RK4 BBS4_HUMAN Deleterious Deleterious
Q6V0I7 FAT4_HUMAN Neutral Neutral
P22304 IDS_HUMAN Deleterious Deleterious
P05107 ITB2_HUMAN Deleterious Deleterious
P35579 MYH9_HUMAN Deleterious Deleterious
P21359 NF1_HUMAN Deleterious Deleterious
P00533 EGFR_HUMAN Deleterious Deleterious
P04275 VWF_HUMAN Deleterious Deleterious
Q9UIF7 MUTYH_HUMAN Neutral Neutral
P30566 PUR8_HUMAN Deleterious Deleterious
P17405 ASM_HUMAN Deleterious Deleterious
P30989 NTR1_HUMAN Neutral Neutral
P07333 CSF1R_HUMAN Neutral Neutral
P35499 SCN4A_HUMAN Deleterious Deleterious
O76090 BEST1_HUMAN Deleterious Deleterious
P30450 1A26_HUMAN Neutral Neutral
Q969I6 S38A4_HUMAN Neutral Neutral
Q8TE73 DYH5_HUMAN Neutral Deleterious
P04049 RAF1_HUMAN Deleterious Deleterious
P31785 IL2RG_HUMAN Deleterious Deleterious
O43313 ATMIN_HUMAN Neutral Neutral
P05186 PPBT_HUMAN Deleterious Deleterious
P00451 FA8_HUMAN Deleterious Deleterious
Q9NST1 PLPL3_HUMAN Neutral Neutral
Q96P66 GP101_HUMAN Neutral Neutral
P05060 SCG1_HUMAN Neutral Neutral
Q07889 SOS1_HUMAN Deleterious Deleterious
O15120 PLCB_HUMAN Neutral Deleterious
P29376 LTK_HUMAN Neutral Neutral
Q92947 GCDH_HUMAN Deleterious Deleterious
P25445 TNR6_HUMAN Deleterious Deleterious
Q9Y5E1 PCDB9_HUMAN Neutral Neutral
P01266 THYG_HUMAN Neutral Neutral
Q8NH59 O51Q1_HUMAN Neutral Neutral
Q6PEW0 KLBL4_HUMAN Neutral Neutral
P13637 AT1A3_HUMAN Deleterious Deleterious
P07225 PROS_HUMAN Deleterious Deleterious
Q9Y3N9 OR2W1_HUMAN Neutral Neutral
Q86WN1 FCSD1_HUMAN Neutral Neutral
Q96KK4 O10C1_HUMAN Neutral Neutral
Q8N0Z3 CCD52_HUMAN Neutral Neutral
P06307 CCKN_HUMAN Neutral Neutral
P13569 CFTR_HUMAN Deleterious Deleterious
Q9UBC3 DNM3B_HUMAN Deleterious Deleterious
Q9P243 ZFAT_HUMAN Neutral Neutral
P02545 LMNA_HUMAN Deleterious Deleterious
Q8TC27 ADA32_HUMAN Neutral Neutral
P08F94 PKHD1_HUMAN Deleterious Deleterious
Q15572 TAF1C_HUMAN Neutral Neutral
O95255 MRP6_HUMAN Deleterious Deleterious
P01130 LDLR_HUMAN Deleterious Deleterious
P31785 IL2RG_HUMAN Deleterious Deleterious
Q01432 AMPD3_HUMAN Deleterious Deleterious
P06132 DCUP_HUMAN Deleterious Deleterious
Q04656 ATP7A_HUMAN Deleterious Deleterious
Q9Y6N5 SQRD_HUMAN Neutral Neutral
P31213 S5A2_HUMAN Deleterious Deleterious
O75437 ZN254_HUMAN Neutral Neutral
P04839 CY24B_HUMAN Deleterious Deleterious
Q9HD90 NDF4_HUMAN Neutral Neutral
Q86V59 PNML1_HUMAN Neutral Neutral
Q86VQ3 TXND2_HUMAN Neutral Neutral
O14896 IRF6_HUMAN Deleterious Deleterious
O60755 GALR3_HUMAN Neutral Neutral
P30556 AGTR1_HUMAN Neutral Neutral
P42771 CD2A1_HUMAN Deleterious Deleterious
P61626 LYSC_HUMAN Neutral Deleterious
Q96D53 ADCK4_HUMAN Neutral Neutral
P04062 GLCM_HUMAN Deleterious Deleterious
Q9BQB6 VKOR1_HUMAN Deleterious Deleterious
P78363 ABCA4_HUMAN Deleterious Deleterious
Q9P2S6 ANKY1_HUMAN Neutral Neutral
Q9NXZ1 SAGE1_HUMAN Neutral Neutral
Q9H892 TTC12_HUMAN Neutral Neutral
P54803 GALC_HUMAN Deleterious Deleterious
Q96SB8 SMC6_HUMAN Neutral Neutral
P00451 FA8_HUMAN Deleterious Deleterious
O43511 S26A4_HUMAN Deleterious Deleterious
P02461 CO3A1_HUMAN Deleterious Deleterious
Q6NT32 EST7_HUMAN Neutral Neutral
P43235 CATK_HUMAN Deleterious Deleterious
Q96NR8 RDH12_HUMAN Deleterious Deleterious
Q8N139 ABCA6_HUMAN Neutral Neutral
P16473 TSHR_HUMAN Deleterious Deleterious
Q9UPS8 ANR26_HUMAN Neutral Neutral
P02461 CO3A1_HUMAN Deleterious Deleterious
Q14789 GOGB1_HUMAN Neutral Neutral
O15553 MEFV_HUMAN Deleterious Neutral
P10275 ANDR_HUMAN Deleterious Deleterious
P18848 ATF4_HUMAN Neutral Neutral
P00451 FA8_HUMAN Deleterious Deleterious
Q8NGJ7 O51A2_HUMAN Neutral Neutral
Q9BX79 STRA6_HUMAN Neutral Deleterious
Q9Y5P6 GMPPB_HUMAN Neutral Neutral
P60484 PTEN_HUMAN Deleterious Deleterious
P45381 ACY2_HUMAN Deleterious Deleterious
P98194 AT2C1_HUMAN Deleterious Deleterious
Q9NP70 AMBN_HUMAN Neutral Neutral
P00451 FA8_HUMAN Deleterious Deleterious
P04637 P53_HUMAN Deleterious Deleterious
Q13563 PKD2_HUMAN Deleterious Deleterious
Q9GZX3 CHST6_HUMAN Deleterious Deleterious
P10275 ANDR_HUMAN Deleterious Deleterious
P78524 ST5_HUMAN Neutral Neutral
Q09428 ABCC8_HUMAN Deleterious Deleterious
P20591 MX1_HUMAN Neutral Neutral
P17927 CR1_HUMAN Neutral Neutral
P35346 SSR5_HUMAN Neutral Neutral
P05107 ITB2_HUMAN Deleterious Neutral
P13765 2B11_HUMAN Neutral Neutral
Q68DY1 ZN626_HUMAN Neutral Neutral
Q05066 SRY_HUMAN Deleterious Deleterious
Q14004 CD2L5_HUMAN Neutral Neutral
P43629 KI3L1_HUMAN Neutral Neutral
Q96Q89 KI20B_HUMAN Neutral Neutral
P06213 INSR_HUMAN Deleterious Deleterious
A2A368 MAGBG_HUMAN Neutral Neutral
P08034 CXB1_HUMAN Deleterious Deleterious
P10275 ANDR_HUMAN Deleterious Deleterious
Q6ZTK2 YP015_HUMAN Neutral Neutral
Q96Q77 CIB3_HUMAN Neutral Neutral
P13804 ETFA_HUMAN Deleterious Neutral
P30793 GCH1_HUMAN Deleterious Deleterious
P60484 PTEN_HUMAN Deleterious Deleterious
P63252 IRK2_HUMAN Deleterious Deleterious
P02452 CO1A1_HUMAN Neutral Deleterious
Q8TCI5 CA088_HUMAN Neutral Neutral
Q13253 NOGG_HUMAN Deleterious Deleterious
P42771 CD2A1_HUMAN Deleterious Deleterious
Q9H9A7 RMI1_HUMAN Neutral Neutral
Q29836 1B67_HUMAN Neutral Neutral
Q14966 ZN638_HUMAN Neutral Neutral
P25440 BRD2_HUMAN Neutral Neutral
O00255 MEN1_HUMAN Deleterious Deleterious
O76013 KRT36_HUMAN Neutral Neutral
P04637 P53_HUMAN Deleterious Deleterious
Q68DY1 ZN626_HUMAN Neutral Neutral
O75083 WDR1_HUMAN Neutral Neutral
P10828 THB_HUMAN Deleterious Deleterious
P01583 IL1A_HUMAN Neutral Neutral
Q9NYC9 DYH9_HUMAN Neutral Neutral
Q9HC29 NOD2_HUMAN Deleterious Deleterious
P02452 CO1A1_HUMAN Deleterious Deleterious
Q9UGM1 ACHA9_HUMAN Neutral Neutral
Q9HC29 NOD2_HUMAN Deleterious Deleterious
P19544 WT1_HUMAN Deleterious Deleterious
P35555 FBN1_HUMAN Deleterious Deleterious
P82279 CRUM1_HUMAN Deleterious Neutral
P78559 MAP1A_HUMAN Neutral Neutral
Q9H1E1 RNAS7_HUMAN Neutral Neutral
O43602 DCX_HUMAN Deleterious Deleterious
O15353 FOXN1_HUMAN Neutral Neutral
P35555 FBN1_HUMAN Deleterious Deleterious
Q5VY09 IER5_HUMAN Neutral Neutral
P20594 ANPRB_HUMAN Deleterious Neutral
Q9H339 O51B5_HUMAN Neutral Neutral
P49768 PSN1_HUMAN Deleterious Deleterious
O75923 DYSF_HUMAN Deleterious Neutral
O75369 FLNB_HUMAN Deleterious Deleterious
Q12866 MERTK_HUMAN Neutral Neutral
Q6P5W5 S39A4_HUMAN Deleterious Neutral
Q9UNA4 POLI_HUMAN Neutral Neutral
Q9UQQ2 SH2B3_HUMAN Neutral Neutral
Q969Q4 ARL11_HUMAN Neutral Neutral
Q15746 MYLK_HUMAN Neutral Neutral
P06280 AGAL_HUMAN Deleterious Deleterious
P52952 NKX25_HUMAN Deleterious Deleterious
O43511 S26A4_HUMAN Deleterious Deleterious
P00740 FA9_HUMAN Deleterious Deleterious
P35499 SCN4A_HUMAN Deleterious Deleterious
P40692 MLH1_HUMAN Deleterious Deleterious
Q9H0C3 TM117_HUMAN Neutral Neutral
Q8IWY9 CDAN1_HUMAN Deleterious Deleterious
Q5TBA9 FRY_HUMAN Neutral Neutral
Q96F05 CK024_HUMAN Neutral Neutral
O60218 AK1BA_HUMAN Neutral Neutral
Q9GZX7 AICDA_HUMAN Deleterious Deleterious
O75648 MTU1_HUMAN Neutral Neutral
Q6ZWL3 CP4V2_HUMAN Deleterious Deleterious
P54725 RD23A_HUMAN Neutral Neutral
P35527 K1C9_HUMAN Deleterious Deleterious
P49768 PSN1_HUMAN Deleterious Deleterious
P51582 P2RY4_HUMAN Neutral Neutral
P51787 KCNQ1_HUMAN Deleterious Deleterious
Q9NWS9 ZN446_HUMAN Neutral Neutral
P06280 AGAL_HUMAN Deleterious Deleterious
P22033 MUTA_HUMAN Deleterious Deleterious
P37287 PIGA_HUMAN Deleterious Deleterious
Q9ULD0 OGDHL_HUMAN Neutral Neutral
Q7Z442 PK1L2_HUMAN Neutral Neutral
Q9HCG8 CWC22_HUMAN Neutral Neutral
P07949 RET_HUMAN Deleterious Deleterious
P33897 ABCD1_HUMAN Deleterious Deleterious
Q14571 ITPR2_HUMAN Neutral Neutral
Q04446 GLGB_HUMAN Deleterious Neutral
P55017 S12A3_HUMAN Deleterious Deleterious
Q86UG4 SO6A1_HUMAN Neutral Neutral
P04090 REL2_HUMAN Neutral Neutral
P19429 TNNI3_HUMAN Deleterious Deleterious
P02452 CO1A1_HUMAN Deleterious Deleterious
P15822 ZEP1_HUMAN Neutral Neutral
P47989 XDH_HUMAN Neutral Neutral
Q09428 ABCC8_HUMAN Deleterious Deleterious
Q9UGN5 PARP2_HUMAN Neutral Neutral
P33897 ABCD1_HUMAN Deleterious Deleterious
P98161 PKD1_HUMAN Neutral Deleterious
Q96C45 ULK4_HUMAN Neutral Neutral
P00156 CYB_HUMAN Deleterious Neutral
P30793 GCH1_HUMAN Deleterious Deleterious
P57077 TAK1L_HUMAN Neutral Neutral
Q9NP59 S40A1_HUMAN Deleterious Neutral
P29965 CD40L_HUMAN Deleterious Deleterious
O43187 IRAK2_HUMAN Neutral Neutral
P49768 PSN1_HUMAN Deleterious Deleterious
P35670 ATP7B_HUMAN Deleterious Deleterious
P06241 FYN_HUMAN Neutral Neutral
Q9NU63 ZFP57_HUMAN Deleterious Neutral
P40692 MLH1_HUMAN Deleterious Deleterious
Q9BT22 ALG1_HUMAN Neutral Neutral
P00367 DHE3_HUMAN Deleterious Deleterious
Q8WVB6 CTF18_HUMAN Neutral Neutral
P42166 LAP2A_HUMAN Neutral Neutral
P55822 SH3BG_HUMAN Neutral Neutral
Q9UQ10 DHDH_HUMAN Neutral Neutral
P23560 BDNF_HUMAN Neutral Neutral
Q8TAT5 NEIL3_HUMAN Neutral Neutral
P01185 NEU2_HUMAN Deleterious Deleterious
P05121 PAI1_HUMAN Neutral Neutral
Q13888 TF2H2_HUMAN Neutral Neutral
Q92734 TFG_HUMAN Neutral Neutral
P59817 Z280A_HUMAN Neutral Neutral
Q86WI3 NLRC5_HUMAN Neutral Neutral
P54098 DPOG1_HUMAN Deleterious Deleterious
P04637 P53_HUMAN Deleterious Deleterious
Q07837 SLC31_HUMAN Deleterious Deleterious
P08100 OPSD_HUMAN Deleterious Deleterious
P04637 P53_HUMAN Deleterious Deleterious
Q6YHK3 CD109_HUMAN Neutral Neutral
P10275 ANDR_HUMAN Deleterious Deleterious
P33897 ABCD1_HUMAN Deleterious Deleterious
P16442 BGAT_HUMAN Neutral Neutral
P08603 CFAH_HUMAN Deleterious Neutral
P09848 LPH_HUMAN Neutral Deleterious
Q12809 KCNH2_HUMAN Deleterious Deleterious
O75443 TECTA_HUMAN Deleterious Deleterious
Q9Y345 SC6A5_HUMAN Deleterious Neutral
O15360 FANCA_HUMAN Deleterious Deleterious
P46019 KPB2_HUMAN Deleterious Deleterious
O76090 BEST1_HUMAN Deleterious Deleterious
P10275 ANDR_HUMAN Deleterious Deleterious
P40337 VHL_HUMAN Deleterious Deleterious
Q969G2 LHX4_HUMAN Neutral Neutral
Q8WZ42 TITIN_HUMAN Neutral Neutral
Q14191 WRN_HUMAN Neutral Neutral
Q9NRG7 D39U1_HUMAN Neutral Neutral
Q9H0R6 QRSL1_HUMAN Neutral Neutral
P21359 NF1_HUMAN Deleterious Deleterious
P02458 CO2A1_HUMAN Deleterious Deleterious
O95477 ABCA1_HUMAN Deleterious Deleterious
Q9UIG5 PS1C1_HUMAN Neutral Neutral
P0C0L5 CO4B_HUMAN Neutral Neutral
P59817 Z280A_HUMAN Neutral Neutral
Q9UNH5 CC14A_HUMAN Neutral Neutral
P30475 1B39_HUMAN Neutral Neutral
P30518 V2R_HUMAN Deleterious Deleterious
Q9Y608 LRRF2_HUMAN Neutral Neutral
P00395 COX1_HUMAN Deleterious Neutral
P00492 HPRT_HUMAN Deleterious Deleterious
P51787 KCNQ1_HUMAN Deleterious Deleterious
Q8WWZ1 IL1FA_HUMAN Neutral Neutral
Q14032 BAAT_HUMAN Neutral Neutral
P16070 CD44_HUMAN Neutral Neutral
Q12809 KCNH2_HUMAN Deleterious Deleterious
P15924 DESP_HUMAN Deleterious Neutral
P56202 CATW_HUMAN Neutral Neutral
P48637 GSHB_HUMAN Deleterious Deleterious
Q09428 ABCC8_HUMAN Deleterious Neutral
O76090 BEST1_HUMAN Deleterious Deleterious
P00451 FA8_HUMAN Deleterious Deleterious
A6NH00 OR2T8_HUMAN Neutral Neutral
P30154 2AAB_HUMAN Deleterious Deleterious
O96017 CHK2_HUMAN Deleterious Deleterious
Q9UG01 IF172_HUMAN Neutral Neutral
P22735 TGM1_HUMAN Deleterious Deleterious
P30510 1C14_HUMAN Neutral Neutral
P01889 1B07_HUMAN Neutral Neutral
Q8NGL1 OR5DI_HUMAN Neutral Neutral
P08100 OPSD_HUMAN Deleterious Deleterious
P02708 ACHA_HUMAN Deleterious Deleterious
P14679 TYRO_HUMAN Deleterious Neutral
P55017 S12A3_HUMAN Deleterious Deleterious
P21359 NF1_HUMAN Deleterious Deleterious
P01241 SOMA_HUMAN Deleterious Deleterious
P24394 IL4RA_HUMAN Neutral Neutral
Q15397 K0020_HUMAN Neutral Neutral
Q9NVE4 CCD87_HUMAN Neutral Neutral
P78363 ABCA4_HUMAN Deleterious Deleterious
P15289 ARSA_HUMAN Deleterious Deleterious
P20908 CO5A1_HUMAN Deleterious Deleterious
Q9H3D4 P63_HUMAN Deleterious Deleterious
Q02846 GUC2D_HUMAN Deleterious Neutral
P07686 HEXB_HUMAN Deleterious Neutral
Q92817 EVPL_HUMAN Neutral Neutral
O14920 IKKB_HUMAN Neutral Neutral
A4QMS7 CE049_HUMAN Neutral Neutral
Q04656 ATP7A_HUMAN Deleterious Deleterious
O95613 PCNT_HUMAN Neutral Neutral
P15927 RFA2_HUMAN Neutral Neutral
P38398 BRCA1_HUMAN Deleterious Deleterious
P30518 V2R_HUMAN Deleterious Deleterious
Q86WI1 PKHL1_HUMAN Neutral Neutral
P30613 KPYR_HUMAN Deleterious Deleterious
O43314 VIP2_HUMAN Neutral Neutral
P04637 P53_HUMAN Deleterious Deleterious
O75410 TACC1_HUMAN Neutral Neutral
P19544 WT1_HUMAN Deleterious Deleterious
P08F94 PKHD1_HUMAN Deleterious Deleterious
P60201 MYPR_HUMAN Deleterious Deleterious
P39019 RS19_HUMAN Deleterious Deleterious
Q9P286 PAK7_HUMAN Neutral Neutral
Q9P283 SEM5B_HUMAN Neutral Neutral
P51648 AL3A2_HUMAN Deleterious Deleterious
O76024 WFS1_HUMAN Deleterious Deleterious
Q9NZJ5 E2AK3_HUMAN Neutral Neutral
Q9UHG3 PCYOX_HUMAN Neutral Neutral
O00410 IPO5_HUMAN Neutral Neutral
Q9H251 CAD23_HUMAN Deleterious Deleterious
Q99944 EGFL8_HUMAN Neutral Neutral
Q9BQ52 RNZ2_HUMAN Neutral Deleterious
Q92777 SYN2_HUMAN Neutral Neutral
P54577 SYYC_HUMAN 0.5 Deleterious
P04637 P53_HUMAN Deleterious Deleterious
P25054 APC_HUMAN Deleterious Deleterious
O94854 K0754_HUMAN Neutral Neutral
Q5ZPR3 CD276_HUMAN Neutral Neutral
P01116 RASK_HUMAN Deleterious Deleterious
Q9H9A6 LRC40_HUMAN Neutral Neutral
P78527 PRKDC_HUMAN Neutral Neutral
P52701 MSH6_HUMAN Neutral Deleterious
P42773 CDN2C_HUMAN Deleterious Neutral
P59542 T2R48_HUMAN Neutral Neutral
P11168 GTR2_HUMAN Neutral Deleterious
O15360 FANCA_HUMAN Deleterious Deleterious
P22735 TGM1_HUMAN Deleterious Deleterious
Q8WX94 NALP7_HUMAN 0.5 Deleterious
O75610 LFTY1_HUMAN Neutral Neutral
P06213 INSR_HUMAN Deleterious Deleterious
P51587 BRCA2_HUMAN Deleterious Neutral
Q9NR63 CP26B_HUMAN Neutral Neutral
Q5THR3 EFCB6_HUMAN Neutral Neutral
Q06730 ZN33A_HUMAN Neutral Neutral
Q7Z713 ANR37_HUMAN Neutral Neutral
P23378 GCSP_HUMAN Deleterious Deleterious
P00740 FA9_HUMAN Deleterious Deleterious
P15289 ARSA_HUMAN Deleterious Deleterious
Q9NQG7 HPS4_HUMAN Neutral Neutral
P00156 CYB_HUMAN Neutral Neutral
Q8WZ42 TITIN_HUMAN Neutral Neutral
Q8TD31 CCHCR_HUMAN Neutral Neutral
Q9HCN3 TMM8A_HUMAN Neutral Neutral
P22314 UBA1_HUMAN Neutral Deleterious
Q9H7D0 DOCK5_HUMAN Neutral Neutral
P11509 CP2A6_HUMAN Neutral Neutral
Q02383 SEMG2_HUMAN Neutral Neutral
Q9Y253 POLH_HUMAN Neutral Deleterious
O75444 MAF_HUMAN Neutral Deleterious
Q9H251 CAD23_HUMAN Deleterious Deleterious
P04626 ERBB2_HUMAN Neutral Neutral
P43246 MSH2_HUMAN Deleterious Neutral
P32004 L1CAM_HUMAN Deleterious Deleterious
P53420 CO4A4_HUMAN Deleterious Deleterious
Q9NST1 PLPL3_HUMAN Neutral Neutral
Q13438 OS9_HUMAN Neutral Neutral
P41180 CASR_HUMAN Deleterious Deleterious
P18887 XRCC1_HUMAN Neutral Neutral
P11362 FGFR1_HUMAN Deleterious Deleterious
Q8NGY1 O10Z1_HUMAN Neutral Neutral
P19099 C11B2_HUMAN Deleterious Neutral
Q9Y615 ACL7A_HUMAN Neutral Neutral
P21266 GSTM1_HUMAN Neutral Neutral
P12524 MYCL1_HUMAN Neutral Neutral
Q9Y2U8 MAN1_HUMAN Neutral Neutral
Q9HC29 NOD2_HUMAN Deleterious Deleterious
Q9UFD9 RIM3A_HUMAN Neutral Neutral
P20807 CAN3_HUMAN Deleterious Neutral
P08581 MET_HUMAN Deleterious Deleterious
Q69YN2 C19L1_HUMAN Neutral Neutral
Q6P9H5 GIMA6_HUMAN Neutral Neutral
P02787 TRFE_HUMAN Neutral Neutral
P18433 PTPRA_HUMAN Neutral Neutral
P13765 2B11_HUMAN Neutral Neutral
P00748 FA12_HUMAN Deleterious Deleterious
Q13535 ATR_HUMAN Neutral Neutral
P04180 LCAT_HUMAN Deleterious Deleterious
Q92834 RPGR_HUMAN Deleterious Deleterious
Q9NVU7 SDA1_HUMAN Neutral Neutral
O15347 HMGB3_HUMAN Neutral Neutral
Q8WTQ7 GRK7_HUMAN Neutral Neutral
Q68CQ1 CA175_HUMAN Neutral Neutral
P04637 P53_HUMAN Deleterious Deleterious
Q16678 CP1A2_HUMAN Neutral Neutral
Q9P2J2 TUTLA_HUMAN Neutral Neutral
P54368 OAZ1_HUMAN Neutral Neutral
Q9BUR4 TCAB1_HUMAN Neutral Neutral
P35555 FBN1_HUMAN Deleterious Deleterious
Q14896 MYPC3_HUMAN Deleterious Deleterious
Q92947 GCDH_HUMAN Deleterious Deleterious
Q8TDY8 IGDC4_HUMAN Neutral Neutral
Q8TBZ0 CC110_HUMAN Neutral Neutral
P23942 PRPH2_HUMAN Deleterious Deleterious
P05543 THBG_HUMAN Deleterious Deleterious
Q9H6U8 ALG9_HUMAN Neutral Neutral
P04155 TFF1_HUMAN Neutral Deleterious
O95969 SG1D2_HUMAN Neutral Neutral
P42685 FRK_HUMAN Neutral Neutral
Q8WZ42 TITIN_HUMAN Neutral Neutral
P49747 COMP_HUMAN Deleterious Deleterious
P04637 P53_HUMAN Deleterious Deleterious
P02533 K1C14_HUMAN Deleterious Deleterious
Q9P243 ZFAT_HUMAN Neutral Neutral
P22304 IDS_HUMAN Deleterious Deleterious
Q09428 ABCC8_HUMAN Deleterious Neutral
Q8N205 CS046_HUMAN Neutral Neutral
P38398 BRCA1_HUMAN Deleterious Neutral
P00736 C1R_HUMAN Neutral Neutral
P39019 RS19_HUMAN Deleterious Deleterious
Q6KC79 NIPBL_HUMAN Deleterious Neutral
P36551 HEM6_HUMAN Deleterious Deleterious
Q96LB3 IFT74_HUMAN Neutral Neutral
P50990 TCPQ_HUMAN Neutral Neutral
P22735 TGM1_HUMAN Deleterious Deleterious
P21817 RYR1_HUMAN Deleterious Deleterious
Q5T655 CC147_HUMAN Neutral Neutral
P19438 TNR1A_HUMAN Deleterious Deleterious
Q9BYJ0 FGFP2_HUMAN Neutral Neutral
P00451 FA8_HUMAN Deleterious Deleterious
P13746 1A11_HUMAN Neutral Neutral
P00451 FA8_HUMAN Deleterious Deleterious
Q13753 LAMC2_HUMAN Neutral Neutral
Q9NS23 RASF1_HUMAN Neutral Neutral
P41597 CCR2_HUMAN Neutral Neutral
P14678 RSMB_HUMAN Neutral Neutral
P00451 FA8_HUMAN Deleterious Deleterious
P11511 CP19A_HUMAN Neutral Deleterious
P07902 GALT_HUMAN Deleterious Deleterious
Q14767 LTBP2_HUMAN Neutral Neutral
P43246 MSH2_HUMAN Deleterious Deleterious
P49736 MCM2_HUMAN Neutral Neutral
Q92838 EDA_HUMAN Deleterious Deleterious
P08514 ITA2B_HUMAN Deleterious Deleterious
P12883 MYH7_HUMAN Deleterious Deleterious
Q9HC21 TPC_HUMAN Neutral Deleterious
P57078 RIPK4_HUMAN Neutral Neutral
Q8N3D4 EH1L1_HUMAN Neutral Neutral
P53634 CATC_HUMAN Deleterious Deleterious
P08100 OPSD_HUMAN Deleterious Deleterious
Q8WZ42 TITIN_HUMAN Neutral Neutral
Q6VMQ6 MCAF1_HUMAN Neutral Neutral
Q14997 PSME4_HUMAN Neutral Neutral
Q14524 SCN5A_HUMAN Deleterious Deleterious
Q8TEK3 DOT1L_HUMAN Neutral Neutral
Q8N4A0 GALT4_HUMAN Neutral Neutral
P40337 VHL_HUMAN Deleterious Neutral
P98196 AT11A_HUMAN Neutral Neutral
Q04671 P_HUMAN Deleterious Deleterious
Q68DV7 RNF43_HUMAN Neutral Neutral
O14965 STK6_HUMAN Neutral Neutral
O14983 AT2A1_HUMAN Neutral Deleterious
Q68D86 C102B_HUMAN Neutral Neutral
P35670 ATP7B_HUMAN Deleterious Deleterious
Q8N3K9 CMYA5_HUMAN Neutral Neutral
Q9H8W5 TRI45_HUMAN Neutral Neutral
Q9NXG0 CNTLN_HUMAN Neutral Neutral
P10253 LYAG_HUMAN Deleterious Deleterious
P51587 BRCA2_HUMAN Neutral Neutral
P21817 RYR1_HUMAN Deleterious Deleterious
P43246 MSH2_HUMAN Deleterious Deleterious
P10415 BCL2_HUMAN Deleterious Neutral
P00966 ASSY_HUMAN Deleterious Deleterious
P63092 GNAS2_HUMAN Deleterious Deleterious
P60484 PTEN_HUMAN Deleterious Deleterious
P11488 GNAT1_HUMAN Neutral Deleterious
P41181 AQP2_HUMAN Deleterious Deleterious
Q8N3K9 CMYA5_HUMAN Neutral Neutral
P25445 TNR6_HUMAN Deleterious Deleterious
P17019 ZN708_HUMAN Neutral Neutral
Q9Y2L5 TRS85_HUMAN Neutral Neutral
P35916 VGFR3_HUMAN Neutral Neutral
Q6U949 IG2AS_HUMAN Neutral Neutral
P29323 EPHB2_HUMAN Deleterious Neutral
P04637 P53_HUMAN Deleterious Deleterious
Q3BBV0 NBPF1_HUMAN Neutral Neutral
Q8TE73 DYH5_HUMAN Neutral Neutral
Q9UMW8 UBP18_HUMAN Neutral Neutral
P06133 UD2B4_HUMAN Neutral Neutral
P08100 OPSD_HUMAN Deleterious Deleterious
Q29980 1C04_HUMAN Neutral Neutral
Q9H0M5 ZN700_HUMAN Neutral Neutral
P02452 CO1A1_HUMAN Deleterious Deleterious
O15021 MAST4_HUMAN Neutral Neutral
P22304 IDS_HUMAN Deleterious Deleterious
O76090 BEST1_HUMAN Deleterious Deleterious
P04637 P53_HUMAN Deleterious Deleterious
P36507 MP2K2_HUMAN Deleterious Deleterious
P00740 FA9_HUMAN Deleterious Deleterious
O75923 DYSF_HUMAN Deleterious Deleterious
P28715 ERCC5_HUMAN Neutral Neutral
P35670 ATP7B_HUMAN Deleterious Deleterious
O15061 SYNEM_HUMAN Neutral Neutral
P33897 ABCD1_HUMAN Deleterious Deleterious
O75096 LRP4_HUMAN Neutral Neutral
P78363 ABCA4_HUMAN Deleterious Deleterious
Q8WZ42 TITIN_HUMAN Neutral Neutral
P29597 TYK2_HUMAN Neutral Neutral
Q13569 TDG_HUMAN Neutral Neutral
P18084 ITB5_HUMAN Neutral Neutral
P25445 TNR6_HUMAN Deleterious Deleterious
Q8WZ42 TITIN_HUMAN Neutral Neutral
Q96S38 KS6C1_HUMAN Neutral Neutral
Q86SQ6 GP123_HUMAN Neutral Neutral
P10721 KIT_HUMAN Deleterious Deleterious
O43602 DCX_HUMAN Deleterious Deleterious
Q9UMD9 COHA1_HUMAN Neutral Deleterious
O95342 ABCBB_HUMAN Deleterious Deleterious
O60220 TIM8A_HUMAN Neutral Deleterious
Q14562 DHX8_HUMAN Neutral Neutral
P12882 MYH1_HUMAN Neutral Neutral
Q86WI1 PKHL1_HUMAN Neutral Neutral
Q16696 CP2AD_HUMAN Neutral Neutral
Q99518 FMO2_HUMAN Neutral Neutral
Q8IWI9 MGAP_HUMAN Neutral Neutral
P35670 ATP7B_HUMAN Deleterious Deleterious
Q8NFT2 STEA2_HUMAN Neutral Neutral
Q5VT25 MRCKA_HUMAN Neutral Neutral
P10635 CP2D6_HUMAN Neutral Neutral
O76024 WFS1_HUMAN Deleterious Neutral
O60494 CUBN_HUMAN Neutral Neutral
Q8WZ42 TITIN_HUMAN Neutral Neutral
P06276 CHLE_HUMAN Deleterious Deleterious
P22304 IDS_HUMAN Deleterious Deleterious
P34059 GALNS_HUMAN Deleterious Deleterious
P04637 P53_HUMAN Deleterious Deleterious
P52569 CTR2_HUMAN Neutral Neutral
P21817 RYR1_HUMAN Deleterious Deleterious
Q71H61 ILDR2_HUMAN Neutral Neutral
P30307 MPIP3_HUMAN Neutral Neutral
P78524 ST5_HUMAN Neutral Neutral
Q8N831 TSYL6_HUMAN Neutral Neutral
Q53T94 TAF1B_HUMAN Neutral Neutral
Q8NFA0 UBP32_HUMAN Neutral Neutral
P15289 ARSA_HUMAN Deleterious Deleterious
O15245 S22A1_HUMAN Neutral Neutral
A6NES4 YB046_HUMAN Neutral Neutral
Q9UBD5 ORC3_HUMAN Neutral Neutral
P01912 HB2B_HUMAN Neutral Neutral
P00439 PH4H_HUMAN Deleterious Deleterious
Q15751 HERC1_HUMAN Neutral Neutral
P12259 FA5_HUMAN Neutral Deleterious
Q96L96 ALPK3_HUMAN Neutral Neutral
P30154 2AAB_HUMAN Deleterious Deleterious
Q9BPW4 APOL4_HUMAN Neutral Neutral
Q8NF91 SYNE1_HUMAN Neutral Neutral
Q96M29 TEKT5_HUMAN Neutral Neutral
Q92561 PHYIP_HUMAN Neutral Neutral
P02766 TTHY_HUMAN Deleterious Neutral
P08397 HEM3_HUMAN Deleterious Deleterious
P25024 CXCR1_HUMAN Neutral Neutral
P34059 GALNS_HUMAN Deleterious Deleterious
Q9H939 PPIP2_HUMAN Neutral Neutral
Q9UM47 NOTC3_HUMAN Deleterious Deleterious
P16435 NCPR_HUMAN Neutral Deleterious
Q92889 XPF_HUMAN Neutral Neutral
Q8WWZ3 EDAD_HUMAN Neutral Deleterious
Q15049 MLC1_HUMAN Deleterious Deleterious
Q9UI10 EI2BD_HUMAN Neutral Deleterious
P49815 TSC2_HUMAN Deleterious Deleterious
Q5M9Q1 NKAPL_HUMAN Neutral Neutral
O15072 ATS3_HUMAN Neutral Neutral
Q7RTR8 T2R42_HUMAN Neutral Neutral
Q9NP61 ARFG3_HUMAN Neutral Neutral
P06401 PRGR_HUMAN Neutral Neutral
P35579 MYH9_HUMAN Deleterious Deleterious
Q8WZ42 TITIN_HUMAN Neutral Neutral
O60858 TRI13_HUMAN Neutral Neutral
Q92834 RPGR_HUMAN Deleterious Deleterious
O75558 STX11_HUMAN Neutral Neutral
P26439 3BHS2_HUMAN Deleterious Deleterious
Q6IBS0 TWF2_HUMAN Neutral Neutral
O95452 CXB6_HUMAN Deleterious Deleterious
P07225 PROS_HUMAN Deleterious Neutral
P21817 RYR1_HUMAN Deleterious Deleterious
Q9BWV1 BOC_HUMAN Neutral Neutral
Q9UNZ5 L10K_HUMAN Neutral Neutral
Q13315 ATM_HUMAN Deleterious Deleterious
O75325 LRRN2_HUMAN Neutral Neutral
O14522 PTPRT_HUMAN Deleterious Deleterious
P05549 AP2A_HUMAN Deleterious Deleterious
P84074 HPCA_HUMAN Neutral Neutral
P38935 SMBP2_HUMAN Deleterious Deleterious
P51956 NEK3_HUMAN Neutral Neutral
Q13873 BMPR2_HUMAN Deleterious Deleterious
O15537 XLRS1_HUMAN Deleterious Deleterious
P35555 FBN1_HUMAN Deleterious Deleterious
P22033 MUTA_HUMAN Deleterious Deleterious
P08686 CP21A_HUMAN Deleterious Deleterious
P51801 CLCKB_HUMAN Neutral Deleterious
O95528 GTR10_HUMAN Neutral Deleterious
Q9BW04 SARG_HUMAN Neutral Neutral
O75923 DYSF_HUMAN Deleterious Deleterious
O95409 ZIC2_HUMAN Deleterious Deleterious
P52746 ZN142_HUMAN Neutral Neutral
P08397 HEM3_HUMAN Deleterious Deleterious
P35555 FBN1_HUMAN Deleterious Deleterious
Q5JZY3 EPHAA_HUMAN Neutral Neutral
P00451 FA8_HUMAN Deleterious Deleterious
P37173 TGFR2_HUMAN Deleterious Deleterious
Q05066 SRY_HUMAN Deleterious Deleterious
Q9BXJ7 AMNLS_HUMAN Neutral Deleterious
P42771 CD2A1_HUMAN Deleterious Deleterious
P12883 MYH7_HUMAN Deleterious Deleterious
Q8N655 CJ012_HUMAN Neutral Neutral
P15289 ARSA_HUMAN Deleterious Deleterious
P23942 PRPH2_HUMAN Deleterious Deleterious
Q8TE73 DYH5_HUMAN Neutral Deleterious
Q86WV6 TM173_HUMAN Neutral Neutral
Q9HBA0 TRPV4_HUMAN 0.5 Neutral
P00740 FA9_HUMAN Deleterious Deleterious
P13569 CFTR_HUMAN Deleterious Deleterious
P41180 CASR_HUMAN Deleterious Deleterious
P19099 C11B2_HUMAN Deleterious Deleterious
P35913 PDE6B_HUMAN Deleterious Deleterious
Q5VYJ5 CJ112_HUMAN Neutral Neutral
Q04760 LGUL_HUMAN Neutral Neutral
P07225 PROS_HUMAN Deleterious Deleterious
Q12802 AKP13_HUMAN Neutral Neutral
Q01718 ACTHR_HUMAN Deleterious Deleterious
P22830 HEMH_HUMAN Deleterious Deleterious
P29400 CO4A5_HUMAN Deleterious Deleterious
P05166 PCCB_HUMAN Deleterious Deleterious
P43034 LIS1_HUMAN Deleterious Deleterious
P49748 ACADV_HUMAN Deleterious Deleterious
Q92911 SC5A5_HUMAN Deleterious Neutral
Q13315 ATM_HUMAN Neutral Neutral
Q04446 GLGB_HUMAN Deleterious Deleterious
O00566 MPP10_HUMAN Neutral Neutral
Q15149 PLEC1_HUMAN Neutral Neutral
P51841 GUC2F_HUMAN Neutral Neutral
Q9Y623 MYH4_HUMAN Neutral Neutral
P06865 HEXA_HUMAN Deleterious Deleterious
O14841 OPLA_HUMAN Neutral Neutral
O75339 CILP1_HUMAN Neutral Neutral
Q9H4M7 PKHA4_HUMAN Neutral Neutral
P00505 AATM_HUMAN Neutral Neutral
P12883 MYH7_HUMAN Deleterious Deleterious
Q9UJY4 GGA2_HUMAN Neutral Neutral
Q15155 NOMO1_HUMAN Neutral Neutral
Q5T442 CXG2_HUMAN Deleterious Deleterious
Q8N6M0 OTU6B_HUMAN Neutral Neutral
Q16678 CP1B1_HUMAN Deleterious Deleterious
P29400 CO4A5_HUMAN Deleterious Deleterious
Q13510 ASAH1_HUMAN Deleterious Deleterious
P35555 FBN1_HUMAN Deleterious Deleterious
Q14031 CO4A6_HUMAN Neutral Neutral
O75822 EIF3J_HUMAN Neutral Neutral
Q9UQ72 PSG11_HUMAN Neutral Neutral
P35499 SCN4A_HUMAN Deleterious Deleterious
P07225 PROS_HUMAN Deleterious Deleterious
O94885 SASH1_HUMAN Neutral Neutral
P51787 KCNQ1_HUMAN Deleterious Deleterious
P04637 P53_HUMAN Deleterious Deleterious
O60880 SH21A_HUMAN Deleterious Deleterious
O76090 BEST1_HUMAN Deleterious Deleterious
P08603 CFAH_HUMAN Deleterious Deleterious
P38398 BRCA1_HUMAN Deleterious Deleterious
Q8TCU3 S7A13_HUMAN Neutral Neutral
P05093 CP17A_HUMAN Deleterious Deleterious
Q8WWZ7 ABCA5_HUMAN Neutral Neutral
P14679 TYRO_HUMAN Deleterious Deleterious
P21359 NF1_HUMAN Deleterious Deleterious
Q9NPJ1 MKKS_HUMAN Deleterious Deleterious
P30613 KPYR_HUMAN Deleterious Deleterious
P02749 APOH_HUMAN Neutral Neutral
P01130 LDLR_HUMAN Deleterious Deleterious
P23945 FSHR_HUMAN Deleterious Deleterious
P52701 MSH6_HUMAN Neutral Neutral
P40692 MLH1_HUMAN Deleterious Neutral
Q8N1E6 FXL14_HUMAN Neutral Neutral
Q8N412 CD037_HUMAN Neutral Neutral
O43511 S26A4_HUMAN Deleterious Deleterious
P17787 ACHB2_HUMAN Deleterious Deleterious
Q8N752 KC1AL_HUMAN Neutral Neutral
P30793 GCH1_HUMAN Deleterious Deleterious
Q8NGX0 O11L1_HUMAN Neutral Neutral
P16442 BGAT_HUMAN Neutral Neutral
P51688 SPHM_HUMAN Deleterious Deleterious
Q9UK61 CC063_HUMAN Neutral Neutral
O60663 LMX1B_HUMAN Deleterious Deleterious
Q16678 CP1B1_HUMAN Deleterious Neutral
A6QL63 BTBDB_HUMAN Neutral Neutral
P01130 LDLR_HUMAN Deleterious Deleterious
Q99697 PITX2_HUMAN Deleterious Deleterious
Q8NCL8 TM116_HUMAN Neutral Neutral
Q9NQZ2 SAS10_HUMAN Neutral Neutral
Q9UKY0 PRND_HUMAN Neutral Neutral
P21918 DRD5_HUMAN Neutral Neutral
Q96FB5 CA066_HUMAN Neutral Neutral
P55084 ECHB_HUMAN Deleterious Deleterious
Q8IXB3 TUSC5_HUMAN Neutral Neutral
P50225 ST1A1_HUMAN Neutral Neutral
P35499 SCN4A_HUMAN Deleterious Deleterious
Q8N1G0 ZN687_HUMAN Neutral Neutral
A2CJ06 DYTN_HUMAN Neutral Neutral
Q14896 MYPC3_HUMAN Deleterious Deleterious
P04637 P53_HUMAN Deleterious Deleterious
P54132 BLM_HUMAN Deleterious Deleterious
P52333 JAK3_HUMAN Deleterious Neutral
Q9UBP0 SPAST_HUMAN Deleterious Deleterious
Q8TDU9 RL3R2_HUMAN Neutral Neutral
Q9UHC1 MLH3_HUMAN Neutral Neutral
Q5JR12 PPM1J_HUMAN Neutral Neutral
P06280 AGAL_HUMAN Deleterious Deleterious
Q6UWY5 OLFL1_HUMAN Neutral Neutral
P24723 KPCL_HUMAN Neutral Neutral
Q9UMN6 MLL4_HUMAN Neutral Neutral
P50281 MMP14_HUMAN Neutral Neutral
Q92947 GCDH_HUMAN Neutral Deleterious
Q99456 K1C12_HUMAN Deleterious Deleterious
Q8WZ42 TITIN_HUMAN Neutral Neutral
O15021 MAST4_HUMAN Neutral Neutral
P29400 CO4A5_HUMAN Deleterious Deleterious
Q14896 MYPC3_HUMAN Deleterious Deleterious
Q9UJX2 CDC23_HUMAN Neutral Neutral
P13569 CFTR_HUMAN Deleterious Deleterious
P78363 ABCA4_HUMAN Deleterious Neutral
P51688 SPHM_HUMAN Deleterious Deleterious
O75445 USH2A_HUMAN Deleterious Neutral
Q99944 EGFL8_HUMAN Neutral Neutral
Q15049 MLC1_HUMAN Deleterious Deleterious
P59047 NALP5_HUMAN Neutral Neutral
P06132 DCUP_HUMAN Deleterious Deleterious
Q13093 PAFA_HUMAN Neutral Neutral
P42898 MTHR_HUMAN Deleterious Deleterious
O75683 SURF6_HUMAN Neutral Neutral
P22607 FGFR3_HUMAN Deleterious Deleterious
O43683 BUB1_HUMAN Neutral Deleterious
P38398 BRCA1_HUMAN Neutral Neutral
P35670 ATP7B_HUMAN Deleterious Deleterious
Q9UBY8 CLN8_HUMAN Deleterious Deleterious
Q13085 ACACA_HUMAN Neutral Neutral
Q6VVB1 NHLC1_HUMAN Deleterious Deleterious
P16615 AT2A2_HUMAN Deleterious Deleterious
P49815 TSC2_HUMAN Neutral Deleterious
P47881 OR3A1_HUMAN Neutral Neutral
P20823 HNF1A_HUMAN Deleterious Deleterious
P10523 ARRS_HUMAN Neutral Neutral
P34059 GALNS_HUMAN Deleterious Deleterious
Q6NUM9 RETST_HUMAN Neutral Neutral
P53634 CATC_HUMAN Deleterious Deleterious
Q07864 DPOE1_HUMAN Neutral Neutral
Q17R60 IMPG1_HUMAN Neutral Neutral
Q5VWN6 CJ018_HUMAN Neutral Neutral
Q8NCT1 ARRD4_HUMAN Neutral Neutral
Q5GFL6 VWA2_HUMAN Neutral Neutral
Q86WI3 NLRC5_HUMAN Neutral Neutral
P22304 IDS_HUMAN Deleterious Deleterious
P10253 LYAG_HUMAN Deleterious Deleterious
Q8WZ42 TITIN_HUMAN Neutral Neutral
P01130 LDLR_HUMAN Deleterious Deleterious
Q8NEP3 LRC50_HUMAN Neutral Neutral
Q8NDW8 TT21A_HUMAN Neutral Neutral
P08100 OPSD_HUMAN Deleterious Deleterious
Q99489 OXDD_HUMAN Neutral Neutral
Q00266 METK1_HUMAN Deleterious Deleterious
P34059 GALNS_HUMAN Deleterious Deleterious
P78324 SHPS1_HUMAN Neutral Neutral
P10746 HEM4_HUMAN Deleterious Deleterious
Q6V1P9 PCD23_HUMAN Neutral Neutral
P05166 PCCB_HUMAN Deleterious Deleterious
P78504 JAG1_HUMAN Deleterious Deleterious
P07902 GALT_HUMAN Deleterious Deleterious
Q92932 PTPR2_HUMAN Neutral Neutral
A2VEC9 SSPO_HUMAN Neutral Neutral
O00222 GRM8_HUMAN Neutral Neutral
P20823 HNF1A_HUMAN Deleterious Deleterious
Q9P2H0 K1377_HUMAN Neutral Neutral
P35555 FBN1_HUMAN Deleterious Deleterious
Q8IYT3 CF097_HUMAN Neutral Neutral
P82251 BAT1_HUMAN Deleterious Deleterious
P30793 GCH1_HUMAN Deleterious Deleterious
O00238 BMR1B_HUMAN Neutral Neutral
P16109 LYAM3_HUMAN Neutral Neutral
P54277 PMS1_HUMAN Neutral Neutral
P58012 FOXL2_HUMAN Deleterious Deleterious
P03915 NU5M_HUMAN Neutral Deleterious
Q8TAA9 VANG1_HUMAN Neutral Deleterious
Q7KZN9 COX15_HUMAN 0.5 Deleterious
P55008 AIF1_HUMAN Neutral Neutral
P22309 UD11_HUMAN Deleterious Deleterious
Q8IYV9 IZUM1_HUMAN Neutral Neutral
Q13873 BMPR2_HUMAN Deleterious Deleterious
P42771 CD2A1_HUMAN Deleterious Deleterious
P00439 PH4H_HUMAN Deleterious Deleterious
O00255 MEN1_HUMAN Deleterious Deleterious
Q5SXM2 SNPC4_HUMAN Neutral Neutral
Q9UKZ4 TEN1_HUMAN Neutral Neutral
P04637 P53_HUMAN Deleterious Deleterious
P08F94 PKHD1_HUMAN Deleterious Deleterious
P16662 UD2B7_HUMAN Neutral Neutral
P01258 CALC_HUMAN Neutral Neutral
Q8NHU6 TDRD7_HUMAN Neutral Neutral
Q6AWC2 WWC2_HUMAN Neutral Neutral
Q96S38 KS6C1_HUMAN Neutral Neutral
P60484 PTEN_HUMAN Deleterious Deleterious
P02545 LMNA_HUMAN Deleterious Deleterious
Q9HCM1 CL035_HUMAN Neutral Neutral
P00740 FA9_HUMAN Deleterious Deleterious
Q03692 COAA1_HUMAN Deleterious Deleterious
Q9BX63 FANCJ_HUMAN Neutral Neutral
P04062 GLCM_HUMAN Deleterious Deleterious
Q14749 GNMT_HUMAN Deleterious Deleterious
Q8NBK3 SUMF1_HUMAN Deleterious Deleterious
P19634 SL9A1_HUMAN Neutral Neutral
P21217 FUT3_HUMAN Neutral Neutral
Q5H8C1 FREM1_HUMAN Neutral Neutral
O43933 PEX1_HUMAN Deleterious Deleterious
P98161 PKD1_HUMAN Deleterious Deleterious
P52333 JAK3_HUMAN Deleterious Deleterious
P42771 CD2A1_HUMAN Deleterious Neutral
P30793 GCH1_HUMAN Deleterious Deleterious
P14679 TYRO_HUMAN Deleterious Deleterious
Q15020 SART3_HUMAN Neutral Deleterious
P07225 PROS_HUMAN Deleterious Deleterious
Q86U06 RBM23_HUMAN Neutral Neutral
P01008 ANT3_HUMAN Deleterious Deleterious
P54098 DPOG1_HUMAN Deleterious Deleterious
P06756 ITAV_HUMAN Neutral Neutral
Q6PEY0 CXB7_HUMAN Neutral Neutral
P41217 OX2G_HUMAN Neutral Neutral
Q8IU80 TMPS6_HUMAN Neutral Neutral
Q9H0M4 ZCPW1_HUMAN Neutral Neutral
P20062 TCO2_HUMAN Neutral Neutral
Q14695 K0087_HUMAN Neutral Neutral
P06865 HEXA_HUMAN Deleterious Deleterious
O43819 SCO2_HUMAN Deleterious Neutral
O75602 SPAG6_HUMAN Neutral Neutral
P10275 ANDR_HUMAN Deleterious Deleterious
Q9NP97 DLRB1_HUMAN Neutral Neutral
P11686 PSPC_HUMAN Deleterious Deleterious
O15151 MDM4_HUMAN Neutral Neutral
P02461 CO3A1_HUMAN Deleterious Deleterious
P49019 G109B_HUMAN Neutral Neutral
P30518 V2R_HUMAN Deleterious Deleterious
Q53GD3 CTL4_HUMAN Neutral Neutral
P43246 MSH2_HUMAN Deleterious Neutral
P80365 DHI2_HUMAN Deleterious Deleterious
Q96NA2 RILP_HUMAN Neutral Neutral
Q5FVE4 ACBG2_HUMAN Neutral Neutral
P16615 AT2A2_HUMAN Deleterious Deleterious
P11465 PSG2_HUMAN Neutral Neutral
P04629 NTRK1_HUMAN Neutral Deleterious
P23760 PAX3_HUMAN Deleterious Deleterious
P22304 IDS_HUMAN Deleterious Deleterious
P37023 ACVL1_HUMAN Deleterious Deleterious
P25054 APC_HUMAN Deleterious Deleterious
P07477 TRY1_HUMAN Deleterious Deleterious
Q86TB3 ALPK2_HUMAN Neutral Neutral
Q02833 RASF7_HUMAN Neutral Neutral
P19544 WT1_HUMAN Deleterious Deleterious
O95201 ZN205_HUMAN Neutral Neutral
P46734 MP2K3_HUMAN Neutral Neutral
P31040 DHSA_HUMAN Deleterious Deleterious
Q96GX5 MASTL_HUMAN Neutral Neutral
Q9HBG4 VPP4_HUMAN Deleterious Deleterious
Q9Y2G4 ANKR6_HUMAN Neutral Neutral
Q9Y6Q2 STON1_HUMAN Neutral Neutral
P08236 BGLR_HUMAN Deleterious Deleterious
P0C263 SBK2_HUMAN Neutral Neutral
Q04771 ACVR1_HUMAN Deleterious Neutral
P49768 PSN1_HUMAN Deleterious Deleterious
Q16568 CART_HUMAN Neutral Neutral
P33897 ABCD1_HUMAN Deleterious Deleterious
P20036 HA2Q_HUMAN Neutral Neutral
P21359 NF1_HUMAN Deleterious Deleterious
P24043 LAMA2_HUMAN Neutral Neutral
Q04844 ACHE_HUMAN Deleterious Deleterious
P08034 CXB1_HUMAN Deleterious Deleterious
P08397 HEM3_HUMAN Deleterious Deleterious
Q8NGS8 O13C5_HUMAN Neutral Neutral
P30154 2AAB_HUMAN Deleterious Deleterious
P40692 MLH1_HUMAN Deleterious Deleterious
P35555 FBN1_HUMAN Deleterious Deleterious
P29400 CO4A5_HUMAN Deleterious Deleterious
P16435 NCPR_HUMAN Deleterious Deleterious
P06239 LCK_HUMAN Deleterious Deleterious
Q99758 ABCA3_HUMAN Deleterious Neutral
P32004 L1CAM_HUMAN Deleterious Deleterious
Q02388 CO7A1_HUMAN Deleterious Deleterious
Q99697 PITX2_HUMAN Deleterious Deleterious
O00255 MEN1_HUMAN Deleterious Deleterious
P10275 ANDR_HUMAN Deleterious Deleterious
P21953 ODBB_HUMAN Deleterious Deleterious
Q9NNZ6 PRM3_HUMAN Neutral Neutral
P14651 HXB3_HUMAN Neutral Neutral
P51608 MECP2_HUMAN Deleterious Deleterious
P21359 NF1_HUMAN Deleterious Deleterious
Q01432 AMPD3_HUMAN Deleterious Deleterious
Q6PJ69 TRI65_HUMAN Neutral Neutral
Q5JPB2 ZN831_HUMAN Neutral Neutral
Q86UX6 ST32C_HUMAN Neutral Neutral
P00390 GSHR_HUMAN Neutral Neutral
P53667 LIMK1_HUMAN Neutral Neutral
P08603 CFAH_HUMAN Deleterious Deleterious
Q9NWY4 CD027_HUMAN Neutral Neutral
Q9UN88 GBRT_HUMAN Neutral Neutral
P07320 CRGD_HUMAN Deleterious Deleterious
P13942 COBA2_HUMAN Deleterious Deleterious
O00522 KRIT1_HUMAN Neutral Deleterious
O15553 MEFV_HUMAN Deleterious Deleterious
Q06187 BTK_HUMAN Deleterious Deleterious
Q9UMD9 COHA1_HUMAN Neutral Deleterious
O75155 CAND2_HUMAN Neutral Neutral
Q9BXB7 SPT16_HUMAN Neutral Neutral
P35556 FBN2_HUMAN Deleterious Neutral
P98172 EFNB1_HUMAN Deleterious Deleterious
P08514 ITA2B_HUMAN Deleterious Deleterious
P04626 ERBB2_HUMAN Neutral Neutral
Q9H251 CAD23_HUMAN Deleterious Neutral
P49638 TTPA_HUMAN Deleterious Deleterious
P13569 CFTR_HUMAN Deleterious Deleterious
P33897 ABCD1_HUMAN Deleterious Deleterious
Q6P2Q9 PRP8_HUMAN Deleterious Neutral
Q9UBK8 MTRR_HUMAN Neutral Deleterious
P21108 PRPS3_HUMAN Deleterious Neutral
A8K2U0 A2ML1_HUMAN Neutral Neutral
O15118 NPC1_HUMAN Deleterious Deleterious
P78363 ABCA4_HUMAN Deleterious Neutral
Q7Z5Q5 DPOLN_HUMAN Neutral Neutral
Q6ZUJ8 BCAP_HUMAN Neutral Neutral
P19623 SPEE_HUMAN Neutral Neutral
P35523 CLCN1_HUMAN Deleterious Deleterious
P04637 P53_HUMAN Deleterious Deleterious
Q9BT88 SYT11_HUMAN Neutral Neutral
Q96NY9 MUS81_HUMAN Neutral Neutral
P02730 B3AT_HUMAN Neutral Neutral
Q8NH85 OR5R1_HUMAN Neutral Neutral
P30613 KPYR_HUMAN Deleterious Deleterious
Q8N4B4 FBX39_HUMAN Neutral Neutral
O75072 FKTN_HUMAN Deleterious Deleterious
P51648 AL3A2_HUMAN Deleterious Deleterious
O95450 ATS2_HUMAN Neutral Neutral
A6NFN9 CC016_HUMAN Neutral Neutral
O15320 CTGE5_HUMAN Neutral Neutral
Q13464 ROCK1_HUMAN Neutral Neutral
Q6ZWK6 TM11F_HUMAN Neutral Neutral
P08603 CFAH_HUMAN Deleterious Deleterious
P29965 CD40L_HUMAN Deleterious Deleterious
Q8NEH6 MNS1_HUMAN Neutral Neutral
Q16548 B2LA1_HUMAN Neutral Neutral
P11168 GTR2_HUMAN Deleterious Deleterious
Q15025 TNIP1_HUMAN Neutral Neutral
P42771 CD2A1_HUMAN Deleterious Deleterious
O60663 LMX1B_HUMAN Deleterious Deleterious
P17661 DESM_HUMAN Deleterious Deleterious
P24394 IL4RA_HUMAN Neutral Neutral
Q06187 BTK_HUMAN Deleterious Deleterious
P48668 K2C6C_HUMAN Neutral Neutral
P31513 FMO3_HUMAN Deleterious Neutral
P51801 CLCKB_HUMAN Neutral Neutral
P30048 PRDX3_HUMAN Neutral Neutral
Q06187 BTK_HUMAN Deleterious Deleterious
P21817 RYR1_HUMAN Deleterious Deleterious
Q5T0J7 CA049_HUMAN Neutral Neutral
Q5JST6 EFHC2_HUMAN Neutral Neutral
P02649 APOE_HUMAN Neutral Deleterious
P04062 GLCM_HUMAN Deleterious Deleterious
P25067 CO8A2_HUMAN Deleterious Deleterious
P06280 AGAL_HUMAN Deleterious Deleterious
Q9BZJ0 CRNL1_HUMAN Neutral Neutral
Q9NUX5 POTE1_HUMAN Neutral Neutral
A6NC98 CC88B_HUMAN Neutral Neutral
Q16281 CNGA3_HUMAN Deleterious Deleterious
Q8N5D6 GBGT1_HUMAN Neutral Neutral
P07902 GALT_HUMAN Deleterious Deleterious
P00451 FA8_HUMAN Deleterious Deleterious
P24557 THAS_HUMAN Neutral Neutral
P54803 GALC_HUMAN Deleterious Deleterious
Q15910 EZH2_HUMAN Neutral Neutral
Q8NDW8 TT21A_HUMAN Neutral Neutral
P78363 ABCA4_HUMAN Deleterious Deleterious
Q06124 PTN11_HUMAN Deleterious Deleterious
P51587 BRCA2_HUMAN Deleterious Deleterious
Q16678 CP2AD_HUMAN Deleterious Neutral
P01112 RASH_HUMAN Deleterious Deleterious
P13569 CFTR_HUMAN Deleterious Deleterious
P38398 BRCA1_HUMAN Deleterious Deleterious
P04637 P53_HUMAN Deleterious Deleterious
Q7Z2E3 APTX_HUMAN Deleterious Deleterious
Q9UKK3 PARP4_HUMAN Neutral Neutral
Q9Y6B7 AP4B1_HUMAN Neutral Neutral
P13498 CY24A_HUMAN Deleterious Neutral
P20036 HA2Q_HUMAN Neutral Neutral
P52952 NKX25_HUMAN Deleterious Deleterious
P32322 P5CR1_HUMAN Deleterious Deleterious
Q6AWC2 WWC2_HUMAN Neutral Neutral
P46734 MP2K3_HUMAN Neutral Neutral
P12883 MYH7_HUMAN Deleterious Deleterious
Q8WZ42 TITIN_HUMAN Neutral Neutral
O15118 NPC1_HUMAN Deleterious Deleterious
Q92935 EXTL1_HUMAN Neutral Neutral
Q02413 DSG1_HUMAN Neutral Neutral
P35916 VGFR3_HUMAN Neutral Neutral
O14793 GDF8_HUMAN Neutral Neutral
Q9UM73 ALK_HUMAN Neutral Neutral
Q9NQ86 TRI36_HUMAN Neutral Neutral
P01185 NEU2_HUMAN Deleterious Deleterious
Q86XH1 IQCA1_HUMAN Neutral Neutral
Q93099 HGD_HUMAN Deleterious Deleterious
Q9H0F7 ARL6_HUMAN Neutral Deleterious
Q02388 CO7A1_HUMAN Deleterious Deleterious
Q9H251 CAD23_HUMAN Deleterious Deleterious
O15553 MEFV_HUMAN Deleterious Deleterious
P51649 SSDH_HUMAN Deleterious Deleterious
O76090 BEST1_HUMAN Deleterious Deleterious
P51608 MECP2_HUMAN Deleterious Deleterious
Q9BXK5 B2L13_HUMAN Neutral Neutral
Q5TBB1 RNH2B_HUMAN Deleterious Deleterious
P82279 CRUM1_HUMAN Deleterious Deleterious
P36955 PEDF_HUMAN Neutral Neutral
P00439 PH4H_HUMAN Deleterious Deleterious
P20813 CP2B6_HUMAN Neutral Neutral
P0C0L4 CO4A_HUMAN Neutral Neutral
Q99572 P2RX7_HUMAN Neutral Neutral
Q9H222 ABCG5_HUMAN Neutral Deleterious
P35575 G6PC_HUMAN Deleterious Deleterious
P20823 HNF1A_HUMAN Deleterious Deleterious
O60477 DBC1_HUMAN Neutral Neutral
P49815 TSC2_HUMAN Deleterious Deleterious
P01130 LDLR_HUMAN Deleterious Deleterious
Q9UHC1 MLH3_HUMAN Neutral Neutral
P00387 NB5R3_HUMAN Deleterious Deleterious
P37023 ACVL1_HUMAN Deleterious Deleterious
O75594 PGRP_HUMAN Neutral Neutral
Q92834 RPGR_HUMAN Deleterious Deleterious
O75445 USH2A_HUMAN Deleterious Deleterious
P35499 SCN4A_HUMAN Deleterious Deleterious
Q29980 MICB_HUMAN Neutral Neutral
P41181 AQP2_HUMAN Deleterious Deleterious
Q53EL9 SEZ6_HUMAN Neutral Neutral
P04439 1A03_HUMAN Neutral Neutral
P10721 KIT_HUMAN Deleterious Neutral
Q96QT4 TRPM7_HUMAN Neutral Neutral
Q8N884 CF150_HUMAN Neutral Neutral
P01892 1A02_HUMAN Neutral Neutral
P04839 CY24B_HUMAN Deleterious Deleterious
Q8N8J6 ZN615_HUMAN Neutral Neutral
Q14686 NCOA6_HUMAN Neutral Neutral
Q96QT4 TRPM7_HUMAN Neutral Neutral
Q8NG48 LINS1_HUMAN Neutral Neutral
Q8IW00 CJ072_HUMAN Neutral Neutral
P11274 BCR_HUMAN Neutral Neutral
P98174 FGD1_HUMAN Deleterious Deleterious
P00403 COX2_HUMAN Neutral Neutral
Q00604 NDP_HUMAN Deleterious Deleterious
P33151 CADH5_HUMAN Neutral Neutral
Q6KC79 NIPBL_HUMAN Deleterious Deleterious
Q7Z4L5 TT21B_HUMAN Neutral Neutral
P26439 3BHS2_HUMAN Deleterious Deleterious
P22309 UD11_HUMAN Deleterious Deleterious
Q9BZQ2 CA014_HUMAN Neutral Neutral
Q96L73 NSD1_HUMAN Deleterious Deleterious
P01189 COLI_HUMAN Neutral Neutral
P49747 COMP_HUMAN Deleterious Deleterious
P40337 VHL_HUMAN Deleterious Deleterious
O75445 USH2A_HUMAN Deleterious Deleterious
Q8N119 MMP21_HUMAN Neutral Neutral
P08123 CO1A2_HUMAN Neutral Neutral
Q15466 NR0B2_HUMAN Neutral Deleterious
Q16836 HCDH_HUMAN Deleterious Neutral
Q7Z5P9 MUC19_HUMAN Neutral Neutral
Q8NGJ8 O51S1_HUMAN Neutral Neutral
P08183 MDR1_HUMAN Neutral Neutral
Q8IW19 APLF_HUMAN Neutral Neutral
Q8NEM0 MCPH1_HUMAN Neutral Deleterious
P00441 SODC_HUMAN Deleterious Deleterious
P04062 GLCM_HUMAN Deleterious Deleterious
Q99707 METH_HUMAN Deleterious Neutral
Q9UII6 DUS13_HUMAN Neutral Neutral
O00254 PAR3_HUMAN Neutral Neutral
P30531 SC6A1_HUMAN Neutral Neutral
O76090 BEST1_HUMAN Deleterious Deleterious
Q16586 SGCA_HUMAN Deleterious Deleterious
P51570 GALK1_HUMAN Deleterious Deleterious
Q9Y2I6 NINL_HUMAN Neutral Neutral
Q6PK04 CC137_HUMAN Neutral Neutral
Q5SR56 HIAL1_HUMAN Neutral Neutral
Q16644 MAPK3_HUMAN Neutral Neutral
O75129 ASTN2_HUMAN Neutral Neutral
P05187 PPB1_HUMAN Neutral Neutral
P00395 COX1_HUMAN Deleterious Neutral
Q7L3B6 CD37L_HUMAN Neutral Neutral
O60494 CUBN_HUMAN Neutral Neutral
P98161 PKD1_HUMAN Deleterious Deleterious
P10912 GHR_HUMAN Deleterious Deleterious
Q9H6R7 CB044_HUMAN Neutral Neutral
Q6ZN28 MACC1_HUMAN Neutral Neutral
O43511 S26A4_HUMAN Deleterious Deleterious
Q6UXN8 CLC9A_HUMAN Neutral Neutral
P04637 P53_HUMAN Deleterious Deleterious
P07359 GP1BA_HUMAN Deleterious Neutral
P55017 S12A3_HUMAN Deleterious Deleterious
Q6P179 ERAP2_HUMAN Neutral Neutral
Q96AH0 SOSB2_HUMAN Neutral Neutral
Q5VZP5 DUS27_HUMAN Neutral Neutral
Q5VUA4 ZN318_HUMAN Neutral Neutral
P54802 ANAG_HUMAN Deleterious Deleterious
P31785 IL2RG_HUMAN Deleterious Deleterious
P13569 CFTR_HUMAN Deleterious Neutral
Q2HXU8 CL12B_HUMAN Neutral Neutral
P02649 APOE_HUMAN Neutral Deleterious
Q9HB58 SP110_HUMAN Neutral Neutral
O95340 PAPS2_HUMAN Neutral Neutral
P07225 PROS_HUMAN Deleterious Deleterious
P14679 TYRO_HUMAN Deleterious Deleterious
Q8NEY1 NAV1_HUMAN Neutral Neutral
P01031 CO5_HUMAN Neutral Neutral
P22830 HEMH_HUMAN Deleterious Deleterious
O43602 DCX_HUMAN Deleterious Deleterious
P09417 DHPR_HUMAN Deleterious Deleterious
Q9UHC1 MLH3_HUMAN Neutral Neutral
Q9UM47 NOTC3_HUMAN Deleterious Deleterious
P07339 CATD_HUMAN Deleterious Deleterious
Q8WXH0 SYNE2_HUMAN Neutral Neutral
Q96M63 CC114_HUMAN Neutral Neutral
Q16555 DPYL2_HUMAN Neutral Neutral
P06280 AGAL_HUMAN Deleterious Deleterious
P33897 ABCD1_HUMAN Deleterious Deleterious
P25054 APC_HUMAN Deleterious Deleterious
Q8N328 PGBD3_HUMAN Neutral Neutral
P26045 PTN3_HUMAN Neutral Neutral
A4D0S4 LAMB4_HUMAN Neutral Neutral
Q14896 MYPC3_HUMAN Deleterious Deleterious
P11362 FGFR1_HUMAN Deleterious Neutral
P10275 ANDR_HUMAN Deleterious Deleterious
Q13018 PLA2R_HUMAN Neutral Neutral
Q92736 RYR2_HUMAN Deleterious Deleterious
Q12906 ILF3_HUMAN Neutral Neutral
P22304 IDS_HUMAN Deleterious Deleterious
Q8IX15 HOMEZ_HUMAN Neutral Neutral
P56589 PEX3_HUMAN Neutral Deleterious
P35575 G6PC_HUMAN Deleterious Deleterious
P42898 MTHR_HUMAN Deleterious Deleterious
P30793 GCH1_HUMAN Deleterious Deleterious
P41250 SYG_HUMAN Deleterious Deleterious
P29400 CO4A5_HUMAN Deleterious Deleterious
Q9HCQ7 RFRP_HUMAN Neutral Neutral
O43602 DCX_HUMAN Deleterious Deleterious
Q9NTG1 PKDRE_HUMAN Neutral Neutral
Q96RL7 VP13A_HUMAN Neutral Neutral
P41180 CASR_HUMAN Deleterious Deleterious
P04637 P53_HUMAN Deleterious Deleterious
Q8WZ42 TITIN_HUMAN Neutral Neutral
P02458 CO2A1_HUMAN Deleterious Deleterious
P22888 LSHR_HUMAN Deleterious Deleterious
Q5TIE3 VW5B1_HUMAN Neutral Neutral
P59538 T2R44_HUMAN Neutral Neutral
Q2PPJ7 AS250_HUMAN Neutral Neutral
Q9NZC9 SMAL1_HUMAN Deleterious Deleterious
P08034 CXB1_HUMAN Deleterious Deleterious
P16278 BGAL_HUMAN Deleterious Deleterious
Q8NH92 OR1S1_HUMAN Neutral Neutral
Q2VWP7 PRTG_HUMAN Neutral Neutral
Q8TDW0 LRC8C_HUMAN Neutral Neutral
Q9Y223 GLCNE_HUMAN Deleterious Deleterious
P07602 SAP_HUMAN Deleterious Deleterious
Q96N77 ZN641_HUMAN Neutral Neutral
P08123 CO1A2_HUMAN Deleterious Deleterious
P04062 GLCM_HUMAN Deleterious Neutral
Q8NDV3 SMC1B_HUMAN Neutral Neutral
P48436 SOX9_HUMAN Deleterious Deleterious
Q7RTX1 TS1R1_HUMAN Neutral Neutral
P16112 PGCA_HUMAN Neutral Neutral
Q9C029 TRIM7_HUMAN Neutral Neutral
Q14249 NUCG_HUMAN Neutral Neutral
P05186 PPBT_HUMAN Deleterious Deleterious
P13765 2DOB_HUMAN Neutral Neutral
O43379 WDR62_HUMAN Neutral Neutral
P54315 LIPR1_HUMAN Neutral Neutral
P12883 MYH7_HUMAN Deleterious Deleterious
Q86WD7 SPA9_HUMAN Neutral Neutral
Q8N4C6 NIN_HUMAN Neutral Neutral
Q16539 MK14_HUMAN Neutral Neutral
Q01415 GALK2_HUMAN Neutral Neutral
P28340 DPOD1_HUMAN Neutral Neutral
O15360 FANCA_HUMAN Deleterious Neutral
P00451 FA8_HUMAN Deleterious Deleterious
Q9UM47 NOTC3_HUMAN Deleterious Deleterious
Q8N945 PRLD2_HUMAN Neutral Neutral
Q9UQ84 EXO1_HUMAN Neutral Neutral
P51659 DHB4_HUMAN Neutral Neutral
P49815 TSC2_HUMAN Deleterious Deleterious
P25205 MCM3_HUMAN Neutral Neutral
O15118 NPC1_HUMAN Deleterious Neutral
O14581 OR7AH_HUMAN Neutral Neutral
P00966 ASSY_HUMAN Deleterious Deleterious
Q8WZ42 TITIN_HUMAN Neutral Neutral
A8MWL7 TM14D_HUMAN Neutral Neutral
P46013 KI67_HUMAN Neutral Neutral
P10828 THB_HUMAN Deleterious Deleterious
Q9H227 GBA3_HUMAN Neutral Neutral
Q9Y5I2 PCDAA_HUMAN Neutral Neutral
Q8WXS3 BAALC_HUMAN Neutral Neutral
P08397 HEM3_HUMAN Deleterious Deleterious
P01112 RASH_HUMAN Deleterious Deleterious
O15194 CTDSL_HUMAN Neutral Neutral
P17066 HSP76_HUMAN Neutral Neutral
O00255 MEN1_HUMAN Deleterious Deleterious
Q9NX58 LYAR_HUMAN Neutral Neutral
O95678 K2C75_HUMAN Neutral Neutral
P21817 RYR1_HUMAN Deleterious Deleterious
Q09428 ABCC8_HUMAN Deleterious Deleterious
Q14954 KI2S1_HUMAN Neutral Neutral
Q9BUB5 MKNK1_HUMAN Neutral Neutral
P00480 OTC_HUMAN Deleterious Deleterious
P07093 GDN_HUMAN Neutral Neutral
P00451 FA8_HUMAN Deleterious Deleterious
P13569 CFTR_HUMAN Deleterious Deleterious
Q9UH17 ABC3B_HUMAN Neutral Neutral
Q58EX7 PKHG4_HUMAN Neutral Neutral
P12830 CADH1_HUMAN Deleterious Deleterious
P08F94 PKHD1_HUMAN Deleterious Deleterious
P00451 FA8_HUMAN Deleterious Deleterious
Q9BU70 NAP1_HUMAN Neutral Neutral
P14770 GPIX_HUMAN Deleterious Deleterious
P53675 CLH2_HUMAN Neutral Neutral
P51878 CASP5_HUMAN Neutral Neutral
Q92838 EDA_HUMAN Deleterious Deleterious
Q86Y07 VRK2_HUMAN Neutral Neutral
Q13635 PTC1_HUMAN Deleterious Deleterious
P45381 ACY2_HUMAN Deleterious Deleterious
P35499 SCN4A_HUMAN Deleterious Deleterious
P00156 CYB_HUMAN Neutral Neutral
P01266 THYG_HUMAN Neutral Neutral
Q6KC79 NIPBL_HUMAN Deleterious Deleterious
P21439 MDR3_HUMAN Deleterious Deleterious
P25054 APC_HUMAN Deleterious Neutral
P08397 HEM3_HUMAN Deleterious Deleterious
P50542 PEX5_HUMAN Deleterious Deleterious
Q9UBG3 CRNN_HUMAN Neutral Neutral
P20701 ITAL_HUMAN Neutral Neutral
Q8NH94 OR1L1_HUMAN Neutral Neutral
O76090 BEST1_HUMAN Deleterious Deleterious
O75807 PR15A_HUMAN Neutral Neutral
Q13427 PPIG_HUMAN Neutral Neutral
Q14524 SCN5A_HUMAN Deleterious Deleterious
Q8TBE0 BAHD1_HUMAN Neutral Neutral
Q6ZVN8 RGMC_HUMAN Deleterious Deleterious
O14815 CAN9_HUMAN Neutral Neutral
P48637 GSHB_HUMAN Deleterious Deleterious
P10275 ANDR_HUMAN Deleterious Deleterious
Q01955 CO4A3_HUMAN Deleterious Deleterious
Q6FI81 CPIN1_HUMAN Neutral Neutral
Q01740 FMO1_HUMAN Neutral Neutral
P11362 FGFR1_HUMAN Deleterious Deleterious
P40692 MLH1_HUMAN Deleterious Deleterious
Q86VD1 MORC1_HUMAN Neutral Neutral
O95278 EPM2A_HUMAN Deleterious Deleterious
P00480 OTC_HUMAN Deleterious Deleterious
P30837 AL1B1_HUMAN Neutral Neutral
P50851 LRBA_HUMAN Neutral Neutral
P13647 K2C5_HUMAN Deleterious Deleterious
O95528 GTR10_HUMAN Deleterious Deleterious
O75084 FZD7_HUMAN Neutral Neutral
Q9H173 SIL1_HUMAN Neutral Neutral
P31785 IL2RG_HUMAN Deleterious Deleterious
Q8N556 AFAP1_HUMAN Neutral Neutral
Q99728 BARD1_HUMAN Neutral Deleterious
P14679 TYRO_HUMAN Deleterious Deleterious
Q8IVF5 TIAM2_HUMAN Neutral Neutral
P05186 PPBT_HUMAN Deleterious Deleterious
P00533 EGFR_HUMAN Deleterious Deleterious
Q8NBS3 S4A11_HUMAN Deleterious Deleterious
Q15465 SHH_HUMAN Deleterious Deleterious
Q14574 DSC3_HUMAN Neutral Neutral
P21359 NF1_HUMAN Deleterious Deleterious
Q5SNV9 CA167_HUMAN Neutral Neutral
Q8NFG4 FLCN_HUMAN Deleterious Deleterious
P37058 DHB3_HUMAN Deleterious Deleterious
Q4ZG55 GREB1_HUMAN Neutral Neutral
P40337 VHL_HUMAN Deleterious Deleterious
Q9BY12 SCAPE_HUMAN Neutral Neutral
Q9UQ10 DHDH_HUMAN Neutral Neutral
P58753 TIRAP_HUMAN Neutral Neutral
Q9ULD4 BRPF3_HUMAN Neutral Neutral
P31751 AKT2_HUMAN Neutral Neutral
Q8WZ42 TITIN_HUMAN Neutral Neutral
Q8WUY1 CH055_HUMAN Neutral Neutral
P11216 PYGB_HUMAN Neutral Neutral
Q9NZJ5 E2AK3_HUMAN Neutral Neutral
P35557 HXK4_HUMAN Deleterious Neutral
Q92765 SFRP3_HUMAN Neutral Neutral
P04637 P53_HUMAN Deleterious Deleterious
P49768 PSN1_HUMAN Deleterious Deleterious
Q86WG5 MTMRD_HUMAN Neutral Neutral
P41180 CASR_HUMAN Deleterious Deleterious
P08F94 PKHD1_HUMAN Neutral Deleterious
O43918 AIRE_HUMAN Deleterious Deleterious
P08779 K1C16_HUMAN Deleterious Deleterious
Q9H251 CAD23_HUMAN Deleterious Deleterious
P55017 S12A3_HUMAN Deleterious Deleterious
P31751 AKT2_HUMAN Neutral Neutral
P38935 SMBP2_HUMAN Deleterious Deleterious
P35240 MERL_HUMAN Deleterious Deleterious
P13498 CY24A_HUMAN Deleterious Neutral
O15232 MATN3_HUMAN Deleterious Deleterious
Q9UM47 NOTC3_HUMAN Deleterious Deleterious
O75487 GPC4_HUMAN Neutral Neutral
P08581 MET_HUMAN Deleterious Deleterious
O43175 SERA_HUMAN Deleterious Deleterious
P06865 HEXA_HUMAN Deleterious Deleterious
Q5VU97 CAHD1_HUMAN Neutral Neutral
Q96NT5 PCFT_HUMAN Deleterious Deleterious
P29400 CO4A5_HUMAN Deleterious Deleterious
Q8NBP7 PCSK9_HUMAN Neutral Neutral
P00966 ASSY_HUMAN Deleterious Deleterious
P04062 GLCM_HUMAN Deleterious Deleterious
Q9UGM3 DMBT1_HUMAN Neutral Neutral
Q86U10 LPP60_HUMAN Neutral Neutral
P04637 P53_HUMAN Deleterious Deleterious
P07332 FES_HUMAN Neutral Neutral
P82279 CRUM1_HUMAN Deleterious Deleterious
P00451 FA8_HUMAN Deleterious Deleterious
P49748 ACADV_HUMAN Deleterious Deleterious
P16278 BGAL_HUMAN Deleterious Deleterious
Q12887 COX10_HUMAN Neutral Deleterious
Q9H583 HEAT1_HUMAN Neutral Neutral
Q12809 KCNH2_HUMAN Deleterious Deleterious
Q96EU7 C1GLC_HUMAN Neutral Deleterious
Q03468 ERCC6_HUMAN Neutral Deleterious
P28360 MSX1_HUMAN Deleterious Deleterious
Q9Y4L5 RN115_HUMAN Neutral Neutral
P07949 RET_HUMAN Deleterious Deleterious
P40337 VHL_HUMAN Deleterious Deleterious
Q5T8A7 K0649_HUMAN Neutral Neutral
Q6ZVT0 TTL10_HUMAN Neutral Neutral
Q8TAW3 ZN671_HUMAN Neutral Neutral
O15537 XLRS1_HUMAN Deleterious Deleterious
A6NGY1 FRG2C_HUMAN Neutral Neutral
Q9NZB8 MOCS1_HUMAN Deleterious Deleterious
O94915 FRYL_HUMAN Neutral Neutral
P41225 SOX3_HUMAN Neutral Neutral
P11310 ACADM_HUMAN Deleterious Deleterious
Q9P212 PLCE1_HUMAN Neutral Deleterious
Q5JVL4 EFHC1_HUMAN Deleterious Deleterious
P28329 CLAT_HUMAN Neutral Neutral
P35555 FBN1_HUMAN Deleterious Deleterious
P15289 ARSA_HUMAN Deleterious Deleterious
Q93099 HGD_HUMAN Deleterious Neutral
O15205 UBD_HUMAN Neutral Neutral
O75631 UPK3A_HUMAN Neutral Neutral
P03971 MIS_HUMAN Deleterious Deleterious
Q14028 CNGB1_HUMAN Neutral Neutral
Q0JRZ9 FCHO2_HUMAN Neutral Neutral
Q8N3C0 HELC1_HUMAN Neutral Neutral
Q96FQ7 CR018_HUMAN Neutral Neutral
P49768 PSN1_HUMAN Deleterious Deleterious
Q8NEV4 MYO3A_HUMAN Neutral Neutral
P42858 HD_HUMAN Neutral Neutral
Q03013 GSTM4_HUMAN Neutral Neutral
O75771 RA51D_HUMAN Neutral Neutral
Q02763 TIE2_HUMAN Neutral Neutral
P43246 MSH2_HUMAN Deleterious Deleterious
P49810 PSN2_HUMAN Deleterious Deleterious
P38398 BRCA1_HUMAN Deleterious Neutral
Q9UGK8 SRGEF_HUMAN Neutral Neutral
P54803 GALC_HUMAN Deleterious Deleterious
Q13936 CAC1C_HUMAN Deleterious Deleterious
P08684 CP3A4_HUMAN Neutral Neutral
P10275 ANDR_HUMAN Deleterious Deleterious
P00439 PH4H_HUMAN Deleterious Deleterious
P08F94 PKHD1_HUMAN Deleterious Deleterious
Q15572 TAF1C_HUMAN Neutral Neutral
Q99570 PI3R4_HUMAN Neutral Neutral
P51587 BRCA2_HUMAN Deleterious Neutral
Q8N283 ANR35_HUMAN Neutral Neutral
P04062 GLCM_HUMAN Deleterious Deleterious
Q96LP2 FA81B_HUMAN Neutral Neutral
P15735 PHKG2_HUMAN Deleterious Deleterious
P59894 DCDC1_HUMAN Neutral Neutral
P23025 XPA_HUMAN Deleterious Neutral
O95415 BRI3_HUMAN Neutral Neutral
Q9HAW9 UD18_HUMAN Neutral Neutral
Q5RHP9 CA173_HUMAN Neutral Neutral
Q9BXM7 PINK1_HUMAN Neutral Neutral
P30518 V2R_HUMAN Deleterious Deleterious
P02452 CO1A1_HUMAN Deleterious Deleterious
P17405 ASM_HUMAN Deleterious Deleterious
P04062 GLCM_HUMAN Deleterious Deleterious
Q12913 PTPRJ_HUMAN Neutral Deleterious
P08779 K1C16_HUMAN Deleterious Deleterious
P07902 GALT_HUMAN Deleterious Deleterious
P23352 KALM_HUMAN Deleterious Deleterious
Q6P1W5 CA094_HUMAN Neutral Neutral
Q6PI26 SHQ1_HUMAN Neutral Neutral
P29033 CXB2_HUMAN Deleterious Neutral
Q01453 PMP22_HUMAN Deleterious Deleterious
Q01453 PMP22_HUMAN Deleterious Deleterious
P05107 ITB2_HUMAN Deleterious Deleterious
P07949 RET_HUMAN Deleterious Deleterious
P49815 TSC2_HUMAN Deleterious Deleterious
Q68DX3 FRPD2_HUMAN Neutral Neutral
P78363 ABCA4_HUMAN Deleterious Deleterious
P07902 GALT_HUMAN Deleterious Deleterious
Q9UIR0 BTNL2_HUMAN Neutral Neutral
Q12809 KCNH2_HUMAN Deleterious Deleterious
Q5JPI9 MTL10_HUMAN Neutral Neutral
P00740 FA9_HUMAN Deleterious Deleterious
P0C0L4 CO3_HUMAN Neutral Neutral
P38935 SMBP2_HUMAN Deleterious Deleterious
P04062 GLCM_HUMAN Deleterious Deleterious
P08F94 PKHD1_HUMAN Deleterious Deleterious
P46013 KI67_HUMAN Neutral Neutral
P06744 G6PI_HUMAN Deleterious Deleterious
O43586 PPIP1_HUMAN Neutral Neutral
O75443 TECTA_HUMAN Deleterious Neutral
Q16281 CNGA3_HUMAN Deleterious Deleterious
Q5VU43 MYOME_HUMAN Neutral Neutral
P98164 LRP2_HUMAN Neutral Neutral
O75445 USH2A_HUMAN Deleterious Deleterious
Q14896 MYPC3_HUMAN Deleterious Deleterious
Q02161 RHD_HUMAN Neutral Neutral
P60201 MYPR_HUMAN Deleterious Deleterious
P14679 TYRO_HUMAN Deleterious Deleterious
Q9Y4C8 RBM19_HUMAN Neutral Neutral
P04062 GLCM_HUMAN Deleterious Deleterious
Q5T4T6 SYC2L_HUMAN Neutral Neutral
O43405 COCH_HUMAN Deleterious Neutral
P15538 C11B1_HUMAN Deleterious Neutral
Q9GZL7 WDR12_HUMAN Neutral Neutral
Q9Y345 SC6A5_HUMAN Deleterious Deleterious
O60307 MAST3_HUMAN Neutral Neutral
Q9H2K8 TAOK3_HUMAN Neutral Neutral
Q8IW41 MAPK5_HUMAN Neutral Neutral
Q09470 KCNA1_HUMAN Deleterious Deleterious
P23945 FSHR_HUMAN Deleterious Deleterious
P51608 MECP2_HUMAN Deleterious Deleterious
Q9BYG7 MSTRO_HUMAN Neutral Neutral
P02768 ALBU_HUMAN Neutral Neutral
Q92736 RYR2_HUMAN Deleterious Deleterious
P60014 KR10A_HUMAN Neutral Neutral
P02042 HBB_HUMAN Neutral Neutral
P10244 MYBB_HUMAN Neutral Neutral
P04424 ARLY_HUMAN Deleterious Deleterious
P51648 AL3A2_HUMAN Deleterious Deleterious
Q96G97 BSCL2_HUMAN Neutral Deleterious
O94953 KDM4B_HUMAN Neutral Neutral
Q7Z402 TMC7_HUMAN Neutral Neutral
P01909 HA23_HUMAN Neutral Neutral
P51587 BRCA2_HUMAN Deleterious Deleterious
P43246 MSH2_HUMAN Deleterious Neutral
Q6XZF7 DNMBP_HUMAN Neutral Neutral
P08581 MET_HUMAN Deleterious Neutral
Q5T2T1 MPP7_HUMAN Neutral Neutral
P78363 ABCA4_HUMAN Deleterious Deleterious
P30566 PUR8_HUMAN Deleterious Deleterious
P01008 ANT3_HUMAN Deleterious Deleterious
Q13873 BMPR2_HUMAN Deleterious Deleterious
Q07869 PPARA_HUMAN Neutral Neutral
P11310 ACADM_HUMAN Deleterious Deleterious
P25391 LAMA1_HUMAN Neutral Neutral
Q9UHD8 SEPT9_HUMAN Neutral Deleterious
O75496 GEMI_HUMAN Neutral Neutral
P29965 CD40L_HUMAN Deleterious Deleterious
O95163 ELP1_HUMAN Neutral Neutral
P42575 CASP2_HUMAN Neutral Neutral
Q96RD3 O52E6_HUMAN Neutral Neutral
P35670 ATP7B_HUMAN Deleterious Deleterious
Q9UBX5 FBLN5_HUMAN Deleterious Deleterious
O43683 BUB1_HUMAN Neutral Deleterious
Q9UGM3 DMBT1_HUMAN Neutral Neutral
Q8IVU3 HERC6_HUMAN Neutral Neutral
Q9HCI6 K1586_HUMAN Neutral Neutral
P12883 MYH7_HUMAN Deleterious Deleterious
A6NGQ2 OOEP_HUMAN Neutral Neutral
P51504 ZNF80_HUMAN Neutral Neutral
P12830 CADH1_HUMAN Deleterious Deleterious
P14091 PEPA_HUMAN Neutral Neutral
Q96C11 FGGY_HUMAN Neutral Neutral
Q8TB36 GDAP1_HUMAN Neutral Deleterious
Q14515 SPRL1_HUMAN Neutral Neutral
Q59H18 TNI3K_HUMAN Neutral Neutral
P08183 MDR1_HUMAN Neutral Neutral
P78363 ABCA4_HUMAN Deleterious Deleterious
Q496F6 CLM2_HUMAN Neutral Neutral
Q6ZRH7 CS015_HUMAN Neutral Neutral
P23786 CPT2_HUMAN Deleterious Deleterious
Q9HC29 NOD2_HUMAN Deleterious Deleterious
O95835 LATS1_HUMAN Neutral Neutral
O15061 SYNEM_HUMAN Neutral Neutral
Q99518 FMO2_HUMAN Neutral Neutral
Q8IYK2 CC105_HUMAN Neutral Neutral
Q14135 VGLL4_HUMAN Neutral Neutral
Q31612 1B73_HUMAN Neutral Neutral
P07954 FUMH_HUMAN Deleterious Deleterious
Q9BXC9 BBS2_HUMAN Deleterious Deleterious
P08034 CXB1_HUMAN Deleterious Deleterious
P19544 WT1_HUMAN Deleterious Deleterious
P12883 MYH7_HUMAN Deleterious Deleterious
Q8NDH3 PEPL1_HUMAN Neutral Neutral
P38117 ETFB_HUMAN Deleterious Deleterious
P48681 NEST_HUMAN Neutral Neutral
P36021 MOT8_HUMAN Deleterious Deleterious
P35670 ATP7B_HUMAN Deleterious Deleterious
Q6KC79 NIPBL_HUMAN Deleterious Deleterious
Q92734 TFG_HUMAN Neutral Neutral
P55084 ECHB_HUMAN Deleterious Deleterious
P04637 P53_HUMAN Deleterious Deleterious
P68032 ACTC_HUMAN Deleterious Deleterious
Q9Y5X4 NR2E3_HUMAN Deleterious Neutral
P15056 BRAF1_HUMAN Deleterious Deleterious
O60812 HNRCL_HUMAN Neutral Neutral
P08603 CFAH_HUMAN Deleterious Deleterious
Q6AI08 HEAT6_HUMAN Neutral Neutral
P23786 CPT2_HUMAN Deleterious Deleterious
P60484 PTEN_HUMAN Deleterious Deleterious
Q9P0G3 KLK14_HUMAN Neutral Neutral
P53634 CATC_HUMAN Deleterious Deleterious
Q16595 FRDA_HUMAN Deleterious Deleterious
Q4ZG55 GREB1_HUMAN Neutral Neutral
O95800 GPR75_HUMAN Neutral Neutral
P41180 CASR_HUMAN Deleterious Deleterious
Q75MW2 ZN767_HUMAN Neutral Neutral
Q92838 EDA_HUMAN Deleterious Deleterious
P55265 DSRAD_HUMAN Neutral Neutral
P04062 GLCM_HUMAN Deleterious Deleterious
Q9BZW2 S13A1_HUMAN Neutral Neutral
O75923 DYSF_HUMAN Deleterious Deleterious
Q8TDW7 FAT3_HUMAN Neutral Neutral
Q02846 GUC2D_HUMAN Deleterious Neutral
P37173 TGFR2_HUMAN Deleterious Neutral
Q6ZVN8 RGMC_HUMAN Deleterious Deleterious
P10828 THB_HUMAN Deleterious Deleterious
P01031 CO5_HUMAN Neutral Neutral
P21817 RYR1_HUMAN Deleterious Deleterious
O15013 ARHGA_HUMAN Neutral Neutral
Q9UM47 NOTC3_HUMAN Deleterious Deleterious
P35475 IDUA_HUMAN Deleterious Neutral
Q86YD7 F90A1_HUMAN Neutral Neutral
Q96EY5 F125A_HUMAN Neutral Neutral
P02749 APOH_HUMAN Neutral Neutral
P22304 IDS_HUMAN Deleterious Deleterious
O15537 XLRS1_HUMAN Deleterious Deleterious
O60260 PRKN2_HUMAN Deleterious Deleterious
Q15139 KPCD1_HUMAN Neutral Neutral
P56199 ITA1_HUMAN Neutral Neutral
Q92959 SO2A1_HUMAN Neutral Neutral
P00451 FA8_HUMAN Deleterious Deleterious
P54753 EPHB3_HUMAN Neutral Neutral
Q8NFJ5 RAI3_HUMAN Neutral Neutral
Q96RI9 TAAR9_HUMAN Neutral Neutral
P33897 ABCD1_HUMAN Deleterious Deleterious
O60762 DPM1_HUMAN Neutral Deleterious
P58397 ATS12_HUMAN Neutral Neutral
Q8N335 GPD1L_HUMAN Deleterious Deleterious
Q9H093 NUAK2_HUMAN Neutral Neutral
P24530 EDNRB_HUMAN Deleterious Deleterious
P51587 BRCA2_HUMAN Deleterious Deleterious
P25189 MYP0_HUMAN Deleterious Deleterious
Q13315 ATM_HUMAN Neutral Deleterious
O60318 MCM3A_HUMAN Neutral Neutral
Q9H3Y6 SRMS_HUMAN Neutral Neutral
Q96RG2 PASK_HUMAN Neutral Neutral
Q5THR3 EFCB6_HUMAN Neutral Neutral
Q9HAZ1 CLK4_HUMAN Neutral Neutral
Q9UBK8 MTRR_HUMAN Neutral Neutral
Q96BN8 F105B_HUMAN Neutral Neutral
P10321 1C07_HUMAN Neutral Neutral
O15446 RPA34_HUMAN Neutral Neutral
Q9H209 O10A4_HUMAN Neutral Neutral
Q9HB58 SP110_HUMAN Neutral Neutral
Q6ZVN8 RGMC_HUMAN Deleterious Deleterious
O14967 CLGN_HUMAN Neutral Neutral
P28065 PSB9_HUMAN Neutral Neutral
P19224 UD16_HUMAN Neutral Neutral
Q8NGV5 O13D1_HUMAN Neutral Neutral
P56192 SYMC_HUMAN Neutral Neutral
Q8IZD4 DCP1B_HUMAN Neutral Neutral
P60201 MYPR_HUMAN Deleterious Deleterious
Q02161 RHD_HUMAN Neutral Neutral
Q5CZC0 FSIP2_HUMAN Neutral Neutral
Q92947 GCDH_HUMAN Deleterious Deleterious
Q5T124 UBX11_HUMAN Neutral Neutral
P00451 FA8_HUMAN Deleterious Deleterious
Q9UNE0 EDAR_HUMAN Deleterious Deleterious
P05186 PPBT_HUMAN Deleterious Deleterious
Q96PZ7 CSMD1_HUMAN Neutral Neutral
P49768 PSN1_HUMAN Deleterious Deleterious
Q9H0B3 K1683_HUMAN Neutral Neutral
Q30201 HFE_HUMAN Deleterious Deleterious
P98161 PKD1_HUMAN Deleterious Deleterious
Q70UQ0 IKIP_HUMAN Neutral Neutral
Q9BV87 CB024_HUMAN Neutral Neutral
Q8NGY0 O10X1_HUMAN Neutral Neutral
Q9BSI4 TINF2_HUMAN Neutral Deleterious
P78504 JAG1_HUMAN Deleterious Deleterious
Q9NUM4 T106B_HUMAN Neutral Neutral
Q8IYP9 ZDH23_HUMAN Neutral Neutral
P04637 P53_HUMAN Deleterious Deleterious
P00439 PH4H_HUMAN Deleterious Deleterious
P10275 ANDR_HUMAN Deleterious Deleterious
O75330 HMMR_HUMAN Neutral Neutral
O94921 PFTK1_HUMAN Neutral Neutral
Q9Y5H3 PCDGA_HUMAN Neutral Neutral
P54803 GALC_HUMAN Deleterious Neutral
Q68CQ1 CA175_HUMAN Neutral Neutral
P00403 COX2_HUMAN Neutral Neutral
P23945 FSHR_HUMAN Deleterious Deleterious
Q8IZF6 GP112_HUMAN Neutral Neutral
Q9Y276 BCS1_HUMAN Deleterious Deleterious
Q96SB8 SMC6_HUMAN Neutral Neutral
P03999 OPSB_HUMAN Deleterious Deleterious
P13224 GP1BB_HUMAN Neutral Deleterious
Q9Y520 BA2D1_HUMAN Neutral Neutral
Q96P20 NALP3_HUMAN Deleterious Deleterious
P05166 PCCB_HUMAN Deleterious Deleterious
Q9NSY1 BMP2K_HUMAN Neutral Neutral
Q8NAA6 CO053_HUMAN Neutral Neutral
P25189 MYP0_HUMAN Deleterious Deleterious
P22309 UD11_HUMAN Deleterious Deleterious
P38398 BRCA1_HUMAN Neutral Deleterious
Q12789 TF3C1_HUMAN Neutral Neutral
Q07837 SLC31_HUMAN Deleterious Deleterious
Q9H8W5 TRI45_HUMAN Neutral Neutral
P13647 K2C5_HUMAN Deleterious Deleterious
P06280 AGAL_HUMAN Deleterious Deleterious
Q96HY7 DHTK1_HUMAN Neutral Neutral
P34995 PE2R1_HUMAN Neutral Neutral
Q29980 1A02_HUMAN Neutral Neutral
Q6ZTY8 CL063_HUMAN Neutral Neutral
Q9HD43 PTPRH_HUMAN Neutral Neutral
Q96BH3 ESPB1_HUMAN Neutral Neutral
P21731 TA2R_HUMAN Neutral Neutral
Q9UI46 DNAI1_HUMAN Neutral Deleterious
Q9H6R0 DHX33_HUMAN Neutral Neutral
O43511 S26A4_HUMAN Deleterious Deleterious
P08779 K1C16_HUMAN Deleterious Deleterious
P21817 RYR1_HUMAN Deleterious Deleterious
Q9NP99 TREM1_HUMAN Neutral Neutral
Q17R55 F187B_HUMAN Neutral Neutral
P50416 CPT1A_HUMAN Deleterious Deleterious
Q6VVB1 NHLC1_HUMAN Deleterious Deleterious
Q4KMZ1 IQCC_HUMAN Neutral Neutral
Q8N5Z5 KCD17_HUMAN Neutral Neutral
Q9Y6R1 S4A4_HUMAN Deleterious Deleterious
Q96BN8 F105B_HUMAN Neutral Neutral
P60484 PTEN_HUMAN Deleterious Deleterious
Q9UQB8 BAIP2_HUMAN Neutral Neutral
P04637 P53_HUMAN Deleterious Deleterious
P20929 NEBU_HUMAN Neutral Neutral
Q9HBJ7 UBP29_HUMAN Neutral Neutral
P29400 CO4A5_HUMAN Deleterious Deleterious
P31785 IL2RG_HUMAN Deleterious Deleterious
Q9UBP0 SPAST_HUMAN Deleterious Deleterious
O95918 OR2H2_HUMAN Neutral Neutral
Q96PN6 ADCYA_HUMAN Neutral Neutral
Q5SXM1 ZN678_HUMAN Neutral Neutral
Q29718 1B82_HUMAN Neutral Neutral
O95264 5HT3B_HUMAN Neutral Neutral
P35499 SCN4A_HUMAN Deleterious Deleterious
P51587 BRCA2_HUMAN Deleterious Deleterious
Q99758 ABCA3_HUMAN Deleterious Deleterious
P35670 ATP7B_HUMAN Deleterious Deleterious
P51688 SPHM_HUMAN Deleterious Deleterious
Q96RD0 OR8B2_HUMAN Neutral Neutral
Q9Y493 ZAN_HUMAN Neutral Neutral
P46100 ATRX_HUMAN Deleterious Deleterious
Q15643 TRIPB_HUMAN Neutral Neutral
P17813 EGLN_HUMAN Deleterious Deleterious
Q8NF50 DOCK8_HUMAN Neutral Neutral
Q6P0N0 KNL2_HUMAN Neutral Neutral
Q03393 PTPS_HUMAN Deleterious Deleterious
Q9Y6R1 S4A4_HUMAN Deleterious Deleterious
Q8WVV4 POF1B_HUMAN Neutral Deleterious
P10253 LYAG_HUMAN Deleterious Deleterious
P78527 PRKDC_HUMAN Neutral Neutral
P08559 ODPA_HUMAN Deleterious Deleterious
P12883 MYH7_HUMAN Deleterious Deleterious
P27635 RL10_HUMAN Neutral Neutral
O60931 CTNS_HUMAN Deleterious Deleterious
P25067 CO8A2_HUMAN Deleterious Deleterious
P05089 ARGI1_HUMAN Deleterious Neutral
Q8NBM8 PCYXL_HUMAN Neutral Neutral
Q8IY37 DHX37_HUMAN Neutral Neutral
Q5DID0 UROL1_HUMAN Neutral Neutral
Q9UBP0 SPAST_HUMAN Deleterious Deleterious
Q2KHM9 K0753_HUMAN Neutral Neutral
Q8NEV8 EXPH5_HUMAN Neutral Neutral
Q5T5U3 RHG21_HUMAN Neutral Neutral
P45984 MK09_HUMAN Neutral Neutral
O43196 MSH5_HUMAN Neutral Neutral
P06132 DCUP_HUMAN Deleterious Deleterious
P16615 AT2A2_HUMAN Deleterious Deleterious
Q9H222 ABCG5_HUMAN Neutral Neutral
P35670 ATP7B_HUMAN Deleterious Deleterious
Q8IVG5 SAM9L_HUMAN Neutral Neutral
Q99972 MYOC_HUMAN Deleterious Deleterious
O76090 BEST1_HUMAN Deleterious Deleterious
P04637 P53_HUMAN Deleterious Deleterious
Q01546 K22O_HUMAN Neutral Neutral
Q15125 EBP_HUMAN Deleterious Deleterious
P54802 ANAG_HUMAN Deleterious Deleterious
O95163 ELP1_HUMAN Neutral Neutral
P05166 PCCB_HUMAN Deleterious Deleterious
Q07837 SLC31_HUMAN Deleterious Deleterious
P57071 PRD15_HUMAN Neutral Neutral
Q5H8A4 PIGG_HUMAN Neutral Neutral
Q8NGC7 O11H6_HUMAN Neutral Neutral
P13569 CFTR_HUMAN Deleterious Deleterious
O75445 USH2A_HUMAN Deleterious Deleterious
O15537 XLRS1_HUMAN Deleterious Deleterious
Q12908 NTCP2_HUMAN Deleterious Deleterious
Q96QZ0 PANX3_HUMAN Neutral Neutral
Q9H8H0 NOL11_HUMAN Neutral Neutral
Q05209 PTN12_HUMAN Neutral Neutral
Q00604 NDP_HUMAN Deleterious Deleterious
Q29983 MICA_HUMAN Neutral Neutral
Q06643 TNFC_HUMAN Neutral Neutral
Q96JP5 ZFP91_HUMAN Neutral Neutral
Q7L3T8 SYPM_HUMAN Neutral Neutral
P02545 LMNA_HUMAN Deleterious Deleterious
O43283 M3K13_HUMAN Neutral Neutral
P30487 1B49_HUMAN Neutral Neutral
Q8TB36 GDAP1_HUMAN Neutral Deleterious
P18440 ARY1_HUMAN Neutral Neutral
P11277 SPTB1_HUMAN Deleterious Neutral
O60663 LMX1B_HUMAN Deleterious Deleterious
P06280 AGAL_HUMAN Deleterious Deleterious
P22033 MUTA_HUMAN Deleterious Deleterious
P28039 AOAH_HUMAN Neutral Neutral
P01889 1B07_HUMAN Neutral Neutral
Q9HCK4 ROBO2_HUMAN Neutral Deleterious
P37173 TGFR2_HUMAN Deleterious Deleterious
Q9BQA5 HINFP_HUMAN Neutral Neutral
P06280 AGAL_HUMAN Deleterious Deleterious
P15559 NQO1_HUMAN Neutral Neutral
P55017 S12A3_HUMAN Deleterious Deleterious
P22735 TGM1_HUMAN Deleterious Deleterious
Q96RU7 TRIB3_HUMAN Neutral Neutral
Q99572 P2RX7_HUMAN Neutral Neutral
P08588 ADRB3_HUMAN Neutral Neutral
Q15149 PLEC1_HUMAN Neutral Neutral
Q9NQW8 CNGB3_HUMAN Deleterious Deleterious
Q03113 GNA12_HUMAN Neutral Neutral
Q9BSI4 TINF2_HUMAN Neutral Deleterious
Q92685 ALG3_HUMAN 0.5 Neutral
P30518 V2R_HUMAN Deleterious Deleterious
O15287 FANCG_HUMAN Neutral Neutral
Q15399 TLR1_HUMAN Neutral Neutral
P30613 KPYR_HUMAN Deleterious Deleterious
P07225 PROS_HUMAN Deleterious Deleterious
P00441 SODC_HUMAN Deleterious Deleterious
P00451 FA8_HUMAN Deleterious Deleterious
P22304 IDS_HUMAN Deleterious Deleterious
P35555 FBN1_HUMAN Deleterious Deleterious
Q9H2C0 GAN_HUMAN Deleterious Deleterious
P04637 P53_HUMAN Deleterious Deleterious
P06280 AGAL_HUMAN Deleterious Deleterious
Q99650 OSMR_HUMAN Neutral Deleterious
Q06187 BTK_HUMAN Deleterious Deleterious
Q9UBC3 DNM3B_HUMAN Deleterious Deleterious
P35670 ATP7B_HUMAN Deleterious Neutral
Q14147 DHX34_HUMAN Neutral Neutral
P51798 CLCN7_HUMAN Deleterious Deleterious
O76024 WFS1_HUMAN Deleterious Deleterious
Q5VZT2 CJ113_HUMAN Neutral Neutral
P05062 ALDOB_HUMAN Deleterious Deleterious
Q96LB2 MRGX1_HUMAN Neutral Neutral
P32004 L1CAM_HUMAN Deleterious Deleterious
Q9NRL2 BAZ1A_HUMAN Neutral Neutral
P03952 KLKB1_HUMAN Neutral Neutral
P22304 IDS_HUMAN Deleterious Deleterious
Q8WZ42 TITIN_HUMAN Neutral Neutral
O76024 WFS1_HUMAN Deleterious Neutral
Q9UM47 NOTC3_HUMAN Deleterious Deleterious
P35498 SCN1A_HUMAN Deleterious Deleterious
P42858 HD_HUMAN Neutral Neutral
O43526 KCNQ2_HUMAN Deleterious Deleterious
P25189 MYP0_HUMAN Deleterious Deleterious
Q96RD9 FCRL5_HUMAN Neutral Neutral
Q86VD1 MORC1_HUMAN Neutral Neutral
Q02083 NAAA_HUMAN Neutral Neutral
P21359 NF1_HUMAN Deleterious Deleterious
Q13698 CAC1S_HUMAN Deleterious Deleterious
Q96NY8 PVRL4_HUMAN Neutral Neutral
P56945 BCAR1_HUMAN Neutral Neutral
P35557 HXK4_HUMAN Deleterious Deleterious
P02545 LMNA_HUMAN Deleterious Deleterious
Q8TBZ0 CC110_HUMAN Neutral Neutral
Q8WZ42 TITIN_HUMAN Neutral Neutral
P29400 CO4A5_HUMAN Deleterious Deleterious
P07225 PROS_HUMAN Deleterious Deleterious
P29400 CO4A5_HUMAN Deleterious Deleterious
P35520 CBS_HUMAN Deleterious Deleterious
Q6NSJ2 PHLB3_HUMAN Neutral Neutral
Q70CQ4 UBP31_HUMAN Neutral Neutral
Q16891 IMMT_HUMAN Neutral Neutral
P35555 FBN1_HUMAN Deleterious Deleterious
P15918 RAG1_HUMAN Deleterious Deleterious
P00439 PH4H_HUMAN Deleterious Deleterious
Q96HP8 T176A_HUMAN Neutral Neutral
P10636 TAU_HUMAN Deleterious Deleterious
Q86US8 EST1A_HUMAN Neutral Neutral
Q00G26 LSDP5_HUMAN Neutral Neutral
Q7Z6J9 SEN54_HUMAN Neutral Deleterious
P30566 PUR8_HUMAN Deleterious Deleterious
O94827 PKHG5_HUMAN Neutral Deleterious
Q53HC0 CCD92_HUMAN Neutral Neutral
Q9GZX3 CHST6_HUMAN Deleterious Deleterious
Q9BUY5 ZN426_HUMAN Neutral Neutral
P59826 LPLC3_HUMAN Neutral Neutral
Q09470 KCNA1_HUMAN Deleterious Deleterious
Q6ZU80 CN145_HUMAN Neutral Neutral
P13569 CFTR_HUMAN Deleterious Deleterious
Q13415 ORC1_HUMAN Neutral Neutral
P02533 K1C14_HUMAN Deleterious Deleterious
Q86W24 NAL14_HUMAN Neutral Neutral
P08588 ADRB1_HUMAN Neutral Neutral
O43929 ORC4_HUMAN Neutral Neutral
P06400 RB_HUMAN Deleterious Deleterious
P17535 JUND_HUMAN Neutral Neutral
P35499 SCN4A_HUMAN Deleterious Deleterious
P32754 HPPD_HUMAN Neutral Deleterious
Q695T7 S6A19_HUMAN Deleterious Deleterious
P51649 SSDH_HUMAN Deleterious Deleterious
P00451 FA8_HUMAN Deleterious Deleterious
P00813 ADA_HUMAN Deleterious Deleterious
Q13751 LAMB3_HUMAN Neutral Neutral
Q8NH83 OR4A5_HUMAN Neutral Neutral
Q02809 PLOD1_HUMAN Deleterious Deleterious
P05186 PPBT_HUMAN Deleterious Deleterious
O15534 PER1_HUMAN Neutral Neutral
P25189 MYP0_HUMAN Deleterious Deleterious
Q580R0 CB027_HUMAN Neutral Neutral
P35575 G6PC_HUMAN Deleterious Deleterious
P49454 CENPF_HUMAN Neutral Neutral
Q8N423 LIRB2_HUMAN Neutral Neutral
P06280 AGAL_HUMAN Deleterious Deleterious
Q5TC12 ATPF1_HUMAN Neutral Neutral
Q96CB9 NSUN4_HUMAN Neutral Neutral
P00966 ASSY_HUMAN Deleterious Deleterious
Q9ULV0 MYO5B_HUMAN Neutral Deleterious
Q8NHS3 MFSD8_HUMAN Deleterious Neutral
Q01955 CO4A3_HUMAN Deleterious Deleterious
Q86YV6 MYLK4_HUMAN Neutral Neutral
P15289 ARSA_HUMAN Deleterious Neutral
P51587 BRCA2_HUMAN Deleterious Neutral
O95452 CXB6_HUMAN Deleterious Deleterious
P06213 INSR_HUMAN Deleterious Deleterious
Q8N3K9 CMYA5_HUMAN Neutral Neutral
Q8N6Y2 LRC17_HUMAN Neutral Neutral
P10275 ANDR_HUMAN Deleterious Deleterious
P30968 GNRHR_HUMAN Deleterious Deleterious
P22304 IDS_HUMAN Deleterious Deleterious
P10912 GHR_HUMAN Deleterious Deleterious
P00480 OTC_HUMAN Deleterious Deleterious
Q07889 SOS1_HUMAN Deleterious Deleterious
Q96IL0 CN153_HUMAN Neutral Neutral
P04839 CY24B_HUMAN Deleterious Deleterious
P51168 SCNNB_HUMAN Deleterious Neutral
Q9UNQ0 ABCG2_HUMAN Neutral Neutral
Q9H0K6 PUS7L_HUMAN Neutral Neutral
P00451 FA8_HUMAN Deleterious Deleterious
P15056 BRAF1_HUMAN Deleterious Deleterious
O43826 G6PT1_HUMAN Deleterious Deleterious
Q9Y5X4 NR2E3_HUMAN Deleterious Deleterious
O43526 KCNQ2_HUMAN Deleterious Deleterious
P07225 PROS_HUMAN Deleterious Deleterious
P16152 CBR1_HUMAN Neutral Neutral
Q32P51 RA1L2_HUMAN Neutral Neutral
Q99705 MCHR1_HUMAN Neutral Neutral
P11509 CP2A6_HUMAN Neutral Neutral
P03886 NU1M_HUMAN Deleterious Deleterious
Q9UKN7 MYO15_HUMAN Neutral Neutral
Q6GPH4 XAF1_HUMAN Neutral Neutral
O76090 BEST1_HUMAN Deleterious Deleterious
Q99972 MYOC_HUMAN Deleterious Deleterious
O00254 PAR3_HUMAN Neutral Neutral
Q9NYQ6 CELR1_HUMAN Neutral Neutral
P06280 AGAL_HUMAN Deleterious Deleterious
O60840 CAC1F_HUMAN Deleterious Deleterious
P42771 CD2A1_HUMAN Deleterious Neutral
Q8WXE9 STON2_HUMAN Neutral Neutral
Q96N87 S6A18_HUMAN Neutral Neutral
P41587 VIPR2_HUMAN Neutral Neutral
O75410 TACC1_HUMAN Neutral Neutral
P21333 FLNA_HUMAN Deleterious Deleterious
P39019 RS19_HUMAN Deleterious Deleterious
O95050 INMT_HUMAN Neutral Neutral
P00480 OTC_HUMAN Deleterious Deleterious
Q92629 SGCD_HUMAN Neutral Deleterious
Q14524 SCN5A_HUMAN Deleterious Deleterious
Q7Z494 NPHP3_HUMAN Deleterious Deleterious
P49815 TSC2_HUMAN Deleterious Deleterious
P00915 CAH1_HUMAN Neutral Neutral
Q16678 CP1A2_HUMAN Deleterious Neutral
Q8N6Y2 LRC17_HUMAN Neutral Neutral
Q29980 1B44_HUMAN Neutral Neutral
Q9BSH4 CCD44_HUMAN Neutral Neutral
Q5VWN6 CJ018_HUMAN Neutral Neutral
Q56VL3 OCAD2_HUMAN Neutral Neutral
P08603 CFAH_HUMAN Deleterious Neutral
P39019 RS19_HUMAN Deleterious Deleterious
Q15051 IQCB1_HUMAN Neutral Neutral
P03950 ANGI_HUMAN Deleterious Neutral
O75792 RNH2A_HUMAN Neutral Deleterious
A7MBM2 DISP2_HUMAN Neutral Neutral
P08493 MGP_HUMAN Neutral Neutral
P45954 ACDSB_HUMAN Neutral Deleterious
O75360 PROP1_HUMAN Deleterious Deleterious
Q9P2K9 PTHD2_HUMAN Neutral Neutral
Q8NEA6 GLIS3_HUMAN Neutral Neutral
Q6PEW0 KLBL4_HUMAN Neutral Neutral
P00451 FA8_HUMAN Deleterious Deleterious
Q9NZS2 KLRF1_HUMAN Neutral Neutral
Q9H251 CAD23_HUMAN Deleterious Deleterious
P43034 LIS1_HUMAN Deleterious Deleterious
Q9BZZ2 SN_HUMAN Neutral Neutral
P00439 PH4H_HUMAN Deleterious Deleterious
P54803 GALC_HUMAN Deleterious Deleterious
Q6ZNA1 ZN836_HUMAN Neutral Neutral
Q9BV36 MELPH_HUMAN Neutral Neutral
Q86V48 LUZP1_HUMAN Neutral Neutral
P04637 P53_HUMAN Deleterious Deleterious
O14920 IKKB_HUMAN Neutral Neutral
P51587 BRCA2_HUMAN Deleterious Neutral
Q9H2U9 ADAM7_HUMAN Neutral Neutral
P12883 MYH7_HUMAN Deleterious Deleterious
Q6NUJ5 PWP2B_HUMAN Neutral Neutral
Q9UP65 PA24C_HUMAN Neutral Neutral
P10275 ANDR_HUMAN Deleterious Deleterious
O60678 ANM3_HUMAN Neutral Neutral
P04180 LCAT_HUMAN Deleterious Deleterious
P07602 SAP_HUMAN Deleterious Deleterious
Q9UBP0 SPAST_HUMAN Deleterious Deleterious
P13569 CFTR_HUMAN Deleterious Deleterious
Q96BZ9 TBC20_HUMAN Neutral Neutral
P18074 ERCC2_HUMAN Deleterious Deleterious
P82279 CRUM1_HUMAN Deleterious Deleterious
P11055 MYH3_HUMAN Deleterious Deleterious
Q6PJP8 DCR1A_HUMAN Neutral Neutral
P61764 STXB1_HUMAN Deleterious Deleterious
P22033 MUTA_HUMAN Deleterious Deleterious
P01892 1A02_HUMAN Neutral Neutral
Q9NQ86 TRI36_HUMAN Neutral Neutral
Q8N119 MMP21_HUMAN Neutral Neutral
Q9H251 CAD23_HUMAN Deleterious Deleterious
P35670 ATP7B_HUMAN Deleterious Deleterious
Q53EV4 LRC23_HUMAN Neutral Neutral
P51787 KCNQ1_HUMAN Deleterious Deleterious
P13569 CFTR_HUMAN Deleterious Deleterious
P16188 1A30_HUMAN Neutral Neutral
P35557 HXK4_HUMAN Deleterious Neutral
Q00889 PSG6_HUMAN Neutral Neutral
O15118 NPC1_HUMAN Deleterious Deleterious
P00451 FA8_HUMAN Deleterious Deleterious
P05177 CP1A2_HUMAN Neutral Neutral
P07949 RET_HUMAN Deleterious Deleterious
Q92947 GCDH_HUMAN Deleterious Deleterious
Q29865 1C18_HUMAN Neutral Neutral
Q9BXW9 FACD2_HUMAN Neutral Deleterious
Q5VY43 PEAR1_HUMAN Neutral Neutral
Q7Z4H9 SIPAR_HUMAN Neutral Neutral
P60484 PTEN_HUMAN Deleterious Deleterious
O75054 IGSF3_HUMAN Neutral Neutral
P10321 1C07_HUMAN Neutral Neutral
P40692 MLH1_HUMAN Deleterious Deleterious
P24941 CDK2_HUMAN Neutral Neutral
Q99728 BARD1_HUMAN Neutral Neutral
Q8WZ04 TOMT_HUMAN Deleterious Deleterious
Q9H330 CI005_HUMAN Neutral Neutral
Q05D60 CCD67_HUMAN Neutral Neutral
P07202 PERT_HUMAN Deleterious Neutral
O95711 LY86_HUMAN Neutral Neutral
Q76MJ5 ERN2_HUMAN Neutral Neutral
P12883 MYH7_HUMAN Deleterious Deleterious
O15118 NPC1_HUMAN Deleterious Deleterious
P21439 MDR3_HUMAN Deleterious Deleterious
Q7Z4S6 KI21A_HUMAN Deleterious Deleterious
P04155 TFF1_HUMAN Neutral Deleterious
Q9BUM1 G6PC3_HUMAN Deleterious Deleterious
Q9H221 ABCG8_HUMAN Deleterious Deleterious
Q86YH6 DLP1_HUMAN Neutral Deleterious
Q9UBM7 DHCR7_HUMAN Deleterious Deleterious
Q96L96 ALPK3_HUMAN Neutral Neutral
Q8WZ42 TITIN_HUMAN Neutral Deleterious
P13746 1A11_HUMAN Neutral Neutral
P29400 CO4A5_HUMAN Deleterious Deleterious
P20062 TCO2_HUMAN Neutral Neutral
P08514 ITA2B_HUMAN Deleterious Deleterious
Q7Z7L7 ZER1_HUMAN Neutral Neutral
P51649 SSDH_HUMAN Deleterious Deleterious
P04637 P53_HUMAN Deleterious Deleterious
Q5T5S1 K1984_HUMAN Neutral Neutral
O60931 CTNS_HUMAN Deleterious Deleterious
P37173 TGFR2_HUMAN Neutral Deleterious
Q13496 MTM1_HUMAN Deleterious Deleterious
P54840 GYS2_HUMAN Deleterious Deleterious
Q8N1I0 DOCK4_HUMAN Neutral Neutral
P32942 ICAM3_HUMAN Neutral Neutral
Q5BJE1 CR034_HUMAN Neutral Neutral
P51956 NEK3_HUMAN Neutral Neutral
P35680 HNF1B_HUMAN Deleterious Deleterious
P07902 GALT_HUMAN Deleterious Deleterious
P00740 FA9_HUMAN Deleterious Deleterious
P78324 SHPS1_HUMAN Neutral Neutral
P12883 MYH7_HUMAN Deleterious Deleterious
Q15831 STK11_HUMAN Deleterious Deleterious
P02675 FIBB_HUMAN Neutral Neutral
O95476 DULRD_HUMAN Neutral Neutral
Q12809 KCNH2_HUMAN Deleterious Deleterious
O95278 EPM2A_HUMAN Deleterious Deleterious
P34949 MPI_HUMAN Deleterious Deleterious
Q9BRK4 LZTS2_HUMAN Neutral Neutral
P00451 FA8_HUMAN Deleterious Deleterious
P07902 GALT_HUMAN Deleterious Deleterious
Q96JP9 PCD21_HUMAN Neutral Neutral
Q9H3R0 KDM4C_HUMAN Neutral Neutral
P10644 KAP0_HUMAN Deleterious Deleterious
O60494 CUBN_HUMAN Neutral Neutral
P29400 CO4A5_HUMAN Deleterious Neutral
A1L4L8 PL8L1_HUMAN Neutral Neutral
P02545 LMNA_HUMAN Deleterious Deleterious
P04637 P53_HUMAN Deleterious Deleterious
P02766 TTHY_HUMAN Deleterious Deleterious
A6NKQ9 LSHB_HUMAN Neutral Neutral
Q96PJ5 FCRL4_HUMAN Neutral Neutral
P08123 CO1A2_HUMAN Deleterious Deleterious
O95382 M3K6_HUMAN Neutral Neutral
P22888 LSHR_HUMAN Deleterious Deleterious
Q9P0G3 KLK14_HUMAN Neutral Neutral
P21860 ERBB3_HUMAN Neutral Neutral
P40763 STAT3_HUMAN Deleterious Deleterious
O60566 BUB1B_HUMAN Deleterious Deleterious
Q6UX07 DHR13_HUMAN Neutral Neutral
P34972 CNR2_HUMAN Neutral Neutral
Q96G97 BSCL2_HUMAN Neutral Deleterious
Q04671 P_HUMAN Deleterious Deleterious
O43736 ITM2A_HUMAN Neutral Neutral
Q6ZN16 M3K15_HUMAN Neutral Neutral
P10253 LYAG_HUMAN Deleterious Deleterious
Q96RY7 IF140_HUMAN Neutral Neutral
P20807 CAN3_HUMAN Deleterious Deleterious
Q9Y5G9 PCDG4_HUMAN Neutral Neutral
P51587 BRCA2_HUMAN Deleterious Deleterious
P04114 APOB_HUMAN Neutral Neutral
Q5JVG8 ZN506_HUMAN Neutral Neutral
Q13261 I15RA_HUMAN Neutral Neutral
P51168 SCNNB_HUMAN Deleterious Neutral
O75161 NPHP4_HUMAN Deleterious Deleterious
Q96RW7 HMCN1_HUMAN Neutral Neutral
P00740 FA9_HUMAN Deleterious Deleterious
P17050 NAGAB_HUMAN Deleterious Deleterious
Q96EV8 DTBP1_HUMAN Neutral Neutral
Q00604 NDP_HUMAN Deleterious Deleterious
P10275 ANDR_HUMAN Deleterious Deleterious
P00451 FA8_HUMAN Deleterious Deleterious
Q8WTQ7 GRK7_HUMAN Neutral Neutral
P00740 FA9_HUMAN Deleterious Deleterious
P06280 AGAL_HUMAN Deleterious Deleterious
P22033 MUTA_HUMAN Deleterious Deleterious
Q86Y07 VRK2_HUMAN Neutral Neutral
P16403 H12_HUMAN Neutral Neutral
O43272 PROD_HUMAN Neutral Neutral
Q86TC9 MYPN_HUMAN Neutral Neutral
P10319 1B58_HUMAN Neutral Neutral
O76024 WFS1_HUMAN Deleterious Deleterious
Q9NZC9 SMAL1_HUMAN Deleterious Deleterious
Q7RTS9 DYM_HUMAN Neutral Deleterious
Q86YV5 SG223_HUMAN Neutral Neutral
P17275 JUNB_HUMAN Neutral Neutral
P35908 K22E_HUMAN Deleterious Deleterious
P00492 HPRT_HUMAN Deleterious Deleterious
P01891 1A68_HUMAN Neutral Neutral
Q9NQW8 CNGB3_HUMAN Deleterious Deleterious
Q8WZ42 TITIN_HUMAN Neutral Neutral
Q9Y5I7 CLD16_HUMAN Deleterious Deleterious
Q9UKU7 ACAD8_HUMAN Deleterious Deleterious
Q12889 OVGP1_HUMAN Neutral Neutral
P29400 CO4A5_HUMAN Deleterious Deleterious
Q9Y3M8 STA13_HUMAN Neutral Neutral
Q9ULI0 ATD2B_HUMAN Neutral Neutral
P78504 JAG1_HUMAN Deleterious Deleterious
Q95604 1C17_HUMAN Neutral Neutral
Q49A92 CH034_HUMAN Neutral Neutral
P17302 CXA1_HUMAN Deleterious Deleterious
O75631 UPK3A_HUMAN Neutral Deleterious
Q93074 MED12_HUMAN Neutral Deleterious
P60201 MYPR_HUMAN Deleterious Deleterious
Q15542 TAF5_HUMAN Neutral Neutral
P29400 CO4A5_HUMAN Deleterious Deleterious
P17050 NAGAB_HUMAN Deleterious Deleterious
P02458 CO2A1_HUMAN Deleterious Deleterious
P35555 FBN1_HUMAN Deleterious Deleterious
P49748 ACADV_HUMAN Deleterious Deleterious
Q6IMN6 CAPR2_HUMAN Neutral Neutral
P12821 ACE_HUMAN Neutral Neutral
P10275 ANDR_HUMAN Deleterious Deleterious
Q9Y6X6 MYO16_HUMAN Neutral Neutral
P51648 AL3A2_HUMAN Deleterious Deleterious
Q13724 MOGS_HUMAN Neutral Deleterious
P08514 ITA2B_HUMAN Deleterious Deleterious
P35670 ATP7B_HUMAN Deleterious Deleterious
O15061 SYNEM_HUMAN Neutral Neutral
P04637 P53_HUMAN Deleterious Deleterious
Q96L08 SUSD3_HUMAN Neutral Neutral
Q8IZF7 GP111_HUMAN Neutral Neutral
Q6L9W6 B4GN3_HUMAN Neutral Neutral
P42771 CD2A1_HUMAN Deleterious Deleterious
P07225 PROS_HUMAN Deleterious Deleterious
Q9NQA5 TRPV5_HUMAN Neutral Neutral
P98194 AT2C1_HUMAN Deleterious Deleterious
Q2TBE0 C19L2_HUMAN Neutral Neutral
P04275 VWF_HUMAN Deleterious Deleterious
Q9UM47 NOTC3_HUMAN Deleterious Deleterious
O00255 MEN1_HUMAN Deleterious Deleterious
P12883 MYH7_HUMAN Deleterious Deleterious
Q96LM5 CD045_HUMAN Neutral Neutral
P35520 CBS_HUMAN Deleterious Deleterious
Q9NWW5 CLN6_HUMAN Deleterious Deleterious
B2RU33 POTEC_HUMAN Neutral Neutral
P43246 MSH2_HUMAN Deleterious Deleterious
P51587 BRCA2_HUMAN Deleterious Deleterious
Q9BX79 STRA6_HUMAN Neutral Deleterious
P30499 1C01_HUMAN Neutral Neutral
Q06432 CCG1_HUMAN Neutral Neutral
Q8N766 K0090_HUMAN Neutral Neutral
O15118 NPC1_HUMAN Deleterious Deleterious
P21817 RYR1_HUMAN Deleterious Neutral
P35555 FBN1_HUMAN Deleterious Deleterious
P51841 GUC2F_HUMAN Neutral Neutral
Q9NYZ3 GTSE1_HUMAN Neutral Neutral
Q6SA08 TSSK4_HUMAN Neutral Neutral
P08514 ITA2B_HUMAN Deleterious Deleterious
P54803 GALC_HUMAN Deleterious Deleterious
Q92630 DYRK2_HUMAN Neutral Neutral
Q16772 GSTA3_HUMAN Neutral Neutral
Q5T7N2 LITD1_HUMAN Neutral Neutral
P52952 NKX25_HUMAN Deleterious Deleterious
P02452 CO1A1_HUMAN Deleterious Deleterious
P00451 FA8_HUMAN Deleterious Deleterious
P08100 OPSD_HUMAN Deleterious Deleterious
P35908 K22E_HUMAN Deleterious Deleterious
O76014 KRT37_HUMAN Neutral Neutral
P11509 CP2A6_HUMAN Neutral Neutral
Q14246 EMR1_HUMAN Neutral Neutral
P78562 PHEX_HUMAN Deleterious Deleterious
Q08752 PPID_HUMAN Neutral Neutral
P43626 KI2L1_HUMAN Neutral Neutral
P19367 HXK1_HUMAN Deleterious Deleterious
Q9H9B4 SFXN1_HUMAN Neutral Neutral
Q08188 TGM3_HUMAN Neutral Neutral
P12883 MYH7_HUMAN Deleterious Deleterious
P13928 ANXA8_HUMAN Neutral Neutral
P03891 NU2M_HUMAN Neutral Neutral
P36957 ODO2_HUMAN Neutral Neutral
P35670 ATP7B_HUMAN Deleterious Deleterious
P00451 FA8_HUMAN Deleterious Deleterious
P21754 ZP3_HUMAN Neutral Neutral
P22557 HEM0_HUMAN Deleterious Deleterious
P43246 MSH2_HUMAN Deleterious Deleterious
Q06643 TNFC_HUMAN Neutral Neutral
Q9NZH7 IL1F8_HUMAN Neutral Neutral
P15313 VATB1_HUMAN Deleterious Deleterious
P30485 1B47_HUMAN Neutral Neutral
P14679 TYRO_HUMAN Deleterious Deleterious
O75923 DYSF_HUMAN Deleterious Deleterious
O00204 ST2B1_HUMAN Neutral Neutral
Q17RP2 TIGD6_HUMAN Neutral Neutral
Q92576 PHF3_HUMAN Neutral Neutral
Q9ULC5 ACSL5_HUMAN Neutral Neutral
P78504 JAG1_HUMAN Deleterious Deleterious
Q9UM47 NOTC3_HUMAN Deleterious Deleterious
Q12809 KCNH2_HUMAN Deleterious Deleterious
Q96L73 NSD1_HUMAN Deleterious Deleterious
Q9H598 VIAAT_HUMAN Neutral Neutral
P10275 ANDR_HUMAN Deleterious Deleterious
Q96BA8 CR3L1_HUMAN Neutral Neutral
P57773 CXA9_HUMAN Neutral Neutral
P25054 APC_HUMAN Deleterious Deleterious
A6NF89 OR6C6_HUMAN Neutral Neutral
Q3BBV0 NBPF1_HUMAN Neutral Neutral
O60320 F1891_HUMAN Neutral Neutral
P78363 ABCA4_HUMAN Deleterious Deleterious
Q96PY6 NEK1_HUMAN Neutral Neutral
P30487 1B49_HUMAN Neutral Neutral
P22304 IDS_HUMAN Deleterious Deleterious
Q9GZX3 CHST6_HUMAN Deleterious Deleterious
O60832 DKC1_HUMAN Deleterious Deleterious
P05186 PPBT_HUMAN Deleterious Deleterious
P22223 CADH3_HUMAN Neutral Deleterious
Q13705 AVR2B_HUMAN Neutral Deleterious
P00451 FA8_HUMAN Deleterious Deleterious
Q8N5A5 ZGPAT_HUMAN Neutral Neutral
P02671 FIBA_HUMAN Neutral Neutral
O76054 S14L2_HUMAN Neutral Neutral
Q9NPC4 A4GAT_HUMAN Neutral Neutral
P13569 CFTR_HUMAN Deleterious Deleterious
Q4U2R8 S22A6_HUMAN Neutral Neutral
P51608 MECP2_HUMAN Deleterious Deleterious
Q9GZX3 CHST6_HUMAN Deleterious Deleterious
P05067 A4_HUMAN Deleterious Deleterious
Q2NKJ3 CQ068_HUMAN Neutral Neutral
P49643 PRI2_HUMAN Neutral Neutral
Q92614 MY18A_HUMAN Neutral Neutral
P11177 ODPB_HUMAN Deleterious Neutral
P10768 ESTD_HUMAN Neutral Neutral
Q8TF17 S3TC2_HUMAN Neutral Deleterious
P00451 FA8_HUMAN Deleterious Deleterious
Q5TCH4 CP4AM_HUMAN Neutral Neutral
P29033 CXB2_HUMAN Deleterious Deleterious
Q6IWH7 ANO7_HUMAN Neutral Neutral
Q6P0Q8 MAST2_HUMAN Neutral Neutral
P16473 TSHR_HUMAN Deleterious Deleterious
Q9UN74 PCDA4_HUMAN Neutral Neutral
Q6S5H4 POTEB_HUMAN Neutral Neutral
Q8NHY5 HUS1B_HUMAN Neutral Neutral
O43488 ARK72_HUMAN Neutral Neutral
Q16518 RPE65_HUMAN Deleterious Deleterious
P21817 RYR1_HUMAN Deleterious Neutral
Q7Z401 MYCPP_HUMAN Neutral Neutral
Q13402 MYO7A_HUMAN Deleterious Deleterious
P49335 PO3F4_HUMAN Deleterious Deleterious
Q99972 MYOC_HUMAN Deleterious Deleterious
Q8IXS0 CF146_HUMAN Neutral Neutral
P04637 P53_HUMAN Deleterious Deleterious
Q9ULD2 MTUS1_HUMAN Neutral Deleterious
P25024 CXCR1_HUMAN Neutral Neutral
P34059 GALNS_HUMAN Deleterious Deleterious
P00492 HPRT_HUMAN Deleterious Deleterious
Q14524 SCN5A_HUMAN Deleterious Deleterious
P21817 RYR1_HUMAN Deleterious Deleterious
P30447 1A23_HUMAN Neutral Neutral
Q01740 FMO1_HUMAN Neutral Neutral
P29400 CO4A5_HUMAN Deleterious Deleterious
P04637 P53_HUMAN Deleterious Deleterious
O00255 MEN1_HUMAN Deleterious Deleterious
P04637 P53_HUMAN Deleterious Deleterious
P22304 IDS_HUMAN Deleterious Deleterious
O60566 BUB1B_HUMAN Deleterious Neutral
Q9Y6K9 NEMO_HUMAN Deleterious Deleterious
P40692 MLH1_HUMAN Deleterious Deleterious
O43511 S26A4_HUMAN Deleterious Deleterious
P10275 ANDR_HUMAN Deleterious Deleterious
P30613 KPYR_HUMAN Deleterious Deleterious
P01130 LDLR_HUMAN Deleterious Deleterious
Q9UQ84 EXO1_HUMAN Neutral Neutral
P07911 UROM_HUMAN Deleterious Deleterious
Q7Z304 MAMC2_HUMAN Neutral Neutral
Q07889 SOS1_HUMAN Deleterious Deleterious
O00255 MEN1_HUMAN Deleterious Deleterious
P04062 GLCM_HUMAN Deleterious Deleterious
A4FU69 EFCB5_HUMAN Neutral Neutral
P08034 CXB1_HUMAN Deleterious Deleterious
P78543 BTG2_HUMAN Neutral Neutral
P21333 FLNA_HUMAN Deleterious Deleterious
P49815 TSC2_HUMAN Deleterious Deleterious
P33897 ABCD1_HUMAN Deleterious Deleterious
P78363 ABCA4_HUMAN Deleterious Deleterious
Q9NSC7 SIA7A_HUMAN Neutral Neutral
P30460 1B08_HUMAN Neutral Neutral
Q9Y210 TRPC6_HUMAN Deleterious Neutral
Q9BT22 ALG1_HUMAN Neutral Deleterious
P35670 ATP7B_HUMAN Deleterious Deleterious
P13584 CP4B1_HUMAN Neutral Neutral
P13533 MYH6_HUMAN Deleterious Neutral
Q9UNK4 PA2GD_HUMAN Neutral Neutral
Q09472 EP300_HUMAN Neutral Neutral
P35520 CBS_HUMAN Deleterious Deleterious
P30443 1A01_HUMAN Neutral Neutral
P05186 PPBT_HUMAN Deleterious Deleterious
Q92793 CBP_HUMAN Deleterious Deleterious
O15353 FOXN1_HUMAN Neutral Neutral
P49759 CLK1_HUMAN Neutral Neutral
O60494 CUBN_HUMAN Neutral Neutral
O95834 EMAL2_HUMAN Neutral Neutral
P52701 MSH6_HUMAN Neutral Neutral
Q9UM07 PADI4_HUMAN Neutral Neutral
Q9H015 S22A4_HUMAN Neutral Neutral
Q9NUM3 S39A9_HUMAN Neutral Neutral
P00451 FA8_HUMAN Deleterious Deleterious
Q9UM01 YLAT1_HUMAN Deleterious Deleterious
Q96P20 NALP3_HUMAN Deleterious Deleterious
P08588 AA3R_HUMAN Neutral Neutral
P01111 RASN_HUMAN Deleterious Deleterious
P04075 ALDOA_HUMAN Deleterious Deleterious
P28069 PIT1_HUMAN Deleterious Deleterious
P08034 CXB1_HUMAN Deleterious Deleterious
P06280 AGAL_HUMAN Deleterious Deleterious
P30486 1B48_HUMAN Neutral Neutral
O60664 M6PBP_HUMAN Neutral Neutral
Q9H222 ABCG5_HUMAN Deleterious Deleterious
Q99972 MYOC_HUMAN Deleterious Neutral
P13569 CFTR_HUMAN Deleterious Deleterious
O75360 PROP1_HUMAN Neutral Deleterious
P00441 SODC_HUMAN Deleterious Deleterious
Q15517 CDSN_HUMAN Neutral Neutral
P20702 ITAX_HUMAN Neutral Neutral
O15197 EPHB6_HUMAN Neutral Neutral
Q9UNA1 RHG26_HUMAN Neutral Deleterious
P07099 HYEP_HUMAN Neutral Neutral
P49335 PO3F4_HUMAN Deleterious Deleterious
O60575 ISK4_HUMAN Neutral Neutral
Q9P035 PTAD1_HUMAN Neutral Neutral
P13569 CFTR_HUMAN Deleterious Deleterious
O75170 SAPS2_HUMAN Neutral Neutral
Q6NT32 EST7_HUMAN Neutral Neutral
Q9Y2F5 K0947_HUMAN Neutral Neutral
Q96Q15 SMG1_HUMAN Neutral Neutral
Q6P4Q7 CNNM4_HUMAN Deleterious Deleterious
Q29980 1A68_HUMAN Neutral Neutral
Q9P0S9 TM14C_HUMAN Neutral Neutral
Q494R4 CC153_HUMAN Neutral Neutral
P35575 G6PC_HUMAN Deleterious Deleterious
Q6N021 TET2_HUMAN Neutral Neutral
Q99593 TBX5_HUMAN Deleterious Deleterious
P08034 CXB1_HUMAN Deleterious Deleterious
Q15131 CDK10_HUMAN Neutral Neutral
P02458 CO2A1_HUMAN Deleterious Deleterious
Q9UM07 PADI4_HUMAN Neutral Neutral
P04275 VWF_HUMAN Deleterious Deleterious
Q8N5C6 SRBD1_HUMAN Neutral Neutral
Q8IYR2 SMYD4_HUMAN Neutral Neutral
Q8IV76 PASD1_HUMAN Neutral Neutral
P00533 EGFR_HUMAN Deleterious Neutral
O00220 TR10A_HUMAN Neutral Neutral
Q8NI35 INADL_HUMAN Neutral Neutral
P60201 MYPR_HUMAN Deleterious Deleterious
Q13018 PLA2R_HUMAN Neutral Neutral
Q92667 AKAP1_HUMAN Neutral Neutral
Q8IWV8 UBR2_HUMAN Neutral Neutral
P13765 2B11_HUMAN Neutral Neutral
O00469 PLOD2_HUMAN Deleterious Deleterious
P49747 COMP_HUMAN Deleterious Deleterious
Q8N884 CF150_HUMAN Neutral Neutral
O95255 MRP6_HUMAN Deleterious Deleterious
Q14654 IRK11_HUMAN Deleterious Deleterious
Q8NFJ6 PKR2_HUMAN Neutral Deleterious
O75976 CBPD_HUMAN Neutral Neutral
P49815 TSC2_HUMAN Neutral Deleterious
Q14524 SCN5A_HUMAN Deleterious Deleterious
Q76LX8 ATS13_HUMAN Deleterious Deleterious
P38936 CDN1A_HUMAN Neutral Neutral
Q8N149 LIRA2_HUMAN Neutral Neutral
P25189 MYP0_HUMAN Deleterious Deleterious
Q9Y6N8 CAD10_HUMAN Neutral Neutral
Q8N3K9 CMYA5_HUMAN Neutral Neutral
P40337 VHL_HUMAN Deleterious Deleterious
Q5VY09 IER5_HUMAN Neutral Neutral
Q01968 OCRL_HUMAN Deleterious Deleterious
P78527 PRKDC_HUMAN Neutral Neutral
O60674 JAK2_HUMAN Neutral Neutral
Q14573 ITPR3_HUMAN Neutral Neutral
Q99972 MYOC_HUMAN Deleterious Deleterious
Q4G0N8 S9A10_HUMAN Neutral Neutral
P00480 OTC_HUMAN Deleterious Deleterious
O60566 BUB1B_HUMAN Deleterious Neutral
P56177 DLX1_HUMAN Neutral Neutral
P56470 LEG4_HUMAN Neutral Neutral
Q9BSF8 BTBDA_HUMAN Neutral Neutral
O75792 RNH2A_HUMAN Neutral Neutral
Q13402 MYO7A_HUMAN Deleterious Deleterious
P98182 ZN200_HUMAN Neutral Neutral
Q9Y5P6 GMPPB_HUMAN Neutral Neutral
Q96RL7 VP13A_HUMAN Neutral Deleterious
Q14126 DSG2_HUMAN Neutral Neutral
Q6ZR08 DYH12_HUMAN Neutral Neutral
P16109 LYAM3_HUMAN Neutral Neutral
P17213 BPI_HUMAN Neutral Neutral
Q6ZNI0 GCNT7_HUMAN Neutral Neutral
Q02763 TIE2_HUMAN Neutral Neutral
P35680 HNF1B_HUMAN Deleterious Deleterious
O00476 NPT4_HUMAN Neutral Neutral
P08588 5HT1B_HUMAN Neutral Neutral
P16435 NCPR_HUMAN Deleterious Neutral
Q7LG56 RIR2B_HUMAN Deleterious Deleterious
Q99835 SMO_HUMAN Deleterious Neutral
Q16281 CNGA3_HUMAN Deleterious Deleterious
P00451 FA8_HUMAN Deleterious Deleterious
O15537 XLRS1_HUMAN Deleterious Deleterious
O14522 PTPRT_HUMAN Deleterious Deleterious
P00451 FA8_HUMAN Deleterious Deleterious
P11310 ACADM_HUMAN Deleterious Deleterious
Q9UBP0 SPAST_HUMAN Deleterious Deleterious
P49641 MA2A2_HUMAN Neutral Neutral
O75445 USH2A_HUMAN Deleterious Deleterious
P28715 ERCC5_HUMAN Neutral Neutral
P00451 FA8_HUMAN Deleterious Deleterious
P25189 MYP0_HUMAN Deleterious Deleterious
P00747 PLMN_HUMAN Neutral Neutral
Q07837 SLC31_HUMAN Deleterious Deleterious
Q13402 MYO7A_HUMAN Deleterious Deleterious
Q06124 PTN11_HUMAN Deleterious Deleterious
P49959 MRE11_HUMAN Deleterious Neutral
Q04695 K1C17_HUMAN Deleterious Deleterious
Q9UKK9 NUDT5_HUMAN Neutral Neutral
Q00887 PSG9_HUMAN Neutral Neutral
P98161 PKD1_HUMAN Deleterious Deleterious
P51843 NR0B1_HUMAN Deleterious Deleterious
Q969K7 TMM54_HUMAN Neutral Neutral
Q6FHJ7 SFRP4_HUMAN Neutral Neutral
Q9Y2F5 K0947_HUMAN Neutral Neutral
Q8WZ42 TITIN_HUMAN Neutral Neutral
Q10472 GALT1_HUMAN Neutral Neutral
Q2TBE0 C19L2_HUMAN Neutral Neutral
P58012 FOXL2_HUMAN Deleterious Deleterious
P35913 PDE6B_HUMAN Deleterious Neutral
Q14191 WRN_HUMAN Neutral Neutral
Q02763 TIE2_HUMAN Neutral Neutral
Q9UM01 YLAT1_HUMAN Deleterious Deleterious
Q6L8H2 KRA53_HUMAN Neutral Neutral
Q8WZ42 TITIN_HUMAN Neutral Neutral
Q5T1N1 CA062_HUMAN Neutral Neutral
P04275 VWF_HUMAN Deleterious Neutral
Q99985 SEM3C_HUMAN Neutral Neutral
O43488 ARK72_HUMAN Neutral Neutral
P07202 PERT_HUMAN Deleterious Deleterious
Q03426 KIME_HUMAN Deleterious Deleterious
O60906 NSMA_HUMAN Neutral Neutral
P00451 FA8_HUMAN Deleterious Deleterious
Q92947 GCDH_HUMAN Deleterious Deleterious
O75676 KS6A4_HUMAN Neutral Neutral
P60484 PTEN_HUMAN Deleterious Neutral
Q14524 SCN5A_HUMAN Deleterious Deleterious
P23942 PRPH2_HUMAN Deleterious Deleterious
Q7Z2Y5 NRK_HUMAN Neutral Neutral
P07902 GALT_HUMAN Deleterious Deleterious
O95409 ZIC2_HUMAN Deleterious Deleterious
P10253 LYAG_HUMAN Deleterious Deleterious
P02545 LMNA_HUMAN Deleterious Deleterious
Q7Z6E9 RBBP6_HUMAN Neutral Neutral
Q9UQ49 NEUR3_HUMAN Neutral Neutral
P10275 ANDR_HUMAN Deleterious Deleterious
O15204 ADEC1_HUMAN Neutral Neutral
Q9BYJ1 LOX15_HUMAN Neutral Neutral
O00555 CAC1A_HUMAN Deleterious Deleterious
Q99829 CPNE1_HUMAN Neutral Neutral
P48637 GSHB_HUMAN Deleterious Deleterious
P42898 MTHR_HUMAN Deleterious Deleterious
P11362 FGFR1_HUMAN Deleterious Deleterious
P04637 P53_HUMAN Deleterious Deleterious
P09417 DHPR_HUMAN Deleterious Deleterious
P63000 RAC1_HUMAN Neutral Neutral
O95990 F107A_HUMAN Neutral Deleterious
Q03426 KIME_HUMAN Deleterious Deleterious
P13569 CFTR_HUMAN Deleterious Deleterious
P47989 XDH_HUMAN Neutral Neutral
Q9Y253 POLH_HUMAN Neutral Neutral
Q9BXK5 B2L13_HUMAN Neutral Neutral
P37840 SYUA_HUMAN Deleterious Deleterious
O60934 NBN_HUMAN Neutral Deleterious
P00451 FA8_HUMAN Deleterious Deleterious
P78363 ABCA4_HUMAN Deleterious Deleterious
O00255 MEN1_HUMAN Deleterious Deleterious
P00441 SODC_HUMAN Deleterious Deleterious
Q8N4X5 AF1L2_HUMAN Neutral Neutral
Q3MIN7 RGL3_HUMAN Neutral Neutral
P28223 5HT2A_HUMAN Neutral Neutral
P14060 3BHS1_HUMAN Neutral Neutral
Q99972 MYOC_HUMAN Deleterious Deleterious
Q13608 PEX6_HUMAN Neutral Neutral
P04637 P53_HUMAN Deleterious Deleterious
P07911 UROM_HUMAN Deleterious Deleterious
P37287 PIGA_HUMAN Deleterious Deleterious
Q75N90 FBN3_HUMAN Neutral Neutral
P11172 PYR5_HUMAN Deleterious Neutral
P51688 SPHM_HUMAN Deleterious Deleterious
P16615 AT2A2_HUMAN Deleterious Deleterious
P43320 CRBB2_HUMAN Neutral Neutral
P59826 LPLC3_HUMAN Neutral Neutral
P05155 IC1_HUMAN Deleterious Deleterious
Q8IVF2 AHNK2_HUMAN Neutral Neutral
P35914 HMGCL_HUMAN Deleterious Deleterious
Q9UKZ4 TEN1_HUMAN Neutral Neutral
P01906 HA26_HUMAN Neutral Neutral
Q16832 DDR2_HUMAN Neutral Neutral
P15289 ARSA_HUMAN Deleterious Deleterious
Q5U651 RAIN_HUMAN Neutral Neutral
Q9UDV7 ZN282_HUMAN Neutral Neutral
O15040 K0329_HUMAN Neutral Neutral
Q4AC94 C2CD3_HUMAN Neutral Neutral
P00451 FA8_HUMAN Deleterious Deleterious
P12883 MYH7_HUMAN Deleterious Deleterious
Q16678 CP1B1_HUMAN Neutral Deleterious
P13598 ICAM2_HUMAN Neutral Neutral
Q8NGY5 OR6N1_HUMAN Neutral Neutral
Q9BRR8 GPTC1_HUMAN Neutral Neutral
Q6ZV29 PLPL7_HUMAN Neutral Neutral
Q9H340 O51B6_HUMAN Neutral Neutral
Q9Y6B6 SAR1B_HUMAN Deleterious Deleterious
P10275 ANDR_HUMAN Deleterious Deleterious
P08034 CXB1_HUMAN Deleterious Deleterious
P04637 P53_HUMAN Deleterious Deleterious
Q9BZS1 FOXP3_HUMAN Deleterious Deleterious
P04275 VWF_HUMAN Deleterious Deleterious
O60313 OPA1_HUMAN Deleterious Deleterious
Q5MAI5 CDKL4_HUMAN Neutral Neutral
P49638 TTPA_HUMAN Deleterious Deleterious
O95409 ZIC2_HUMAN Deleterious Deleterious
P00813 ADA_HUMAN Deleterious Deleterious
P00709 LALBA_HUMAN Neutral Neutral
Q93063 EXT2_HUMAN Deleterious Deleterious
Q9BZZ2 SN_HUMAN Neutral Neutral
Q04771 ACVR1_HUMAN Deleterious Neutral
P35240 MERL_HUMAN Deleterious Deleterious
P34059 GALNS_HUMAN Deleterious Deleterious
Q9ULV1 FZD4_HUMAN Deleterious Deleterious
P21359 NF1_HUMAN Deleterious Deleterious
Q49A26 GLYR1_HUMAN Neutral Neutral
Q9Y6R7 FCGBP_HUMAN Neutral Neutral
O75881 CP7B1_HUMAN Deleterious Deleterious
P08397 HEM3_HUMAN Deleterious Deleterious
P55265 DSRAD_HUMAN Neutral Deleterious
Q8NEE8 TTC16_HUMAN Neutral Neutral
Q8IYX7 F154A_HUMAN Neutral Neutral
Q9UBF9 MYOTI_HUMAN Deleterious Deleterious
P13942 COBA2_HUMAN Neutral Deleterious
P54802 ANAG_HUMAN Deleterious Deleterious
P00480 OTC_HUMAN Deleterious Deleterious
Q8IZP9 GPR64_HUMAN Neutral Neutral
P35498 SCN1A_HUMAN Deleterious Deleterious
Q52WX2 SBK1_HUMAN Neutral Neutral
P02042 HBB_HUMAN Neutral Neutral
P78363 ABCA4_HUMAN Deleterious Deleterious
P51787 KCNQ1_HUMAN Deleterious Deleterious
P00480 OTC_HUMAN Deleterious Deleterious
Q15125 EBP_HUMAN Deleterious Deleterious
P35555 FBN1_HUMAN Deleterious Deleterious
P19838 NFKB1_HUMAN Neutral Neutral
P06132 DCUP_HUMAN Deleterious Deleterious
P01303 NPY_HUMAN Neutral Neutral
P16278 BGAL_HUMAN Deleterious Deleterious
Q13258 PD2R_HUMAN Neutral Neutral
O95972 BMP15_HUMAN Deleterious Deleterious
P11245 ARY1_HUMAN Neutral Neutral
Q13619 CUL4A_HUMAN Neutral Neutral
Q9Y4G2 PKHM1_HUMAN Neutral Neutral
Q93099 HGD_HUMAN Deleterious Deleterious
P08603 CFAH_HUMAN Deleterious Neutral
P40763 STAT3_HUMAN Deleterious Deleterious
O95521 PRAM1_HUMAN Neutral Neutral
Q5VST9 OBSCN_HUMAN Neutral Neutral
Q6ZV29 PLPL7_HUMAN Neutral Neutral
P24557 THAS_HUMAN Neutral Neutral
Q92766 RREB1_HUMAN Neutral Neutral
P00441 SODC_HUMAN Deleterious Deleterious
P04637 P53_HUMAN Deleterious Deleterious
P60484 PTEN_HUMAN Deleterious Deleterious
P79483 2B31_HUMAN Neutral Neutral
P98194 AT2C1_HUMAN Deleterious Deleterious
O60287 NPA1P_HUMAN Neutral Neutral
P22607 FGFR3_HUMAN Deleterious Deleterious
Q02817 MUC2_HUMAN Neutral Neutral
Q3LI61 KR202_HUMAN Neutral Neutral
Q8NEL0 CCD54_HUMAN Neutral Neutral
Q96NA8 TSNA1_HUMAN Neutral Neutral
Q8NF91 SYNE1_HUMAN Neutral Neutral
P23109 AMPD1_HUMAN Deleterious Deleterious
Q01453 PMP22_HUMAN Deleterious Deleterious
Q9HCS2 CP4FC_HUMAN Neutral Neutral
O95528 GTR10_HUMAN Deleterious Deleterious
P04637 P53_HUMAN Deleterious Deleterious
Q06710 PAX8_HUMAN Neutral Deleterious
Q01831 XPC_HUMAN Neutral Neutral
Q13315 ATM_HUMAN Deleterious Deleterious
P08100 OPSD_HUMAN Deleterious Deleterious
O43795 MYO1B_HUMAN Neutral Deleterious
P16473 TSHR_HUMAN Deleterious Deleterious
Q9Y6Q3 ZFP37_HUMAN Neutral Neutral
O95255 MRP6_HUMAN Deleterious Neutral
Q92574 TSC1_HUMAN Deleterious Deleterious
O15360 FANCA_HUMAN Deleterious Deleterious
Q9NXF8 ZDHC7_HUMAN Neutral Neutral
Q07820 MCL1_HUMAN Neutral Neutral
Q12888 TP53B_HUMAN Neutral Neutral
P08034 CXB1_HUMAN Deleterious Deleterious
Q8IVF2 AHNK2_HUMAN Neutral Neutral
P08123 CO1A2_HUMAN Deleterious Deleterious
Q03393 PTPS_HUMAN Deleterious Deleterious
Q8NFJ6 PKR2_HUMAN Neutral Deleterious
P12883 MYH7_HUMAN Deleterious Deleterious
P12821 ACE_HUMAN Neutral Neutral
Q4G0P3 HYDIN_HUMAN Neutral Neutral
Q04695 K1C17_HUMAN Deleterious Deleterious
Q7Z4N2 TRPM1_HUMAN Neutral Neutral
Q8NA69 CS045_HUMAN Neutral Neutral
Q93099 HGD_HUMAN Deleterious Deleterious
Q9UHC1 MLH3_HUMAN Neutral Neutral
Q6PI48 SYDM_HUMAN Deleterious Deleterious
Q8IYK2 CC105_HUMAN Neutral Neutral
O75718 CRTAP_HUMAN Neutral Neutral
P02545 LMNA_HUMAN Deleterious Deleterious
Q8IUH8 IMP5_HUMAN Neutral Neutral
P00480 OTC_HUMAN Deleterious Deleterious
P51608 MECP2_HUMAN Deleterious Deleterious
O15320 CTGE5_HUMAN Neutral Neutral
Q8NGI2 O52N4_HUMAN Neutral Neutral
Q8IY33 MILK2_HUMAN Neutral Neutral
O95352 ATG7_HUMAN Neutral Neutral
P58012 FOXL2_HUMAN Deleterious Deleterious
P01008 ANT3_HUMAN Deleterious Deleterious
P10275 ANDR_HUMAN Deleterious Deleterious
P98161 PKD1_HUMAN Deleterious Deleterious
P02452 CO1A1_HUMAN Deleterious Deleterious
Q4G0A6 CG067_HUMAN Neutral Neutral
Q9P2P6 STAR9_HUMAN Neutral Neutral
P26367 PAX6_HUMAN Deleterious Deleterious
P27352 IF_HUMAN Neutral Deleterious
Q8N9W4 GG6L2_HUMAN Neutral Neutral
Q86T26 TM11B_HUMAN Neutral Neutral
Q13888 TF2H2_HUMAN Neutral Neutral
Q9BTA9 WAC_HUMAN Neutral Neutral
Q9UKV3 ACINU_HUMAN Neutral Neutral
A7MD48 K1853_HUMAN Neutral Neutral
Q9NZJ5 E2AK3_HUMAN Neutral Neutral
Q5SYB0 FRPD1_HUMAN Neutral Neutral
Q9UNY4 TTF2_HUMAN Neutral Neutral
Q9UPN3 MACF1_HUMAN Neutral Neutral
Q9UNA4 POLI_HUMAN Neutral Neutral
Q14739 LBR_HUMAN Neutral Deleterious
Q9Y5W3 KLF2_HUMAN Neutral Neutral
O43826 G6PT1_HUMAN Deleterious Deleterious
Q9H2U9 ADAM7_HUMAN Neutral Neutral
P20711 DDC_HUMAN Deleterious Deleterious
Q9H0B3 K1683_HUMAN Neutral Neutral
P02461 CO3A1_HUMAN Deleterious Deleterious
O14522 PTPRT_HUMAN Deleterious Deleterious
P01889 1B07_HUMAN Neutral Neutral
Q5JQC9 AKAP4_HUMAN Neutral Neutral
Q02388 CO7A1_HUMAN Deleterious Deleterious
P45379 TNNT2_HUMAN Deleterious Deleterious
O00255 MEN1_HUMAN Deleterious Deleterious
P51798 CLCN7_HUMAN Deleterious Deleterious
P14679 TYRO_HUMAN Deleterious Deleterious
Q9UK12 ZN222_HUMAN Neutral Neutral
Q9UKU7 ACAD8_HUMAN Deleterious Deleterious
Q9Y4G6 TLN2_HUMAN Neutral Neutral
P21817 RYR1_HUMAN Deleterious Deleterious
P08F94 PKHD1_HUMAN Neutral Neutral
Q8NEM0 MCPH1_HUMAN Neutral Neutral
P55211 CASP9_HUMAN Neutral Neutral
Q7Z3Z3 PIWL3_HUMAN Neutral Neutral
Q9GZX3 CHST6_HUMAN Deleterious Deleterious
O60336 MABP1_HUMAN Neutral Neutral
Q8NHX9 TPC2_HUMAN Neutral Neutral
P40692 MLH1_HUMAN Deleterious Neutral
Q6NVV3 NPAL1_HUMAN Neutral Neutral
P49815 TSC2_HUMAN Deleterious Neutral
Q9UQ84 EXO1_HUMAN Neutral Neutral
Q9NXN4 GDAP2_HUMAN Neutral Neutral
O95447 LCA5L_HUMAN Neutral Neutral
P30566 PUR8_HUMAN Deleterious Deleterious
P02452 CO1A1_HUMAN Deleterious Neutral
Q8N1N0 CLC4F_HUMAN Neutral Neutral
P51608 MECP2_HUMAN Deleterious Deleterious
P30613 KPYR_HUMAN Deleterious Deleterious
P13569 CFTR_HUMAN Deleterious Deleterious
P30542 AA1R_HUMAN Neutral Neutral
P09913 IFIT2_HUMAN Neutral Neutral
P02452 CO1A1_HUMAN Deleterious Deleterious
P00480 OTC_HUMAN Deleterious Neutral
P51608 MECP2_HUMAN Neutral Deleterious
P42771 CD2A1_HUMAN Deleterious Deleterious
P35523 CLCN1_HUMAN Deleterious Deleterious
P12271 RLBP1_HUMAN Neutral Deleterious
Q5SSG8 MUC21_HUMAN Neutral Neutral
P16473 TSHR_HUMAN Deleterious Deleterious
P28069 PIT1_HUMAN Deleterious Deleterious
P13569 CFTR_HUMAN Deleterious Deleterious
Q9Y253 POLH_HUMAN Neutral Neutral
Q9HBY8 SGK2_HUMAN Neutral Neutral
Q9H251 CAD23_HUMAN Deleterious Neutral
Q9HAZ1 CLK4_HUMAN Neutral Neutral
Q96MC9 CA147_HUMAN Neutral Neutral
P60201 MYPR_HUMAN Deleterious Deleterious
P0C0L5 CO4B_HUMAN Neutral Neutral
P08034 CXB1_HUMAN Deleterious Deleterious
Q68DE3 K2018_HUMAN Neutral Neutral
P00451 FA8_HUMAN Deleterious Deleterious
Q93099 HGD_HUMAN Deleterious Deleterious
Q76LX8 ATS13_HUMAN Deleterious Deleterious
Q6B0I6 KDM4D_HUMAN Neutral Neutral
O43613 OX1R_HUMAN Neutral Neutral
Q6SA08 TSSK4_HUMAN Neutral Neutral
O43520 AT8B1_HUMAN Deleterious Deleterious
O15118 NPC1_HUMAN Deleterious Neutral
P15559 NQO1_HUMAN Neutral Neutral
P35222 CTNB1_HUMAN Deleterious Deleterious
Q9UHX3 EMR2_HUMAN Neutral Neutral
P03989 1B27_HUMAN Neutral Neutral
P30566 PUR8_HUMAN Deleterious Deleterious
P11117 PPAL_HUMAN Neutral Neutral
P14410 SUIS_HUMAN Deleterious Deleterious
O00481 BT3A1_HUMAN Neutral Neutral
P43632 KI2S4_HUMAN Neutral Neutral
Q9UJW0 DCTN4_HUMAN Neutral Neutral
Q7RTU9 STRC_HUMAN Neutral Neutral
P30518 V2R_HUMAN Deleterious Deleterious
P35575 G6PC_HUMAN Deleterious Deleterious
P21817 RYR1_HUMAN Deleterious Deleterious
Q8N4C6 NIN_HUMAN Neutral Neutral
P13473 LAMP2_HUMAN Neutral Deleterious
Q14524 SCN5A_HUMAN Deleterious Deleterious
Q29980 MICB_HUMAN Neutral Neutral
Q06187 BTK_HUMAN Deleterious Deleterious
O76024 WFS1_HUMAN Deleterious Deleterious
P21817 RYR1_HUMAN Deleterious Deleterious
O15118 NPC1_HUMAN Deleterious Deleterious
Q9HAV4 XPO5_HUMAN Neutral Neutral
P02533 K1C14_HUMAN Deleterious Deleterious
Q9UGM3 DMBT1_HUMAN Neutral Neutral
Q96L96 ALPK3_HUMAN Neutral Neutral
P08581 MET_HUMAN Deleterious Deleterious
P31785 IL2RG_HUMAN Deleterious Deleterious
Q9NX02 NALP2_HUMAN Neutral Neutral
P00492 HPRT_HUMAN Deleterious Deleterious
P78363 ABCA4_HUMAN Deleterious Deleterious
P42768 WASP_HUMAN Deleterious Deleterious
P00451 FA8_HUMAN Deleterious Deleterious
Q14524 SCN5A_HUMAN Deleterious Deleterious
Q9NZV5 SELN_HUMAN Deleterious Neutral
Q8WX94 NALP7_HUMAN Neutral Deleterious
P03951 FA11_HUMAN Deleterious Deleterious
Q99972 MYOC_HUMAN Deleterious Deleterious
P51688 SPHM_HUMAN Deleterious Deleterious
Q13315 ATM_HUMAN Deleterious Deleterious
P08397 HEM3_HUMAN Deleterious Deleterious
P01730 CD4_HUMAN Neutral Neutral
P21817 RYR1_HUMAN Deleterious Deleterious
Q9H993 CF211_HUMAN Neutral Neutral
Q99538 LGMN_HUMAN Neutral Neutral
P82279 CRUM1_HUMAN Deleterious Deleterious
O14773 TPP1_HUMAN Deleterious Neutral
Q9GZP7 VN1R1_HUMAN Neutral Neutral
Q13651 I10R1_HUMAN Neutral Neutral
Q17RW2 COOA1_HUMAN Neutral Neutral
P10997 IAPP_HUMAN Neutral Neutral
P04637 P53_HUMAN Deleterious Deleterious
O15232 MATN3_HUMAN Deleterious Deleterious
P23975 SC6A2_HUMAN Neutral Neutral
P04062 GLCM_HUMAN Deleterious Deleterious
P22033 MUTA_HUMAN Deleterious Deleterious
Q14676 MDC1_HUMAN Neutral Neutral
P78363 ABCA4_HUMAN Deleterious Deleterious
Q92838 EDA_HUMAN Deleterious Deleterious
P06280 AGAL_HUMAN Deleterious Deleterious
Q17RR3 LIPR3_HUMAN Neutral Neutral
Q8IYT8 ULK2_HUMAN Neutral Neutral
P08686 CP21A_HUMAN Deleterious Deleterious
Q96Q06 K1881_HUMAN Neutral Neutral
Q9Y6R7 FCGBP_HUMAN Neutral Neutral
P01583 IL1A_HUMAN Neutral Neutral
P78363 ABCA4_HUMAN Deleterious Deleterious
Q14050 CO9A3_HUMAN Neutral Neutral
Q9UBP0 SPAST_HUMAN Deleterious Deleterious
Q9Y231 FUT9_HUMAN Neutral Neutral
P55265 DSRAD_HUMAN Neutral Deleterious
A6NGY5 O51F1_HUMAN Neutral Neutral
P54762 EPHB1_HUMAN Neutral Neutral
Q15059 BRD3_HUMAN Neutral Neutral
P08559 ODPA_HUMAN Deleterious Deleterious
Q99698 LYST_HUMAN Neutral Neutral
Q9Y3A4 RRP7A_HUMAN Neutral Neutral
P04114 APOB_HUMAN Neutral Neutral
Q86SJ6 DSG4_HUMAN Neutral Neutral
P52701 MSH6_HUMAN Neutral Neutral
P21817 RYR1_HUMAN Deleterious Deleterious
P40337 VHL_HUMAN Deleterious Deleterious
Q9NWL6 ASND1_HUMAN Neutral Neutral
P68133 ACTS_HUMAN Deleterious Deleterious
P01241 SOMA_HUMAN Deleterious Deleterious
Q15021 CND1_HUMAN Neutral Neutral
P38398 BRCA1_HUMAN Neutral Neutral
Q4U2R8 S22A6_HUMAN Neutral Neutral
Q13428 TCOF_HUMAN Neutral Neutral
Q14896 MYPC3_HUMAN Deleterious Deleterious
Q9BUV0 CA063_HUMAN Neutral Neutral
Q9Y223 GLCNE_HUMAN Deleterious Deleterious
Q08881 ITK_HUMAN Neutral Neutral
Q92609 TBCD5_HUMAN Neutral Neutral
Q86US8 EST1A_HUMAN Neutral Neutral
O14960 LECT2_HUMAN Neutral Neutral
P98194 AT2C1_HUMAN Deleterious Deleterious
Q9H251 CAD23_HUMAN Deleterious Deleterious
P78363 ABCA4_HUMAN Deleterious Deleterious
P02774 VTDB_HUMAN Neutral Neutral
Q96GD4 AURKB_HUMAN Neutral Neutral
P98164 LRP2_HUMAN Neutral Neutral
P14923 PLAK_HUMAN Neutral Neutral
P00441 SODC_HUMAN Deleterious Deleterious
P04637 P53_HUMAN Deleterious Deleterious
P21912 DHSB_HUMAN Deleterious Deleterious
P00439 PH4H_HUMAN Deleterious Deleterious
P21439 MDR3_HUMAN Neutral Deleterious
P04222 1C03_HUMAN Neutral Neutral
Q8N423 LIRB2_HUMAN Neutral Neutral
Q13351 KLF1_HUMAN Neutral Neutral
O94832 MYO1D_HUMAN Neutral Neutral
P35499 SCN4A_HUMAN Deleterious Deleterious
Q96EE3 SEH1_HUMAN Neutral Neutral
P12883 MYH7_HUMAN Deleterious Deleterious
Q8NBK3 SUMF1_HUMAN Deleterious Deleterious
Q9GZX7 AICDA_HUMAN Deleterious Deleterious
P51810 GP143_HUMAN Deleterious Deleterious
Q5VV67 PPRC1_HUMAN Neutral Neutral
Q9Y223 GLCNE_HUMAN Deleterious Deleterious
O75874 IDHC_HUMAN Deleterious Deleterious
A8K855 EFCB7_HUMAN Neutral Neutral
P02458 CO2A1_HUMAN Deleterious Deleterious
P45381 ACY2_HUMAN Deleterious Deleterious
Q9BXW9 FACD2_HUMAN Neutral Neutral
Q03426 KIME_HUMAN Deleterious Deleterious
P49815 TSC2_HUMAN Deleterious Deleterious
P07954 FUMH_HUMAN Deleterious Deleterious
Q9Y6Z4 CF054_HUMAN Neutral Neutral
P98161 PKD1_HUMAN Neutral Deleterious
P31639 SC5A2_HUMAN Neutral Deleterious
Q14654 IRK11_HUMAN Deleterious Deleterious
O14896 IRF6_HUMAN Deleterious Deleterious
Q99259 DCE1_HUMAN Neutral Neutral
P32245 MC4R_HUMAN Neutral Neutral
Q14896 MYPC3_HUMAN Deleterious Deleterious
P08F94 PKHD1_HUMAN Deleterious Deleterious
Q8NFJ6 PKR2_HUMAN Neutral Deleterious
O15537 XLRS1_HUMAN Deleterious Deleterious
P35575 G6PC_HUMAN Deleterious Deleterious
Q07001 ACHD_HUMAN Deleterious Deleterious
P07225 PROS_HUMAN Deleterious Deleterious
Q9Y4U1 MMAC_HUMAN Deleterious Deleterious
P02763 A1AG1_HUMAN Neutral Neutral
Q14982 OPCM_HUMAN Neutral Deleterious
P02461 CO3A1_HUMAN Deleterious Deleterious
O00623 PEX12_HUMAN Neutral Neutral
O15118 NPC1_HUMAN Deleterious Deleterious
Q6WRI0 IGS10_HUMAN Neutral Neutral
P54219 VMAT1_HUMAN Neutral Neutral
P48039 MTR1A_HUMAN Neutral Neutral
Q5TD94 RSH4A_HUMAN Neutral Neutral
P18887 XRCC1_HUMAN Neutral Neutral
P0C6C1 AN34C_HUMAN Neutral Neutral
Q8WXX0 DYH7_HUMAN Neutral Neutral
P04637 P53_HUMAN Deleterious Deleterious
P06744 G6PI_HUMAN Deleterious Deleterious
A8MWY0 K132L_HUMAN Neutral Neutral
P20273 CD22_HUMAN Neutral Neutral
Q8IWN7 RP1L1_HUMAN Neutral Neutral
P13746 1A11_HUMAN Neutral Neutral
O15118 NPC1_HUMAN Deleterious Deleterious
Q06124 PTN11_HUMAN Deleterious Deleterious
P20594 ANPRB_HUMAN Deleterious Deleterious
Q09428 ABCC8_HUMAN Deleterious Deleterious
Q8IWN7 RP1L1_HUMAN Neutral Neutral
P00367 DHE3_HUMAN Deleterious Deleterious
P33527 MRP1_HUMAN Neutral Neutral
P51810 GP143_HUMAN Deleterious Deleterious
P07741 APT_HUMAN Deleterious Deleterious
O60671 RAD1_HUMAN Neutral Neutral
Q99519 NEUR1_HUMAN Deleterious Deleterious
P21802 FGFR2_HUMAN Deleterious Deleterious
P04637 P53_HUMAN Deleterious Deleterious
Q6NUQ1 RINT1_HUMAN Neutral Neutral
P21359 NF1_HUMAN Deleterious Deleterious
P98161 PKD1_HUMAN Deleterious Neutral
Q5JQD4 PYY3_HUMAN Neutral Neutral
A4D256 CC14C_HUMAN Neutral Neutral
Q8IWU2 LMTK2_HUMAN Neutral Neutral
P10275 ANDR_HUMAN Deleterious Deleterious
P30518 V2R_HUMAN Deleterious Deleterious
P08686 CP21A_HUMAN Deleterious Deleterious
Q76N32 CEP68_HUMAN Neutral Neutral
Q3SYG4 PTHB1_HUMAN Neutral Deleterious
P19447 ERCC3_HUMAN Neutral Neutral
Q02846 GUC2D_HUMAN Deleterious Deleterious
Q96QD8 S38A2_HUMAN Neutral Neutral
Q8NH70 O4A16_HUMAN Neutral Neutral
Q9P2N2 RHG28_HUMAN Neutral Neutral
Q9BQ51 PD1L2_HUMAN Neutral Neutral
Q13563 PKD2_HUMAN Deleterious Deleterious
P51688 SPHM_HUMAN Deleterious Deleterious
Q9Y223 GLCNE_HUMAN Deleterious Deleterious
Q9H8H2 DDX31_HUMAN Neutral Neutral
O15520 FGF10_HUMAN Deleterious Deleterious
Q8N130 NPT2C_HUMAN Neutral Deleterious
Q99697 PITX2_HUMAN Deleterious Deleterious
Q92947 GCDH_HUMAN Deleterious Deleterious
Q96NT5 PCFT_HUMAN Deleterious Deleterious
P28698 MZF1_HUMAN Neutral Neutral
P00740 FA9_HUMAN Deleterious Deleterious
Q8TDN2 KCNV2_HUMAN Deleterious Deleterious
Q8WXG9 GPR98_HUMAN Neutral Neutral
B0YJ81 PTPLA_HUMAN Neutral Neutral
O95278 EPM2A_HUMAN Deleterious Deleterious
Q8NER5 ACV1C_HUMAN Neutral Neutral
Q9H0K1 SIK2_HUMAN Neutral Neutral
Q9Y3R5 DOP2_HUMAN Neutral Neutral
P49685 GPR15_HUMAN Neutral Neutral
P35520 CBS_HUMAN Deleterious Deleterious
P01023 A2MG_HUMAN Neutral Neutral
Q16678 CP1B1_HUMAN Deleterious Deleterious
Q09472 EP300_HUMAN Neutral Deleterious
Q15831 STK11_HUMAN Deleterious Deleterious
P00492 HPRT_HUMAN Deleterious Deleterious
Q16518 RPE65_HUMAN Deleterious Deleterious
P24592 IBP6_HUMAN Neutral Neutral
P29400 CO4A5_HUMAN Deleterious Deleterious
P00451 FA8_HUMAN Deleterious Deleterious
Q8N3I7 BBS5_HUMAN Neutral Deleterious
P60411 KR109_HUMAN Neutral Neutral
P55000 SLUR1_HUMAN Deleterious Deleterious
P21802 FGFR2_HUMAN Deleterious Deleterious
Q8N0U4 F185A_HUMAN Neutral Neutral
P04637 P53_HUMAN Deleterious Deleterious
Q9NYQ8 FAT2_HUMAN Neutral Neutral
Q9UM47 NOTC3_HUMAN Deleterious Deleterious
Q6NXG1 ESRP1_HUMAN Neutral Neutral
P15056 BRAF1_HUMAN Deleterious Deleterious
P04637 P53_HUMAN Deleterious Deleterious
O15553 MEFV_HUMAN Deleterious Deleterious
O14773 TPP1_HUMAN Deleterious Deleterious
Q9ULD2 MTUS1_HUMAN Neutral Deleterious
P35555 FBN1_HUMAN Deleterious Deleterious
P54802 ANAG_HUMAN Deleterious Deleterious
P38398 BRCA1_HUMAN Deleterious Deleterious
Q9HCR9 PDE11_HUMAN Neutral Neutral
P01031 CO5_HUMAN Neutral Neutral
Q14524 SCN5A_HUMAN Deleterious Deleterious
P32247 BRS3_HUMAN Neutral Neutral
O14522 PTPRT_HUMAN Deleterious Deleterious
O43819 SCO2_HUMAN Deleterious Neutral
Q8IWU2 LMTK2_HUMAN Neutral Neutral
Q8NGE0 O10AD_HUMAN Neutral Neutral
P53634 CATC_HUMAN Deleterious Neutral
P49019 G109B_HUMAN Neutral Neutral
P35499 SCN4A_HUMAN Deleterious Deleterious
Q9Y6B6 SAR1B_HUMAN Deleterious Deleterious
P19957 ELAF_HUMAN Neutral Neutral
P35520 CBS_HUMAN Deleterious Deleterious
Q4VNC1 AT134_HUMAN Neutral Neutral
P51843 NR0B1_HUMAN Deleterious Deleterious
P22735 TGM1_HUMAN Deleterious Deleterious
P43630 KI2S2_HUMAN Neutral Neutral
Q8TDI7 TMC2_HUMAN Neutral Neutral
P08034 CXB1_HUMAN Deleterious Deleterious
P19971 TYPH_HUMAN Deleterious Deleterious
P35575 G6PC_HUMAN Deleterious Deleterious
Q9BYI3 HYCCI_HUMAN Neutral Deleterious
P00451 FA8_HUMAN Deleterious Deleterious
P35475 IDUA_HUMAN Deleterious Deleterious
P49768 PSN1_HUMAN Deleterious Deleterious
Q8NGX3 O10T2_HUMAN Neutral Neutral
P55895 RAG2_HUMAN Deleterious Deleterious
P68032 ACTC_HUMAN Deleterious Deleterious
P23415 GLRA1_HUMAN Deleterious Deleterious
P07477 TRY1_HUMAN Deleterious Deleterious
Q15024 EXOS7_HUMAN Neutral Neutral
Q96GP6 SREC2_HUMAN Neutral Neutral
Q04759 KPCT_HUMAN Neutral Neutral
P55851 UCP2_HUMAN Neutral Neutral
P31629 ZEP2_HUMAN Neutral Neutral
Q9NR99 MXRA5_HUMAN Neutral Neutral
Q09428 ABCC8_HUMAN Deleterious Deleterious
P54802 ANAG_HUMAN Deleterious Deleterious
P00439 PH4H_HUMAN Deleterious Deleterious
Q9UM47 NOTC3_HUMAN Deleterious Deleterious
Q14191 WRN_HUMAN Neutral Neutral
Q7Z2Z2 ETUD1_HUMAN Neutral Neutral
P01008 ANT3_HUMAN Deleterious Deleterious
Q8IYT2 FTSJ1_HUMAN Neutral Neutral
Q30201 HFE_HUMAN Deleterious Deleterious
P34059 GALNS_HUMAN Deleterious Deleterious
Q9BVC3 DCC1_HUMAN Neutral Neutral
P17405 ASM_HUMAN Deleterious Deleterious
O43182 RHG06_HUMAN Neutral Neutral
Q8TDF6 GRP4_HUMAN Neutral Neutral
P98161 PKD1_HUMAN Neutral Deleterious
P22735 TGM1_HUMAN Deleterious Deleterious
P78363 ABCA4_HUMAN Deleterious Deleterious
O95150 TNF15_HUMAN Neutral Neutral
Q9Y4K4 M4K5_HUMAN Neutral Neutral
Q8IYU2 HACE1_HUMAN Neutral Neutral
P10275 ANDR_HUMAN Deleterious Deleterious
P00451 FA8_HUMAN Deleterious Deleterious
P49908 SEPP1_HUMAN Neutral Neutral
P00439 PH4H_HUMAN Deleterious Deleterious
P08397 HEM3_HUMAN Deleterious Deleterious
Q9UM47 NOTC3_HUMAN Deleterious Deleterious
P20036 HA2Q_HUMAN Neutral Neutral
Q9Y6M0 TEST_HUMAN Neutral Neutral
P22304 IDS_HUMAN Deleterious Deleterious
P17023 ZNF19_HUMAN Neutral Neutral
P00846 ATP6_HUMAN Neutral Neutral
P02708 ACHA_HUMAN Deleterious Deleterious
Q96T51 RUFY1_HUMAN Neutral Neutral
Q9BX63 FANCJ_HUMAN Neutral Neutral
P07954 FUMH_HUMAN Deleterious Deleterious
P04062 GLCM_HUMAN Deleterious Deleterious
P12883 MYH7_HUMAN Deleterious Deleterious
P05305 EDN1_HUMAN Neutral Neutral
Q86W28 NALP8_HUMAN Neutral Neutral
Q8TAM1 BBS10_HUMAN Deleterious Deleterious
O95843 CIB1_HUMAN Neutral Neutral
Q16678 CP1B1_HUMAN Neutral Deleterious
O75563 SKAP2_HUMAN Neutral Neutral
Q15043 S39AE_HUMAN Neutral Neutral
P30793 GCH1_HUMAN Deleterious Deleterious
P35520 CBS_HUMAN Deleterious Deleterious
Q5DID0 UROL1_HUMAN Neutral Neutral
Q96AN5 TM143_HUMAN Neutral Neutral
O14836 TR13B_HUMAN Neutral Deleterious
Q14524 SCN5A_HUMAN Deleterious Deleterious
Q03393 PTPS_HUMAN Deleterious Deleterious
P00439 PH4H_HUMAN Deleterious Deleterious
Q8TBZ2 MYBPP_HUMAN Neutral Neutral
P00480 OTC_HUMAN Deleterious Deleterious
P78324 SHPS1_HUMAN Neutral Neutral
Q9P2S6 ANKY1_HUMAN Neutral Neutral
Q9Y242 TCF19_HUMAN Neutral Neutral
O15553 MEFV_HUMAN Deleterious Deleterious
P34059 GALNS_HUMAN Deleterious Deleterious
P18440 ARY1_HUMAN Neutral Neutral
P42679 MATK_HUMAN Neutral Neutral
Q01534 TSPY1_HUMAN Neutral Neutral
P43246 MSH2_HUMAN Deleterious Deleterious
Q9BVK8 TM147_HUMAN Neutral Neutral
Q9UJ04 TSYL4_HUMAN Neutral Neutral
P06858 LIPL_HUMAN Deleterious Deleterious
O00628 PEX7_HUMAN Deleterious Deleterious
P57057 GLPT_HUMAN Neutral Neutral
P16278 BGAL_HUMAN Deleterious Deleterious
Q9H6U8 ALG9_HUMAN Neutral Deleterious
Q9H9S5 FKRP_HUMAN Deleterious Deleterious
O15320 CTGE5_HUMAN Neutral Neutral
P40692 MLH1_HUMAN Deleterious Deleterious
Q9HBB8 MUCDL_HUMAN Neutral Neutral
P54098 DPOG1_HUMAN Deleterious Deleterious
P35579 MYH9_HUMAN Deleterious Deleterious
P19022 CADH2_HUMAN Neutral Neutral
O43602 DCX_HUMAN Deleterious Deleterious
P35498 SCN1A_HUMAN Deleterious Deleterious
P49643 PRI2_HUMAN Neutral Neutral
P39210 MPV17_HUMAN Deleterious Deleterious
P48382 RFX5_HUMAN Neutral Deleterious
Q14114 LRP8_HUMAN Neutral Neutral
O60938 KERA_HUMAN Deleterious Neutral
O75871 CEAM4_HUMAN Neutral Neutral
P00441 SODC_HUMAN Deleterious Deleterious
P11532 DMD_HUMAN Deleterious Neutral
P08686 CP21A_HUMAN Deleterious Deleterious
P00740 FA9_HUMAN Deleterious Deleterious
P43080 GUC1A_HUMAN Deleterious Deleterious
P08034 CXB1_HUMAN Deleterious Deleterious
P31213 S5A2_HUMAN Deleterious Deleterious
Q9NRU3 CNNM1_HUMAN Neutral Neutral
Q06033 ITIH3_HUMAN Neutral Neutral
P35575 G6PC_HUMAN Deleterious Deleterious
Q02548 PAX5_HUMAN Neutral Neutral
P40692 MLH1_HUMAN Deleterious Deleterious
Q9UM47 NOTC3_HUMAN Deleterious Deleterious
P54762 EPHB1_HUMAN Neutral Neutral
P14679 TYRO_HUMAN Deleterious Deleterious
Q06187 BTK_HUMAN Deleterious Deleterious
P29597 TYK2_HUMAN Neutral Neutral
O00192 ARVC_HUMAN Neutral Neutral
P35241 RADI_HUMAN Neutral Neutral
P30954 O10J1_HUMAN Neutral Neutral
P30488 1B50_HUMAN Neutral Neutral
P10828 THB_HUMAN Deleterious Deleterious
Q5TCH4 CP4AM_HUMAN Neutral Neutral
P04637 P53_HUMAN Deleterious Deleterious
P40763 STAT3_HUMAN Deleterious Deleterious
P49238 CX3C1_HUMAN Neutral Neutral
P00492 HPRT_HUMAN Deleterious Deleterious
P98170 XIAP_HUMAN Neutral Neutral
Q8IZD6 S22AF_HUMAN Neutral Neutral
O94804 STK10_HUMAN Neutral Neutral
Q5T749 KPRP_HUMAN Neutral Neutral
O15305 PMM2_HUMAN Deleterious Deleterious
O95255 MRP6_HUMAN Deleterious Deleterious
Q8NBV8 SYT8_HUMAN Neutral Neutral
Q685J3 MUC17_HUMAN Neutral Neutral
Q9NTG1 PKDRE_HUMAN Neutral Neutral
P35913 PDE6B_HUMAN Deleterious Deleterious
O75096 LRP4_HUMAN Neutral Neutral
P60014 KR10A_HUMAN Neutral Neutral
Q15831 STK11_HUMAN Deleterious Deleterious
Q9GZX3 CHST6_HUMAN Deleterious Deleterious
P21817 RYR1_HUMAN Deleterious Deleterious
P13569 CFTR_HUMAN Deleterious Deleterious
P04637 P53_HUMAN Deleterious Deleterious
P51587 BRCA2_HUMAN Deleterious Deleterious
P05154 IPSP_HUMAN Neutral Neutral
Q15465 SHH_HUMAN Deleterious Deleterious
Q9UM47 NOTC3_HUMAN Deleterious Deleterious
P00558 PGK1_HUMAN Deleterious Deleterious
P06340 2DOA_HUMAN Deleterious Neutral
P49747 COMP_HUMAN Deleterious Deleterious
P33897 ABCD1_HUMAN Deleterious Deleterious
O95190 OAZ2_HUMAN Neutral Neutral
P98161 PKD1_HUMAN Deleterious Deleterious
Q8TDR0 MIPT3_HUMAN Neutral Neutral
P05107 ITB2_HUMAN Deleterious Deleterious
O95180 CAC1H_HUMAN Deleterious Deleterious
P17405 ASM_HUMAN Deleterious Deleterious
P35557 HXK4_HUMAN Deleterious Deleterious
O60840 CAC1F_HUMAN Deleterious Deleterious
Q8WVF1 OSCP1_HUMAN Neutral Neutral
P55017 S12A3_HUMAN Deleterious Deleterious
Q96LZ2 MAGBA_HUMAN Neutral Neutral
Q5K4L6 S27A3_HUMAN Neutral Neutral
Q96FL9 GLT14_HUMAN Neutral Neutral
O75445 USH2A_HUMAN Deleterious Neutral
O15118 NPC1_HUMAN Deleterious Deleterious
Q9P2B2 FPRP_HUMAN Neutral Neutral
Q86W11 Z397O_HUMAN Neutral Neutral
Q9BUD6 SPON2_HUMAN Neutral Neutral
Q6P0Q8 MAST2_HUMAN Neutral Neutral
Q96AP4 ZUFSP_HUMAN Neutral Neutral
Q8N157 AHI1_HUMAN Neutral Neutral
P50570 DYN2_HUMAN Deleterious Deleterious
O60809 PRA10_HUMAN Neutral Neutral
Q12888 TP53B_HUMAN Neutral Neutral
Q9NQ38 ISK5_HUMAN Neutral Neutral
Q8NDH2 YM018_HUMAN Neutral Neutral
Q09428 ABCC8_HUMAN Deleterious Deleterious
P00451 FA8_HUMAN Deleterious Deleterious
