# Supplementary material for: Prediction of Deleterious Single Amino Acid Polymorphisms with a Consensus Holdout Sampler
Source: Curr Genomics. 2024 Mar 14;25(3):171–84. doi: 10.2174/0113892029236347240308054538 (PMC11288160; doi:10.2174/0113892029236347240308054538)
Supplement: Supplementary file 1 [file CG-25-171_SD1.zip › CG-25-171_SD1/Supplementary Material 5/K4-Fold_Effect_Prediction.txt]

Protein_Code_1 Protein_Code_2 Predicted_Effect Observed_Effect
P21817 RYR1_HUMAN Deleterious Deleterious
Q9H489 TSYL3_HUMAN Neutral Neutral
P27930 IL1R2_HUMAN Neutral Neutral
Q8N307 MUC20_HUMAN Neutral Neutral
Q96HA9 PX11C_HUMAN Neutral Neutral
O60500 NPHN_HUMAN Neutral Neutral
Q9Y3D7 TIM16_HUMAN Neutral Neutral
O15040 K0329_HUMAN Neutral Neutral
B2RTY4 MYO9A_HUMAN Neutral Neutral
P49815 TSC2_HUMAN Deleterious Deleterious
P36896 ACV1B_HUMAN Neutral Neutral
Q96RK4 BBS4_HUMAN Deleterious Deleterious
Q5T6X5 GPC6A_HUMAN Neutral Neutral
P51608 MECP2_HUMAN Deleterious Deleterious
P08559 ODPA_HUMAN Deleterious Deleterious
Q01831 XPC_HUMAN Neutral Neutral
P26439 3BHS2_HUMAN Deleterious Deleterious
P42898 MTHR_HUMAN Deleterious Neutral
P02649 APOE_HUMAN Neutral Deleterious
Q86YH6 DLP1_HUMAN Neutral Deleterious
Q14654 IRK11_HUMAN Deleterious Deleterious
P60484 PTEN_HUMAN Deleterious Deleterious
P18074 ERCC2_HUMAN Deleterious Deleterious
Q9BX63 FANCJ_HUMAN Deleterious Neutral
Q15848 ADIPO_HUMAN Neutral Neutral
Q9H3L0 MMAD_HUMAN Neutral Deleterious
P51587 BRCA2_HUMAN Deleterious Deleterious
P08F94 PKHD1_HUMAN Deleterious Deleterious
P35670 ATP7B_HUMAN Deleterious Deleterious
Q13402 MYO7A_HUMAN Deleterious Deleterious
P00748 FA12_HUMAN Deleterious Deleterious
Q14145 KEAP1_HUMAN Neutral Deleterious
P46100 ATRX_HUMAN Deleterious Deleterious
Q13315 ATM_HUMAN Deleterious Deleterious
Q9UM47 NOTC3_HUMAN Deleterious Deleterious
O95452 CXB6_HUMAN Deleterious Deleterious
Q9UBM7 DHCR7_HUMAN Deleterious Deleterious
P39210 MPV17_HUMAN Deleterious Deleterious
Q63HM2 CN135_HUMAN Neutral Neutral
P21266 GSTM3_HUMAN Neutral Neutral
P19099 C11B2_HUMAN Neutral Deleterious
P02461 CO3A1_HUMAN Deleterious Deleterious
P13866 SC5A1_HUMAN Deleterious Deleterious
Q30201 HFE_HUMAN Deleterious Deleterious
O60840 CAC1F_HUMAN Deleterious Deleterious
Q9GZX3 CHST6_HUMAN Deleterious Deleterious
P08034 CXB1_HUMAN Deleterious Deleterious
P05089 ARGI1_HUMAN Deleterious Deleterious
P02787 TRFE_HUMAN Neutral Neutral
P06132 DCUP_HUMAN Deleterious Deleterious
P43657 P2RY5_HUMAN Deleterious Neutral
P30493 1B55_HUMAN Neutral Neutral
Q5T4S7 UBR4_HUMAN Neutral Neutral
P16278 BGAL_HUMAN Deleterious Deleterious
O43451 MGA_HUMAN Neutral Neutral
P15313 VATB1_HUMAN Deleterious Deleterious
P04637 P53_HUMAN Deleterious Deleterious
P20930 FILA_HUMAN Neutral Neutral
Q5VVB8 CF191_HUMAN Neutral Neutral
Q9NZJ0 DTL_HUMAN Neutral Neutral
P00966 ASSY_HUMAN Deleterious Deleterious
P16581 LYAM2_HUMAN Neutral Neutral
P14679 TYRO_HUMAN Deleterious Deleterious
P25189 MYP0_HUMAN Deleterious Deleterious
P10275 ANDR_HUMAN Deleterious Deleterious
P54802 ANAG_HUMAN Deleterious Deleterious
P08588 AA3R_HUMAN Neutral Neutral
Q92947 GCDH_HUMAN Deleterious Deleterious
O75197 LRP5_HUMAN Deleterious Deleterious
Q92947 GCDH_HUMAN Deleterious Deleterious
P01891 1A68_HUMAN Neutral Neutral
Q10589 BST2_HUMAN Neutral Neutral
P00451 FA8_HUMAN Deleterious Deleterious
Q5T0W9 FA83B_HUMAN Neutral Neutral
Q13546 RIPK1_HUMAN Neutral Neutral
P57679 EVC_HUMAN Neutral Neutral
P21917 DRD4_HUMAN Neutral Neutral
O15040 K0329_HUMAN Neutral Neutral
P25445 TNR6_HUMAN Deleterious Deleterious
Q00535 CDK5_HUMAN Neutral Neutral
P51587 BRCA2_HUMAN Deleterious Deleterious
Q16678 CP1B1_HUMAN Neutral Deleterious
Q9Y6C9 MTCH2_HUMAN Neutral Neutral
Q12809 KCNH2_HUMAN Deleterious Deleterious
P12830 CADH1_HUMAN Neutral Neutral
P00451 FA8_HUMAN Deleterious Deleterious
O43511 S26A4_HUMAN Deleterious Deleterious
P00451 FA8_HUMAN Deleterious Deleterious
P16930 FAAA_HUMAN Deleterious Deleterious
O00220 TR10A_HUMAN Neutral Neutral
P40763 STAT3_HUMAN Deleterious Deleterious
P13569 CFTR_HUMAN Deleterious Deleterious
Q86UW9 DTX2_HUMAN Neutral Neutral
Q96BN2 TAD1L_HUMAN Neutral Neutral
Q6FHJ7 SFRP4_HUMAN Neutral Neutral
P78562 PHEX_HUMAN Deleterious Deleterious
P26440 IVD_HUMAN Deleterious Deleterious
P51946 CCNH_HUMAN Neutral Neutral
P27448 MARK3_HUMAN Neutral Neutral
P54760 EPHB4_HUMAN Neutral Neutral
Q9UM47 NOTC3_HUMAN Deleterious Deleterious
Q8WXH0 SYNE2_HUMAN Neutral Neutral
P04637 P53_HUMAN Deleterious Deleterious
Q13315 ATM_HUMAN Deleterious Deleterious
P13807 GYS1_HUMAN Neutral Neutral
P01566 IFN10_HUMAN Neutral Neutral
Q9H3S1 SEM4A_HUMAN Neutral Deleterious
P01185 NEU2_HUMAN Deleterious Deleterious
Q03426 KIME_HUMAN Deleterious Deleterious
Q8IWE2 NXP20_HUMAN Neutral Neutral
P04637 P53_HUMAN Deleterious Deleterious
O43520 AT8B1_HUMAN Deleterious Deleterious
Q96EX1 CA212_HUMAN Neutral Neutral
P03951 FA11_HUMAN Deleterious Deleterious
Q04826 1B40_HUMAN Neutral Neutral
P01008 ANT3_HUMAN Deleterious Neutral
P61457 PHS_HUMAN Deleterious Deleterious
Q96L03 SPT17_HUMAN Neutral Neutral
O75387 LAT3_HUMAN Neutral Neutral
O95452 CXB6_HUMAN Deleterious Deleterious
Q7Z3I7 ZN572_HUMAN Neutral Neutral
Q13496 MTM1_HUMAN Deleterious Deleterious
Q30201 HFE_HUMAN Deleterious Deleterious
P36551 HEM6_HUMAN Deleterious Deleterious
P08588 5HT1B_HUMAN Neutral Neutral
P39060 COIA1_HUMAN 0.5 Neutral
P01568 IFN21_HUMAN Neutral Neutral
P62736 ACTA_HUMAN Deleterious Deleterious
P22492 H1T_HUMAN Neutral Neutral
P06213 INSR_HUMAN Deleterious Deleterious
P25189 MYP0_HUMAN Deleterious Deleterious
P00480 OTC_HUMAN Deleterious Neutral
Q01432 AMPD3_HUMAN Deleterious Neutral
P78363 ABCA4_HUMAN Deleterious Neutral
P30793 GCH1_HUMAN Deleterious Deleterious
P10912 GHR_HUMAN Deleterious Deleterious
Q13733 AT1A4_HUMAN Neutral Neutral
O60260 PRKN2_HUMAN Deleterious Deleterious
O15118 NPC1_HUMAN Deleterious Deleterious
P58182 O12D2_HUMAN Neutral Neutral
P98161 PKD1_HUMAN Deleterious Neutral
Q2M3X9 ZN674_HUMAN Neutral Neutral
P37173 TGFR2_HUMAN Deleterious Deleterious
Q9BZD4 NUF2_HUMAN Neutral Neutral
Q13936 CAC1C_HUMAN Deleterious Neutral
A6NMZ7 CO6A6_HUMAN Neutral Neutral
P16109 LYAM3_HUMAN Neutral Neutral
P08034 CXB1_HUMAN Deleterious Deleterious
P10275 ANDR_HUMAN Deleterious Deleterious
P51608 MECP2_HUMAN Deleterious Deleterious
P05156 CFAI_HUMAN Deleterious Deleterious
Q9UQ52 CNTN6_HUMAN Neutral Neutral
Q16719 KYNU_HUMAN Neutral Deleterious
Q93100 KPBB_HUMAN Neutral Deleterious
P24723 KPCL_HUMAN Neutral Neutral
Q16586 SGCA_HUMAN Deleterious Deleterious
Q6ZWL3 CP4V2_HUMAN Deleterious Neutral
O15264 MK13_HUMAN Neutral Neutral
P35914 HMGCL_HUMAN Deleterious Deleterious
Q8N3Y7 RDHE2_HUMAN Neutral Neutral
A1L390 PKHG3_HUMAN Neutral Neutral
Q8N1H7 S6OS1_HUMAN Neutral Neutral
P40337 VHL_HUMAN Deleterious Deleterious
P08514 ITA2B_HUMAN Deleterious Deleterious
Q9UM47 NOTC3_HUMAN Deleterious Deleterious
P35372 OPRM_HUMAN Neutral Neutral
Q06187 BTK_HUMAN Deleterious Deleterious
Q6N021 TET2_HUMAN Neutral Neutral
Q04756 HGFA_HUMAN Neutral Neutral
Q06187 BTK_HUMAN Deleterious Deleterious
P31785 IL2RG_HUMAN Deleterious Deleterious
Q29980 1A01_HUMAN Neutral Neutral
O60840 CAC1F_HUMAN Deleterious Deleterious
P41229 KDM5C_HUMAN Deleterious Deleterious
Q9UBK8 MTRR_HUMAN Neutral Neutral
Q8TE02 DERP6_HUMAN Neutral Neutral
O43602 DCX_HUMAN Deleterious Deleterious
O60673 DPOLZ_HUMAN Neutral Neutral
Q8IV63 VRK3_HUMAN Neutral Neutral
Q9C0B2 K1751_HUMAN Neutral Neutral
O00410 IPO5_HUMAN Neutral Neutral
Q13796 SHRM2_HUMAN Neutral Neutral
O95343 SIX3_HUMAN Deleterious Deleterious
P08236 BGLR_HUMAN Deleterious Deleterious
P18577 RHCE_HUMAN Neutral Neutral
Q580R0 CB027_HUMAN Neutral Neutral
Q8IUD6 RN135_HUMAN Neutral Neutral
Q99697 PITX2_HUMAN Deleterious Deleterious
Q9NXG0 CNTLN_HUMAN Neutral Neutral
O14958 CASQ2_HUMAN Neutral Deleterious
Q13315 ATM_HUMAN Deleterious Deleterious
P08397 HEM3_HUMAN Deleterious Deleterious
P15056 BRAF1_HUMAN Deleterious Deleterious
P35523 CLCN1_HUMAN Deleterious Deleterious
P49675 STAR_HUMAN Deleterious Deleterious
P20594 ANPRB_HUMAN Deleterious Neutral
Q9NY99 SNTG2_HUMAN Neutral Neutral
O14896 IRF6_HUMAN Deleterious Deleterious
Q99650 OSMR_HUMAN Neutral Neutral
P56539 CAV3_HUMAN Deleterious Deleterious
P10275 ANDR_HUMAN Deleterious Deleterious
P11362 FGFR1_HUMAN Deleterious Deleterious
P51688 SPHM_HUMAN Deleterious Deleterious
Q6N021 TET2_HUMAN Neutral Neutral
Q92838 EDA_HUMAN Deleterious Deleterious
Q6NUQ4 TM214_HUMAN Neutral Neutral
Q70CQ4 UBP31_HUMAN Neutral Neutral
Q9NWS8 RMND1_HUMAN Neutral Neutral
P16473 TSHR_HUMAN Deleterious Deleterious
Q9HC29 NOD2_HUMAN Deleterious Deleterious
P51460 INSL3_HUMAN Neutral Deleterious
Q96P20 NALP3_HUMAN Deleterious Deleterious
P39086 GRIK1_HUMAN Neutral Neutral
P82279 CRUM1_HUMAN Deleterious Deleterious
B0I1T2 MYO1G_HUMAN Neutral Neutral
Q96P31 FCRL3_HUMAN Neutral Neutral
Q96QU8 XPO6_HUMAN Neutral Neutral
Q9BZP6 CHIT1_HUMAN Neutral Neutral
Q3B820 F161A_HUMAN Neutral Neutral
O94762 RECQ5_HUMAN Neutral Neutral
P55017 S12A3_HUMAN Deleterious Deleterious
O60292 SI1L3_HUMAN Neutral Neutral
Q9UBU3 GHRL_HUMAN Neutral Neutral
Q8N7B1 HORM2_HUMAN Neutral Neutral
Q03426 KIME_HUMAN Deleterious Deleterious
Q6P179 ERAP2_HUMAN Neutral Neutral
P13645 K1C10_HUMAN Deleterious Deleterious
P25054 APC_HUMAN Deleterious Deleterious
Q6P0Q8 MAST2_HUMAN Neutral Neutral
Q96PD6 MOGT1_HUMAN Neutral Neutral
O76090 BEST1_HUMAN Deleterious Deleterious
O95665 NTR2_HUMAN Neutral Neutral
P01106 MYC_HUMAN Neutral Neutral
Q8N2A8 PLD6_HUMAN Neutral Neutral
P68133 ACTS_HUMAN Deleterious Deleterious
O00505 IMA3_HUMAN Neutral Neutral
Q5THK1 CV030_HUMAN Neutral Neutral
Q9Y458 TBX22_HUMAN Deleterious Deleterious
Q86TB3 ALPK2_HUMAN Neutral Neutral
P22830 HEMH_HUMAN Deleterious Deleterious
P04839 CY24B_HUMAN Deleterious Deleterious
O15254 ACOX3_HUMAN Neutral Neutral
P00451 FA8_HUMAN Deleterious Deleterious
P35637 FUS_HUMAN Deleterious Deleterious
Q9H9S5 FKRP_HUMAN Deleterious Deleterious
O60880 SH21A_HUMAN Deleterious Deleterious
Q52M62 YG053_HUMAN Neutral Neutral
P08236 BGLR_HUMAN Deleterious Deleterious
Q8WZ42 TITIN_HUMAN Neutral Neutral
O75410 TACC1_HUMAN Neutral Neutral
P30518 V2R_HUMAN Deleterious Deleterious
Q7Z465 BNIPL_HUMAN Neutral Neutral
Q16099 GRIK4_HUMAN Neutral Neutral
P02675 FIBB_HUMAN Neutral Neutral
Q9H3D4 P63_HUMAN Deleterious Deleterious
P32004 L1CAM_HUMAN Deleterious Deleterious
P35520 CBS_HUMAN Deleterious Deleterious
P15538 C11B1_HUMAN Deleterious Neutral
P02549 SPTA1_HUMAN Deleterious Deleterious
Q68D06 SLN13_HUMAN Neutral Neutral
O15232 MATN3_HUMAN Deleterious Deleterious
Q9Y6S9 RPKL1_HUMAN Neutral Neutral
P78363 ABCA4_HUMAN Deleterious Deleterious
P01241 SOMA_HUMAN Deleterious Deleterious
Q8IYY4 DZI1L_HUMAN Neutral Neutral
Q6N021 TET2_HUMAN Neutral Neutral
P42771 CD2A1_HUMAN Deleterious Deleterious
P21359 NF1_HUMAN Deleterious Deleterious
Q9BY49 PECR_HUMAN Neutral Neutral
O00255 MEN1_HUMAN Deleterious Deleterious
Q86T65 DAAM2_HUMAN Neutral Neutral
Q9UKK9 NUDT5_HUMAN Neutral Neutral
P18887 XRCC1_HUMAN Neutral Neutral
P02461 CO3A1_HUMAN Deleterious Deleterious
Q92665 RT31_HUMAN Neutral Neutral
P02730 B3AT_HUMAN Deleterious Deleterious
O75923 DYSF_HUMAN Deleterious Deleterious
P13569 CFTR_HUMAN Deleterious Deleterious
Q9Y2L5 TRS85_HUMAN Neutral Neutral
P13236 CCL4_HUMAN Neutral Neutral
P07225 PROS_HUMAN Deleterious Deleterious
Q93063 EXT2_HUMAN Deleterious Deleterious
P16157 ANK1_HUMAN Neutral Neutral
Q96FJ0 STALP_HUMAN Neutral Neutral
A0AVT1 UBA6_HUMAN Neutral Neutral
O15118 NPC1_HUMAN Deleterious Deleterious
O43586 PPIP1_HUMAN Neutral Neutral
Q01740 FMO1_HUMAN Neutral Neutral
Q96PK2 MACF4_HUMAN Neutral Neutral
P78363 ABCA4_HUMAN Deleterious Deleterious
P04637 P53_HUMAN Deleterious Deleterious
O76090 BEST1_HUMAN Deleterious Deleterious
Q8NEV4 MYO3A_HUMAN Neutral Neutral
Q15583 TGIF1_HUMAN Deleterious Neutral
Q15746 MYLK_HUMAN Neutral Neutral
Q14524 SCN5A_HUMAN Deleterious Deleterious
P12883 MYH7_HUMAN Deleterious Deleterious
P04637 P53_HUMAN Deleterious Deleterious
Q13216 ERCC8_HUMAN Neutral Deleterious
P35520 CBS_HUMAN Deleterious Deleterious
P08123 CO1A2_HUMAN Deleterious Deleterious
Q86XN6 ZN761_HUMAN Neutral Neutral
P01008 ANT3_HUMAN Deleterious Deleterious
Q9BRD0 BUD13_HUMAN Neutral Neutral
Q96I76 GPTC3_HUMAN Neutral Neutral
P14679 TYRO_HUMAN Deleterious Deleterious
P35670 ATP7B_HUMAN Deleterious Deleterious
Q29980 MICB_HUMAN Neutral Neutral
P04637 P53_HUMAN Deleterious Deleterious
P32189 GLPK_HUMAN Deleterious Neutral
Q9H7D0 DOCK5_HUMAN Neutral Neutral
Q9NZC9 SMAL1_HUMAN Deleterious Deleterious
P29400 CO4A5_HUMAN Deleterious Deleterious
P78363 ABCA4_HUMAN Deleterious Deleterious
P16109 LYAM3_HUMAN Neutral Neutral
Q92911 SC5A5_HUMAN Deleterious Deleterious
P67774 PP2AA_HUMAN Deleterious Neutral
P17213 BPI_HUMAN Neutral Neutral
Q8NFR9 I17RE_HUMAN Neutral Neutral
P78314 3BP2_HUMAN Deleterious Deleterious
Q99551 MTERF_HUMAN Neutral Neutral
Q9Y6N8 CAD10_HUMAN Neutral Neutral
P22033 MUTA_HUMAN Deleterious Deleterious
P54098 DPOG1_HUMAN Deleterious Deleterious
Q9C000 NALP1_HUMAN Neutral Neutral
Q92766 RREB1_HUMAN Neutral Neutral
Q5TID7 CA114_HUMAN Neutral Neutral
Q7Z6J4 FGD2_HUMAN Neutral Neutral
P38398 BRCA1_HUMAN Deleterious Neutral
Q96RD7 PANX1_HUMAN Neutral Neutral
A6NNM8 TTL13_HUMAN Neutral Neutral
P06280 AGAL_HUMAN Deleterious Deleterious
P52333 JAK3_HUMAN Neutral Deleterious
P60484 PTEN_HUMAN Deleterious Deleterious
P33527 MRP1_HUMAN Neutral Neutral
P27352 IF_HUMAN Deleterious Neutral
P32245 MC4R_HUMAN Neutral Neutral
P78504 JAG1_HUMAN Deleterious Deleterious
Q16281 CNGA3_HUMAN Deleterious Deleterious
P34972 CNR2_HUMAN Neutral Neutral
P22309 UD11_HUMAN Deleterious Deleterious
P11532 DMD_HUMAN Deleterious Neutral
P08603 CFAH_HUMAN Deleterious Deleterious
P35670 ATP7B_HUMAN Deleterious Deleterious
P06858 LIPL_HUMAN Deleterious Deleterious
P09693 CD3G_HUMAN Neutral Neutral
O15118 NPC1_HUMAN Deleterious Deleterious
P51787 KCNQ1_HUMAN Deleterious Deleterious
P05062 ALDOB_HUMAN Deleterious Deleterious
P34059 GALNS_HUMAN Deleterious Deleterious
P22888 LSHR_HUMAN Deleterious Deleterious
Q01831 XPC_HUMAN Neutral Deleterious
Q5U5Z8 CBPC2_HUMAN Neutral Neutral
P01871 IGHM_HUMAN Neutral Neutral
P08709 FA7_HUMAN Neutral Neutral
P78363 ABCA4_HUMAN Deleterious Deleterious
O14901 KLF11_HUMAN Neutral Deleterious
P08603 CFAH_HUMAN Neutral Deleterious
P49675 STAR_HUMAN Deleterious Deleterious
Q14204 DYHC1_HUMAN Neutral Neutral
P98161 PKD1_HUMAN Deleterious Deleterious
Q92583 CCL17_HUMAN Neutral Neutral
Q06187 BTK_HUMAN Deleterious Deleterious
Q9NQT4 EXOS5_HUMAN Neutral Neutral
P22607 FGFR3_HUMAN Deleterious Neutral
P08100 OPSD_HUMAN Deleterious Deleterious
P33981 TTK_HUMAN Neutral Neutral
A1A4T8 CN182_HUMAN Neutral Neutral
Q13614 MTMR2_HUMAN Neutral Neutral
P29400 CO4A5_HUMAN Deleterious Deleterious
P21817 RYR1_HUMAN Deleterious Deleterious
Q8IZT8 HS3S5_HUMAN Neutral Neutral
P63092 GNAS2_HUMAN Deleterious Deleterious
Q8IZT6 ASPM_HUMAN Neutral Neutral
Q06187 BTK_HUMAN Deleterious Deleterious
P13647 K2C5_HUMAN Deleterious Neutral
Q04671 P_HUMAN Deleterious Deleterious
Q9ULC5 ACSL5_HUMAN Neutral Neutral
Q8NB25 F184A_HUMAN Neutral Neutral
P04637 P53_HUMAN Deleterious Deleterious
Q03426 KIME_HUMAN Deleterious Deleterious
P16278 BGAL_HUMAN Deleterious Neutral
Q49MG5 MAP9_HUMAN Neutral Neutral
Q01362 FCERB_HUMAN Neutral Neutral
P22735 TGM1_HUMAN Deleterious Deleterious
Q99683 M3K5_HUMAN Neutral Neutral
Q76LX8 ATS13_HUMAN Deleterious Deleterious
Q9Y6B6 SAR1B_HUMAN Deleterious Deleterious
P51798 CLCN7_HUMAN Deleterious Deleterious
O43511 S26A4_HUMAN Deleterious Deleterious
Q13496 MTM1_HUMAN Deleterious Deleterious
P02458 CO2A1_HUMAN Deleterious Deleterious
Q6YHK3 CD109_HUMAN Neutral Neutral
P00451 FA8_HUMAN Deleterious Deleterious
P30518 V2R_HUMAN Deleterious Deleterious
P42336 PK3CA_HUMAN Deleterious Deleterious
O15264 MK13_HUMAN Neutral Neutral
P30475 1B39_HUMAN Neutral Neutral
Q04912 RON_HUMAN Neutral Neutral
Q4AC94 C2CD3_HUMAN Neutral Neutral
P15848 ARSB_HUMAN Deleterious Deleterious
P08779 K1C16_HUMAN Deleterious Deleterious
P43146 DCC_HUMAN Neutral Neutral
Q9NZC2 TREM2_HUMAN Neutral Deleterious
O15118 NPC1_HUMAN Deleterious Neutral
Q9Y458 TBX22_HUMAN Deleterious Deleterious
P02545 LMNA_HUMAN Deleterious Deleterious
P11226 MBL2_HUMAN Neutral Neutral
P18848 ATF4_HUMAN Neutral Neutral
Q9Y2J2 E41L3_HUMAN Neutral Neutral
Q96LB8 PGRP4_HUMAN Neutral Neutral
Q16518 RPE65_HUMAN Deleterious Deleterious
P04637 P53_HUMAN Deleterious Deleterious
Q8WUM4 PDC6I_HUMAN Neutral Neutral
O94761 RECQ4_HUMAN Neutral Neutral
P08100 OPSD_HUMAN Deleterious Deleterious
Q04826 1B40_HUMAN Neutral Neutral
P00966 ASSY_HUMAN Deleterious Deleterious
P49959 MRE11_HUMAN Deleterious Deleterious
P00480 OTC_HUMAN Deleterious Deleterious
Q8TD31 CCHCR_HUMAN Neutral Neutral
P54753 EPHB3_HUMAN Neutral Neutral
Q5VU43 MYOME_HUMAN Neutral Neutral
P00740 FA9_HUMAN Deleterious Deleterious
Q5THR3 EFCB6_HUMAN Neutral Neutral
Q8NBK3 SUMF1_HUMAN Deleterious Deleterious
P04114 APOB_HUMAN Neutral Neutral
P30793 GCH1_HUMAN Deleterious Deleterious
Q8IYT1 FA71A_HUMAN Neutral Neutral
Q9BUK6 MSTO1_HUMAN Neutral Neutral
Q02388 CO7A1_HUMAN Deleterious Deleterious
P53634 CATC_HUMAN Deleterious Deleterious
P08034 CXB1_HUMAN Deleterious Deleterious
P48048 IRK1_HUMAN Deleterious Deleterious
P21802 FGFR2_HUMAN Deleterious Neutral
P06276 CHLE_HUMAN Deleterious Deleterious
Q9HC29 NOD2_HUMAN Deleterious Deleterious
P37287 PIGA_HUMAN Deleterious Deleterious
P11362 FGFR1_HUMAN Deleterious Deleterious
O95602 RPA1_HUMAN Neutral Neutral
P05014 IFNA4_HUMAN Neutral Neutral
Q68DN1 CB016_HUMAN Neutral Neutral
O43602 DCX_HUMAN Deleterious Deleterious
P35237 SPB6_HUMAN Neutral Neutral
P08603 CFAH_HUMAN Deleterious Deleterious
P10746 HEM4_HUMAN Deleterious Deleterious
P01241 SOMA_HUMAN Deleterious Deleterious
A6NMZ7 CO6A6_HUMAN Neutral Neutral
P49221 TGM4_HUMAN Neutral Neutral
Q9BRQ3 NUD22_HUMAN Neutral Neutral
Q03393 PTPS_HUMAN Deleterious Deleterious
Q16851 UGPA_HUMAN Neutral Neutral
Q96RB7 OR5MB_HUMAN Neutral Neutral
P07942 LAMB1_HUMAN Neutral Neutral
Q9BXC9 BBS2_HUMAN Deleterious Deleterious
Q6ICL3 CV025_HUMAN Neutral Neutral
Q99759 M3K3_HUMAN Neutral Neutral
O00255 MEN1_HUMAN Deleterious Deleterious
Q7Z6M1 RABEK_HUMAN Neutral Neutral
P16278 BGAL_HUMAN Deleterious Deleterious
P04637 P53_HUMAN Deleterious Deleterious
Q8TDU9 RL3R2_HUMAN Neutral Neutral
Q8N2S1 LTBP4_HUMAN Neutral Neutral
Q9NPJ1 MKKS_HUMAN Deleterious Deleterious
P17927 CR1_HUMAN Neutral Neutral
O75173 ATS4_HUMAN Neutral Neutral
P01133 EGF_HUMAN Neutral Neutral
O43511 S26A4_HUMAN Deleterious Deleterious
Q92736 RYR2_HUMAN Deleterious Deleterious
Q38SD2 LRRK1_HUMAN Neutral Neutral
Q12866 MERTK_HUMAN Neutral Neutral
Q15125 EBP_HUMAN Deleterious Deleterious
P51608 MECP2_HUMAN Deleterious Deleterious
P09661 RU2A_HUMAN Neutral Neutral
Q86SG5 S1A7A_HUMAN Neutral Neutral
P15735 PHKG2_HUMAN Deleterious Deleterious
Q9BXM7 PINK1_HUMAN Deleterious Neutral
Q32MQ0 ZN750_HUMAN Neutral Neutral
Q9P2V4 LRIT1_HUMAN Neutral Neutral
P35670 ATP7B_HUMAN Deleterious Deleterious
Q9H9P8 L2HDH_HUMAN Deleterious Neutral
P15056 BRAF1_HUMAN Deleterious Deleterious
Q8IVE3 PKHH2_HUMAN Neutral Neutral
P00740 FA9_HUMAN Deleterious Deleterious
P60484 PTEN_HUMAN Deleterious Deleterious
P18507 GBRG2_HUMAN Deleterious Deleterious
P00156 CYB_HUMAN Neutral Neutral
Q4G0N8 S9A10_HUMAN Neutral Neutral
P35414 APJ_HUMAN Neutral Neutral
Q9UHC9 NPCL1_HUMAN Neutral Neutral
Q6B0I6 KDM4D_HUMAN Neutral Neutral
Q9UHD8 SEPT9_HUMAN Neutral Neutral
O60260 PRKN2_HUMAN Deleterious Deleterious
P51170 SCNNG_HUMAN Neutral Neutral
Q7Z4F1 LRP10_HUMAN Neutral Neutral
O95528 GTR10_HUMAN Deleterious Deleterious
P27695 APEX1_HUMAN Neutral Neutral
Q14376 GALE_HUMAN Deleterious Deleterious
Q76FK4 NOL8_HUMAN Neutral Neutral
P21817 RYR1_HUMAN Deleterious Deleterious
P40337 VHL_HUMAN Deleterious Deleterious
P35670 ATP7B_HUMAN Deleterious Deleterious
O75923 DYSF_HUMAN Deleterious Neutral
O14686 MLL2_HUMAN Neutral Neutral
P04637 P53_HUMAN Deleterious Deleterious
O00258 WRB_HUMAN Neutral Neutral
Q9H251 CAD23_HUMAN Deleterious Deleterious
P35520 CBS_HUMAN Deleterious Deleterious
Q8TDW0 LRC8C_HUMAN Neutral Neutral
Q14654 IRK11_HUMAN Deleterious Deleterious
P06400 RB_HUMAN Deleterious Neutral
P23942 PRPH2_HUMAN Deleterious Deleterious
P36897 TGFR1_HUMAN Deleterious Deleterious
P35670 ATP7B_HUMAN Deleterious Deleterious
Q9UBP0 SPAST_HUMAN Deleterious Deleterious
Q14654 IRK11_HUMAN Deleterious Deleterious
Q09428 ABCC8_HUMAN Deleterious Deleterious
Q6ZVH7 ESPNL_HUMAN Neutral Neutral
P42771 CD2A1_HUMAN Deleterious Deleterious
O43602 DCX_HUMAN Deleterious Deleterious
Q8IWI9 MGAP_HUMAN Neutral Neutral
P29320 EPHA3_HUMAN Neutral Neutral
Q9NQH7 XPP3_HUMAN Neutral Neutral
Q05329 DCE2_HUMAN Deleterious Neutral
P98161 PKD1_HUMAN Deleterious Neutral
O15018 PDZD2_HUMAN Neutral Neutral
P01008 ANT3_HUMAN Deleterious Deleterious
P00451 FA8_HUMAN Deleterious Deleterious
Q96RW7 HMCN1_HUMAN Neutral Neutral
P07949 RET_HUMAN Deleterious Deleterious
O43511 S26A4_HUMAN Deleterious Deleterious
P31785 IL2RG_HUMAN Deleterious Deleterious
Q02388 CO7A1_HUMAN Deleterious Deleterious
P10275 ANDR_HUMAN Deleterious Deleterious
P02042 HBB_HUMAN Neutral Neutral
Q9BUP3 HTAI2_HUMAN Deleterious Deleterious
Q9H267 VP33B_HUMAN Neutral Deleterious
O14965 STK6_HUMAN Neutral Neutral
P08034 CXB1_HUMAN Deleterious Deleterious
Q75N90 FBN3_HUMAN Neutral Neutral
O60931 CTNS_HUMAN Deleterious Deleterious
Q68EA5 ZNF57_HUMAN Neutral Neutral
P16615 AT2A2_HUMAN Deleterious Deleterious
P35499 SCN4A_HUMAN Deleterious Deleterious
Q92543 SNX19_HUMAN Neutral Neutral
P51677 CCR3_HUMAN Neutral Neutral
Q29980 1B35_HUMAN Neutral Neutral
Q9GZX3 CHST6_HUMAN Deleterious Deleterious
Q14624 ITIH4_HUMAN Neutral Neutral
Q8WZ42 TITIN_HUMAN Neutral Neutral
P04637 P53_HUMAN Deleterious Deleterious
P21817 RYR1_HUMAN Deleterious Deleterious
P22304 IDS_HUMAN Deleterious Deleterious
P30793 GCH1_HUMAN Deleterious Deleterious
P16278 BGAL_HUMAN Deleterious Deleterious
Q8IUG5 MY18B_HUMAN Neutral Deleterious
P08397 HEM3_HUMAN Deleterious Deleterious
P26367 PAX6_HUMAN Deleterious Deleterious
P08397 HEM3_HUMAN Deleterious Deleterious
P13647 K2C5_HUMAN Deleterious Deleterious
P46100 ATRX_HUMAN Deleterious Neutral
Q9UPQ3 AGAP1_HUMAN Neutral Neutral
P05166 PCCB_HUMAN Deleterious Deleterious
P04181 OAT_HUMAN Deleterious Deleterious
P15538 C11B1_HUMAN Deleterious Neutral
Q6UXD7 MFSD7_HUMAN Neutral Neutral
P41229 KDM5C_HUMAN Deleterious Deleterious
P23786 CPT2_HUMAN Deleterious Deleterious
Q7Z7G8 VP13B_HUMAN Deleterious Neutral
Q8WZ42 TITIN_HUMAN Neutral Neutral
P21802 FGFR2_HUMAN Deleterious Deleterious
P02765 FETUA_HUMAN Neutral Neutral
Q06187 BTK_HUMAN Deleterious Deleterious
P15848 ARSB_HUMAN Deleterious Deleterious
Q9Y5H5 PCDA9_HUMAN Neutral Neutral
P08686 CP21A_HUMAN Deleterious Deleterious
Q15672 TWST1_HUMAN Deleterious Deleterious
Q9NVV5 AIG1_HUMAN Neutral Neutral
P12821 ACE_HUMAN Neutral Neutral
Q8WZ42 TITIN_HUMAN Neutral Neutral
P40692 MLH1_HUMAN Deleterious Deleterious
P25189 MYP0_HUMAN Deleterious Deleterious
P02461 CO3A1_HUMAN Deleterious Deleterious
Q04671 P_HUMAN Deleterious Deleterious
O43861 ATP9B_HUMAN Neutral Neutral
P23942 PRPH2_HUMAN Deleterious Deleterious
P04629 NTRK1_HUMAN Neutral Deleterious
P06132 DCUP_HUMAN Deleterious Deleterious
Q8IZU9 KIRR3_HUMAN 0.5 Deleterious
Q9NYA4 MTMR4_HUMAN Neutral Neutral
P35555 FBN1_HUMAN Deleterious Deleterious
P23942 PRPH2_HUMAN Deleterious Deleterious
Q96P15 SPB11_HUMAN Neutral Neutral
Q9H3S1 SEM4A_HUMAN Neutral Deleterious
Q96KP1 EXOC2_HUMAN Neutral Neutral
P02452 CO1A1_HUMAN Deleterious Deleterious
Q8NGA0 OR7G1_HUMAN Neutral Neutral
Q96LX7 CCD17_HUMAN Neutral Neutral
Q6ZV29 PLPL7_HUMAN Neutral Neutral
P00492 HPRT_HUMAN Deleterious Deleterious
P21817 RYR1_HUMAN Deleterious Neutral
Q92608 DOCK2_HUMAN Neutral Neutral
P23942 PRPH2_HUMAN Deleterious Deleterious
P78524 ST5_HUMAN Neutral Neutral
Q9UKY0 PRND_HUMAN Neutral Neutral
P56539 CAV3_HUMAN Deleterious Deleterious
Q9UKN7 MYO15_HUMAN Deleterious Neutral
P35556 FBN2_HUMAN Deleterious Deleterious
P00451 FA8_HUMAN Deleterious Deleterious
A6PW82 CX030_HUMAN Neutral Neutral
Q8IYX0 ZN679_HUMAN Neutral Neutral
Q9NYF3 FA53C_HUMAN Neutral Neutral
Q6VVB1 NHLC1_HUMAN Deleterious Deleterious
P35498 SCN1A_HUMAN Deleterious Deleterious
P21397 AOFA_HUMAN Neutral Neutral
P30613 KPYR_HUMAN Deleterious Deleterious
Q9P275 UBP36_HUMAN Neutral Neutral
P42771 CD2A1_HUMAN Deleterious Neutral
Q9Y5Z9 UBIA1_HUMAN Deleterious Deleterious
P12821 ACE_HUMAN Neutral Neutral
P12883 MYH7_HUMAN Deleterious Deleterious
Q92485 ASM3B_HUMAN Neutral Neutral
Q9NP59 S40A1_HUMAN Deleterious Deleterious
P04181 OAT_HUMAN Deleterious Deleterious
P02810 PRPC_HUMAN Neutral Neutral
P20807 CAN3_HUMAN Deleterious Deleterious
Q8NGC0 O5AU1_HUMAN Neutral Neutral
P00451 FA8_HUMAN Deleterious Deleterious
P15918 RAG1_HUMAN Deleterious Deleterious
Q14746 COG2_HUMAN Neutral Neutral
Q14896 MYPC3_HUMAN Deleterious Deleterious
Q9BZF2 OSBL7_HUMAN Neutral Neutral
Q9NZ08 ERAP1_HUMAN Neutral Neutral
Q99747 SNAG_HUMAN Neutral Neutral
Q8NEF3 CC112_HUMAN Neutral Neutral
Q9UBZ9 REV1_HUMAN Neutral Neutral
Q14896 MYPC3_HUMAN Deleterious Neutral
Q9NQ31 BCA3_HUMAN Neutral Neutral
Q9BYQ7 KRA41_HUMAN Neutral Neutral
P43630 KI2L3_HUMAN Neutral Neutral
Q8IWN7 RP1L1_HUMAN Neutral Neutral
Q8WZ42 TITIN_HUMAN Neutral Neutral
P43246 MSH2_HUMAN Deleterious Deleterious
Q99814 EPAS1_HUMAN Neutral Deleterious
O95628 CNOT4_HUMAN Neutral Neutral
Q8WZ42 TITIN_HUMAN Neutral Deleterious
Q9P2F8 SI1L2_HUMAN Neutral Neutral
P37023 ACVL1_HUMAN Deleterious Deleterious
O75445 USH2A_HUMAN Deleterious Deleterious
Q86WZ0 HEAT4_HUMAN Neutral Neutral
P51649 SSDH_HUMAN Deleterious Neutral
Q5ZPR3 CD276_HUMAN Neutral Neutral
Q92947 GCDH_HUMAN Deleterious Deleterious
Q14112 NID2_HUMAN Neutral Neutral
Q8NCT1 ARRD4_HUMAN Neutral Neutral
P04053 TDT_HUMAN Neutral Neutral
Q13496 MTM1_HUMAN Deleterious Deleterious
Q14980 NUMA1_HUMAN Neutral Neutral
Q5T4T6 SYC2L_HUMAN Neutral Neutral
P29400 CO4A5_HUMAN Deleterious Deleterious
O14773 TPP1_HUMAN Deleterious Deleterious
Q6ZW33 MICLK_HUMAN Neutral Neutral
P00747 PLMN_HUMAN Neutral Neutral
P37173 TGFR2_HUMAN Deleterious Deleterious
P14679 TYRO_HUMAN Deleterious Deleterious
Q13402 MYO7A_HUMAN Deleterious Deleterious
Q13698 CAC1S_HUMAN Deleterious Neutral
P60891 PRPS1_HUMAN Deleterious Deleterious
Q99497 PARK7_HUMAN Deleterious Neutral
Q92781 RDH1_HUMAN Deleterious Deleterious
Q9UGM3 DMBT1_HUMAN Neutral Neutral
P35225 IL13_HUMAN Neutral Neutral
O95258 UCP5_HUMAN Neutral Neutral
P78363 ABCA4_HUMAN Deleterious Deleterious
P07476 INVO_HUMAN Neutral Neutral
P30793 GCH1_HUMAN Deleterious Deleterious
P04066 FUCO_HUMAN Neutral Deleterious
P43657 P2RY5_HUMAN Deleterious Deleterious
Q06187 BTK_HUMAN Deleterious Deleterious
O15118 NPC1_HUMAN Deleterious Deleterious
Q9NZM3 ITSN2_HUMAN Neutral Neutral
Q16581 C3AR_HUMAN Neutral Neutral
Q86W47 KCMB4_HUMAN Neutral Neutral
Q8TDY3 ACTT2_HUMAN Neutral Neutral
P42898 MTHR_HUMAN Deleterious Deleterious
P55017 S12A3_HUMAN Deleterious Deleterious
P01008 ANT3_HUMAN Deleterious Deleterious
P78559 MAP1A_HUMAN Neutral Neutral
P21359 NF1_HUMAN Deleterious Deleterious
Q9NWZ3 IRAK4_HUMAN Neutral Neutral
P09237 MMP7_HUMAN Neutral Neutral
Q6ICG8 WBP2L_HUMAN Neutral Neutral
P22304 IDS_HUMAN Deleterious Deleterious
P30685 1B35_HUMAN Neutral Neutral
P13647 K2C5_HUMAN Deleterious Deleterious
Q13315 ATM_HUMAN Neutral Deleterious
Q9BSG5 RTBDN_HUMAN Neutral Neutral
P23443 KS6B1_HUMAN 0.5 Neutral
P25445 TNR6_HUMAN Deleterious Deleterious
Q8N6P7 I22R1_HUMAN Neutral Neutral
Q16548 B2LA1_HUMAN Neutral Neutral
P07360 CO8G_HUMAN Neutral Neutral
P05165 PCCA_HUMAN Deleterious Deleterious
Q13402 MYO7A_HUMAN Deleterious Deleterious
P53420 CO4A4_HUMAN Neutral Neutral
P29274 AA2AR_HUMAN Neutral Neutral
P10275 ANDR_HUMAN Deleterious Deleterious
P02461 CO3A1_HUMAN Deleterious Deleterious
O94972 TRI37_HUMAN Neutral Neutral
Q9UI17 M2GD_HUMAN Neutral Neutral
Q9UBS5 GABR1_HUMAN Neutral Neutral
Q8WXI7 MUC16_HUMAN Neutral Neutral
Q9Y6R7 FCGBP_HUMAN Neutral Neutral
P30518 V2R_HUMAN Deleterious Deleterious
Q7Z3Y7 K1C28_HUMAN Neutral Neutral
P10643 CO7_HUMAN Neutral Deleterious
Q9Y3S2 ZN330_HUMAN Neutral Neutral
P08F94 PKHD1_HUMAN Deleterious Deleterious
Q12809 KCNH2_HUMAN Deleterious Neutral
Q14203 DCTN1_HUMAN Neutral Neutral
Q13155 AIMP2_HUMAN Neutral Deleterious
P57058 HUNK_HUMAN Neutral Neutral
O60566 BUB1B_HUMAN Deleterious Deleterious
Q9BYT9 ANO3_HUMAN Neutral Neutral
P32004 L1CAM_HUMAN Deleterious Deleterious
P04062 GLCM_HUMAN Deleterious Deleterious
P00451 FA8_HUMAN Deleterious Deleterious
Q99456 K1C12_HUMAN Deleterious Deleterious
Q6ZSS7 MFSD6_HUMAN Neutral Neutral
Q95365 1B38_HUMAN Neutral Neutral
P29400 CO4A5_HUMAN Deleterious Deleterious
Q9HC29 NOD2_HUMAN Deleterious Deleterious
P05093 CP17A_HUMAN Deleterious Deleterious
P45381 ACY2_HUMAN Deleterious Deleterious
P43699 NKX21_HUMAN Deleterious Deleterious
P55017 S12A3_HUMAN Deleterious Deleterious
P50416 CPT1A_HUMAN Deleterious Deleterious
P28715 ERCC5_HUMAN Neutral Neutral
P35498 SCN1A_HUMAN Deleterious Deleterious
P12883 MYH7_HUMAN Deleterious Deleterious
P53634 CATC_HUMAN Deleterious Deleterious
P21817 RYR1_HUMAN Deleterious Deleterious
Q6UUV9 CRTC1_HUMAN Neutral Neutral
O76090 BEST1_HUMAN Deleterious Deleterious
Q5SZL2 CF204_HUMAN Neutral Neutral
P00742 FA10_HUMAN Neutral Neutral
O95180 CAC1H_HUMAN Deleterious Deleterious
Q9GZU1 MCLN1_HUMAN Deleterious Deleterious
Q86X67 NUD13_HUMAN Neutral Neutral
O15553 MEFV_HUMAN Deleterious Deleterious
P04637 P53_HUMAN Deleterious Deleterious
Q6NZ36 CA086_HUMAN Neutral Neutral
P18507 GBRG2_HUMAN Neutral Deleterious
Q8NG48 LINS1_HUMAN Neutral Neutral
P00439 PH4H_HUMAN Deleterious Deleterious
Q6PIU2 ADCL1_HUMAN Neutral Neutral
P08F94 PKHD1_HUMAN Deleterious Neutral
P31512 FMO4_HUMAN Neutral Neutral
Q8WZ42 TITIN_HUMAN Neutral Neutral
P29400 CO4A5_HUMAN Deleterious Deleterious
Q9H5I5 FA38B_HUMAN Neutral Neutral
P31358 CD52_HUMAN Neutral Neutral
P51801 CLCKB_HUMAN Neutral Deleterious
Q86YJ6 THNS2_HUMAN Neutral Neutral
P10275 ANDR_HUMAN Deleterious Deleterious
Q9BYK8 PR285_HUMAN Neutral Neutral
Q9P0K7 RAI14_HUMAN Neutral Neutral
P78562 PHEX_HUMAN Deleterious Deleterious
Q9NTG1 PKDRE_HUMAN Neutral Neutral
P22304 IDS_HUMAN Deleterious Deleterious
P54802 ANAG_HUMAN Deleterious Deleterious
Q8IZD4 DCP1B_HUMAN Neutral Neutral
Q13496 MTM1_HUMAN Deleterious Deleterious
Q15583 TGIF1_HUMAN Deleterious Deleterious
Q15858 SCN9A_HUMAN Deleterious Deleterious
Q9Y5F3 PCDB1_HUMAN Neutral Neutral
Q99983 OMD_HUMAN Neutral Neutral
Q9NRC6 SPTN5_HUMAN Neutral Neutral
P18074 ERCC2_HUMAN Deleterious Deleterious
Q93063 EXT2_HUMAN Deleterious Deleterious
P35520 CBS_HUMAN Deleterious Neutral
A2VEC9 SSPO_HUMAN Neutral Neutral
P55211 CASP9_HUMAN Neutral Neutral
Q9BTL4 IER2_HUMAN Neutral Neutral
Q16678 CP1B1_HUMAN Neutral Deleterious
Q13183 S13A2_HUMAN Neutral Neutral
P48634 BAT2_HUMAN Neutral Neutral
Q9UBZ9 REV1_HUMAN Neutral Neutral
P29965 CD40L_HUMAN Deleterious Deleterious
Q5T7N2 LITD1_HUMAN Neutral Neutral
O15118 NPC1_HUMAN Deleterious Deleterious
P04198 MYCN_HUMAN Deleterious Deleterious
O76090 BEST1_HUMAN Deleterious Deleterious
P18074 ERCC2_HUMAN Deleterious Deleterious
P29966 MARCS_HUMAN Neutral Neutral
Q6MZN7 HCP5_HUMAN Neutral Neutral
P00966 ASSY_HUMAN Deleterious Deleterious
P38398 BRCA1_HUMAN Deleterious Neutral
Q96B21 TM45B_HUMAN Neutral Neutral
P02461 CO3A1_HUMAN Deleterious Deleterious
Q9NU23 LYRM2_HUMAN Neutral Neutral
Q6ZUT3 FRMD7_HUMAN Deleterious Deleterious
Q9NP71 WBS14_HUMAN Neutral Neutral
Q9C093 SPEF2_HUMAN Neutral Neutral
Q99502 EYA1_HUMAN Deleterious Deleterious
Q13402 MYO7A_HUMAN Deleterious Deleterious
O15118 NPC1_HUMAN Deleterious Deleterious
P02549 SPTA1_HUMAN Deleterious Deleterious
O94985 CSTN1_HUMAN Neutral Neutral
Q99536 QOR_HUMAN Neutral Neutral
Q96A28 SLAF9_HUMAN Neutral Neutral
Q14990 ODFP1_HUMAN Neutral Neutral
Q6P656 CO026_HUMAN Neutral Neutral
Q92736 RYR2_HUMAN Deleterious Deleterious
P05129 KPCG_HUMAN Neutral Deleterious
Q92574 TSC1_HUMAN Deleterious Neutral
Q13698 CAC1S_HUMAN Deleterious Deleterious
Q13535 ATR_HUMAN Neutral Neutral
O94761 RECQ4_HUMAN Neutral Neutral
P35670 ATP7B_HUMAN Deleterious Deleterious
Q6UXA7 CF015_HUMAN Neutral Neutral
Q969N4 TAAR8_HUMAN Neutral Neutral
Q14980 NUMA1_HUMAN Neutral Neutral
P10163 PRB4_HUMAN Neutral Neutral
P10635 CP2D6_HUMAN Neutral Neutral
A6PVY3 F177B_HUMAN Neutral Neutral
Q9P241 AT10D_HUMAN Neutral Neutral
P52597 HNRPF_HUMAN Neutral Neutral
Q8TB61 S35B2_HUMAN Neutral Neutral
P07902 GALT_HUMAN Deleterious Deleterious
Q96RQ3 MCCA_HUMAN Deleterious Neutral
Q9Y3R5 DOP2_HUMAN Neutral Neutral
P40238 TPOR_HUMAN Neutral Neutral
P35557 HXK4_HUMAN Deleterious Deleterious
P50570 DYN2_HUMAN Deleterious Deleterious
Q17RW2 COOA1_HUMAN Neutral Neutral
P11498 PYC_HUMAN Deleterious Deleterious
P02042 HBB_HUMAN Neutral Neutral
Q8NGR5 OR1L4_HUMAN Neutral Neutral
P00156 CYB_HUMAN Neutral Neutral
Q13148 TADBP_HUMAN Deleterious Deleterious
Q6N021 TET2_HUMAN Neutral Neutral
Q9BZW2 S13A1_HUMAN Neutral Neutral
Q8NDZ2 CE025_HUMAN Neutral Neutral
P0C221 CN038_HUMAN Neutral Neutral
O00233 PSMD9_HUMAN Neutral Neutral
P54760 EPHB4_HUMAN Neutral Neutral
P07949 RET_HUMAN Deleterious Deleterious
P04062 GLCM_HUMAN Deleterious Deleterious
Q9P2D1 CHD7_HUMAN Deleterious Neutral
P78527 PRKDC_HUMAN Neutral Neutral
P06276 CHLE_HUMAN Deleterious Deleterious
P30084 ECHM_HUMAN Neutral Neutral
O00755 WNT7A_HUMAN Neutral Deleterious
Q7Z5H3 RHG22_HUMAN Neutral Neutral
Q53EL9 SEZ6_HUMAN Neutral Neutral
Q9NR50 EI2BG_HUMAN Neutral Deleterious
O14976 GAK_HUMAN Neutral Neutral
Q9H2C0 GAN_HUMAN Deleterious Deleterious
P54803 GALC_HUMAN Deleterious Deleterious
Q9UM47 NOTC3_HUMAN Deleterious Neutral
P41235 HNF4A_HUMAN Neutral Deleterious
P04062 GLCM_HUMAN Deleterious Deleterious
Q08ER8 ZN543_HUMAN Neutral Neutral
O96017 CHK2_HUMAN Neutral Deleterious
Q02388 CO7A1_HUMAN Deleterious Deleterious
P23945 FSHR_HUMAN Deleterious Deleterious
P31785 IL2RG_HUMAN Deleterious Deleterious
P35498 SCN1A_HUMAN Deleterious Deleterious
O60318 MCM3A_HUMAN Neutral Neutral
P05186 PPBT_HUMAN Deleterious Deleterious
P51688 SPHM_HUMAN Deleterious Deleterious
O75880 SCO1_HUMAN Neutral Deleterious
Q03426 KIME_HUMAN Deleterious Deleterious
Q9UBP0 SPAST_HUMAN Deleterious Deleterious
P14770 GPIX_HUMAN Deleterious Deleterious
Q9BQI3 E2AK1_HUMAN Neutral Neutral
P51587 BRCA2_HUMAN Deleterious Neutral
Q12809 KCNH2_HUMAN Deleterious Deleterious
P17040 ZSC20_HUMAN Neutral Neutral
Q0VD83 AB48R_HUMAN Neutral Neutral
P00480 OTC_HUMAN Deleterious Deleterious
P16473 TSHR_HUMAN Deleterious Deleterious
O75923 DYSF_HUMAN Deleterious Deleterious
P51787 KCNQ1_HUMAN Deleterious Deleterious
P35670 ATP7B_HUMAN Deleterious Deleterious
Q14524 SCN5A_HUMAN Deleterious Deleterious
Q5VYJ5 CJ112_HUMAN Neutral Neutral
Q6PI48 SYDM_HUMAN Deleterious Deleterious
Q969V4 TEKT1_HUMAN Neutral Neutral
P48595 SPB10_HUMAN Neutral Neutral
P30510 1C14_HUMAN Neutral Neutral
Q02108 GCYA3_HUMAN Neutral Neutral
P15289 ARSA_HUMAN Deleterious Neutral
Q29980 1A01_HUMAN Neutral Neutral
P15056 BRAF1_HUMAN Deleterious Deleterious
Q9P2K1 C2D2A_HUMAN Neutral Deleterious
P11177 ODPB_HUMAN Deleterious Deleterious
O75022 LIRB3_HUMAN Neutral Neutral
P51787 KCNQ1_HUMAN Deleterious Deleterious
Q8NCM8 DYHC2_HUMAN Neutral Neutral
P49454 CENPF_HUMAN Neutral Neutral
P28221 5HT1D_HUMAN Neutral Neutral
Q96Q15 SMG1_HUMAN Neutral Neutral
Q15139 KPCD1_HUMAN Neutral Neutral
P30475 1B39_HUMAN Neutral Neutral
P35555 FBN1_HUMAN Deleterious Neutral
Q99519 NEUR1_HUMAN Deleterious Deleterious
O95409 ZIC2_HUMAN Deleterious Deleterious
Q7Z4S6 KI21A_HUMAN Deleterious Deleterious
Q14195 DPYL3_HUMAN Neutral Neutral
Q96QP1 ALPK1_HUMAN Neutral Neutral
Q8IX01 SFR14_HUMAN Neutral Neutral
O15553 MEFV_HUMAN Deleterious Deleterious
Q9NYQ8 FAT2_HUMAN Neutral Neutral
Q9NZV5 SELN_HUMAN Deleterious Deleterious
O43405 COCH_HUMAN Deleterious Deleterious
P06865 HEXA_HUMAN Deleterious Deleterious
O75631 UPK3A_HUMAN Neutral Neutral
Q96BY9 TMM66_HUMAN Neutral Neutral
P12883 MYH7_HUMAN Deleterious Deleterious
O95551 TTRAP_HUMAN Neutral Neutral
Q86TE4 LUZP2_HUMAN Neutral Neutral
O75473 LGR5_HUMAN Neutral Neutral
O76024 WFS1_HUMAN Deleterious Neutral
P22304 IDS_HUMAN Deleterious Deleterious
P37023 ACVL1_HUMAN Deleterious Deleterious
O15528 CP27B_HUMAN Neutral Neutral
O75888 TNF13_HUMAN Neutral Neutral
Q16352 AINX_HUMAN Neutral Neutral
Q53FZ2 ACSM3_HUMAN Neutral Neutral
P50135 HNMT_HUMAN Neutral Neutral
P30793 GCH1_HUMAN Deleterious Deleterious
Q6ZNG2 DBX2_HUMAN Neutral Neutral
Q92781 RDH1_HUMAN Deleterious Deleterious
O75445 USH2A_HUMAN Deleterious Deleterious
O95456 PSMG1_HUMAN Neutral Neutral
O43488 ARK72_HUMAN Neutral Neutral
Q9BWE0 REPI1_HUMAN Neutral Neutral
P22304 IDS_HUMAN Deleterious Deleterious
P29400 CO4A5_HUMAN Deleterious Deleterious
Q75N90 FBN3_HUMAN Neutral Neutral
Q9H251 CAD23_HUMAN Neutral Deleterious
Q8WZ04 TOMT_HUMAN Neutral Deleterious
P07225 PROS_HUMAN Deleterious Deleterious
Q9UKX3 MYH13_HUMAN Neutral Neutral
O00255 MEN1_HUMAN Deleterious Deleterious
O75410 TACC1_HUMAN Neutral Neutral
Q7Z443 PK1L3_HUMAN Neutral Neutral
P35520 CBS_HUMAN Deleterious Deleterious
P34059 GALNS_HUMAN Deleterious Deleterious
P00492 HPRT_HUMAN Deleterious Deleterious
Q9Y448 T4AF1_HUMAN Neutral Neutral
P42771 CD2A1_HUMAN Deleterious Deleterious
B1AK53 ESPN_HUMAN Neutral Deleterious
Q9UBX8 B4GT6_HUMAN Neutral Neutral
Q9Y5R8 TPPC1_HUMAN Neutral Deleterious
P78504 JAG1_HUMAN Deleterious Deleterious
P42771 CD2A1_HUMAN Deleterious Deleterious
Q9Y242 TCF19_HUMAN Neutral Neutral
P42685 FRK_HUMAN Neutral Neutral
Q8N139 ABCA6_HUMAN Neutral Neutral
Q96PY6 NEK1_HUMAN Neutral Neutral
P08138 TNR16_HUMAN Neutral Neutral
Q9BX66 SRBS1_HUMAN Neutral Neutral
P21333 FLNA_HUMAN Deleterious Deleterious
P00480 OTC_HUMAN Deleterious Deleterious
Q9Y5I7 CLD16_HUMAN Deleterious Deleterious
P06746 DPOLB_HUMAN Neutral Neutral
P08034 CXB1_HUMAN Deleterious Deleterious
P25391 LAMA1_HUMAN Neutral Neutral
P78368 KC1G2_HUMAN Neutral Neutral
P02545 LMNA_HUMAN Deleterious Deleterious
P00451 FA8_HUMAN Deleterious Deleterious
P16188 1A30_HUMAN Neutral Neutral
P00451 FA8_HUMAN Deleterious Deleterious
P46100 ATRX_HUMAN Deleterious Neutral
P07332 FES_HUMAN Neutral Neutral
P00451 FA8_HUMAN Deleterious Deleterious
P30508 1C12_HUMAN Neutral Neutral
P51795 CLCN5_HUMAN Deleterious Deleterious
O75762 TRPA1_HUMAN Neutral Neutral
P06400 RB_HUMAN Deleterious Neutral
Q92543 SNX19_HUMAN Neutral Neutral
Q8IZX4 TAF1L_HUMAN Neutral Neutral
P26439 3BHS2_HUMAN Deleterious Deleterious
P00480 OTC_HUMAN Deleterious Deleterious
P51688 SPHM_HUMAN Deleterious Deleterious
Q03426 KIME_HUMAN Deleterious Deleterious
O76090 BEST1_HUMAN Deleterious Deleterious
Q5JX71 CT106_HUMAN Neutral Neutral
P11717 MPRI_HUMAN Neutral Neutral
O14522 PTPRT_HUMAN Deleterious Deleterious
O15360 FANCA_HUMAN Deleterious Deleterious
Q9HD23 MRS2_HUMAN Neutral Neutral
Q8TAM1 BBS10_HUMAN Deleterious Deleterious
P29033 CXB2_HUMAN Deleterious Neutral
P04424 ARLY_HUMAN Deleterious Deleterious
Q9Y672 ALG6_HUMAN Neutral Deleterious
Q8NE63 HIPK4_HUMAN Neutral Neutral
O75083 WDR1_HUMAN Neutral Neutral
Q9UBM7 DHCR7_HUMAN Deleterious Deleterious
P00439 PH4H_HUMAN Deleterious Deleterious
Q709C8 VP13C_HUMAN Neutral Neutral
P29475 NOS1_HUMAN Neutral Neutral
P03923 NU6M_HUMAN Deleterious Neutral
P10275 ANDR_HUMAN Deleterious Deleterious
P55017 S12A3_HUMAN Deleterious Deleterious
P56696 KCNQ4_HUMAN Deleterious Deleterious
P43320 CRBB2_HUMAN Neutral Neutral
P32243 OTX2_HUMAN Deleterious Deleterious
P29597 TYK2_HUMAN Neutral Neutral
P29376 LTK_HUMAN Neutral Neutral
Q53T59 H1BP3_HUMAN Neutral Neutral
P25054 APC_HUMAN Deleterious Neutral
Q7Z333 SETX_HUMAN Deleterious Deleterious
P29033 CXB2_HUMAN Deleterious Deleterious
Q8NCD3 HJURP_HUMAN Neutral Neutral
P38935 SMBP2_HUMAN Deleterious Deleterious
P16499 PDE6A_HUMAN Neutral Neutral
P25205 MCM3_HUMAN Neutral Neutral
Q8IWN7 RP1L1_HUMAN Neutral Neutral
Q9H706 FA59A_HUMAN Neutral Neutral
P37173 TGFR2_HUMAN Deleterious Deleterious
P35498 SCN1A_HUMAN Deleterious Deleterious
O00255 MEN1_HUMAN Deleterious Deleterious
Q9HA82 LASS4_HUMAN Neutral Neutral
P35557 HXK4_HUMAN Deleterious Deleterious
P53420 CO4A4_HUMAN Deleterious Deleterious
Q15835 RK_HUMAN Neutral Deleterious
P17661 DESM_HUMAN Deleterious Deleterious
Q9H9P8 L2HDH_HUMAN Deleterious Deleterious
Q9HAW8 UD110_HUMAN Neutral Neutral
P25189 MYP0_HUMAN Deleterious Deleterious
Q9UKX5 ITA11_HUMAN Neutral Neutral
Q86YT9 JAML1_HUMAN Neutral Neutral
Q8N0Y3 OR4N4_HUMAN Neutral Neutral
P04150 GCR_HUMAN Neutral Deleterious
Q96DG6 CMBL_HUMAN Neutral Neutral
O15537 XLRS1_HUMAN Deleterious Deleterious
Q96S52 PIGS_HUMAN Neutral Neutral
O43602 DCX_HUMAN Deleterious Deleterious
P53634 CATC_HUMAN Deleterious Deleterious
P00156 CYB_HUMAN Neutral Neutral
P08590 MYL3_HUMAN Deleterious Deleterious
P04062 GLCM_HUMAN Deleterious Deleterious
P29033 CXB2_HUMAN Deleterious Deleterious
Q96EK7 F120B_HUMAN Neutral Neutral
Q96E52 OMA1_HUMAN Neutral Neutral
P22304 IDS_HUMAN Deleterious Deleterious
Q8N8F6 YIPF7_HUMAN Neutral Neutral
P00451 FA8_HUMAN Deleterious Deleterious
Q8TE73 DYH5_HUMAN Deleterious Deleterious
O76082 S22A5_HUMAN Deleterious Deleterious
Q5T4S7 UBR4_HUMAN Neutral Deleterious
Q04656 ATP7A_HUMAN Deleterious Deleterious
P08034 CXB1_HUMAN Deleterious Deleterious
P58304 VSX2_HUMAN Deleterious Deleterious
Q5I7T1 AG10B_HUMAN Neutral Neutral
Q9UM47 NOTC3_HUMAN Deleterious Deleterious
Q9BUP3 HTAI2_HUMAN Deleterious Deleterious
Q6P1K2 PMF1_HUMAN Neutral Neutral
P51587 BRCA2_HUMAN Deleterious Neutral
Q15466 NR0B2_HUMAN Neutral Neutral
P98174 FGD1_HUMAN Deleterious Deleterious
P28067 HA23_HUMAN Neutral Neutral
P60372 KR104_HUMAN Neutral Neutral
Q96JH8 RADIL_HUMAN Neutral Neutral
P47736 RPGP1_HUMAN Neutral Neutral
Q8NES3 LFNG_HUMAN Neutral Deleterious
Q6UW02 CP20A_HUMAN Neutral Neutral
P22888 LSHR_HUMAN Deleterious Neutral
P35499 SCN4A_HUMAN Deleterious Deleterious
P13569 CFTR_HUMAN Deleterious Neutral
P01019 ANGT_HUMAN Neutral Neutral
Q8NFQ6 BPIL2_HUMAN Neutral Neutral
Q01955 CO4A3_HUMAN Deleterious Deleterious
P35555 FBN1_HUMAN Deleterious Deleterious
P18887 XRCC1_HUMAN Neutral Neutral
P78363 ABCA4_HUMAN Deleterious Deleterious
O95278 EPM2A_HUMAN Deleterious Deleterious
O75151 PHF2_HUMAN Neutral Neutral
P11509 CP2A6_HUMAN Neutral Neutral
Q8NGW6 OR6K6_HUMAN Neutral Neutral
P04629 NTRK1_HUMAN Neutral Deleterious
Q13315 ATM_HUMAN Deleterious Neutral
Q9GZU5 NYX_HUMAN Deleterious Deleterious
P04062 GLCM_HUMAN Deleterious Deleterious
Q14831 GRM7_HUMAN Neutral Neutral
P37287 PIGA_HUMAN Deleterious Deleterious
P00740 FA9_HUMAN Deleterious Deleterious
P53667 LIMK1_HUMAN Neutral Neutral
P22304 IDS_HUMAN Deleterious Deleterious
Q6NSX1 CCD70_HUMAN Neutral Neutral
Q9H2X0 CHRD_HUMAN Neutral Neutral
P10253 LYAG_HUMAN Deleterious Deleterious
Q9UQF0 ENW1_HUMAN Neutral Neutral
Q15049 MLC1_HUMAN Deleterious Deleterious
Q96HD9 ACY3_HUMAN Neutral Neutral
Q7Z3Z2 RD3_HUMAN Neutral Neutral
P15918 RAG1_HUMAN Deleterious Deleterious
Q5S007 LRRK2_HUMAN Neutral Deleterious
Q8N0Z6 TTC5_HUMAN Neutral Neutral
P04114 APOB_HUMAN Neutral Neutral
P35555 FBN1_HUMAN Deleterious Deleterious
Q9H339 O51B5_HUMAN Neutral Neutral
P04637 P53_HUMAN Deleterious Deleterious
P51587 BRCA2_HUMAN Neutral Neutral
Q0D2J5 ZN763_HUMAN Neutral Neutral
Q8N4C6 NIN_HUMAN Neutral Neutral
Q99572 P2RX7_HUMAN Neutral Neutral
P04637 P53_HUMAN Deleterious Deleterious
Q7RTZ1 OVCH2_HUMAN Neutral Neutral
O43488 ARK72_HUMAN Neutral Neutral
P04062 GLCM_HUMAN Deleterious Deleterious
P0C0L4 CO4A_HUMAN Neutral Neutral
O75096 LRP4_HUMAN Neutral Neutral
Q5JZY3 EPHAA_HUMAN Neutral Neutral
P05067 A4_HUMAN Deleterious Deleterious
P06340 2DOA_HUMAN Neutral Neutral
P51587 BRCA2_HUMAN Deleterious Deleterious
P06213 INSR_HUMAN Deleterious Deleterious
P18858 DNLI1_HUMAN Neutral Neutral
P51608 MECP2_HUMAN Deleterious Neutral
P05106 ITB3_HUMAN Deleterious Deleterious
P20908 CO5A1_HUMAN Deleterious Deleterious
O75923 DYSF_HUMAN Deleterious Deleterious
P05186 PPBT_HUMAN Deleterious Deleterious
Q9BXY0 MAK16_HUMAN Neutral Neutral
P36888 FLT3_HUMAN Neutral Neutral
Q14CZ0 CP072_HUMAN Neutral Neutral
O75695 XRP2_HUMAN Deleterious Neutral
P06276 CHLE_HUMAN Deleterious Deleterious
P13569 CFTR_HUMAN Deleterious Deleterious
Q06265 EXOS9_HUMAN Neutral Neutral
P42336 PK3CA_HUMAN Deleterious Deleterious
Q17RB8 LONF1_HUMAN Neutral Neutral
P11362 FGFR1_HUMAN Deleterious Deleterious
P21333 FLNA_HUMAN Deleterious Deleterious
Q9Y5I7 CLD16_HUMAN Deleterious Deleterious
P35670 ATP7B_HUMAN Deleterious Deleterious
P29400 CO4A5_HUMAN Deleterious Deleterious
Q86VP6 CAND1_HUMAN Neutral Neutral
P20036 HA2Q_HUMAN Neutral Neutral
Q92736 RYR2_HUMAN Deleterious Deleterious
P04637 P53_HUMAN Deleterious Deleterious
P47712 PA24A_HUMAN Neutral Neutral
Q9HBL0 TENS1_HUMAN Neutral Neutral
Q9UMZ3 PTPRQ_HUMAN Neutral Neutral
O00255 MEN1_HUMAN Deleterious Deleterious
Q16678 CP1B1_HUMAN Deleterious Deleterious
Q03518 TAP1_HUMAN Neutral Neutral
Q8N3T6 T132C_HUMAN Neutral Neutral
Q4G0P3 HYDIN_HUMAN Neutral Neutral
Q13415 ORC1_HUMAN Neutral Neutral
P43632 KI2S4_HUMAN Neutral Neutral
Q9BUY5 ZN426_HUMAN Neutral Neutral
Q03393 PTPS_HUMAN Deleterious Deleterious
P23378 GCSP_HUMAN Deleterious Deleterious
Q92878 RAD50_HUMAN Neutral Neutral
Q9UBT6 POLK_HUMAN Neutral Neutral
P30793 GCH1_HUMAN Deleterious Deleterious
Q9NZV5 SELN_HUMAN Deleterious Deleterious
Q2M3A8 CK036_HUMAN Neutral Neutral
P18464 1B51_HUMAN Neutral Neutral
Q02809 PLOD1_HUMAN Deleterious Deleterious
P21802 FGFR2_HUMAN Deleterious Deleterious
Q6P4Q7 CNNM4_HUMAN Deleterious Deleterious
P28566 5HT1E_HUMAN Neutral Neutral
Q8WZ42 TITIN_HUMAN Neutral Neutral
Q13023 AKAP6_HUMAN Neutral Neutral
Q02388 CO7A1_HUMAN Deleterious Deleterious
P22304 IDS_HUMAN Deleterious Deleterious
Q5VTT5 MYOM3_HUMAN Neutral Neutral
P21817 RYR1_HUMAN Deleterious Deleterious
P05186 PPBT_HUMAN Deleterious Deleterious
Q13315 ATM_HUMAN 0.5 Deleterious
P40692 MLH1_HUMAN Deleterious Deleterious
P13929 ENOB_HUMAN Neutral Neutral
Q96CU9 FXRD1_HUMAN Neutral Neutral
P33897 ABCD1_HUMAN Deleterious Deleterious
Q06187 BTK_HUMAN Deleterious Deleterious
P78527 PRKDC_HUMAN Neutral Neutral
Q7RTY5 ESSPL_HUMAN Neutral Neutral
Q96EY5 F125A_HUMAN Neutral Neutral
P00740 FA9_HUMAN Deleterious Deleterious
P28069 PIT1_HUMAN Deleterious Deleterious
Q02643 GHRHR_HUMAN Deleterious Deleterious
P00387 NB5R3_HUMAN Deleterious Deleterious
P51608 MECP2_HUMAN Deleterious Deleterious
Q13618 CUL3_HUMAN Neutral Neutral
P02533 K1C14_HUMAN Deleterious Deleterious
Q8IYS5 OSCAR_HUMAN Neutral Neutral
P12110 CO6A2_HUMAN Deleterious Neutral
P04629 NTRK1_HUMAN Deleterious Neutral
P34059 GALNS_HUMAN Deleterious Deleterious
P56539 CAV3_HUMAN Deleterious Deleterious
P06280 AGAL_HUMAN Deleterious Deleterious
P32004 L1CAM_HUMAN Deleterious Deleterious
O15360 FANCA_HUMAN Deleterious Neutral
Q9NY33 DPP3_HUMAN Neutral Neutral
Q96NL6 SCLT1_HUMAN Neutral Neutral
P07202 PERT_HUMAN Deleterious Deleterious
P07225 PROS_HUMAN Deleterious Deleterious
Q8IYU4 UBQLN_HUMAN Neutral Neutral
P06280 AGAL_HUMAN Deleterious Deleterious
Q8WZ42 TITIN_HUMAN Neutral Deleterious
Q9Y345 SC6A5_HUMAN Neutral Deleterious
Q7Z406 MYH14_HUMAN Neutral Deleterious
P21817 RYR1_HUMAN Deleterious Deleterious
Q8TEK3 DOT1L_HUMAN Neutral Neutral
P04626 ERBB2_HUMAN 0.5 Neutral
Q9BV94 EDEM2_HUMAN Neutral Neutral
P12259 FA5_HUMAN Neutral Neutral
P04637 P53_HUMAN Deleterious Deleterious
P16473 TSHR_HUMAN Deleterious Deleterious
Q6ZWJ8 KCP_HUMAN Neutral Neutral
P24903 CP2F1_HUMAN Neutral Neutral
Q5ZPR3 CD276_HUMAN Neutral Neutral
P07225 PROS_HUMAN Deleterious Deleterious
Q16637 SMN_HUMAN Deleterious Deleterious
O60269 GRIN2_HUMAN Neutral Neutral
Q6E0U4 DMKN_HUMAN Neutral Neutral
Q13950 RUNX2_HUMAN Deleterious Deleterious
Q95365 1B38_HUMAN Neutral Neutral
P35916 VGFR3_HUMAN Neutral Neutral
O00628 PEX7_HUMAN Deleterious Deleterious
P08603 CFAH_HUMAN Deleterious Neutral
P22310 UD14_HUMAN Neutral Neutral
O75443 TECTA_HUMAN Neutral Neutral
Q12809 KCNH2_HUMAN Deleterious Deleterious
Q16281 CNGA3_HUMAN Deleterious Deleterious
Q96RG2 PASK_HUMAN Neutral Neutral
P35555 FBN1_HUMAN Deleterious Deleterious
Q8TB22 SPT20_HUMAN Neutral Neutral
P02452 CO1A1_HUMAN Deleterious Deleterious
P30622 CLIP1_HUMAN Neutral Neutral
P30613 KPYR_HUMAN Deleterious Deleterious
P38435 VKGC_HUMAN Deleterious Deleterious
Q15672 TWST1_HUMAN Deleterious Deleterious
P22304 IDS_HUMAN Deleterious Deleterious
P49768 PSN1_HUMAN Deleterious Deleterious
P22455 FGFR4_HUMAN Neutral Neutral
Q5W0A0 YM007_HUMAN Neutral Neutral
Q6ZW61 BBS12_HUMAN Neutral Neutral
Q13950 RUNX2_HUMAN Deleterious Deleterious
Q6SA08 TSSK4_HUMAN Neutral Neutral
Q6ZS81 WDFY4_HUMAN Neutral Neutral
Q8WUP2 FBLI1_HUMAN Neutral Neutral
P06400 RB_HUMAN Deleterious Deleterious
Q13873 BMPR2_HUMAN Deleterious Deleterious
P38398 BRCA1_HUMAN Deleterious Deleterious
Q96JB8 MPP4_HUMAN Neutral Neutral
P01130 LDLR_HUMAN Deleterious Deleterious
Q14524 SCN5A_HUMAN Deleterious Deleterious
P63092 GNAS2_HUMAN Deleterious Deleterious
Q96NA2 RILP_HUMAN Neutral Neutral
Q9NZQ3 SPN90_HUMAN Neutral Neutral
Q5I0G3 MDH1B_HUMAN Neutral Neutral
O43189 PHF1_HUMAN Neutral Neutral
Q8WZ42 TITIN_HUMAN Neutral Neutral
P60484 PTEN_HUMAN Deleterious Deleterious
Q9Y2R9 RT07_HUMAN Neutral Neutral
Q03518 TAP1_HUMAN Neutral Neutral
Q9UKL3 C8AP2_HUMAN Neutral Neutral
P08246 ELNE_HUMAN Deleterious Neutral
Q9NYW2 TA2R8_HUMAN Neutral Neutral
Q9ULV5 HSF4_HUMAN Neutral Deleterious
P28715 ERCC5_HUMAN Neutral Deleterious
P17020 ZNF16_HUMAN Neutral Neutral
P01130 LDLR_HUMAN Deleterious Deleterious
O95150 TNF15_HUMAN Neutral Neutral
P34931 HS71L_HUMAN Neutral Neutral
Q92838 EDA_HUMAN Deleterious Deleterious
P12883 MYH7_HUMAN Deleterious Deleterious
Q14943 KI3S1_HUMAN Neutral Neutral
Q8NGL9 OR4CG_HUMAN Neutral Neutral
P01116 RASK_HUMAN Deleterious Deleterious
P51587 BRCA2_HUMAN Neutral Deleterious
P08686 CP21A_HUMAN Deleterious Deleterious
P04062 GLCM_HUMAN Deleterious Deleterious
Q6L9W6 B4GN3_HUMAN Neutral Neutral
Q8IUN9 CLC10_HUMAN Neutral Neutral
P04180 LCAT_HUMAN Deleterious Neutral
Q86YR6 POTED_HUMAN Neutral Neutral
P78363 ABCA4_HUMAN Deleterious Deleterious
P21333 FLNA_HUMAN Deleterious Deleterious
Q6PGQ7 BORA_HUMAN Neutral Neutral
P08588 5HT1B_HUMAN Neutral Neutral
Q13496 MTM1_HUMAN Deleterious Deleterious
Q9H015 S22A4_HUMAN Neutral Deleterious
Q9BS40 LXN_HUMAN Neutral Neutral
P48788 TNNI2_HUMAN Neutral Deleterious
Q14896 MYPC3_HUMAN Deleterious Deleterious
Q3BBV0 NBPF1_HUMAN Neutral Neutral
P78543 BTG2_HUMAN Neutral Neutral
O14936 CSKP_HUMAN Neutral Deleterious
Q9P2K1 C2D2A_HUMAN Neutral Deleterious
O14896 IRF6_HUMAN Deleterious Deleterious
Q9BRU9 UTP23_HUMAN Neutral Neutral
Q16281 CNGA3_HUMAN Deleterious Deleterious
Q15582 BGH3_HUMAN Deleterious Deleterious
Q5T7V8 GORAB_HUMAN Neutral Neutral
Q17RS7 GEN_HUMAN Neutral Neutral
Q8N5F7 NKAP_HUMAN Neutral Neutral
P03915 NU5M_HUMAN Neutral Deleterious
Q9ULG1 INO80_HUMAN Neutral Neutral
Q8WWY3 PRP31_HUMAN Deleterious Deleterious
P48048 IRK1_HUMAN Deleterious Deleterious
O15118 NPC1_HUMAN Deleterious Deleterious
P15289 ARSA_HUMAN Deleterious Deleterious
P04066 FUCO_HUMAN Deleterious Deleterious
Q9UM47 NOTC3_HUMAN Deleterious Deleterious
P14136 GFAP_HUMAN Deleterious Deleterious
P08034 CXB1_HUMAN Deleterious Deleterious
P35475 IDUA_HUMAN Deleterious Deleterious
Q9NQZ2 SAS10_HUMAN Neutral Neutral
O95834 EMAL2_HUMAN Neutral Neutral
P02766 TTHY_HUMAN Deleterious Deleterious
P54802 ANAG_HUMAN Deleterious Deleterious
P35575 G6PC_HUMAN Deleterious Deleterious
P05230 FGF1_HUMAN Neutral Neutral
Q8N3C0 HELC1_HUMAN Neutral Neutral
P11137 MAP2_HUMAN Neutral Neutral
Q8NBS3 S4A11_HUMAN Neutral Neutral
P32298 GRK4_HUMAN Neutral Neutral
Q6W5P4 NPSR1_HUMAN Neutral Neutral
P10253 LYAG_HUMAN Deleterious Deleterious
P49810 PSN2_HUMAN Deleterious Deleterious
Q6ZW61 BBS12_HUMAN Neutral Neutral
P02458 CO2A1_HUMAN Deleterious Deleterious
P07333 CSF1R_HUMAN Neutral Neutral
P03956 MMP1_HUMAN Neutral Neutral
Q9Y210 TRPC6_HUMAN Neutral Deleterious
Q15751 HERC1_HUMAN Neutral Neutral
P30613 KPYR_HUMAN Deleterious Deleterious
P00387 NB5R3_HUMAN Deleterious Neutral
P33897 ABCD1_HUMAN Deleterious Deleterious
P00846 ATP6_HUMAN Neutral Deleterious
Q9HC29 NOD2_HUMAN Deleterious Deleterious
P05534 1A24_HUMAN Neutral Neutral
P84074 HPCA_HUMAN Neutral Neutral
P24821 TENA_HUMAN Neutral Neutral
Q9BQS8 FYCO1_HUMAN Neutral Neutral
P04637 P53_HUMAN Deleterious Deleterious
P17019 ZN708_HUMAN Neutral Neutral
P30968 GNRHR_HUMAN Deleterious Deleterious
P51878 CASP5_HUMAN Neutral Neutral
Q96M95 CCD42_HUMAN Neutral Neutral
Q9NXG0 CNTLN_HUMAN Neutral Neutral
Q6SA08 TSSK4_HUMAN Neutral Neutral
O60449 LY75_HUMAN Neutral Neutral
P23142 FBLN1_HUMAN Neutral Neutral
P46439 GSTM5_HUMAN Neutral Neutral
P00740 FA9_HUMAN Deleterious Deleterious
Q12959 DLG1_HUMAN Neutral Neutral
Q9UN66 PCDB8_HUMAN Neutral Neutral
P16278 BGAL_HUMAN Deleterious Deleterious
Q92736 RYR2_HUMAN Deleterious Deleterious
Q68D06 SLN13_HUMAN Neutral Neutral
O95452 CXB6_HUMAN Deleterious Deleterious
Q07864 DPOE1_HUMAN Neutral Neutral
P00966 ASSY_HUMAN Deleterious Deleterious
P12883 MYH7_HUMAN Deleterious Deleterious
O14896 IRF6_HUMAN Deleterious Deleterious
P35523 CLCN1_HUMAN Deleterious Deleterious
Q8TDW4 ST7L_HUMAN Neutral Neutral
P21359 NF1_HUMAN Deleterious Neutral
Q07869 PPARA_HUMAN Neutral Neutral
P11509 CP2A6_HUMAN Neutral Neutral
Q75N90 FBN3_HUMAN Neutral Neutral
P20807 CAN3_HUMAN Deleterious Deleterious
Q9P0L0 VAPA_HUMAN Neutral Neutral
Q7Z401 MYCPP_HUMAN Neutral Neutral
P35523 CLCN1_HUMAN Deleterious Neutral
Q15582 BGH3_HUMAN Deleterious Deleterious
Q6FHJ7 SFRP4_HUMAN Neutral Neutral
P20823 HNF1A_HUMAN Deleterious Deleterious
Q14145 KEAP1_HUMAN Deleterious Deleterious
P00451 FA8_HUMAN Deleterious Deleterious
O14896 IRF6_HUMAN Deleterious Deleterious
Q8WTU0 DDI1_HUMAN Neutral Neutral
Q6N021 TET2_HUMAN Neutral Neutral
P49748 ACADV_HUMAN Deleterious Deleterious
Q00597 FANCC_HUMAN Deleterious Neutral
O76024 WFS1_HUMAN Deleterious Neutral
O76041 NEBL_HUMAN Neutral Neutral
P03989 1B27_HUMAN Neutral Neutral
P40337 VHL_HUMAN Deleterious Deleterious
P22304 IDS_HUMAN Deleterious Deleterious
Q969Q4 ARL11_HUMAN Neutral Neutral
P19440 GGT1_HUMAN Neutral Neutral
Q8IZL9 CCRK_HUMAN Neutral Neutral
P10275 ANDR_HUMAN Deleterious Deleterious
P02533 K1C14_HUMAN Deleterious Deleterious
Q9UM47 NOTC3_HUMAN Deleterious Deleterious
Q7RTP0 NIPA1_HUMAN Neutral Deleterious
P55265 DSRAD_HUMAN Deleterious Neutral
Q9P0M2 AKA7G_HUMAN Neutral Neutral
Q7Z2E3 APTX_HUMAN Deleterious Deleterious
P43146 DCC_HUMAN Neutral Deleterious
Q02388 CO7A1_HUMAN Deleterious Deleterious
P31327 CPSM_HUMAN Deleterious Neutral
Q02833 RASF7_HUMAN Neutral Neutral
Q9HC36 RMTL1_HUMAN Neutral Neutral
P53634 CATC_HUMAN Deleterious Deleterious
Q92574 TSC1_HUMAN Deleterious Deleterious
Q15466 NR0B2_HUMAN Deleterious Deleterious
O75751 S22A3_HUMAN Neutral Neutral
O00255 MEN1_HUMAN Deleterious Deleterious
P51608 MECP2_HUMAN Deleterious Deleterious
P98161 PKD1_HUMAN Deleterious Neutral
Q5T2Q4 CCYL2_HUMAN Neutral Neutral
P62068 UBP46_HUMAN Neutral Neutral
P15882 CHIN_HUMAN Deleterious Deleterious
P00751 CFAB_HUMAN Neutral Neutral
P55017 S12A3_HUMAN Deleterious Deleterious
Q7Z6E9 RBBP6_HUMAN Neutral Neutral
Q8IWN7 RP1L1_HUMAN Neutral Neutral
Q9BPW4 APOL4_HUMAN Neutral Neutral
P28702 THB_HUMAN Neutral Neutral
P01008 ANT3_HUMAN Deleterious Deleterious
P55017 S12A3_HUMAN Deleterious Deleterious
Q86Y46 K2C73_HUMAN Neutral Neutral
P53396 ACLY_HUMAN Deleterious Neutral
O15303 GRM6_HUMAN Neutral Neutral
P10253 LYAG_HUMAN Deleterious Deleterious
P00451 FA8_HUMAN Deleterious Deleterious
O00255 MEN1_HUMAN Deleterious Deleterious
P78368 KC1G2_HUMAN Neutral Neutral
Q15466 NR0B2_HUMAN Neutral Deleterious
Q14524 SCN5A_HUMAN Deleterious Deleterious
P38571 LICH_HUMAN Deleterious Deleterious
P20807 CAN3_HUMAN Deleterious Deleterious
Q8TCU3 S7A13_HUMAN Neutral Neutral
Q63HN8 RN213_HUMAN Neutral Neutral
P02647 APOA1_HUMAN Neutral Neutral
Q9UQ84 EXO1_HUMAN Neutral Neutral
Q8NBS3 S4A11_HUMAN Deleterious Deleterious
O00400 ACATN_HUMAN Neutral Neutral
P04839 CY24B_HUMAN Deleterious Deleterious
Q7RTY7 OVCH1_HUMAN Neutral Neutral
P10912 GHR_HUMAN Deleterious Neutral
Q9NZW4 DSPP_HUMAN Deleterious Deleterious
Q63HQ2 EGFLA_HUMAN Neutral Neutral
Q14194 DPYL1_HUMAN Neutral Neutral
P21802 FGFR2_HUMAN Deleterious Deleterious
Q5T0W9 FA83B_HUMAN Neutral Neutral
P09238 MMP10_HUMAN Neutral Neutral
Q13315 ATM_HUMAN Deleterious Deleterious
P02545 LMNA_HUMAN Deleterious Deleterious
Q8N6Y2 LRC17_HUMAN Neutral Neutral
A0PJK1 SC5AA_HUMAN Neutral Neutral
Q9BQN1 FA83C_HUMAN Neutral Neutral
O00220 TR10A_HUMAN Neutral Neutral
P18074 ERCC2_HUMAN Deleterious Deleterious
Q08AG5 ZN844_HUMAN Neutral Neutral
Q02388 CO7A1_HUMAN Deleterious Deleterious
Q96HD9 ACY3_HUMAN Neutral Neutral
P49815 TSC2_HUMAN Deleterious Deleterious
Q29980 1B44_HUMAN Neutral Neutral
P08123 CO1A2_HUMAN Deleterious Deleterious
P58335 ANTR2_HUMAN Deleterious Deleterious
Q9NPJ1 MKKS_HUMAN Deleterious Deleterious
Q8NG98 OR7D4_HUMAN Neutral Neutral
Q8WZ04 TOMT_HUMAN Neutral Deleterious
P04062 GLCM_HUMAN Deleterious Deleterious
P43246 MSH2_HUMAN Deleterious Deleterious
P40337 VHL_HUMAN Deleterious Deleterious
P01562 IFNA1_HUMAN Neutral Neutral
P30838 AL3A1_HUMAN Neutral Neutral
P51810 GP143_HUMAN Deleterious Deleterious
Q8TDI8 TMC1_HUMAN Neutral Deleterious
P04070 PROC_HUMAN Deleterious Deleterious
Q7L590 MCM10_HUMAN Neutral Neutral
P21817 RYR1_HUMAN Deleterious Deleterious
P00439 PH4H_HUMAN Deleterious Deleterious
Q86TB3 ALPK2_HUMAN Neutral Neutral
P51587 BRCA2_HUMAN Neutral Deleterious
P05186 PPBT_HUMAN Deleterious Deleterious
Q96JN2 CC136_HUMAN Neutral Neutral
P53634 CATC_HUMAN Deleterious Deleterious
Q9H2C0 GAN_HUMAN Deleterious Deleterious
Q63ZY6 NSN5C_HUMAN Neutral Neutral
Q76N32 CEP68_HUMAN Neutral Neutral
Q8NET4 RGAG1_HUMAN Neutral Neutral
Q9UMQ6 CAN9_HUMAN Neutral Neutral
Q9BXC0 GPR81_HUMAN Neutral Neutral
P49747 COMP_HUMAN Deleterious Deleterious
Q16678 CP1B1_HUMAN Neutral Deleterious
P08100 OPSD_HUMAN Deleterious Deleterious
Q6PI26 SHQ1_HUMAN Neutral Neutral
Q38SD2 LRRK1_HUMAN Neutral Neutral
Q8NBK3 SUMF1_HUMAN Deleterious Deleterious
P07333 CSF1R_HUMAN Neutral Neutral
Q9BXM7 PINK1_HUMAN Neutral Deleterious
P15248 IL9_HUMAN Neutral Neutral
Q9Y232 CDYL1_HUMAN Neutral Neutral
P16671 CD36_HUMAN Deleterious Neutral
P41229 KDM5C_HUMAN Deleterious Deleterious
P35354 PGH2_HUMAN Neutral Neutral
Q96QP1 ALPK1_HUMAN Neutral Neutral
Q92935 EXTL1_HUMAN Neutral Neutral
P04637 P53_HUMAN Deleterious Deleterious
P01266 THYG_HUMAN Neutral Neutral
Q07157 ZO1_HUMAN Neutral Neutral
P02452 CO1A1_HUMAN Deleterious Deleterious
P43246 MSH2_HUMAN Deleterious Deleterious
P17813 EGLN_HUMAN Deleterious Deleterious
P98172 EFNB1_HUMAN Deleterious Deleterious
Q8NEP3 LRC50_HUMAN Neutral Neutral
O15204 ADEC1_HUMAN Neutral Neutral
O95255 MRP6_HUMAN Deleterious Deleterious
Q8TDD1 DDX54_HUMAN Neutral Neutral
O15118 NPC1_HUMAN Deleterious Deleterious
P43246 MSH2_HUMAN Deleterious Deleterious
O95343 SIX3_HUMAN Deleterious Deleterious
Q8NBP7 PCSK9_HUMAN Neutral Neutral
P00451 FA8_HUMAN Deleterious Deleterious
P53634 CATC_HUMAN Deleterious Deleterious
Q13315 ATM_HUMAN Neutral Deleterious
Q9Y2A9 B3GN3_HUMAN Neutral Neutral
P05155 IC1_HUMAN Deleterious Deleterious
Q9P2T0 THEG_HUMAN Neutral Neutral
P43631 KI2S2_HUMAN Neutral Neutral
P08319 ADH4_HUMAN Neutral Neutral
Q8WZ42 TITIN_HUMAN Neutral Neutral
P08588 P2RY4_HUMAN Neutral Neutral
Q0ZLH3 PJVK_HUMAN Deleterious Neutral
P13584 CP4B1_HUMAN Neutral Neutral
P07333 CSF1R_HUMAN Neutral Neutral
P30447 1A23_HUMAN Neutral Neutral
P51587 BRCA2_HUMAN Deleterious Neutral
P35914 HMGCL_HUMAN Deleterious Deleterious
Q5SZK8 FREM2_HUMAN Neutral Neutral
O15305 PMM2_HUMAN Deleterious Deleterious
Q06124 PTN11_HUMAN Deleterious Deleterious
Q14524 SCN5A_HUMAN Deleterious Deleterious
O00294 TULP1_HUMAN Deleterious Deleterious
P52952 NKX25_HUMAN Deleterious Deleterious
P51787 KCNQ1_HUMAN Deleterious Deleterious
P10912 GHR_HUMAN Deleterious Deleterious
Q9Y5T4 DJC15_HUMAN Neutral Neutral
Q9H792 SG269_HUMAN Neutral Neutral
Q96EK7 F120B_HUMAN Neutral Neutral
P08397 HEM3_HUMAN Deleterious Deleterious
Q9BXM7 PINK1_HUMAN Deleterious Deleterious
Q9H3S3 TMPS5_HUMAN Neutral Deleterious
Q92547 TOPB1_HUMAN Neutral Neutral
P11802 CDK4_HUMAN Neutral Deleterious
P01266 THYG_HUMAN Neutral Neutral
Q02388 CO7A1_HUMAN Deleterious Deleterious
Q7Z3S7 CA2D4_HUMAN Neutral Neutral
Q07869 PPARA_HUMAN Neutral Neutral
P06276 CHLE_HUMAN Deleterious Deleterious
Q9Y5I7 CLD16_HUMAN Deleterious Deleterious
P46098 5HT3A_HUMAN Neutral Neutral
P03971 MIS_HUMAN Deleterious Deleterious
P21439 MDR3_HUMAN Deleterious Deleterious
P20807 CAN3_HUMAN Deleterious Deleterious
O15553 MEFV_HUMAN Deleterious Deleterious
Q9UHC1 MLH3_HUMAN Neutral Deleterious
Q8TEM1 PO210_HUMAN Neutral Neutral
O15118 NPC1_HUMAN Deleterious Deleterious
P35555 FBN1_HUMAN Deleterious Deleterious
P33897 ABCD1_HUMAN Deleterious Deleterious
Q06124 PTN11_HUMAN Deleterious Deleterious
Q9UGM3 DMBT1_HUMAN Neutral Deleterious
Q96EY8 MMAB_HUMAN Neutral Deleterious
P04637 P53_HUMAN Deleterious Deleterious
Q13203 MYBPH_HUMAN Neutral Neutral
Q12789 TF3C1_HUMAN Neutral Neutral
P02675 FIBB_HUMAN Neutral Deleterious
Q9UBK2 PRGC1_HUMAN Neutral Neutral
P17661 DESM_HUMAN Deleterious Deleterious
P00451 FA8_HUMAN Deleterious Deleterious
P42898 MTHR_HUMAN 0.5 Neutral
P41180 CASR_HUMAN Deleterious Deleterious
P20823 HNF1A_HUMAN Deleterious Deleterious
Q9UL01 DSE_HUMAN Neutral Neutral
P08034 CXB1_HUMAN Deleterious Deleterious
P43026 GDF5_HUMAN Deleterious Deleterious
Q13813 SPTA2_HUMAN Neutral Neutral
Q06330 SUH_HUMAN Neutral Neutral
O60663 LMX1B_HUMAN Deleterious Deleterious
Q5W0Q7 USPL1_HUMAN Neutral Neutral
P30613 KPYR_HUMAN Deleterious Deleterious
Q7RTY1 MOT9_HUMAN Neutral Neutral
P12104 FABPI_HUMAN Neutral Neutral
Q99519 NEUR1_HUMAN Deleterious Neutral
P21817 RYR1_HUMAN Deleterious Deleterious
P04637 P53_HUMAN Deleterious Deleterious
P54098 DPOG1_HUMAN Deleterious Deleterious
P55017 S12A3_HUMAN Deleterious Deleterious
Q03923 ZNF85_HUMAN Neutral Neutral
Q9Y5H5 PCDA9_HUMAN Neutral Neutral
P30566 PUR8_HUMAN Deleterious Deleterious
P60484 PTEN_HUMAN Deleterious Deleterious
P04637 P53_HUMAN Deleterious Deleterious
P13716 HEM2_HUMAN Deleterious Deleterious
Q29980 1B35_HUMAN Neutral Neutral
Q9ULV5 HSF4_HUMAN Neutral Deleterious
Q99972 MYOC_HUMAN Deleterious Neutral
P00480 OTC_HUMAN Deleterious Deleterious
P46734 MP2K3_HUMAN Neutral Neutral
P18074 ERCC2_HUMAN Deleterious Deleterious
Q9NZC7 WWOX_HUMAN Neutral Neutral
Q86UK0 ABCAC_HUMAN Neutral Neutral
P00740 FA9_HUMAN Deleterious Deleterious
Q9BUU2 CP068_HUMAN Neutral Neutral
P21817 RYR1_HUMAN Deleterious Neutral
O95170 CDRT1_HUMAN Neutral Neutral
O60811 PRAM2_HUMAN Neutral Neutral
P08397 HEM3_HUMAN Deleterious Deleterious
P19971 TYPH_HUMAN Neutral Deleterious
O75197 LRP5_HUMAN Deleterious Neutral
Q92685 ALG3_HUMAN Deleterious Neutral
P29400 CO4A5_HUMAN Deleterious Deleterious
P10253 LYAG_HUMAN Deleterious Deleterious
O15537 XLRS1_HUMAN Deleterious Deleterious
P24557 THAS_HUMAN Neutral Neutral
P12429 ANXA3_HUMAN Neutral Neutral
P07315 CRGC_HUMAN Deleterious Neutral
P78363 ABCA4_HUMAN Deleterious Deleterious
P30461 1B13_HUMAN Neutral Neutral
Q9Y3B9 RRP15_HUMAN Neutral Neutral
Q8WXG9 GPR98_HUMAN Neutral Neutral
O60447 EVI5_HUMAN Neutral Neutral
Q13439 GOGA4_HUMAN Neutral Neutral
P08034 CXB1_HUMAN Deleterious Deleterious
Q6PL45 CP079_HUMAN Neutral Neutral
Q8NBV8 SYT8_HUMAN Neutral Neutral
Q86WG5 MTMRD_HUMAN Neutral Neutral
P21817 RYR1_HUMAN Deleterious Deleterious
Q00526 CDK3_HUMAN Neutral Neutral
Q8NHL6 LIRB1_HUMAN Neutral Neutral
P21333 FLNA_HUMAN Deleterious Deleterious
P04062 GLCM_HUMAN Deleterious Deleterious
Q14954 KI2S1_HUMAN Neutral Neutral
Q6ZVD7 STOX1_HUMAN Neutral Deleterious
Q13569 TDG_HUMAN Neutral Neutral
P00439 PH4H_HUMAN Deleterious Deleterious
P00995 ISK1_HUMAN Deleterious Deleterious
P33897 ABCD1_HUMAN Deleterious Deleterious
P20594 ANPRB_HUMAN Deleterious Deleterious
P42336 PK3CA_HUMAN Deleterious Deleterious
Q9NRP7 STK36_HUMAN Neutral Neutral
P14780 MMP9_HUMAN Neutral Neutral
Q14767 LTBP2_HUMAN Neutral Neutral
P11362 FGFR1_HUMAN Deleterious Neutral
P35557 HXK4_HUMAN Deleterious Deleterious
A6NMX2 I4E1B_HUMAN Neutral Neutral
O15118 NPC1_HUMAN Deleterious Deleterious
Q0VF96 CGNL1_HUMAN Neutral Neutral
P30486 1B48_HUMAN Neutral Neutral
P01112 RASH_HUMAN Deleterious Deleterious
Q9BZE9 ASPC1_HUMAN Neutral Neutral
P30510 1C14_HUMAN Neutral Neutral
P29965 CD40L_HUMAN Deleterious Deleterious
P42695 CNDD3_HUMAN Neutral Neutral
Q5VWG9 TAF3_HUMAN Neutral Neutral
P01008 ANT3_HUMAN Deleterious Deleterious
O43187 IRAK2_HUMAN Neutral Neutral
P78509 RELN_HUMAN Neutral Neutral
Q9GZQ4 NMUR2_HUMAN Neutral Neutral
P07902 GALT_HUMAN Deleterious Deleterious
P78549 NTHL1_HUMAN Neutral Neutral
Q14249 NUCG_HUMAN Neutral Neutral
O14579 COPE_HUMAN Neutral Neutral
O43283 M3K13_HUMAN Neutral Neutral
P12883 MYH7_HUMAN Deleterious Deleterious
P30457 1A66_HUMAN Neutral Neutral
P17302 CXA1_HUMAN Deleterious Deleterious
O75923 DYSF_HUMAN Deleterious Deleterious
P21127 CD2L1_HUMAN Neutral Neutral
P12111 CO6A3_HUMAN Deleterious Neutral
Q04759 KPCT_HUMAN Neutral Neutral
P00480 OTC_HUMAN Deleterious Deleterious
P02766 TTHY_HUMAN Deleterious Deleterious
Q16696 CP2AD_HUMAN Neutral Neutral
P12883 MYH7_HUMAN Deleterious Deleterious
Q99683 M3K5_HUMAN Neutral Neutral
P29317 EPHA2_HUMAN Neutral Neutral
P22735 TGM1_HUMAN Deleterious Deleterious
P14410 SUIS_HUMAN Deleterious Deleterious
Q7Z6B0 CCD91_HUMAN Neutral Neutral
Q8NEG4 FA83F_HUMAN Neutral Neutral
P57081 WDR4_HUMAN Neutral Neutral
Q8NGK1 O51G1_HUMAN Neutral Neutral
Q5T8A7 K0649_HUMAN Neutral Neutral
Q8N884 CF150_HUMAN Neutral Neutral
P25189 MYP0_HUMAN Deleterious Deleterious
P78504 JAG1_HUMAN Deleterious Deleterious
P00480 OTC_HUMAN Deleterious Deleterious
P25189 MYP0_HUMAN Deleterious Deleterious
Q06187 BTK_HUMAN Deleterious Deleterious
P51801 CLCKB_HUMAN Neutral Neutral
P08514 ITA2B_HUMAN Deleterious Deleterious
Q6P2Q9 PRP8_HUMAN Deleterious Neutral
P49815 TSC2_HUMAN Deleterious Deleterious
Q9BZZ2 SN_HUMAN Neutral Neutral
P12883 MYH7_HUMAN Deleterious Deleterious
Q13535 ATR_HUMAN Neutral Neutral
Q8IYY4 DZI1L_HUMAN Neutral Neutral
P20815 CP3A5_HUMAN Neutral Neutral
Q6N021 TET2_HUMAN Neutral Neutral
Q9Y3M8 STA13_HUMAN Neutral Neutral
Q9Y4U1 MMAC_HUMAN Deleterious Deleterious
Q8TF08 CX7B2_HUMAN Neutral Neutral
Q5VU43 MYOME_HUMAN Neutral Neutral
P00813 ADA_HUMAN Deleterious Deleterious
Q9H3S3 TMPS5_HUMAN Neutral Neutral
P16615 AT2A2_HUMAN Deleterious Deleterious
Q14568 HS902_HUMAN Neutral Neutral
Q15465 SHH_HUMAN Deleterious Deleterious
P28069 PIT1_HUMAN Deleterious Deleterious
P10721 KIT_HUMAN Deleterious Deleterious
Q15937 ZNF79_HUMAN Neutral Neutral
Q07092 COGA1_HUMAN Neutral Neutral
P01130 LDLR_HUMAN Deleterious Deleterious
P48382 RFX5_HUMAN Deleterious Neutral
P11161 EGR2_HUMAN Deleterious Deleterious
Q8WZ42 TITIN_HUMAN Neutral Neutral
Q7RTZ1 OVCH2_HUMAN Neutral Neutral
P41180 CASR_HUMAN Deleterious Deleterious
O15305 PMM2_HUMAN Deleterious Deleterious
P02675 FIBB_HUMAN Neutral Neutral
P43630 KI3L2_HUMAN Neutral Neutral
Q9H2U9 ADAM7_HUMAN Neutral Neutral
Q5T1N1 CA062_HUMAN Neutral Neutral
P04275 VWF_HUMAN Deleterious Deleterious
Q92834 RPGR_HUMAN Deleterious Deleterious
P31213 S5A2_HUMAN Deleterious Deleterious
P21359 NF1_HUMAN Deleterious Deleterious
Q16637 SMN_HUMAN Deleterious Deleterious
P00740 FA9_HUMAN Deleterious Deleterious
P30968 GNRHR_HUMAN Deleterious Deleterious
Q8N3G9 TM130_HUMAN Neutral Neutral
P05186 PPBT_HUMAN Deleterious Deleterious
A2A368 MAGBG_HUMAN Neutral Neutral
Q96PZ7 CSMD1_HUMAN Neutral Neutral
Q9H251 CAD23_HUMAN Deleterious Neutral
P30493 1B55_HUMAN Neutral Neutral
P00451 FA8_HUMAN Deleterious Deleterious
O75354 ENTP6_HUMAN Neutral Neutral
Q86YJ5 MARH9_HUMAN Neutral Neutral
P56539 CAV3_HUMAN Deleterious Deleterious
Q8IW36 ZN695_HUMAN Neutral Neutral
P78368 KC1G2_HUMAN Neutral Neutral
Q86W24 NAL14_HUMAN Neutral Neutral
Q5TD97 FHL5_HUMAN Neutral Neutral
Q6UX73 CP089_HUMAN Neutral Neutral
O00159 MYO1C_HUMAN Neutral Neutral
Q03692 COAA1_HUMAN Deleterious Deleterious
Q12809 KCNH2_HUMAN Deleterious Neutral
Q9BV19 CA050_HUMAN Neutral Neutral
P52789 HXK2_HUMAN Neutral Neutral
P07949 RET_HUMAN Deleterious Deleterious
Q9HCM1 CL035_HUMAN Neutral Neutral
Q9Y6R1 S4A4_HUMAN Deleterious Deleterious
P51843 NR0B1_HUMAN Deleterious Deleterious
P04637 P53_HUMAN Deleterious Deleterious
Q8N715 CA065_HUMAN Neutral Neutral
P14778 IL1R1_HUMAN Neutral Neutral
P25054 APC_HUMAN Deleterious Deleterious
O15118 NPC1_HUMAN Deleterious Neutral
P11509 CP2A6_HUMAN Neutral Neutral
Q14524 SCN5A_HUMAN Deleterious Deleterious
P04000 OPSR_HUMAN Neutral Neutral
P24530 EDNRB_HUMAN Deleterious Deleterious
Q15751 HERC1_HUMAN Neutral Neutral
P22897 MRC1_HUMAN Neutral Neutral
P00326 ADH1G_HUMAN Neutral Neutral
Q13873 BMPR2_HUMAN Deleterious Deleterious
P35555 FBN1_HUMAN Deleterious Deleterious
O43929 ORC4_HUMAN Neutral Neutral
P30459 1A74_HUMAN Neutral Neutral
P05108 CP11A_HUMAN Deleterious Deleterious
P41180 CASR_HUMAN Deleterious Deleterious
P63092 GNAS2_HUMAN Deleterious Deleterious
P07902 GALT_HUMAN Deleterious Deleterious
Q96LB1 MRGX2_HUMAN Neutral Neutral
P00451 FA8_HUMAN Deleterious Deleterious
P35520 CBS_HUMAN Deleterious Deleterious
O43933 PEX1_HUMAN Neutral Deleterious
P16473 TSHR_HUMAN Deleterious Deleterious
P34059 GALNS_HUMAN Deleterious Deleterious
Q04671 P_HUMAN Deleterious Neutral
P02452 CO1A1_HUMAN Deleterious Deleterious
Q04844 ACHE_HUMAN Deleterious Deleterious
Q15397 K0020_HUMAN Neutral Neutral
Q15800 ERG25_HUMAN Neutral Neutral
Q9NZR4 VSX1_HUMAN Deleterious Deleterious
Q01484 ANK2_HUMAN Deleterious Deleterious
P51587 BRCA2_HUMAN Neutral Neutral
P07949 RET_HUMAN Deleterious Deleterious
Q99519 NEUR1_HUMAN Deleterious Deleterious
O94759 TRPM2_HUMAN Neutral Neutral
P35555 FBN1_HUMAN Deleterious Deleterious
P02533 K1C14_HUMAN Deleterious Deleterious
Q05066 SRY_HUMAN Deleterious Deleterious
P04229 2B11_HUMAN Neutral Neutral
O15265 ATX7_HUMAN Neutral Neutral
Q9Y6H8 CXA3_HUMAN Deleterious Deleterious
Q8IYE0 CC146_HUMAN Neutral Neutral
Q9H295 TM7S4_HUMAN Neutral Neutral
P03950 ANGI_HUMAN Deleterious Deleterious
P04062 GLCM_HUMAN Deleterious Deleterious
Q9HC96 CAN10_HUMAN Neutral Neutral
Q9UHC1 MLH3_HUMAN Neutral Neutral
A2RRH5 WDR27_HUMAN Neutral Neutral
Q9Y5I3 PCDA1_HUMAN Neutral Neutral
P35555 FBN1_HUMAN Deleterious Deleterious
Q9UBC5 MYO1A_HUMAN Deleterious Neutral
P29400 CO4A5_HUMAN Deleterious Deleterious
O95359 TACC2_HUMAN Neutral Neutral
Q9Y267 S22AE_HUMAN Neutral Neutral
Q9UBZ9 REV1_HUMAN Neutral Neutral
B2RTY4 MYO9A_HUMAN Neutral Neutral
Q99988 GDF15_HUMAN Neutral Neutral
Q7Z407 CSMD3_HUMAN Neutral Neutral
Q8NH76 O56B4_HUMAN Neutral Neutral
P04637 P53_HUMAN Deleterious Deleterious
O94761 RECQ4_HUMAN Neutral Neutral
P39060 COIA1_HUMAN Neutral Neutral
Q9BWV7 TTLL2_HUMAN Neutral Neutral
P09493 TPM1_HUMAN Deleterious Deleterious
P49768 PSN1_HUMAN Deleterious Deleterious
Q13029 PRDM2_HUMAN Neutral Neutral
P49685 GPR15_HUMAN Neutral Neutral
P26378 ELAV4_HUMAN Neutral Neutral
Q6UWN5 LYPD5_HUMAN Neutral Neutral
Q93099 HGD_HUMAN Deleterious Deleterious
P03886 NU1M_HUMAN Deleterious Neutral
A2VEC9 SSPO_HUMAN Neutral Neutral
Q9HB58 SP110_HUMAN Neutral Neutral
P40337 VHL_HUMAN Deleterious Deleterious
P54652 HSP72_HUMAN Neutral Neutral
P30518 V2R_HUMAN Deleterious Deleterious
Q2M3M2 SC5A9_HUMAN Neutral Neutral
Q8TDY8 IGDC4_HUMAN Neutral Neutral
P46100 ATRX_HUMAN Deleterious Deleterious
Q01955 CO4A3_HUMAN Deleterious Deleterious
P60484 PTEN_HUMAN Deleterious Deleterious
P51608 MECP2_HUMAN Deleterious Deleterious
P00813 ADA_HUMAN Deleterious Deleterious
P29400 CO4A5_HUMAN Deleterious Deleterious
P08603 CFAH_HUMAN Deleterious Deleterious
Q96KJ4 MSLNL_HUMAN Neutral Neutral
O60500 NPHN_HUMAN Neutral Neutral
Q8N3K9 CMYA5_HUMAN Neutral Neutral
P10523 ARRS_HUMAN Neutral Neutral
Q9HCC0 MCCB_HUMAN Deleterious Deleterious
P04637 P53_HUMAN Deleterious Deleterious
P12524 MYCL1_HUMAN Neutral Neutral
Q9Y5E3 PCDB6_HUMAN Neutral Neutral
Q96CB9 NSUN4_HUMAN Neutral Neutral
Q75N90 FBN3_HUMAN Neutral Neutral
Q8NGY3 OR6K3_HUMAN Neutral Neutral
P53675 CLH2_HUMAN Neutral Neutral
Q99678 GPR20_HUMAN Neutral Neutral
P20823 HNF1A_HUMAN Deleterious Deleterious
P12694 ODBA_HUMAN Deleterious Deleterious
O94856 NFASC_HUMAN Neutral Neutral
A7MBM2 DISP2_HUMAN Neutral Neutral
Q92838 EDA_HUMAN Deleterious Deleterious
P04637 P53_HUMAN Deleterious Deleterious
Q9HC29 NOD2_HUMAN Deleterious Deleterious
P03951 FA11_HUMAN Deleterious Deleterious
P55157 MTP_HUMAN Neutral Deleterious
P18074 ERCC2_HUMAN Deleterious Neutral
P17538 CTRB1_HUMAN Neutral Neutral
Q29983 MICA_HUMAN Neutral Neutral
P08100 OPSD_HUMAN Deleterious Deleterious
Q8N1P7 AIM1L_HUMAN Neutral Neutral
P21817 RYR1_HUMAN Deleterious Deleterious
P04637 P53_HUMAN Deleterious Deleterious
O75116 ROCK2_HUMAN Neutral Neutral
Q96NX5 KCC1G_HUMAN Neutral Neutral
P22304 IDS_HUMAN Deleterious Deleterious
Q96L73 NSD1_HUMAN Deleterious Deleterious
P10275 ANDR_HUMAN Deleterious Deleterious
P98161 PKD1_HUMAN Deleterious Deleterious
Q14126 DSG2_HUMAN Neutral Deleterious
P04062 GLCM_HUMAN Deleterious Deleterious
P01222 TSHB_HUMAN Neutral Neutral
Q05066 SRY_HUMAN Deleterious Deleterious
Q15149 PLEC1_HUMAN Neutral Neutral
P15260 INGR1_HUMAN Neutral Deleterious
P10253 LYAG_HUMAN Deleterious Deleterious
Q9NYL2 MLTK_HUMAN Neutral Neutral
P07902 GALT_HUMAN Deleterious Deleterious
O60331 PI51C_HUMAN Neutral Deleterious
Q9BXM7 PINK1_HUMAN Deleterious Deleterious
O95180 CAC1H_HUMAN Deleterious Deleterious
P01920 HB24_HUMAN Neutral Neutral
Q5H8A4 PIGG_HUMAN Neutral Neutral
P98169 ZXDB_HUMAN Neutral Neutral
Q8TC71 SPT18_HUMAN Neutral Neutral
Q6ZSI9 CAN12_HUMAN Neutral Neutral
O15118 NPC1_HUMAN Deleterious Deleterious
P15735 PHKG2_HUMAN Deleterious Deleterious
O95363 SYFM_HUMAN Neutral Neutral
P35555 FBN1_HUMAN Deleterious Deleterious
P35557 HXK4_HUMAN Deleterious Deleterious
Q01453 PMP22_HUMAN Deleterious Deleterious
P51798 CLCN7_HUMAN Deleterious Deleterious
O43196 MSH5_HUMAN Neutral Neutral
Q29980 1B27_HUMAN Neutral Neutral
P08709 FA7_HUMAN Neutral Neutral
Q9NNZ6 PRM3_HUMAN Neutral Neutral
P34059 GALNS_HUMAN Deleterious Deleterious
P55809 SCOT1_HUMAN Deleterious Deleterious
P13569 CFTR_HUMAN Deleterious Deleterious
P11177 ODPB_HUMAN Deleterious Neutral
Q09428 ABCC8_HUMAN Deleterious Deleterious
Q8WZ42 TITIN_HUMAN Neutral Deleterious
P49257 LMAN1_HUMAN Neutral Neutral
Q9NRG0 CHRC1_HUMAN Neutral Neutral
P37023 ACVL1_HUMAN Deleterious Deleterious
Q09428 ABCC8_HUMAN Deleterious Deleterious
P35555 FBN1_HUMAN Deleterious Deleterious
Q9H2B4 S26A1_HUMAN Neutral Neutral
P08263 GSTA1_HUMAN Neutral Neutral
P13224 GP1BB_HUMAN Deleterious Deleterious
Q8WZA1 PMGT1_HUMAN Deleterious Deleterious
P28288 ABCD3_HUMAN Deleterious Deleterious
Q86SQ0 PHLB2_HUMAN Neutral Neutral
Q13155 AIMP2_HUMAN Neutral Deleterious
Q8WWB7 NCUG1_HUMAN Neutral Neutral
A2VDJ0 T131L_HUMAN Neutral Neutral
Q6ZRC1 CD050_HUMAN Neutral Neutral
Q7Z333 SETX_HUMAN Deleterious Deleterious
P54868 HMCS2_HUMAN Deleterious Deleterious
Q92667 AKAP1_HUMAN Neutral Neutral
Q6P2P2 ANM10_HUMAN Neutral Neutral
P51168 SCNNB_HUMAN Neutral Neutral
Q9H4I8 SEHL2_HUMAN Neutral Neutral
O43520 AT8B1_HUMAN Deleterious Deleterious
P11509 CP2A6_HUMAN Neutral Neutral
A8MV24 CQ098_HUMAN Neutral Neutral
Q13144 EI2BE_HUMAN Deleterious Deleterious
Q9BY76 ANGL4_HUMAN Neutral Neutral
P08397 HEM3_HUMAN Deleterious Deleterious
P06280 AGAL_HUMAN Deleterious Deleterious
O15118 NPC1_HUMAN Deleterious Deleterious
P18428 LBP_HUMAN Neutral Neutral
Q9HC29 NOD2_HUMAN Deleterious Deleterious
P33261 CP2CJ_HUMAN Neutral Neutral
P06401 PRGR_HUMAN Neutral Neutral
P04626 ERBB2_HUMAN 0.5 Neutral
P52952 NKX25_HUMAN Deleterious Deleterious
Q7Z570 Z804A_HUMAN Neutral Neutral
Q96QB1 RHG07_HUMAN Neutral Neutral
P13765 2B11_HUMAN Neutral Neutral
P34059 GALNS_HUMAN Deleterious Deleterious
P20815 CP3A5_HUMAN Neutral Neutral
Q6ZS11 RINL_HUMAN Neutral Neutral
P01130 LDLR_HUMAN Deleterious Deleterious
Q02846 GUC2D_HUMAN Deleterious Deleterious
Q8NGL9 OR4CG_HUMAN Neutral Neutral
P00451 FA8_HUMAN Deleterious Deleterious
Q04695 K1C17_HUMAN Deleterious Deleterious
Q86UC2 RSPH3_HUMAN Neutral Neutral
O43602 DCX_HUMAN Deleterious Deleterious
P29400 CO4A5_HUMAN Deleterious Deleterious
P21359 NF1_HUMAN Deleterious Deleterious
Q9H8W5 TRI45_HUMAN Neutral Neutral
Q13148 TADBP_HUMAN Deleterious Deleterious
P29218 IMPA1_HUMAN Deleterious Neutral
P11217 PYGM_HUMAN Deleterious Deleterious
Q9NXN4 GDAP2_HUMAN Neutral Neutral
P35575 G6PC_HUMAN Deleterious Deleterious
Q8N7W2 BEND7_HUMAN Neutral Neutral
Q16678 CP1B1_HUMAN Deleterious Deleterious
Q5JRX3 PREP_HUMAN Neutral Neutral
P21817 RYR1_HUMAN Deleterious Deleterious
Q8N9C0 IGS22_HUMAN Neutral Neutral
Q9H2C0 GAN_HUMAN Deleterious Deleterious
P11532 DMD_HUMAN Deleterious Deleterious
P25445 TNR6_HUMAN Deleterious Deleterious
Q8IWN7 RP1L1_HUMAN Neutral Neutral
Q15545 TAF7_HUMAN Neutral Neutral
P51587 BRCA2_HUMAN 0.5 Deleterious
Q9H251 CAD23_HUMAN Neutral Deleterious
Q5S007 LRRK2_HUMAN Neutral Neutral
P02545 LMNA_HUMAN Deleterious Deleterious
Q8IUX4 ABC3F_HUMAN Neutral Neutral
P60201 MYPR_HUMAN Deleterious Deleterious
Q09428 ABCC8_HUMAN Deleterious Deleterious
Q6VVB1 NHLC1_HUMAN Deleterious Deleterious
P21918 DRD5_HUMAN Neutral Neutral
O00445 SYT5_HUMAN Neutral Neutral
Q8WWZ7 ABCA5_HUMAN Neutral Neutral
O60481 ZIC3_HUMAN Deleterious Deleterious
Q03692 COAA1_HUMAN Deleterious Deleterious
Q96RT6 CTGE2_HUMAN Neutral Neutral
Q96RL7 VP13A_HUMAN Neutral Deleterious
P10636 TAU_HUMAN Deleterious Neutral
Q12913 PTPRJ_HUMAN Neutral Deleterious
P03891 NU2M_HUMAN Neutral Deleterious
Q04656 ATP7A_HUMAN Deleterious Neutral
P42684 ABL2_HUMAN Neutral Neutral
P08100 OPSD_HUMAN Deleterious Deleterious
Q96L96 ALPK3_HUMAN Neutral Neutral
Q99650 OSMR_HUMAN Neutral Neutral
Q9BT92 TCHP_HUMAN Neutral Neutral
P10912 GHR_HUMAN Deleterious Deleterious
Q92838 EDA_HUMAN Deleterious Deleterious
P01185 NEU2_HUMAN Deleterious Deleterious
P13569 CFTR_HUMAN Deleterious Deleterious
P13746 1A11_HUMAN Neutral Neutral
Q9Y345 SC6A5_HUMAN Neutral Deleterious
Q9P1W9 PIM2_HUMAN Neutral Neutral
P16234 PGFRA_HUMAN Neutral Neutral
O94761 RECQ4_HUMAN Neutral Neutral
Q13888 TF2H2_HUMAN Neutral Neutral
Q9HC16 ABC3G_HUMAN Neutral Neutral
Q16836 HCDH_HUMAN Neutral Deleterious
O60237 MYPT2_HUMAN Neutral Neutral
P03891 NU2M_HUMAN Neutral Deleterious
Q13253 NOGG_HUMAN Deleterious Deleterious
P42336 PK3CA_HUMAN Deleterious Deleterious
P79483 2B31_HUMAN Neutral Neutral
P35913 PDE6B_HUMAN Deleterious Deleterious
P10275 ANDR_HUMAN Deleterious Deleterious
Q92736 RYR2_HUMAN Deleterious Deleterious
P04179 SODM_HUMAN Neutral Neutral
P31213 S5A2_HUMAN Deleterious Deleterious
P19320 VCAM1_HUMAN Neutral Neutral
Q9BSK1 ZN577_HUMAN Neutral Neutral
O15118 NPC1_HUMAN Deleterious Deleterious
P04198 MYCN_HUMAN Deleterious Deleterious
P30685 1B35_HUMAN Neutral Neutral
Q92834 RPGR_HUMAN Deleterious Deleterious
P35520 CBS_HUMAN Deleterious Deleterious
P05997 CO5A2_HUMAN Neutral Neutral
Q9NUW8 TYDP1_HUMAN Neutral Neutral
Q9P0L2 MARK1_HUMAN Neutral Neutral
P30518 V2R_HUMAN Deleterious Deleterious
Q99728 BARD1_HUMAN Neutral Neutral
Q5TIE3 VW5B1_HUMAN Neutral Neutral
P13569 CFTR_HUMAN Deleterious Deleterious
Q14896 MYPC3_HUMAN Deleterious Deleterious
P25189 MYP0_HUMAN Deleterious Deleterious
P35222 CTNB1_HUMAN Deleterious Deleterious
P40313 CTRL_HUMAN Neutral Neutral
Q8IUG5 MY18B_HUMAN Neutral Neutral
P04637 P53_HUMAN Deleterious Deleterious
P60174 TPIS_HUMAN Deleterious Deleterious
P37023 ACVL1_HUMAN Deleterious Deleterious
Q14676 MDC1_HUMAN Neutral Neutral
Q29980 1B35_HUMAN Neutral Neutral
Q92729 PTPRU_HUMAN Neutral Neutral
Q99489 OXDD_HUMAN Neutral Neutral
Q15131 CDK10_HUMAN Neutral Neutral
Q86TH1 ATL2_HUMAN Neutral Deleterious
P24592 IBP6_HUMAN Neutral Neutral
P04264 K2C1_HUMAN Deleterious Deleterious
P02461 CO3A1_HUMAN Deleterious Deleterious
Q96GD4 AURKB_HUMAN Neutral Neutral
Q9H3S1 SEM4A_HUMAN Neutral Deleterious
P09486 SPRC_HUMAN Neutral Neutral
O95199 RCBT2_HUMAN Neutral Neutral
O00418 EF2K_HUMAN Neutral Neutral
Q8TE73 DYH5_HUMAN Deleterious Deleterious
Q8TDM6 DLG5_HUMAN Neutral Neutral
Q9UHK6 AMACR_HUMAN Neutral Neutral
P35247 SFTPD_HUMAN Neutral Neutral
P35232 PHB_HUMAN Neutral Deleterious
Q03001 BPAEB_HUMAN Neutral Neutral
P06280 AGAL_HUMAN Deleterious Deleterious
P02730 B3AT_HUMAN Deleterious Deleterious
P08034 CXB1_HUMAN Deleterious Deleterious
Q96LB8 PGRP4_HUMAN Neutral Neutral
O15360 FANCA_HUMAN Deleterious Deleterious
Q15643 TRIPB_HUMAN Neutral Neutral
P15918 RAG1_HUMAN Deleterious Deleterious
P98161 PKD1_HUMAN Deleterious Neutral
Q8WXR4 MYO3B_HUMAN Neutral Neutral
Q14191 WRN_HUMAN Neutral Neutral
P22304 IDS_HUMAN Deleterious Deleterious
P39019 RS19_HUMAN Deleterious Deleterious
P51810 GP143_HUMAN Deleterious Deleterious
Q9H8J5 MANS1_HUMAN Neutral Neutral
P05019 IGF1A_HUMAN Neutral Neutral
P16473 TSHR_HUMAN Deleterious Deleterious
Q29980 1B08_HUMAN Neutral Neutral
Q6RW13 ATRAP_HUMAN Neutral Neutral
P18887 XRCC1_HUMAN Neutral Neutral
Q9UKK3 PARP4_HUMAN Neutral Neutral
Q9UQ03 COR2B_HUMAN Neutral Neutral
P07949 RET_HUMAN Deleterious Deleterious
P21817 RYR1_HUMAN Deleterious Deleterious
P51608 MECP2_HUMAN Deleterious Deleterious
Q02388 CO7A1_HUMAN Deleterious Deleterious
Q8WXU2 DYXC1_HUMAN Neutral Neutral
O43826 G6PT1_HUMAN Deleterious Deleterious
Q96HA8 NTAQ1_HUMAN Neutral Neutral
P07911 UROM_HUMAN Deleterious Deleterious
A5YM72 ATPG1_HUMAN Neutral Neutral
P53992 SC24C_HUMAN Neutral Neutral
Q92772 CDKL2_HUMAN Neutral Neutral
Q9H7H0 M11D1_HUMAN Neutral Neutral
Q5T5U3 RHG21_HUMAN Neutral Neutral
Q86Y26 NUT_HUMAN Neutral Neutral
P08397 HEM3_HUMAN Deleterious Deleterious
A8MT70 ZBBX_HUMAN Neutral Neutral
O95359 TACC2_HUMAN Neutral Neutral
P04637 P53_HUMAN Deleterious Deleterious
P19544 WT1_HUMAN Deleterious Deleterious
P23945 FSHR_HUMAN Deleterious Deleterious
Q9Y458 TBX22_HUMAN Neutral Deleterious
P07949 RET_HUMAN Deleterious Deleterious
Q86UQ4 ABCAD_HUMAN Neutral Neutral
P07225 PROS_HUMAN Deleterious Deleterious
Q03405 UPAR_HUMAN Neutral Neutral
Q96LD8 SENP8_HUMAN Neutral Neutral
Q3BBV0 NBPF1_HUMAN Neutral Neutral
Q8NGJ4 O52E2_HUMAN Neutral Neutral
Q99714 HCD2_HUMAN Neutral Deleterious
Q9H3Y6 SRMS_HUMAN Neutral Neutral
P55212 CASP6_HUMAN Neutral Neutral
P08F94 PKHD1_HUMAN Deleterious Deleterious
P42771 CD2A1_HUMAN Neutral Deleterious
Q9BZP6 CH3L1_HUMAN Neutral Neutral
Q93033 IGSF2_HUMAN Neutral Neutral
O15305 PMM2_HUMAN Deleterious Deleterious
Q9H251 CAD23_HUMAN Deleterious Deleterious
P00480 OTC_HUMAN Deleterious Neutral
Q8IYD9 CR054_HUMAN Neutral Neutral
Q92834 RPGR_HUMAN Deleterious Deleterious
P49619 DGKG_HUMAN Neutral Neutral
Q9UQ84 EXO1_HUMAN Neutral Neutral
O95425 SVIL_HUMAN Neutral Neutral
P78363 ABCA4_HUMAN Deleterious Deleterious
Q9P275 UBP36_HUMAN Neutral Neutral
Q8NF91 SYNE1_HUMAN Neutral Neutral
P36551 HEM6_HUMAN Deleterious Deleterious
Q15067 ACOX1_HUMAN Deleterious Neutral
Q9H2Y7 ZF106_HUMAN Neutral Neutral
Q8WXR4 MYO3B_HUMAN Neutral Neutral
Q14566 MCM6_HUMAN Neutral Neutral
P60409 KR107_HUMAN Neutral Neutral
P46734 MP2K3_HUMAN Neutral Neutral
P58012 FOXL2_HUMAN Deleterious Deleterious
Q96RN1 S26A8_HUMAN Neutral Neutral
O15305 PMM2_HUMAN Deleterious Deleterious
Q9HC35 EMAL4_HUMAN Neutral Neutral
Q04609 FOLH1_HUMAN Neutral Neutral
P12107 COBA1_HUMAN Neutral Neutral
P00746 CFAD_HUMAN Neutral Deleterious
P08F94 PKHD1_HUMAN Deleterious Deleterious
P29965 CD40L_HUMAN Deleterious Deleterious
Q9Y6R7 FCGBP_HUMAN Neutral Neutral
Q9BXR5 TLR10_HUMAN Neutral Neutral
P42330 AK1C3_HUMAN Neutral Neutral
Q6IE36 OVOS2_HUMAN Neutral Neutral
P51681 CCR5_HUMAN Neutral Neutral
Q9GZX5 ZN350_HUMAN Neutral Neutral
Q6P0N0 KNL2_HUMAN Neutral Neutral
P54803 GALC_HUMAN Deleterious Deleterious
Q13061 TRDN_HUMAN Neutral Neutral
A6NKF1 SAC31_HUMAN Neutral Neutral
Q16678 CP1B1_HUMAN Neutral Deleterious
O15118 NPC1_HUMAN Deleterious Deleterious
P08397 HEM3_HUMAN Deleterious Deleterious
P25024 CXCR1_HUMAN Neutral Neutral
P0C1H6 H2BFM_HUMAN Neutral Neutral
P60484 PTEN_HUMAN Deleterious Deleterious
Q96SB4 SRPK1_HUMAN Neutral Neutral
P51956 NEK3_HUMAN Neutral Neutral
Q8WXB1 F119A_HUMAN Neutral Neutral
P29400 CO4A5_HUMAN Deleterious Deleterious
Q9UJX0 OSGI1_HUMAN Neutral Neutral
Q6L9W6 B4GN3_HUMAN Neutral Neutral
P12110 CO6A2_HUMAN Neutral Deleterious
Q13976 KGP1A_HUMAN Neutral Neutral
Q96PQ1 SIG12_HUMAN Neutral Neutral
P00747 PLMN_HUMAN Neutral Neutral
Q06124 PTN11_HUMAN Deleterious Deleterious
P38935 SMBP2_HUMAN Deleterious Deleterious
Q15746 MYLK_HUMAN Neutral Neutral
P02810 PRPC_HUMAN Neutral Neutral
Q7Z5V6 CK066_HUMAN Neutral Neutral
Q5T124 UBX11_HUMAN Neutral Neutral
P46013 KI67_HUMAN Neutral Neutral
Q7Z3T1 OR2W3_HUMAN Neutral Neutral
P01185 NEU2_HUMAN Deleterious Deleterious
P17019 ZN708_HUMAN Neutral Neutral
P10523 ARRS_HUMAN Neutral Neutral
Q8IYK8 REM2_HUMAN Neutral Neutral
Q16586 SGCA_HUMAN Deleterious Deleterious
P21802 FGFR2_HUMAN Deleterious Deleterious
P35520 CBS_HUMAN Deleterious Deleterious
P07949 RET_HUMAN Deleterious Deleterious
P08034 CXB1_HUMAN Deleterious Deleterious
P00451 FA8_HUMAN Deleterious Deleterious
Q96F05 CK024_HUMAN Neutral Neutral
P42898 MTHR_HUMAN Deleterious Deleterious
P02461 CO3A1_HUMAN Deleterious Deleterious
P00480 OTC_HUMAN Deleterious Deleterious
Q6ZMU1 YS048_HUMAN Neutral Neutral
Q86UW9 DTX2_HUMAN Neutral Neutral
P78562 PHEX_HUMAN Deleterious Deleterious
P10696 PPBN_HUMAN Neutral Neutral
Q5TB80 QN1_HUMAN Neutral Neutral
O14764 GBRD_HUMAN Neutral Neutral
P20823 HNF1A_HUMAN Deleterious Deleterious
P20839 IMDH1_HUMAN Deleterious Deleterious
Q13895 BYST_HUMAN Neutral Neutral
P00451 FA8_HUMAN Deleterious Deleterious
Q13825 ECHD3_HUMAN Neutral Neutral
Q5T481 RBM20_HUMAN Neutral Neutral
P48637 GSHB_HUMAN Deleterious Deleterious
P35555 FBN1_HUMAN Deleterious Deleterious
P00740 FA9_HUMAN Deleterious Deleterious
O75695 XRP2_HUMAN Deleterious Deleterious
Q96AY2 EME1_HUMAN Neutral Neutral
P01903 2DRA_HUMAN Neutral Neutral
P78363 ABCA4_HUMAN Deleterious Deleterious
Q8TBZ2 MYBPP_HUMAN Neutral Neutral
P23942 PRPH2_HUMAN Deleterious Deleterious
P20594 ANPRB_HUMAN Deleterious Deleterious
O15305 PMM2_HUMAN Deleterious Deleterious
P81408 F189B_HUMAN Neutral Neutral
Q9P2H5 UBP35_HUMAN Neutral Neutral
P03901 NU4LM_HUMAN Neutral Neutral
P32004 L1CAM_HUMAN Deleterious Deleterious
P06865 HEXA_HUMAN Deleterious Deleterious
P13942 COBA2_HUMAN Neutral Deleterious
P13569 CFTR_HUMAN Deleterious Deleterious
Q01726 MSHR_HUMAN Neutral Neutral
Q9Y5Y6 ST14_HUMAN Neutral Neutral
Q9UBC5 MYO1A_HUMAN Deleterious Deleterious
P01266 THYG_HUMAN Neutral Neutral
Q8TDI8 TMC1_HUMAN Neutral Neutral
Q8IYX7 F154A_HUMAN Neutral Neutral
P78363 ABCA4_HUMAN Deleterious Deleterious
P01112 RASH_HUMAN Deleterious Deleterious
O43826 G6PT1_HUMAN Deleterious Deleterious
P30518 V2R_HUMAN Deleterious Deleterious
P13569 CFTR_HUMAN Deleterious Deleterious
Q9UMQ6 CAN9_HUMAN Neutral Neutral
P11362 FGFR1_HUMAN Deleterious Deleterious
P21817 RYR1_HUMAN Deleterious Deleterious
P28067 HA23_HUMAN Neutral Neutral
Q16518 RPE65_HUMAN Deleterious Deleterious
P40337 VHL_HUMAN Deleterious Deleterious
P04156 PRIO_HUMAN Deleterious Deleterious
Q9UQC9 CLCA2_HUMAN Neutral Neutral
P82279 CRUM1_HUMAN Deleterious Deleterious
O14796 SH21B_HUMAN Neutral Neutral
P68133 ACTS_HUMAN Deleterious Deleterious
Q96N77 ZN641_HUMAN Neutral Neutral
P35670 ATP7B_HUMAN Deleterious Deleterious
P35670 ATP7B_HUMAN Deleterious Neutral
Q96A99 NPTX3_HUMAN Neutral Neutral
Q3ZCV2 CA177_HUMAN Neutral Neutral
P02042 HBB_HUMAN Neutral Neutral
P49335 PO3F4_HUMAN Deleterious Deleterious
P04637 P53_HUMAN Deleterious Deleterious
Q96L73 NSD1_HUMAN Deleterious Deleterious
P18564 ITB6_HUMAN Neutral Neutral
P25189 MYP0_HUMAN Deleterious Deleterious
Q8TE73 DYH5_HUMAN Neutral Neutral
P00813 ADA_HUMAN Deleterious Deleterious
Q9UHI7 S23A1_HUMAN Neutral Neutral
O43795 MYO1B_HUMAN Neutral Deleterious
Q9NZV5 SELN_HUMAN Deleterious Deleterious
P02533 K1C14_HUMAN Deleterious Deleterious
P01111 RASN_HUMAN Deleterious Deleterious
Q9BQ31 KCNS3_HUMAN Neutral Neutral
Q96EN8 MOCOS_HUMAN Neutral Neutral
Q9GZX3 CHST6_HUMAN Deleterious Deleterious
O00255 MEN1_HUMAN Deleterious Deleterious
Q8N8G6 CO054_HUMAN Neutral Neutral
Q8TEU7 RPGF6_HUMAN Neutral Neutral
P17066 HSP76_HUMAN Neutral Neutral
P01266 THYG_HUMAN Neutral Deleterious
P0CG30 GSTT2_HUMAN Neutral Neutral
P41180 CASR_HUMAN Deleterious Neutral
P00439 PH4H_HUMAN Deleterious Deleterious
Q9BSW2 EFC4B_HUMAN Neutral Neutral
P43034 LIS1_HUMAN Deleterious Deleterious
P12235 ADT1_HUMAN Deleterious Deleterious
P22304 IDS_HUMAN Deleterious Deleterious
Q96PQ1 SIG12_HUMAN Neutral Neutral
P46100 ATRX_HUMAN Deleterious Deleterious
P55017 S12A3_HUMAN Deleterious Deleterious
P04637 P53_HUMAN Deleterious Deleterious
P02786 TFR1_HUMAN Neutral Neutral
P11362 FGFR1_HUMAN Deleterious Deleterious
Q8TEP8 CE192_HUMAN Neutral Neutral
P35523 CLCN1_HUMAN Deleterious Deleterious
P08581 MET_HUMAN Deleterious Deleterious
Q96QT4 TRPM7_HUMAN Neutral Neutral
Q5VWG9 TAF3_HUMAN Neutral Neutral
O75354 ENTP6_HUMAN Neutral Neutral
Q8N302 AGGF1_HUMAN Neutral Neutral
O95678 K2C75_HUMAN Neutral Neutral
Q9H2X6 HIPK2_HUMAN Neutral Neutral
P13569 CFTR_HUMAN Deleterious Neutral
O15230 LAMA5_HUMAN Neutral Neutral
Q96H22 CENPN_HUMAN Neutral Neutral
P51608 MECP2_HUMAN Deleterious Deleterious
P24557 THAS_HUMAN Neutral Deleterious
P03951 FA11_HUMAN Deleterious Deleterious
P46013 KI67_HUMAN Neutral Neutral
Q12888 TP53B_HUMAN Neutral Neutral
P02671 FIBA_HUMAN Deleterious Neutral
O95153 RIMB1_HUMAN Neutral Neutral
P24557 THAS_HUMAN Neutral Deleterious
P60201 MYPR_HUMAN Deleterious Deleterious
Q9NVE7 PANK4_HUMAN Neutral Neutral
Q8NH72 OR4C6_HUMAN Neutral Neutral
P07902 GALT_HUMAN Deleterious Deleterious
P78324 SHPS1_HUMAN Neutral Neutral
Q49AM1 MTER3_HUMAN Neutral Neutral
Q16586 SGCA_HUMAN Deleterious Deleterious
P51878 CASP5_HUMAN Neutral Neutral
P36897 TGFR1_HUMAN Deleterious Neutral
P02545 LMNA_HUMAN Deleterious Deleterious
P08922 ROS_HUMAN Neutral Neutral
P05186 PPBT_HUMAN Deleterious Deleterious
Q96T53 MBOA4_HUMAN Neutral Neutral
P00439 PH4H_HUMAN Deleterious Deleterious
Q8TE73 DYH5_HUMAN Deleterious Deleterious
Q9NRM0 GTR9_HUMAN Neutral Neutral
Q01453 PMP22_HUMAN Deleterious Deleterious
P13569 CFTR_HUMAN Deleterious Deleterious
Q13315 ATM_HUMAN Deleterious Deleterious
Q99797 MIPEP_HUMAN Neutral Neutral
P10316 1A69_HUMAN Neutral Neutral
P82251 BAT1_HUMAN Deleterious Neutral
P06280 AGAL_HUMAN Deleterious Deleterious
O15537 XLRS1_HUMAN Deleterious Deleterious
Q14331 FRG1_HUMAN Neutral Neutral
P06400 RB_HUMAN Deleterious Deleterious
P13765 2B1E_HUMAN Neutral Neutral
P03950 ANGI_HUMAN Deleterious Deleterious
P06280 AGAL_HUMAN Deleterious Deleterious
P04637 P53_HUMAN Deleterious Deleterious
Q8TDN2 KCNV2_HUMAN Deleterious Deleterious
Q16666 IF16_HUMAN Neutral Neutral
P20807 CAN3_HUMAN Deleterious Deleterious
P20930 FILA_HUMAN Neutral Neutral
Q7Z5P9 MUC19_HUMAN Neutral Neutral
O00255 MEN1_HUMAN Deleterious Deleterious
Q04826 1B40_HUMAN Neutral Neutral
Q8WYQ9 ZCH14_HUMAN Neutral Neutral
Q9UBY8 CLN8_HUMAN Deleterious Deleterious
P04637 P53_HUMAN Deleterious Neutral
P36508 ZNF76_HUMAN Neutral Neutral
Q6GTS8 P20D1_HUMAN Neutral Neutral
P07858 CATB_HUMAN Neutral Neutral
Q14954 KI2S1_HUMAN Neutral Neutral
P02708 ACHA_HUMAN Deleterious Deleterious
P00451 FA8_HUMAN Deleterious Deleterious
P12883 MYH7_HUMAN Deleterious Deleterious
P04275 VWF_HUMAN Deleterious Deleterious
Q8IYT1 FA71A_HUMAN Neutral Neutral
Q00056 HXA4_HUMAN Neutral Neutral
Q96DR5 SPLC2_HUMAN Neutral Neutral
O43520 AT8B1_HUMAN Deleterious Neutral
P46821 MAP1B_HUMAN Neutral Neutral
Q16678 CP1B1_HUMAN Neutral Deleterious
Q96Q15 SMG1_HUMAN Neutral Neutral
P78562 PHEX_HUMAN Deleterious Deleterious
O43548 TGM5_HUMAN Neutral Neutral
P42336 PK3CA_HUMAN Deleterious Deleterious
P21802 FGFR2_HUMAN Deleterious Deleterious
Q14289 FAK2_HUMAN Neutral Neutral
Q6N021 TET2_HUMAN Neutral Neutral
Q6KC79 NIPBL_HUMAN Deleterious Deleterious
Q02388 CO7A1_HUMAN Deleterious Deleterious
P00740 FA9_HUMAN Deleterious Deleterious
A2PYH4 HFM1_HUMAN Neutral Neutral
P20823 HNF1A_HUMAN Deleterious Deleterious
P09651 ROA1_HUMAN Neutral Neutral
Q03426 KIME_HUMAN Deleterious Deleterious
O43593 HAIR_HUMAN Neutral Neutral
P21439 MDR3_HUMAN Deleterious Deleterious
P19447 ERCC3_HUMAN Neutral Neutral
O60663 LMX1B_HUMAN Deleterious Deleterious
P35523 CLCN1_HUMAN Deleterious Deleterious
P42681 TXK_HUMAN Neutral Neutral
P30566 PUR8_HUMAN Deleterious Deleterious
Q96HC4 PDLI5_HUMAN Neutral Neutral
P07225 PROS_HUMAN Deleterious Deleterious
P04637 P53_HUMAN Deleterious Deleterious
P12883 MYH7_HUMAN Deleterious Neutral
Q09666 AHNK_HUMAN Neutral Neutral
P05186 PPBT_HUMAN Deleterious Deleterious
Q93033 IGSF2_HUMAN Neutral Neutral
P04637 P53_HUMAN Deleterious Deleterious
Q6IMN6 CAPR2_HUMAN Neutral Neutral
O14896 IRF6_HUMAN Deleterious Deleterious
Q9BZE2 PUS3_HUMAN Neutral Neutral
Q02388 CO7A1_HUMAN Deleterious Deleterious
Q9H422 HIPK3_HUMAN Neutral Neutral
P52333 JAK3_HUMAN Neutral Deleterious
Q01718 ACTHR_HUMAN Deleterious Deleterious
P29400 CO4A5_HUMAN Deleterious Deleterious
P49768 PSN1_HUMAN Deleterious Deleterious
Q6V9R5 ZN562_HUMAN Neutral Neutral
P02461 CO3A1_HUMAN Deleterious Deleterious
Q13183 S13A2_HUMAN Neutral Neutral
P10244 MYBB_HUMAN Neutral Neutral
Q9Y2L5 TRS85_HUMAN Neutral Neutral
P49221 TGM4_HUMAN Neutral Neutral
P00740 FA9_HUMAN Deleterious Deleterious
P00439 PH4H_HUMAN Deleterious Deleterious
Q8N612 F16A2_HUMAN Neutral Neutral
P07225 PROS_HUMAN Deleterious Deleterious
P03886 NU1M_HUMAN Deleterious Deleterious
Q8N5U1 M4A15_HUMAN Neutral Neutral
P06865 HEXA_HUMAN Deleterious Deleterious
Q8WZ42 TITIN_HUMAN Neutral Deleterious
Q8IWN7 RP1L1_HUMAN Neutral Neutral
Q13315 ATM_HUMAN Deleterious Deleterious
Q96KK4 O10C1_HUMAN Neutral Neutral
P98161 PKD1_HUMAN Deleterious Neutral
Q7Z4N2 TRPM1_HUMAN Neutral Neutral
P29400 CO4A5_HUMAN Deleterious Deleterious
P00451 FA8_HUMAN Deleterious Deleterious
Q86XA0 CQ095_HUMAN Neutral Neutral
P14679 TYRO_HUMAN Deleterious Deleterious
O75251 NDUS7_HUMAN Neutral Deleterious
P60484 PTEN_HUMAN Deleterious Deleterious
Q02388 CO7A1_HUMAN Deleterious Deleterious
P01920 HB21_HUMAN Neutral Neutral
P02708 ACHA_HUMAN Deleterious Deleterious
O15118 NPC1_HUMAN Deleterious Deleterious
P11532 DMD_HUMAN Neutral Deleterious
O75882 ATRN_HUMAN Neutral Neutral
O60343 TBCD4_HUMAN Neutral Neutral
Q16635 TAZ_HUMAN Neutral Deleterious
P27037 AVR2A_HUMAN 0.5 Neutral
P49747 COMP_HUMAN Deleterious Deleterious
O15360 FANCA_HUMAN Deleterious Deleterious
Q5VYJ5 CJ112_HUMAN Neutral Neutral
P60014 KR10A_HUMAN Neutral Neutral
P78363 ABCA4_HUMAN Deleterious Deleterious
P51787 KCNQ1_HUMAN Deleterious Deleterious
P04637 P53_HUMAN Deleterious Deleterious
P15918 RAG1_HUMAN Deleterious Deleterious
Q13464 ROCK1_HUMAN Neutral Neutral
Q6IF82 O4A47_HUMAN Neutral Neutral
P00451 FA8_HUMAN Deleterious Neutral
Q14126 DSG2_HUMAN Neutral Neutral
Q14749 GNMT_HUMAN Deleterious Deleterious
Q9UGU0 TCF20_HUMAN Neutral Neutral
Q6ZMY3 SPOC1_HUMAN Neutral Neutral
Q9NTK1 DEPP_HUMAN Neutral Neutral
P16144 ITB4_HUMAN Deleterious Deleterious
O60832 DKC1_HUMAN Deleterious Deleterious
Q06187 BTK_HUMAN Deleterious Deleterious
P51688 SPHM_HUMAN Deleterious Deleterious
Q9H0W5 CCDC8_HUMAN Neutral Neutral
Q8WZ64 ARAP2_HUMAN Neutral Neutral
P04054 PA21B_HUMAN Neutral Neutral
Q13428 TCOF_HUMAN Neutral Neutral
O43719 HTSF1_HUMAN Neutral Neutral
Q9H8L6 MMRN2_HUMAN Neutral Neutral
P33992 MCM5_HUMAN Neutral Neutral
Q5H9L4 TAF7L_HUMAN Neutral Neutral
P51690 ARSE_HUMAN Deleterious Deleterious
P10828 THB_HUMAN Deleterious Deleterious
Q9P2B2 FPRP_HUMAN Neutral Neutral
P35670 ATP7B_HUMAN Deleterious Deleterious
Q8WZ42 TITIN_HUMAN Neutral Neutral
O95944 NCTR2_HUMAN Neutral Neutral
P35498 SCN1A_HUMAN Deleterious Deleterious
Q99518 FMO2_HUMAN Neutral Neutral
Q96P20 NALP3_HUMAN Deleterious Deleterious
P12259 FA5_HUMAN Neutral Neutral
Q8NAX2 CA172_HUMAN Neutral Neutral
P15502 ELN_HUMAN Neutral Neutral
Q16281 CNGA3_HUMAN Deleterious Deleterious
P05106 ITB3_HUMAN Deleterious Deleterious
O15488 GLYG2_HUMAN Neutral Neutral
Q9Y5I7 CLD16_HUMAN Deleterious Deleterious
Q5THJ4 VP13D_HUMAN Neutral Neutral
Q8WZ42 TITIN_HUMAN Neutral Neutral
P00156 CYB_HUMAN Neutral Neutral
Q96JA1 LRIG1_HUMAN Neutral Neutral
P08034 CXB1_HUMAN Deleterious Deleterious
P12109 CO6A1_HUMAN Deleterious Deleterious
P83111 LACTB_HUMAN Neutral Neutral
Q9UK61 CC063_HUMAN Neutral Neutral
Q8IYA6 CKP2L_HUMAN Neutral Neutral
Q13315 ATM_HUMAN Deleterious Deleterious
O15537 XLRS1_HUMAN Deleterious Deleterious
P48382 RFX5_HUMAN Neutral Neutral
Q8NCE0 SEN2_HUMAN Neutral Neutral
P06280 AGAL_HUMAN Deleterious Deleterious
P13765 2B31_HUMAN Neutral Neutral
Q15661 TRYB1_HUMAN Neutral Neutral
Q9BSF8 BTBDA_HUMAN Neutral Neutral
P01233 CGHB_HUMAN Neutral Neutral
P30566 PUR8_HUMAN Deleterious Deleterious
P00480 OTC_HUMAN Deleterious Deleterious
Q9UBC3 DNM3B_HUMAN Deleterious Deleterious
P06858 LIPL_HUMAN Deleterious Neutral
P30518 V2R_HUMAN Deleterious Deleterious
Q7L8W6 ATBD4_HUMAN Neutral Neutral
Q6IF82 O4A47_HUMAN Neutral Neutral
Q8TD07 N2DL4_HUMAN Neutral Neutral
P60409 KR107_HUMAN Neutral Neutral
P40692 MLH1_HUMAN Deleterious Neutral
P98161 PKD1_HUMAN Deleterious Deleterious
P08397 HEM3_HUMAN Deleterious Deleterious
Q16594 TAF9_HUMAN Neutral Neutral
P14060 3BHS1_HUMAN Neutral Neutral
P55283 CADH4_HUMAN Neutral Neutral
Q9NY33 DPP3_HUMAN Neutral Neutral
P19878 NCF2_HUMAN Neutral Deleterious
P49419 AL7A1_HUMAN Neutral Deleterious
Q14031 CO4A6_HUMAN Neutral Neutral
Q5VZ19 TDR10_HUMAN Neutral Neutral
Q9BX63 FANCJ_HUMAN Neutral Neutral
Q9BVS4 RIOK2_HUMAN Neutral Neutral
P55771 PAX9_HUMAN Deleterious Neutral
Q13148 TADBP_HUMAN Deleterious Neutral
O76090 BEST1_HUMAN Deleterious Deleterious
P13569 CFTR_HUMAN Deleterious Deleterious
Q9NP99 TREM1_HUMAN Neutral Neutral
P19099 C11B2_HUMAN Neutral Deleterious
P55265 DSRAD_HUMAN Deleterious Neutral
P29400 CO4A5_HUMAN Deleterious Deleterious
P04637 P53_HUMAN Deleterious Deleterious
P15289 ARSA_HUMAN Deleterious Deleterious
P54756 EPHA5_HUMAN Neutral Neutral
P35372 OPRM_HUMAN Neutral Neutral
P13942 COBA2_HUMAN Neutral Neutral
P05129 KPCG_HUMAN Neutral Deleterious
Q8NGV5 O13D1_HUMAN Neutral Neutral
P17023 ZNF19_HUMAN Neutral Neutral
Q96M29 TEKT5_HUMAN Neutral Neutral
O60880 SH21A_HUMAN Deleterious Deleterious
P10643 CO7_HUMAN Neutral Deleterious
Q8NI36 WDR36_HUMAN Deleterious Deleterious
P35527 K1C9_HUMAN Deleterious Deleterious
P02766 TTHY_HUMAN Deleterious Deleterious
O95678 K2C75_HUMAN Neutral Neutral
Q8WU20 FRS2_HUMAN Neutral Neutral
Q14145 KEAP1_HUMAN Deleterious Deleterious
P07949 RET_HUMAN Deleterious Deleterious
O76024 WFS1_HUMAN Deleterious Deleterious
P29400 CO4A5_HUMAN 0.5 Deleterious
Q8IUX7 AEBP1_HUMAN Neutral Neutral
P03952 KLKB1_HUMAN Neutral Neutral
A0PJW8 DAPL1_HUMAN Neutral Neutral
P40337 VHL_HUMAN Deleterious Deleterious
P54802 ANAG_HUMAN Deleterious Deleterious
Q02846 GUC2D_HUMAN Deleterious Neutral
P46019 KPB2_HUMAN Deleterious Deleterious
P04114 APOB_HUMAN Neutral Neutral
Q9Y5E5 PCDB4_HUMAN Neutral Neutral
P00740 FA9_HUMAN Deleterious Deleterious
P11717 MPRI_HUMAN Neutral Neutral
Q9UHC1 MLH3_HUMAN Neutral Neutral
P23471 PTPRZ_HUMAN Neutral Neutral
Q8TEM1 PO210_HUMAN Neutral Neutral
O95278 EPM2A_HUMAN Deleterious Deleterious
P54803 GALC_HUMAN Deleterious Deleterious
Q9BT22 ALG1_HUMAN Neutral Neutral
P49815 TSC2_HUMAN Deleterious Deleterious
P04180 LCAT_HUMAN Deleterious Deleterious
O60880 SH21A_HUMAN Deleterious Deleterious
P50747 BPL1_HUMAN Deleterious Deleterious
P02730 B3AT_HUMAN Deleterious Deleterious
P12883 MYH7_HUMAN Deleterious Deleterious
Q8N693 ESX1_HUMAN Neutral Neutral
P16189 1A31_HUMAN Neutral Neutral
Q7Z5L2 GIDRP_HUMAN Neutral Neutral
P43246 MSH2_HUMAN Deleterious Deleterious
P04229 2B11_HUMAN Neutral Neutral
Q53GI3 ZN394_HUMAN Neutral Neutral
Q8TAM1 BBS10_HUMAN Deleterious Deleterious
Q14654 IRK11_HUMAN Deleterious Deleterious
P08034 CXB1_HUMAN Deleterious Deleterious
O43526 KCNQ2_HUMAN Deleterious Deleterious
Q03519 TAP2_HUMAN Neutral Neutral
Q9UJ71 CLC4K_HUMAN Neutral Neutral
Q14896 MYPC3_HUMAN Deleterious Deleterious
P04155 TFF1_HUMAN Deleterious Deleterious
Q04656 ATP7A_HUMAN Deleterious Deleterious
Q03518 TAP1_HUMAN Neutral Deleterious
P28325 CYTD_HUMAN Neutral Neutral
O96007 MOC2B_HUMAN Neutral Neutral
Q7Z2Y5 NRK_HUMAN Neutral Neutral
Q99972 MYOC_HUMAN Deleterious Deleterious
P03897 NU3M_HUMAN Deleterious Neutral
P10275 ANDR_HUMAN Deleterious Deleterious
P78504 JAG1_HUMAN Deleterious Deleterious
O75129 ASTN2_HUMAN Neutral Neutral
Q9H2F3 3BHS7_HUMAN Neutral Deleterious
O75325 LRRN2_HUMAN Neutral Neutral
P10767 FGF6_HUMAN Neutral Neutral
Q00526 CDK3_HUMAN Neutral Neutral
P35557 HXK4_HUMAN Deleterious Deleterious
P08514 ITA2B_HUMAN Deleterious Deleterious
P15144 AMPN_HUMAN Neutral Neutral
Q8NH49 OR4X1_HUMAN Neutral Neutral
Q93033 IGSF2_HUMAN Neutral Neutral
Q06265 EXOS9_HUMAN Neutral Neutral
Q10588 BST1_HUMAN Neutral Neutral
Q9UNZ5 L10K_HUMAN Neutral Neutral
Q58G82 SY14L_HUMAN Neutral Neutral
P45381 ACY2_HUMAN Deleterious Deleterious
P55017 S12A3_HUMAN Deleterious Neutral
Q8NGZ5 OR2G2_HUMAN Neutral Neutral
Q9Y345 SC6A5_HUMAN Neutral Deleterious
P09601 HMOX1_HUMAN Neutral Neutral
Q9H9J2 RM44_HUMAN Neutral Neutral
Q9H1I8 ASCC2_HUMAN Neutral Neutral
Q9Y4B4 ARIP4_HUMAN Neutral Neutral
Q9Y6D9 MD1L1_HUMAN Deleterious Neutral
P35670 ATP7B_HUMAN Deleterious Deleterious
P00439 PH4H_HUMAN Deleterious Deleterious
P21817 RYR1_HUMAN Deleterious Deleterious
Q9P2D8 UNC79_HUMAN Neutral Neutral
P08034 CXB1_HUMAN Deleterious Deleterious
Q76LX8 ATS13_HUMAN Deleterious Deleterious
Q96F05 CK024_HUMAN Neutral Neutral
P24723 KPCL_HUMAN Neutral Neutral
O95460 MATN4_HUMAN Neutral Neutral
P14679 TYRO_HUMAN Deleterious Deleterious
P46695 IEX1_HUMAN Neutral Neutral
P33897 ABCD1_HUMAN Deleterious Deleterious
Q96RL7 VP13A_HUMAN Deleterious Neutral
Q4ZHG4 FNDC1_HUMAN Neutral Neutral
Q8N5V2 NGEF_HUMAN Neutral Neutral
Q99972 MYOC_HUMAN Deleterious Deleterious
Q86YC2 PALB2_HUMAN Neutral Neutral
P49815 TSC2_HUMAN Deleterious Deleterious
Q03518 TAP1_HUMAN Neutral Neutral
P12883 MYH7_HUMAN Deleterious Deleterious
Q92834 RPGR_HUMAN Deleterious Deleterious
Q92947 GCDH_HUMAN Deleterious Deleterious
Q86YV6 MYLK4_HUMAN Neutral Neutral
O95409 ZIC2_HUMAN Deleterious Deleterious
Q9UGJ0 AAKG2_HUMAN Deleterious Deleterious
Q9H2U9 ADAM7_HUMAN Neutral Neutral
P98172 EFNB1_HUMAN Deleterious Deleterious
Q86UY8 NT5D3_HUMAN Neutral Neutral
Q9HBG4 VPP4_HUMAN Neutral Deleterious
P08567 PLEK_HUMAN Neutral Neutral
P40692 MLH1_HUMAN Deleterious Neutral
P20807 CAN3_HUMAN Deleterious Deleterious
P78324 SHPS1_HUMAN Neutral Neutral
P35556 FBN2_HUMAN Deleterious Deleterious
P23508 CRCM_HUMAN Neutral Deleterious
O15537 XLRS1_HUMAN Deleterious Deleterious
Q9NYW5 TA2R4_HUMAN Neutral Neutral
Q8WYJ6 SEPT1_HUMAN Neutral Neutral
P30495 1B56_HUMAN Neutral Neutral
P10275 ANDR_HUMAN Deleterious Deleterious
Q13950 RUNX2_HUMAN Deleterious Deleterious
P51688 SPHM_HUMAN Deleterious Deleterious
Q99972 MYOC_HUMAN Deleterious Neutral
O75161 NPHP4_HUMAN Deleterious Deleterious
P42772 CDN2B_HUMAN Deleterious Deleterious
Q9UHD2 TBK1_HUMAN Neutral Neutral
P42898 MTHR_HUMAN Deleterious Deleterious
P78380 OLR1_HUMAN Neutral Neutral
Q9HBI1 PARVB_HUMAN Neutral Neutral
Q92574 TSC1_HUMAN Deleterious Deleterious
Q8WTU0 DDI1_HUMAN Neutral Neutral
P55017 S12A3_HUMAN Deleterious Deleterious
O95873 CF047_HUMAN Neutral Neutral
P32519 ELF1_HUMAN Neutral Neutral
P08922 ROS_HUMAN Neutral Neutral
P62241 RS8_HUMAN Neutral Neutral
O75445 USH2A_HUMAN Deleterious Deleterious
O60260 PRKN2_HUMAN Deleterious Deleterious
Q8TD91 MAGC3_HUMAN Neutral Neutral
Q8NGQ5 OR9Q1_HUMAN Neutral Neutral
P00451 FA8_HUMAN Deleterious Deleterious
Q8N807 PDILT_HUMAN Neutral Neutral
Q53GD3 CTL4_HUMAN Neutral Neutral
P35498 SCN1A_HUMAN Deleterious Deleterious
P43246 MSH2_HUMAN Deleterious Deleterious
P51841 GUC2F_HUMAN Neutral Neutral
P51787 KCNQ1_HUMAN Deleterious Deleterious
P30530 UFO_HUMAN Neutral Neutral
P40189 IL6RB_HUMAN Neutral Neutral
Q5VT66 MOSC1_HUMAN Neutral Neutral
Q96PQ1 SIG12_HUMAN Neutral Neutral
P49747 COMP_HUMAN Deleterious Deleterious
Q8WZ42 TITIN_HUMAN Neutral Neutral
Q9UQP3 TENN_HUMAN Neutral Neutral
P51801 CLCKB_HUMAN Neutral Neutral
Q9BVJ7 DUS23_HUMAN Neutral Neutral
P78410 BT3A2_HUMAN Neutral Neutral
Q13315 ATM_HUMAN 0.5 Neutral
O95980 RECK_HUMAN Neutral Neutral
Q6ZV29 PLPL7_HUMAN Neutral Neutral
P07949 RET_HUMAN Deleterious Deleterious
Q99570 PI3R4_HUMAN Neutral Neutral
P01133 EGF_HUMAN Neutral Neutral
O15118 NPC1_HUMAN Deleterious Deleterious
Q96S37 S22AC_HUMAN Neutral Deleterious
Q9HC52 CBX8_HUMAN Neutral Neutral
P16473 TSHR_HUMAN Deleterious Deleterious
Q00604 NDP_HUMAN Deleterious Deleterious
O95255 MRP6_HUMAN Deleterious Deleterious
Q9NP71 WBS14_HUMAN Neutral Neutral
P53350 PLK1_HUMAN Neutral Neutral
P16615 AT2A2_HUMAN Deleterious Deleterious
Q99714 HCD2_HUMAN Neutral Deleterious
Q8IV20 CM031_HUMAN Neutral Neutral
Q99835 SMO_HUMAN Deleterious Neutral
P04179 SODM_HUMAN Neutral Neutral
P98161 PKD1_HUMAN Neutral Deleterious
P08397 HEM3_HUMAN Deleterious Deleterious
P01266 THYG_HUMAN Neutral Neutral
P38646 GRP75_HUMAN Neutral Neutral
P35498 SCN1A_HUMAN Deleterious Deleterious
O43272 PROD_HUMAN Neutral Neutral
P58335 ANTR2_HUMAN Deleterious Deleterious
P02649 APOE_HUMAN Deleterious Deleterious
P35499 SCN4A_HUMAN Deleterious Deleterious
P35556 FBN2_HUMAN Deleterious Neutral
A1KZ92 PXDNL_HUMAN Neutral Neutral
P13569 CFTR_HUMAN Deleterious Deleterious
Q6P1A2 MBOA5_HUMAN Neutral Neutral
O75923 DYSF_HUMAN Deleterious Deleterious
Q9Y5E7 PCDB2_HUMAN Neutral Neutral
Q8IXJ9 ASXL1_HUMAN Neutral Neutral
P35555 FBN1_HUMAN Deleterious Deleterious
P11310 ACADM_HUMAN Deleterious Deleterious
P16157 ANK1_HUMAN Neutral Deleterious
O60663 LMX1B_HUMAN Deleterious Deleterious
Q8IYQ7 THNS1_HUMAN Neutral Neutral
O43602 DCX_HUMAN Deleterious Deleterious
P98172 EFNB1_HUMAN Deleterious Deleterious
P02766 TTHY_HUMAN Deleterious Neutral
Q13277 STX3_HUMAN Neutral Neutral
P35555 FBN1_HUMAN Deleterious Deleterious
Q8N307 MUC20_HUMAN Neutral Neutral
P01889 1B07_HUMAN Neutral Neutral
Q14692 BMS1_HUMAN Neutral Neutral
Q14896 MYPC3_HUMAN Deleterious Deleterious
P61764 STXB1_HUMAN Deleterious Deleterious
P08603 CFAH_HUMAN Deleterious Deleterious
O15537 XLRS1_HUMAN Deleterious Deleterious
P22304 IDS_HUMAN Deleterious Deleterious
O60671 RAD1_HUMAN Neutral Neutral
P08581 MET_HUMAN Deleterious Deleterious
P05549 AP2A_HUMAN Deleterious Deleterious
Q6IA86 ELP2_HUMAN Neutral Neutral
Q06187 BTK_HUMAN Deleterious Deleterious
Q71U36 TBA1A_HUMAN Deleterious Deleterious
P21359 NF1_HUMAN Neutral Deleterious
Q9Y3I0 CV028_HUMAN Neutral Neutral
Q04609 FOLH1_HUMAN Neutral Neutral
Q9BXT8 RNF17_HUMAN Neutral Neutral
Q8NEP4 CQ047_HUMAN Neutral Neutral
P37023 ACVL1_HUMAN Deleterious Deleterious
P61764 STXB1_HUMAN Deleterious Deleterious
Q92820 GGH_HUMAN Neutral Neutral
Q9UHD8 SEPT9_HUMAN Deleterious Neutral
Q6XXX2 CU024_HUMAN Neutral Neutral
P43632 KI2S4_HUMAN Neutral Neutral
P07225 PROS_HUMAN Deleterious Deleterious
P45381 ACY2_HUMAN Deleterious Deleterious
Q9Y623 MYH4_HUMAN Neutral Neutral
P00492 HPRT_HUMAN Deleterious Deleterious
Q7RTU9 STRC_HUMAN Neutral Neutral
P08237 K6PF_HUMAN Deleterious Deleterious
Q16678 CP1B1_HUMAN Neutral Deleterious
Q9Y4D7 PLXD1_HUMAN Neutral Neutral
Q9Y623 MYH4_HUMAN Neutral Neutral
Q9H788 SH24A_HUMAN Neutral Neutral
Q96C45 ULK4_HUMAN Neutral Neutral
Q9UH99 UN84B_HUMAN Neutral Neutral
P36894 BMR1A_HUMAN Deleterious Deleterious
P00390 GSHR_HUMAN Neutral Neutral
P00451 FA8_HUMAN Deleterious Deleterious
Q86V48 LUZP1_HUMAN Neutral Neutral
Q8IWN7 RP1L1_HUMAN Neutral Neutral
P18084 ITB5_HUMAN Neutral Neutral
Q93063 EXT2_HUMAN Deleterious Neutral
P35555 FBN1_HUMAN Deleterious Deleterious
Q59H18 TNI3K_HUMAN Neutral Neutral
Q9HBL6 LRTM1_HUMAN Neutral Neutral
P00439 PH4H_HUMAN Deleterious Deleterious
P30512 1A29_HUMAN Neutral Neutral
P10275 ANDR_HUMAN Deleterious Deleterious
P49747 COMP_HUMAN Deleterious Deleterious
P27986 P85A_HUMAN Neutral Neutral
Q9H115 SNAB_HUMAN Neutral Neutral
Q92772 CDKL2_HUMAN Neutral Neutral
P03950 ANGI_HUMAN Deleterious Deleterious
A6NLJ0 NLF2_HUMAN Neutral Neutral
P41231 P2RY2_HUMAN Neutral Neutral
Q99972 MYOC_HUMAN Deleterious Deleterious
O75398 DEAF1_HUMAN Deleterious Deleterious
P51787 KCNQ1_HUMAN Deleterious Deleterious
P19438 TNR1A_HUMAN Deleterious Deleterious
Q13873 BMPR2_HUMAN Deleterious Deleterious
O95342 ABCBB_HUMAN Deleterious Deleterious
P02545 LMNA_HUMAN Deleterious Deleterious
Q96RS0 TGS1_HUMAN Neutral Neutral
P18074 ERCC2_HUMAN Deleterious Deleterious
Q9GZX3 CHST6_HUMAN Deleterious Deleterious
Q0ZLH3 PJVK_HUMAN Deleterious Deleterious
O96017 CHK2_HUMAN Deleterious Deleterious
Q4U2R6 RM51_HUMAN Neutral Neutral
P54760 EPHB4_HUMAN Neutral Neutral
Q6IF99 O10K2_HUMAN Neutral Neutral
P78504 JAG1_HUMAN Deleterious Deleterious
O94768 ST17B_HUMAN Neutral Neutral
P08519 APOA_HUMAN Neutral Neutral
Q9TNN7 1C05_HUMAN Neutral Neutral
Q9P2K8 E2AK4_HUMAN Neutral Neutral
P10253 LYAG_HUMAN Deleterious Deleterious
P35499 SCN4A_HUMAN Deleterious Deleterious
Q8TB45 DEPD6_HUMAN Neutral Neutral
Q9HD33 RM47_HUMAN Neutral Neutral
O75197 LRP5_HUMAN Deleterious Neutral
P52738 ZN140_HUMAN Neutral Neutral
P98161 PKD1_HUMAN Deleterious Deleterious
P00451 FA8_HUMAN Deleterious Deleterious
Q14524 SCN5A_HUMAN Deleterious Deleterious
P30613 KPYR_HUMAN Deleterious Deleterious
P57082 TBX4_HUMAN Neutral Neutral
P05062 ALDOB_HUMAN Deleterious Deleterious
O00623 PEX12_HUMAN Neutral Neutral
Q0ZGT2 NEXN_HUMAN Neutral Neutral
P16278 BGAL_HUMAN Deleterious Deleterious
O95450 ATS2_HUMAN Neutral Neutral
P49815 TSC2_HUMAN Deleterious Deleterious
O00175 CCL24_HUMAN Neutral Neutral
Q8NGK0 O51G2_HUMAN Neutral Neutral
O43520 AT8B1_HUMAN Deleterious Deleterious
P35913 PDE6B_HUMAN Deleterious Deleterious
P35555 FBN1_HUMAN Deleterious Deleterious
O15553 MEFV_HUMAN Deleterious Deleterious
P21802 FGFR2_HUMAN Deleterious Deleterious
P51810 GP143_HUMAN Deleterious Deleterious
P04275 VWF_HUMAN Deleterious Deleterious
Q9BVS4 RIOK2_HUMAN Neutral Neutral
Q14524 SCN5A_HUMAN Deleterious Deleterious
P41240 CSK_HUMAN Neutral Neutral
P01008 ANT3_HUMAN Deleterious Deleterious
P51587 BRCA2_HUMAN Deleterious Deleterious
Q08431 MFGM_HUMAN Neutral Neutral
Q96L96 ALPK3_HUMAN Neutral Neutral
P08842 STS_HUMAN Deleterious Deleterious
P08397 HEM3_HUMAN Deleterious Deleterious
Q02809 PLOD1_HUMAN Neutral Deleterious
Q96RC9 OR8B4_HUMAN Neutral Neutral
Q02388 CO7A1_HUMAN Deleterious Deleterious
Q9GZU1 MCLN1_HUMAN Deleterious Deleterious
P37288 V1AR_HUMAN Neutral Neutral
Q86UK0 ABCAC_HUMAN Neutral Neutral
P07099 HYEP_HUMAN Neutral Neutral
P08237 K6PF_HUMAN Deleterious Deleterious
P49326 FMO5_HUMAN Neutral Neutral
Q14162 SREC_HUMAN Neutral Neutral
P04839 CY24B_HUMAN Deleterious Deleterious
P35575 G6PC_HUMAN Deleterious Deleterious
Q6QNY1 BL1S2_HUMAN Neutral Neutral
P24557 THAS_HUMAN Neutral Neutral
O75351 VPS4B_HUMAN Neutral Neutral
Q8WXS3 BAALC_HUMAN Neutral Neutral
P04090 REL2_HUMAN Neutral Neutral
P59533 T2R38_HUMAN Neutral Neutral
Q8NGB6 OR4M2_HUMAN Neutral Neutral
P05231 IL6_HUMAN Neutral Neutral
P40763 STAT3_HUMAN Deleterious Deleterious
Q5T2Q4 CCYL2_HUMAN Neutral Neutral
P21817 RYR1_HUMAN Deleterious Deleterious
Q8NG99 OR7G2_HUMAN Neutral Neutral
Q8N344 MIER2_HUMAN Neutral Neutral
Q16394 EXT1_HUMAN Deleterious Deleterious
O75828 CBR3_HUMAN Neutral Neutral
P04637 P53_HUMAN Deleterious Deleterious
P29033 CXB2_HUMAN Deleterious Neutral
Q8WWF3 CG045_HUMAN Neutral Neutral
P21817 RYR1_HUMAN Deleterious Deleterious
Q6ZRM9 YG024_HUMAN Neutral Neutral
Q8IXL6 DMP4_HUMAN Deleterious Deleterious
P17612 KAPCA_HUMAN Neutral Neutral
Q9NRR2 TRYG1_HUMAN Neutral Neutral
P05067 A4_HUMAN Deleterious Deleterious
P13569 CFTR_HUMAN Deleterious Deleterious
P06280 AGAL_HUMAN Deleterious Deleterious
P00480 OTC_HUMAN Deleterious Deleterious
P04049 RAF1_HUMAN Deleterious Deleterious
O15118 NPC1_HUMAN Deleterious Deleterious
Q8NGF6 O10W1_HUMAN Neutral Neutral
P17661 DESM_HUMAN Deleterious Deleterious
O60931 CTNS_HUMAN Deleterious Deleterious
Q9UM47 NOTC3_HUMAN Deleterious Deleterious
O14594 NCAN_HUMAN Neutral Neutral
P23942 PRPH2_HUMAN Deleterious Deleterious
P31751 AKT2_HUMAN Neutral Neutral
Q13950 RUNX2_HUMAN Deleterious Deleterious
Q13477 MADCA_HUMAN Neutral Neutral
P12883 MYH7_HUMAN Deleterious Deleterious
O43290 SNUT1_HUMAN Neutral Neutral
P78504 JAG1_HUMAN Deleterious Deleterious
P14679 TYRO_HUMAN Deleterious Deleterious
P08779 K1C16_HUMAN Deleterious Deleterious
P56539 CAV3_HUMAN Deleterious Deleterious
P04003 C4BPA_HUMAN Neutral Neutral
P08034 CXB1_HUMAN Deleterious Deleterious
O95255 MRP6_HUMAN Deleterious Deleterious
P05155 IC1_HUMAN Deleterious Neutral
P35670 ATP7B_HUMAN Deleterious Deleterious
P01112 RASH_HUMAN Deleterious Deleterious
P06213 INSR_HUMAN Deleterious Deleterious
P34059 GALNS_HUMAN Deleterious Deleterious
Q9NYH9 UTP6_HUMAN Neutral Neutral
P23786 CPT2_HUMAN Deleterious Deleterious
P30518 V2R_HUMAN Deleterious Neutral
Q92802 N42L2_HUMAN Neutral Neutral
Q969H0 FBXW7_HUMAN Neutral Neutral
Q9H251 CAD23_HUMAN Deleterious Neutral
Q8WZA1 PMGT1_HUMAN Deleterious Neutral
P98194 AT2C1_HUMAN Deleterious Deleterious
P22304 IDS_HUMAN Deleterious Deleterious
P08631 HCK_HUMAN Neutral Neutral
Q8N3L3 TXLNB_HUMAN Neutral Neutral
Q9BSK1 ZN577_HUMAN Neutral Neutral
Q9H009 NACA2_HUMAN Neutral Neutral
Q9HBG4 VPP4_HUMAN Deleterious Deleterious
P00451 FA8_HUMAN Deleterious Deleterious
Q96RD9 FCRL5_HUMAN Neutral Neutral
O75116 ROCK2_HUMAN Neutral Neutral
Q6ZMT9 YD026_HUMAN Neutral Neutral
Q9Y223 GLCNE_HUMAN Deleterious Deleterious
Q9BYJ1 LOXE3_HUMAN Neutral Deleterious
Q96FX7 TRM61_HUMAN Neutral Neutral
Q8IUN9 CLC10_HUMAN Neutral Neutral
P19544 WT1_HUMAN Deleterious Deleterious
Q9BQL6 FERM1_HUMAN Neutral Neutral
Q8NFQ6 BPIL2_HUMAN Neutral Neutral
P10275 ANDR_HUMAN Deleterious Deleterious
Q96NL0 RUN3B_HUMAN Neutral Neutral
Q9HD43 PTPRH_HUMAN Neutral Neutral
Q99972 MYOC_HUMAN Deleterious Deleterious
Q9H1E5 TMX4_HUMAN Neutral Neutral
Q8NGW6 OR6K6_HUMAN Neutral Neutral
O95180 CAC1H_HUMAN Deleterious Deleterious
Q13087 PDIA2_HUMAN Neutral Neutral
P28340 DPOD1_HUMAN Neutral Neutral
O00754 MA2B1_HUMAN Deleterious Deleterious
Q99250 SCN2A_HUMAN Deleterious Deleterious
Q8WYQ5 DGCR8_HUMAN Neutral Neutral
Q7Z3Y8 K1C27_HUMAN Neutral Neutral
P30793 GCH1_HUMAN Deleterious Deleterious
P29033 CXB2_HUMAN Deleterious Deleterious
P03923 NU6M_HUMAN Deleterious Deleterious
Q29980 1B15_HUMAN Neutral Neutral
Q5S007 LRRK2_HUMAN Deleterious Deleterious
Q9Y257 KCNK6_HUMAN Neutral Neutral
Q9Y5I7 CLD16_HUMAN Deleterious Deleterious
Q9H2G2 SLK_HUMAN Neutral Neutral
Q496J9 SV2C_HUMAN Neutral Neutral
Q9H251 CAD23_HUMAN Deleterious Deleterious
P42771 CD2A1_HUMAN Deleterious Deleterious
Q16518 RPE65_HUMAN Deleterious Deleterious
Q8N1V2 WDR16_HUMAN Neutral Neutral
Q8NBK3 SUMF1_HUMAN Deleterious Deleterious
P20807 CAN3_HUMAN Deleterious Deleterious
Q9UHG3 PCYOX_HUMAN Neutral Neutral
P11511 CP19A_HUMAN Deleterious Neutral
P98160 PGBM_HUMAN Neutral Neutral
P34059 GALNS_HUMAN Deleterious Deleterious
Q9Y6J0 CABIN_HUMAN Neutral Neutral
Q5JVL4 EFHC1_HUMAN Neutral Deleterious
Q75N90 FBN3_HUMAN Neutral Neutral
P10828 THB_HUMAN Deleterious Deleterious
P50336 PPOX_HUMAN Neutral Deleterious
Q9P1Z9 K1529_HUMAN Neutral Neutral
Q03468 ERCC6_HUMAN Neutral Neutral
P09493 TPM1_HUMAN Deleterious Deleterious
P10275 ANDR_HUMAN Deleterious Deleterious
O15118 NPC1_HUMAN Deleterious Deleterious
Q96C45 ULK4_HUMAN Neutral Neutral
P10645 CMGA_HUMAN Neutral Neutral
P14138 EDN3_HUMAN Deleterious Deleterious
P08235 MCR_HUMAN Deleterious Deleterious
Q14524 SCN5A_HUMAN Deleterious Deleterious
Q92889 XPF_HUMAN Neutral Neutral
P45984 MK09_HUMAN Neutral Neutral
Q7Z4H9 SIPAR_HUMAN Neutral Neutral
P51587 BRCA2_HUMAN Deleterious Deleterious
Q9NP59 S40A1_HUMAN Neutral Deleterious
P08100 OPSD_HUMAN Deleterious Deleterious
Q8NGL9 OR4CG_HUMAN Neutral Neutral
P04062 GLCM_HUMAN Deleterious Deleterious
P0C7X5 ZN806_HUMAN Neutral Neutral
P00441 SODC_HUMAN Deleterious Deleterious
A6NE01 F186A_HUMAN Neutral Neutral
P35670 ATP7B_HUMAN Deleterious Deleterious
Q9ULV8 CBLC_HUMAN Neutral Neutral
Q15831 STK11_HUMAN Deleterious Deleterious
Q9BQG0 MBB1A_HUMAN Neutral Neutral
O14773 TPP1_HUMAN Deleterious Deleterious
P32929 CGL_HUMAN Neutral Neutral
P28065 PSB9_HUMAN Neutral Neutral
P13236 CCL4_HUMAN Neutral Neutral
Q9UJA9 ENPP5_HUMAN Neutral Neutral
Q16518 RPE65_HUMAN Deleterious Deleterious
P35475 IDUA_HUMAN Deleterious Neutral
O43602 DCX_HUMAN Deleterious Deleterious
P98172 EFNB1_HUMAN Deleterious Deleterious
A8K7I4 CLCA1_HUMAN Neutral Neutral
Q9BXA7 TSSK1_HUMAN Neutral Neutral
P50502 F10A1_HUMAN Neutral Neutral
Q9Y6X8 ZHX2_HUMAN Neutral Neutral
Q8TDW7 FAT3_HUMAN Neutral Neutral
Q8N715 CA065_HUMAN Neutral Neutral
O75791 GRAP2_HUMAN Neutral Neutral
P08397 HEM3_HUMAN Deleterious Deleterious
P38398 BRCA1_HUMAN Neutral Neutral
P50053 KHK_HUMAN Neutral Neutral
Q15025 TNIP1_HUMAN Neutral Neutral
Q9NS62 THSD1_HUMAN Neutral Neutral
A6NES4 YB046_HUMAN Neutral Neutral
P39059 COFA1_HUMAN Neutral Neutral
Q8IZT6 ASPM_HUMAN Neutral Neutral
P31512 FMO4_HUMAN Neutral Neutral
P40692 MLH1_HUMAN Deleterious Neutral
P52952 NKX25_HUMAN Deleterious Deleterious
P10746 HEM4_HUMAN Deleterious Deleterious
P30793 GCH1_HUMAN Deleterious Deleterious
Q3YBM2 T176B_HUMAN Neutral Neutral
P40337 VHL_HUMAN Deleterious Deleterious
O43505 B3GN1_HUMAN Neutral Neutral
P06731 CEAM5_HUMAN Neutral Neutral
O94952 FBX21_HUMAN Neutral Neutral
P78527 PRKDC_HUMAN Neutral Neutral
Q9UM01 YLAT1_HUMAN Deleterious Deleterious
P21817 RYR1_HUMAN Deleterious Deleterious
O95180 CAC1H_HUMAN Neutral Deleterious
Q8WXG9 GPR98_HUMAN Neutral Neutral
Q8IVF2 AHNK2_HUMAN Neutral Neutral
Q9Y215 COLQ_HUMAN Deleterious Deleterious
P10275 ANDR_HUMAN Deleterious Deleterious
O60312 AT10A_HUMAN Neutral Neutral
P25189 MYP0_HUMAN Deleterious Deleterious
P51589 CP2J2_HUMAN Neutral Neutral
Q99466 NOTC4_HUMAN Neutral Neutral
P04637 P53_HUMAN Deleterious Deleterious
Q8NA47 CCD63_HUMAN Neutral Neutral
P23760 PAX3_HUMAN Deleterious Deleterious
Q99698 LYST_HUMAN Neutral Neutral
Q96F81 DISP1_HUMAN Neutral Neutral
P00451 FA8_HUMAN Deleterious Deleterious
Q9GZV9 FGF23_HUMAN 0.5 Deleterious
P78385 KRT83_HUMAN Neutral Neutral
Q92834 RPGR_HUMAN Deleterious Deleterious
Q6UXP7 F151B_HUMAN Neutral Neutral
Q96DT5 DYH11_HUMAN Neutral Neutral
P98161 PKD1_HUMAN Deleterious Neutral
P04062 GLCM_HUMAN Deleterious Deleterious
P35555 FBN1_HUMAN Deleterious Deleterious
P16520 GBB3_HUMAN Neutral Neutral
Q99519 NEUR1_HUMAN Deleterious Deleterious
Q92736 RYR2_HUMAN Deleterious Deleterious
Q8NGJ1 OR4D6_HUMAN Neutral Neutral
P12883 MYH7_HUMAN Deleterious Deleterious
Q9H251 CAD23_HUMAN Deleterious Deleterious
Q8WTQ7 GRK7_HUMAN Neutral Neutral
Q96C86 DCPS_HUMAN Neutral Neutral
P02751 FINC_HUMAN Deleterious Deleterious
O75445 USH2A_HUMAN Neutral Deleterious
P22735 TGM1_HUMAN Deleterious Deleterious
P55084 ECHB_HUMAN Deleterious Deleterious
Q9Y6Z4 CF054_HUMAN Neutral Neutral
P05166 PCCB_HUMAN Deleterious Deleterious
Q494X3 ZN404_HUMAN Neutral Neutral
Q13188 STK3_HUMAN Neutral Neutral
Q9Y653 GPR56_HUMAN Neutral Neutral
P00451 FA8_HUMAN Deleterious Deleterious
P06213 INSR_HUMAN Deleterious Deleterious
P00367 DHE3_HUMAN Deleterious Deleterious
P28329 CLAT_HUMAN Deleterious Deleterious
Q13608 PEX6_HUMAN Deleterious Neutral
P60891 PRPS1_HUMAN Deleterious Deleterious
Q8NH87 OR9G1_HUMAN Neutral Neutral
P03951 FA11_HUMAN Deleterious Deleterious
Q9Y2H9 MAST1_HUMAN Neutral Neutral
Q04912 RON_HUMAN Neutral Neutral
Q9H267 VP33B_HUMAN Neutral Deleterious
Q96A29 FUCT1_HUMAN Neutral Deleterious
P00441 SODC_HUMAN Deleterious Deleterious
Q695T7 S6A19_HUMAN Deleterious Deleterious
Q9HC10 OTOF_HUMAN Deleterious Neutral
O75445 USH2A_HUMAN Deleterious Neutral
Q13315 ATM_HUMAN Deleterious Neutral
P55291 CAD15_HUMAN Deleterious Deleterious
P20930 FILA_HUMAN Neutral Neutral
O14764 GBRD_HUMAN Neutral Deleterious
Q9C035 TRIM5_HUMAN Neutral Neutral
P17405 ASM_HUMAN Deleterious Deleterious
P00748 FA12_HUMAN Deleterious Deleterious
P22735 TGM1_HUMAN Deleterious Deleterious
Q9UGP4 LIMD1_HUMAN Neutral Neutral
P29400 CO4A5_HUMAN Deleterious Deleterious
P78504 JAG1_HUMAN Deleterious Deleterious
P15313 VATB1_HUMAN Deleterious Deleterious
O75445 USH2A_HUMAN Deleterious Deleterious
P40692 MLH1_HUMAN Deleterious Deleterious
Q9P1U1 ARP3B_HUMAN Neutral Neutral
P32245 MC4R_HUMAN Neutral Neutral
Q9H5L6 THAP9_HUMAN Neutral Neutral
O14757 CHK1_HUMAN Neutral Neutral
P15289 ARSA_HUMAN Deleterious Deleterious
P01909 HA23_HUMAN Neutral Neutral
Q9UPR3 SMG5_HUMAN Neutral Neutral
P04637 P53_HUMAN Deleterious Deleterious
Q16281 CNGA3_HUMAN Deleterious Deleterious
P06280 AGAL_HUMAN Deleterious Deleterious
Q9H3L0 MMAD_HUMAN Neutral Deleterious
P08034 CXB1_HUMAN Deleterious Deleterious
Q8NI51 CTCFL_HUMAN Neutral Neutral
Q09160 1A80_HUMAN Neutral Neutral
P10124 SRGN_HUMAN Neutral Neutral
P42898 MTHR_HUMAN Deleterious Deleterious
P00439 PH4H_HUMAN Deleterious Deleterious
Q86YZ3 HORN_HUMAN Neutral Neutral
P02545 LMNA_HUMAN Deleterious Deleterious
P08519 APOA_HUMAN Neutral Neutral
Q2VPA4 CR1L_HUMAN Neutral Neutral
A6NE52 K1875_HUMAN Neutral Neutral
Q7Z572 SPT21_HUMAN Neutral Neutral
Q6P474 PDXD2_HUMAN Neutral Neutral
P11597 CETP_HUMAN Neutral Deleterious
Q49AM1 MTER3_HUMAN Neutral Neutral
Q99972 MYOC_HUMAN Deleterious Deleterious
Q99972 MYOC_HUMAN Deleterious Deleterious
P17516 AK1C4_HUMAN Neutral Neutral
Q06187 BTK_HUMAN Deleterious Deleterious
Q9ULF5 S39AA_HUMAN Neutral Neutral
Q14654 IRK11_HUMAN Deleterious Deleterious
Q13315 ATM_HUMAN 0.5 Deleterious
P29033 CXB2_HUMAN Deleterious Deleterious
P15289 ARSA_HUMAN Deleterious Deleterious
Q15399 TLR1_HUMAN Neutral Neutral
P21817 RYR1_HUMAN Deleterious Deleterious
O75027 ABCB7_HUMAN Deleterious Neutral
O00566 MPP10_HUMAN Neutral Neutral
P02461 CO3A1_HUMAN Deleterious Deleterious
Q12809 KCNH2_HUMAN Deleterious Deleterious
P00451 FA8_HUMAN Deleterious Deleterious
Q71DI3 H32_HUMAN Neutral Neutral
P14780 MMP9_HUMAN Neutral Neutral
Q86WI3 NLRC5_HUMAN Neutral Neutral
Q13563 PKD2_HUMAN Deleterious Neutral
P14616 INSRR_HUMAN Deleterious Neutral
Q96I51 WBS16_HUMAN Neutral Neutral
P23276 KELL_HUMAN Neutral Neutral
P38935 SMBP2_HUMAN Deleterious Deleterious
P54802 ANAG_HUMAN Deleterious Deleterious
Q9BXT6 M10L1_HUMAN Neutral Neutral
Q96EA4 SPDLY_HUMAN Neutral Neutral
Q13478 IL18R_HUMAN Neutral Neutral
Q9Y250 LZTS1_HUMAN Neutral Deleterious
P02461 CO3A1_HUMAN Deleterious Deleterious
P51648 AL3A2_HUMAN Deleterious Deleterious
Q12809 KCNH2_HUMAN Deleterious Deleterious
Q12840 KIF5A_HUMAN Deleterious Deleterious
Q15274 NADC_HUMAN Neutral Neutral
P35568 IRS1_HUMAN Neutral Neutral
P00451 FA8_HUMAN Deleterious Deleterious
Q8TD07 N2DL4_HUMAN Neutral Neutral
P08236 BGLR_HUMAN Deleterious Deleterious
P35555 FBN1_HUMAN Deleterious Deleterious
P15260 INGR1_HUMAN 0.5 Neutral
Q9H4K7 GTPB5_HUMAN Neutral Neutral
P16930 FAAA_HUMAN Deleterious Deleterious
O75161 NPHP4_HUMAN Deleterious Deleterious
P32322 P5CR1_HUMAN Deleterious Deleterious
P01568 IFN21_HUMAN Neutral Neutral
P08603 CFAH_HUMAN Deleterious Deleterious
P04637 P53_HUMAN Deleterious Deleterious
P02708 ACHA_HUMAN Deleterious Deleterious
P42771 CD2A1_HUMAN Deleterious Deleterious
Q96ES6 MFSD3_HUMAN Neutral Neutral
B2RTY4 MYO9A_HUMAN Neutral Neutral
Q8N2C7 UNC80_HUMAN Neutral Neutral
P51587 BRCA2_HUMAN Deleterious Neutral
P50876 R144A_HUMAN Neutral Neutral
P58335 ANTR2_HUMAN Neutral Deleterious
Q8NFT2 STEA2_HUMAN Neutral Neutral
P51801 CLCKB_HUMAN Neutral Neutral
A4D1S0 KLRG2_HUMAN Neutral Neutral
Q92947 GCDH_HUMAN Deleterious Deleterious
P30613 KPYR_HUMAN Deleterious Deleterious
O15119 TBX3_HUMAN Deleterious Deleterious
Q9Y5I7 CLD16_HUMAN Deleterious Deleterious
O95972 BMP15_HUMAN Deleterious Deleterious
Q9BVI0 PHF20_HUMAN Neutral Neutral
P42771 CD2A1_HUMAN Deleterious Deleterious
P11532 DMD_HUMAN Deleterious Deleterious
Q13155 AIMP2_HUMAN Neutral Neutral
Q13315 ATM_HUMAN Neutral Deleterious
Q9H8H2 DDX31_HUMAN Neutral Neutral
Q0JRZ9 FCHO2_HUMAN Neutral Neutral
Q08554 DSC1_HUMAN Neutral Neutral
Q8WWZ8 OIT3_HUMAN Neutral Neutral
P20823 HNF1A_HUMAN Deleterious Neutral
P10645 CMGA_HUMAN Neutral Neutral
O00255 MEN1_HUMAN Deleterious Deleterious
Q9NYK6 EURL_HUMAN Neutral Neutral
P30518 V2R_HUMAN Deleterious Deleterious
P05362 ICAM1_HUMAN Neutral Neutral
O96017 CHK2_HUMAN Deleterious Deleterious
Q6NUT3 CS028_HUMAN Neutral Neutral
Q9HCM1 CL035_HUMAN Neutral Neutral
Q8TEQ6 GEMI5_HUMAN Neutral Neutral
P51648 AL3A2_HUMAN Deleterious Deleterious
P43632 KI2S4_HUMAN Neutral Neutral
P04637 P53_HUMAN Deleterious Deleterious
Q9P206 K1522_HUMAN Neutral Neutral
P11310 ACADM_HUMAN Deleterious Deleterious
Q9NYI0 PSD3_HUMAN Neutral Neutral
P22670 RFX1_HUMAN Neutral Neutral
P51522 ZNF83_HUMAN Neutral Neutral
Q86VQ3 TXND2_HUMAN Neutral Neutral
P52952 NKX25_HUMAN Deleterious Deleterious
Q3KNS1 PTHD3_HUMAN Neutral Neutral
P07357 CO8A_HUMAN Neutral Neutral
P10643 CO7_HUMAN Neutral Deleterious
P41252 SYIC_HUMAN Neutral Neutral
P60709 ACTB_HUMAN Deleterious Deleterious
Q9H237 PORCN_HUMAN Deleterious Deleterious
Q9NQW8 CNGB3_HUMAN Deleterious Neutral
Q8WZ42 TITIN_HUMAN Neutral Deleterious
Q3BBV0 NBPF1_HUMAN Neutral Neutral
Q14896 MYPC3_HUMAN Deleterious Deleterious
P17516 AK1C4_HUMAN Neutral Neutral
Q7RTP0 NIPA1_HUMAN Neutral Deleterious
P23415 GLRA1_HUMAN Deleterious Deleterious
Q8IYK2 CC105_HUMAN Neutral Neutral
P00439 PH4H_HUMAN Deleterious Deleterious
P17405 ASM_HUMAN Deleterious Deleterious
P00492 HPRT_HUMAN Deleterious Deleterious
P98161 PKD1_HUMAN Deleterious Neutral
P35557 HXK4_HUMAN Deleterious Neutral
Q9BZ23 PANK2_HUMAN Deleterious Deleterious
P08581 MET_HUMAN Deleterious Deleterious
P00451 FA8_HUMAN Deleterious Deleterious
P00451 FA8_HUMAN Deleterious Deleterious
P60331 KR101_HUMAN Neutral Neutral
P01111 RASN_HUMAN Deleterious Deleterious
P12883 MYH7_HUMAN Deleterious Deleterious
O75445 USH2A_HUMAN Deleterious Deleterious
Q8NFJ6 PKR2_HUMAN Neutral Neutral
Q14004 CD2L5_HUMAN Neutral Neutral
P23434 GCSH_HUMAN Neutral Neutral
O15118 NPC1_HUMAN Deleterious Deleterious
P54803 GALC_HUMAN Deleterious Deleterious
P16442 BGAT_HUMAN Neutral Neutral
O95999 BCL10_HUMAN Deleterious Deleterious
P50443 S26A2_HUMAN Deleterious Deleterious
P13645 K1C10_HUMAN Deleterious Neutral
P55809 SCOT1_HUMAN Deleterious Deleterious
Q15059 BRD3_HUMAN Neutral Neutral
P35914 HMGCL_HUMAN Deleterious Deleterious
P39019 RS19_HUMAN Deleterious Deleterious
Q05D60 CCD67_HUMAN Neutral Neutral
P19099 C11B2_HUMAN Neutral Deleterious
Q02846 GUC2D_HUMAN Deleterious Deleterious
Q8IZS6 TC1D3_HUMAN Neutral Neutral
P04792 HSPB1_HUMAN Deleterious Deleterious
Q96M32 KAD7_HUMAN Neutral Neutral
P22304 IDS_HUMAN Deleterious Deleterious
Q03924 ZN117_HUMAN Neutral Neutral
P09871 C1S_HUMAN Neutral Neutral
P21549 SPYA_HUMAN Deleterious Deleterious
P49815 TSC2_HUMAN Deleterious Deleterious
Q9HBG7 LY9_HUMAN Neutral Neutral
Q9UBM7 DHCR7_HUMAN Deleterious Deleterious
P35670 ATP7B_HUMAN Deleterious Deleterious
P13647 K2C5_HUMAN Deleterious Neutral
P12883 MYH7_HUMAN Deleterious Deleterious
P15056 BRAF1_HUMAN Deleterious Deleterious
P08034 CXB1_HUMAN Deleterious Deleterious
P38398 BRCA1_HUMAN Deleterious Neutral
P51587 BRCA2_HUMAN Deleterious Deleterious
B2RTY4 MYO9A_HUMAN Neutral Neutral
Q6UX39 AMTN_HUMAN Neutral Neutral
P29372 3MG_HUMAN Neutral Neutral
P40692 MLH1_HUMAN Deleterious Deleterious
Q16881 TRXR1_HUMAN Neutral Neutral
Q16637 SMN_HUMAN Deleterious Deleterious
O43808 PM34_HUMAN Neutral Neutral
Q8NHJ6 LIRB4_HUMAN Neutral Neutral
Q9H251 CAD23_HUMAN Deleterious Neutral
P78385 KRT83_HUMAN Neutral Deleterious
P11511 CP19A_HUMAN Deleterious Neutral
P98161 PKD1_HUMAN Deleterious Deleterious
Q8NGY2 OR6K2_HUMAN Neutral Neutral
P16278 BGAL_HUMAN Deleterious Deleterious
Q8IYT8 ULK2_HUMAN Neutral Neutral
P98161 PKD1_HUMAN Deleterious Neutral
P12883 MYH7_HUMAN Deleterious Deleterious
Q8IZK6 MCLN2_HUMAN Neutral Neutral
P42773 CDN2C_HUMAN Deleterious Neutral
O95970 LGI1_HUMAN Deleterious Deleterious
P35555 FBN1_HUMAN Deleterious Deleterious
P35520 CBS_HUMAN Deleterious Deleterious
P00451 FA8_HUMAN Deleterious Deleterious
P43246 MSH2_HUMAN Deleterious Deleterious
P00492 HPRT_HUMAN Deleterious Deleterious
P00480 OTC_HUMAN Deleterious Deleterious
P02461 CO3A1_HUMAN Deleterious Deleterious
P35520 CBS_HUMAN Deleterious Deleterious
P35670 ATP7B_HUMAN Deleterious Deleterious
P98161 PKD1_HUMAN Deleterious Deleterious
Q9Y653 GPR56_HUMAN Deleterious Deleterious
P04259 K2C6B_HUMAN Neutral Neutral
P08397 HEM3_HUMAN Deleterious Deleterious
P12883 MYH7_HUMAN Deleterious Deleterious
Q9Y6H6 KCNE3_HUMAN Neutral Neutral
Q008S8 ECT2L_HUMAN Neutral Neutral
Q8TCY9 URG4_HUMAN Neutral Neutral
P34059 GALNS_HUMAN Deleterious Deleterious
Q8N0Y3 OR4N4_HUMAN Neutral Neutral
Q6ZVN8 RGMC_HUMAN Deleterious Deleterious
P46013 KI67_HUMAN Neutral Neutral
P60484 PTEN_HUMAN Deleterious Deleterious
O60811 PRAM2_HUMAN Neutral Neutral
O00255 MEN1_HUMAN Deleterious Deleterious
Q07837 SLC31_HUMAN Deleterious Deleterious
P22033 MUTA_HUMAN Deleterious Deleterious
P22033 MUTA_HUMAN Deleterious Deleterious
P98194 AT2C1_HUMAN Deleterious Deleterious
Q0D2K0 NPAL4_HUMAN Deleterious Deleterious
Q00604 NDP_HUMAN Deleterious Deleterious
Q6PIU2 ADCL1_HUMAN Neutral Neutral
Q30201 HFE_HUMAN Deleterious Deleterious
P02452 CO1A1_HUMAN Deleterious Deleterious
Q9UPQ7 PZRN3_HUMAN Neutral Neutral
P54098 DPOG1_HUMAN Deleterious Deleterious
Q06187 BTK_HUMAN Deleterious Deleterious
P02730 B3AT_HUMAN Deleterious Deleterious
Q13326 SGCG_HUMAN Deleterious Deleterious
Q9NV58 RN19A_HUMAN Neutral Neutral
P08034 CXB1_HUMAN Deleterious Deleterious
P32004 L1CAM_HUMAN Deleterious Deleterious
O60494 CUBN_HUMAN Neutral Neutral
P22760 AAAD_HUMAN Neutral Neutral
P35498 SCN1A_HUMAN Deleterious Deleterious
O14832 PAHX_HUMAN Deleterious Deleterious
P25189 MYP0_HUMAN Deleterious Deleterious
Q53H76 PLA1A_HUMAN Neutral Neutral
Q8TCI5 CA088_HUMAN Neutral Neutral
P17036 ZNF3_HUMAN Neutral Neutral
P78562 PHEX_HUMAN Deleterious Deleterious
Q96RK4 BBS4_HUMAN Deleterious Neutral
Q14050 CO9A3_HUMAN Neutral Neutral
Q99873 ANM1_HUMAN Neutral Neutral
O00311 CDC7_HUMAN Neutral Neutral
P03372 ESR1_HUMAN Neutral Neutral
Q5JRX3 PREP_HUMAN Neutral Neutral
P50416 CPT1A_HUMAN Deleterious Deleterious
P35520 CBS_HUMAN Deleterious Deleterious
Q96B86 RGMA_HUMAN Neutral Neutral
P57796 CABP4_HUMAN Neutral Deleterious
P07911 UROM_HUMAN Deleterious Deleterious
Q6PXP3 GTR7_HUMAN Neutral Neutral
Q9NYG2 ZDHC3_HUMAN Neutral Neutral
P10275 ANDR_HUMAN Deleterious Deleterious
O95450 ATS2_HUMAN Neutral Neutral
Q9NSI8 SAMN1_HUMAN Neutral Neutral
P98161 PKD1_HUMAN Deleterious Deleterious
O60449 LY75_HUMAN Neutral Neutral
Q92902 HPS1_HUMAN Neutral Neutral
Q16644 MAPK3_HUMAN Neutral Neutral
O00255 MEN1_HUMAN Deleterious Deleterious
P32004 L1CAM_HUMAN Deleterious Deleterious
Q9UM44 HHLA2_HUMAN Neutral Neutral
P32245 MC4R_HUMAN Neutral Neutral
P33897 ABCD1_HUMAN Deleterious Deleterious
P49454 CENPF_HUMAN Neutral Neutral
O43586 PPIP1_HUMAN Neutral Neutral
Q8NFB2 T185A_HUMAN Neutral Neutral
P04637 P53_HUMAN Deleterious Deleterious
P20807 CAN3_HUMAN Deleterious Deleterious
Q14624 ITIH4_HUMAN Neutral Neutral
Q9UBD5 ORC3_HUMAN Neutral Neutral
Q8NDY8 TMM52_HUMAN Neutral Neutral
P68133 ACTS_HUMAN Deleterious Deleterious
Q14114 LRP8_HUMAN Neutral Neutral
Q9Y6A5 TACC3_HUMAN Neutral Neutral
O60880 SH21A_HUMAN Deleterious Deleterious
P00746 CFAD_HUMAN Neutral Deleterious
Q8N4P6 CA092_HUMAN Neutral Neutral
P15289 ARSA_HUMAN Deleterious Deleterious
P57679 EVC_HUMAN Neutral Deleterious
Q8NGP8 OR5M1_HUMAN Neutral Neutral
Q9BPX3 CND3_HUMAN Neutral Neutral
Q9ULT0 TTC7A_HUMAN Neutral Neutral
P00403 COX2_HUMAN Neutral Deleterious
P06280 AGAL_HUMAN Deleterious Deleterious
Q9NZJ4 SACS_HUMAN Neutral Neutral
Q9BXM7 PINK1_HUMAN Neutral Neutral
Q8WW38 FOG2_HUMAN Neutral Neutral
O95477 ABCA1_HUMAN Deleterious Neutral
Q16667 CDKN3_HUMAN Deleterious Deleterious
P04637 P53_HUMAN Deleterious Deleterious
Q8N5S3 CB073_HUMAN Neutral Neutral
Q92736 RYR2_HUMAN Deleterious Deleterious
P48506 GSH1_HUMAN Deleterious Neutral
P02768 ALBU_HUMAN Neutral Neutral
Q08477 CP4F3_HUMAN Neutral Neutral
P07949 RET_HUMAN Deleterious Deleterious
Q8TBY8 PMFBP_HUMAN Neutral Neutral
P04114 APOB_HUMAN Neutral Deleterious
P55017 S12A3_HUMAN Deleterious Deleterious
P29400 CO4A5_HUMAN Deleterious Deleterious
P00451 FA8_HUMAN Deleterious Deleterious
Q02388 CO7A1_HUMAN Deleterious Deleterious
Q9NQS1 AVEN_HUMAN Neutral Neutral
Q9BZ23 PANK2_HUMAN Deleterious Deleterious
O15230 LAMA5_HUMAN Neutral Neutral
Q969F8 KISSR_HUMAN Deleterious Deleterious
O60733 PA2G6_HUMAN Neutral Neutral
Q6ZR08 DYH12_HUMAN Neutral Neutral
A2RRP1 NBAS_HUMAN Neutral Neutral
P11362 FGFR1_HUMAN Deleterious Deleterious
Q96AE7 TTC17_HUMAN Neutral Neutral
P35670 ATP7B_HUMAN Deleterious Deleterious
P00451 FA8_HUMAN Deleterious Deleterious
Q9BVJ6 UT14A_HUMAN Neutral Neutral
P08034 CXB1_HUMAN Deleterious Deleterious
Q5VT06 CE350_HUMAN Neutral Neutral
P30048 PRDX3_HUMAN Neutral Neutral
O76024 WFS1_HUMAN Deleterious Deleterious
P23760 PAX3_HUMAN Deleterious Deleterious
P07992 ERCC1_HUMAN Neutral Neutral
Q9H7N4 SFR19_HUMAN Neutral Neutral
O76090 BEST1_HUMAN Deleterious Deleterious
P45379 TNNT2_HUMAN Deleterious Deleterious
P24855 DNAS1_HUMAN Neutral Neutral
P13866 SC5A1_HUMAN Deleterious Deleterious
P00966 ASSY_HUMAN Deleterious Deleterious
Q9UHN6 TMEM2_HUMAN Neutral Neutral
Q9UJX5 APC4_HUMAN Neutral Neutral
P00740 FA9_HUMAN Deleterious Deleterious
Q6P2H3 CCD21_HUMAN Neutral Neutral
Q9UNH5 CC14A_HUMAN Neutral Neutral
Q6PF05 TT23L_HUMAN Neutral Neutral
O76090 BEST1_HUMAN Deleterious Deleterious
A4UGR9 XIRP2_HUMAN Neutral Neutral
P42336 PK3CA_HUMAN Deleterious Deleterious
P35680 HNF1B_HUMAN Deleterious Deleterious
Q92997 DVL3_HUMAN Neutral Neutral
Q8IUG5 MY18B_HUMAN Neutral Neutral
P35670 ATP7B_HUMAN Deleterious Deleterious
Q9Y2A4 ZN443_HUMAN Neutral Neutral
Q05901 ACHB3_HUMAN Neutral Neutral
Q8IWX7 UN45B_HUMAN Neutral Neutral
Q15293 RCN1_HUMAN Neutral Neutral
P46019 KPB2_HUMAN Deleterious Deleterious
Q9BQI5 SGIP1_HUMAN Neutral Neutral
P48637 GSHB_HUMAN Deleterious Deleterious
Q6ZN28 MACC1_HUMAN Neutral Neutral
Q96BZ4 PLD4_HUMAN Neutral Neutral
Q03013 GSTM4_HUMAN Neutral Neutral
Q9UGF5 O14J1_HUMAN Neutral Neutral
P02730 B3AT_HUMAN Neutral Deleterious
P01008 ANT3_HUMAN Deleterious Deleterious
Q96N38 ZN714_HUMAN Neutral Neutral
P00439 PH4H_HUMAN Deleterious Deleterious
P32004 L1CAM_HUMAN Deleterious Deleterious
Q9ULI3 HEG1_HUMAN Neutral Neutral
Q96Q40 PFTK2_HUMAN Neutral Neutral
Q9NR20 DYRK4_HUMAN Neutral Neutral
Q8N865 CG031_HUMAN Neutral Neutral
O15118 NPC1_HUMAN Deleterious Deleterious
Q02223 TNR17_HUMAN Neutral Neutral
P48436 SOX9_HUMAN Deleterious Deleterious
O60832 DKC1_HUMAN Deleterious Deleterious
Q96PC2 IP6K3_HUMAN Neutral Neutral
O15439 MRP4_HUMAN Neutral Neutral
O00217 NDUS8_HUMAN Deleterious Deleterious
P49238 CX3C1_HUMAN Neutral Neutral
P35869 AHR_HUMAN Neutral Neutral
P19544 WT1_HUMAN Deleterious Deleterious
O95343 SIX3_HUMAN Deleterious Deleterious
P06132 DCUP_HUMAN Deleterious Deleterious
Q96HP4 OXND1_HUMAN Neutral Neutral
Q8N6F1 CLD19_HUMAN Neutral Deleterious
P22888 LSHR_HUMAN Deleterious Deleterious
Q5SXM8 DNLZ_HUMAN Neutral Neutral
Q92562 FIG4_HUMAN Neutral Deleterious
O00206 TLR4_HUMAN Neutral Neutral
P12830 CADH1_HUMAN Deleterious Deleterious
P18074 ERCC2_HUMAN Deleterious Deleterious
Q96KA5 CLP1L_HUMAN Neutral Neutral
P08581 MET_HUMAN Deleterious Deleterious
Q9H3Y6 SRMS_HUMAN Neutral Neutral
P78324 SHPS1_HUMAN Neutral Neutral
P35670 ATP7B_HUMAN Deleterious Deleterious
Q9Y2D1 ATF5_HUMAN Neutral Neutral
Q86YD7 F90A1_HUMAN Neutral Neutral
Q56VL3 OCAD2_HUMAN Neutral Neutral
P51659 DHB4_HUMAN Neutral Neutral
Q08AG5 ZN844_HUMAN Neutral Neutral
Q8NA56 TTC29_HUMAN Neutral Neutral
Q8NC67 NETO2_HUMAN Neutral Neutral
P35625 TIMP3_HUMAN Deleterious Deleterious
Q9Y6K9 NEMO_HUMAN Deleterious Deleterious
P14679 TYRO_HUMAN Deleterious Deleterious
Q92834 RPGR_HUMAN Deleterious Deleterious
P04637 P53_HUMAN Deleterious Deleterious
Q68D10 SPT2_HUMAN Neutral Neutral
Q8NEV8 EXPH5_HUMAN Neutral Neutral
P45379 TNNT2_HUMAN Deleterious Deleterious
Q8N6M6 AMPO_HUMAN Neutral Neutral
P04637 P53_HUMAN Deleterious Deleterious
P08236 BGLR_HUMAN Deleterious Deleterious
P22309 UD11_HUMAN Deleterious Deleterious
Q99972 MYOC_HUMAN Deleterious Deleterious
P10275 ANDR_HUMAN Deleterious Deleterious
P40692 MLH1_HUMAN Deleterious Deleterious
P55017 S12A3_HUMAN Deleterious Deleterious
Q8WV35 LRC29_HUMAN Neutral Neutral
P41180 CASR_HUMAN Deleterious Deleterious
Q8WW27 ABEC4_HUMAN Neutral Neutral
O00294 TULP1_HUMAN Deleterious Deleterious
Q86WG5 MTMRD_HUMAN Neutral Neutral
Q86TH1 ATL2_HUMAN Neutral Deleterious
P11310 ACADM_HUMAN Deleterious Deleterious
Q92838 EDA_HUMAN Deleterious Deleterious
Q92889 XPF_HUMAN Neutral Neutral
Q7Z3J2 CP062_HUMAN Neutral Neutral
Q16595 FRDA_HUMAN Deleterious Deleterious
O75445 USH2A_HUMAN Deleterious Neutral
Q8N1N4 K2C78_HUMAN Neutral Neutral
Q12768 STRUM_HUMAN Deleterious Deleterious
P15428 PGDH_HUMAN Deleterious Neutral
Q8NHQ9 DDX55_HUMAN Neutral Neutral
Q92947 ACDSB_HUMAN Deleterious Neutral
Q8TA86 RP9_HUMAN Neutral Deleterious
O95613 PCNT_HUMAN Neutral Neutral
Q6ZST4 LCNL1_HUMAN Neutral Neutral
Q8IZ57 NRSN1_HUMAN Neutral Neutral
Q9UMD9 COHA1_HUMAN Neutral Deleterious
Q8IVL1 NAV2_HUMAN Neutral Neutral
P52701 MSH6_HUMAN Neutral Neutral
P22304 IDS_HUMAN Deleterious Deleterious
Q8N387 MUC15_HUMAN Neutral Neutral
P07225 PROS_HUMAN Deleterious Deleterious
P05093 CP17A_HUMAN Deleterious Deleterious
Q9NSI5 IGSF5_HUMAN Neutral Neutral
Q29963 1C06_HUMAN Neutral Neutral
P25067 CO8A2_HUMAN Deleterious Deleterious
P22304 IDS_HUMAN Deleterious Deleterious
O15553 MEFV_HUMAN Deleterious Deleterious
Q9H221 ABCG8_HUMAN Deleterious Deleterious
P21912 DHSB_HUMAN Deleterious Deleterious
Q9Y493 ZAN_HUMAN Neutral Neutral
Q8NBP7 PCSK9_HUMAN Neutral Neutral
O95800 GPR75_HUMAN Neutral Neutral
Q9NU22 MDN1_HUMAN Neutral Neutral
O43826 G6PT1_HUMAN Deleterious Deleterious
A6NDH6 O5H15_HUMAN Neutral Neutral
P50461 CSRP3_HUMAN Deleterious Deleterious
Q02318 CP27A_HUMAN Deleterious Deleterious
Q9GZT8 NIF3L_HUMAN Neutral Neutral
O75695 XRP2_HUMAN Deleterious Deleterious
P28715 ERCC5_HUMAN Neutral Deleterious
Q04656 ATP7A_HUMAN Deleterious Deleterious
P22314 UBA1_HUMAN Deleterious Deleterious
Q8IZX4 TAF1L_HUMAN Neutral Neutral
Q9H422 HIPK3_HUMAN Neutral Neutral
O43772 MCAT_HUMAN Deleterious Deleterious
P12883 MYH7_HUMAN Deleterious Deleterious
Q92736 RYR2_HUMAN Deleterious Deleterious
Q13488 VPP3_HUMAN Deleterious Deleterious
P00480 OTC_HUMAN Deleterious Deleterious
P53778 MK12_HUMAN Neutral Neutral
P20930 FILA_HUMAN Neutral Neutral
O14522 PTPRT_HUMAN Deleterious Deleterious
Q9BX84 TRPM6_HUMAN Neutral Neutral
P02545 LMNA_HUMAN Deleterious Deleterious
Q9Y223 GLCNE_HUMAN Deleterious Deleterious
P55211 CASP9_HUMAN Neutral Neutral
Q04656 ATP7A_HUMAN Deleterious Deleterious
P10275 ANDR_HUMAN Deleterious Deleterious
O00754 MA2B1_HUMAN Deleterious Deleterious
P51149 RAB7A_HUMAN 0.5 Deleterious
P07477 TRY1_HUMAN Deleterious Deleterious
O14733 MP2K7_HUMAN Neutral Neutral
P04637 P53_HUMAN Deleterious Deleterious
Q8WTP8 AEN_HUMAN Neutral Neutral
Q9H9S5 FKRP_HUMAN Deleterious Deleterious
O43699 SIGL6_HUMAN Neutral Neutral
Q96P20 NALP3_HUMAN Deleterious Deleterious
P98161 PKD1_HUMAN Deleterious Deleterious
Q9UM47 NOTC3_HUMAN Deleterious Deleterious
Q9UBM7 DHCR7_HUMAN Deleterious Deleterious
O95007 OR6B1_HUMAN Neutral Neutral
P02549 SPTA1_HUMAN Deleterious Neutral
Q16281 CNGA3_HUMAN Deleterious Deleterious
P06280 AGAL_HUMAN Deleterious Deleterious
P37173 TGFR2_HUMAN Deleterious Deleterious
Q9Y5Q6 INSL5_HUMAN Neutral Neutral
Q8N8Y2 VA0D2_HUMAN Neutral Neutral
P15144 AMPN_HUMAN Neutral Neutral
Q6ZMQ8 LMTK1_HUMAN Neutral Neutral
P53667 LIMK1_HUMAN Neutral Neutral
P08183 MDR1_HUMAN Neutral Neutral
Q9GZX3 CHST6_HUMAN Deleterious Deleterious
P51681 CCR5_HUMAN Neutral Neutral
P41180 CASR_HUMAN Deleterious Deleterious
Q92887 MRP2_HUMAN Neutral Neutral
P04275 VWF_HUMAN Deleterious Deleterious
Q01968 OCRL_HUMAN Deleterious Deleterious
P48200 IREB2_HUMAN Neutral Neutral
Q8WZ55 BSND_HUMAN Deleterious Deleterious
Q9NWW5 CLN6_HUMAN Deleterious Deleterious
Q8WZ42 TITIN_HUMAN Neutral Neutral
P00451 FA8_HUMAN Deleterious Deleterious
P35557 HXK4_HUMAN Deleterious Deleterious
O14896 IRF6_HUMAN Deleterious Deleterious
P30518 V2R_HUMAN Deleterious Deleterious
P42768 WASP_HUMAN Deleterious Deleterious
Q9H4I8 SEHL2_HUMAN Neutral Neutral
Q16787 LAMA3_HUMAN Neutral Neutral
P10319 1B58_HUMAN Neutral Neutral
Q8N6Y0 USBP1_HUMAN Neutral Neutral
P51688 SPHM_HUMAN Deleterious Deleterious
P35670 ATP7B_HUMAN Deleterious Deleterious
P10275 ANDR_HUMAN Deleterious Deleterious
P20807 CAN3_HUMAN Deleterious Deleterious
P13569 CFTR_HUMAN Deleterious Deleterious
P34059 GALNS_HUMAN Deleterious Deleterious
P00740 FA9_HUMAN Deleterious Deleterious
O43520 AT8B1_HUMAN Deleterious Deleterious
P08397 HEM3_HUMAN Deleterious Deleterious
Q13724 MOGS_HUMAN Neutral Neutral
Q16348 S15A2_HUMAN Neutral Neutral
Q01534 TSPY1_HUMAN Neutral Neutral
P14679 TYRO_HUMAN Deleterious Neutral
Q9NPR9 GP108_HUMAN Neutral Neutral
Q96RL7 VP13A_HUMAN Neutral Neutral
O00322 UPK1A_HUMAN Neutral Neutral
Q8WXR4 MYO3B_HUMAN Neutral Neutral
Q01740 FMO1_HUMAN Neutral Neutral
P08F94 PKHD1_HUMAN Deleterious Deleterious
P14679 TYRO_HUMAN Deleterious Deleterious
Q9BX63 FANCJ_HUMAN Neutral Deleterious
P35908 K22E_HUMAN Deleterious Neutral
Q9NQN1 OR2S1_HUMAN Neutral Neutral
Q8NBS3 S4A11_HUMAN Deleterious Deleterious
P05067 A4_HUMAN Deleterious Deleterious
Q8NBF1 GLIS1_HUMAN Neutral Neutral
P22304 IDS_HUMAN Deleterious Deleterious
Q9H251 CAD23_HUMAN Deleterious Deleterious
Q9H222 ABCG5_HUMAN Deleterious Deleterious
Q8N427 TXND3_HUMAN Neutral Neutral
Q8WZ42 TITIN_HUMAN Neutral Neutral
P15976 GATA1_HUMAN Deleterious Deleterious
P03950 ANGI_HUMAN 0.5 Deleterious
P04229 2B11_HUMAN Neutral Neutral
P00451 FA8_HUMAN Deleterious Deleterious
P78363 ABCA4_HUMAN Deleterious Deleterious
P30613 KPYR_HUMAN Deleterious Deleterious
P07225 PROS_HUMAN Deleterious Deleterious
Q92889 XPF_HUMAN 0.5 Neutral
P21802 FGFR2_HUMAN Deleterious Deleterious
Q9UHB7 AFF4_HUMAN Neutral Neutral
Q96MC2 CB039_HUMAN Neutral Neutral
P27540 ARNT_HUMAN Neutral Neutral
O60733 PA2G6_HUMAN Neutral Neutral
O60260 PRKN2_HUMAN Deleterious Deleterious
O60568 PLOD3_HUMAN Neutral Neutral
P29400 CO4A5_HUMAN Deleterious Deleterious
Q01974 ROR2_HUMAN Deleterious Deleterious
Q6A162 K1C40_HUMAN Neutral Neutral
A8K2U0 A2ML1_HUMAN Neutral Neutral
P10912 GHR_HUMAN Deleterious Neutral
Q13315 ATM_HUMAN Deleterious Neutral
Q06033 ITIH3_HUMAN Neutral Neutral
Q96HP8 T176A_HUMAN Neutral Neutral
P30481 1B44_HUMAN Neutral Neutral
O15273 TELT_HUMAN Deleterious Deleterious
P05165 PCCA_HUMAN Deleterious Deleterious
Q15569 TESK1_HUMAN Neutral Neutral
Q9Y2Z9 COQ6_HUMAN Neutral Neutral
O43520 AT8B1_HUMAN Deleterious Deleterious
P54849 EMP1_HUMAN Neutral Neutral
P05112 IL4_HUMAN Neutral Neutral
P24394 IL4RA_HUMAN Neutral Neutral
P35555 FBN1_HUMAN Deleterious Deleterious
P02461 CO3A1_HUMAN Deleterious Deleterious
O95568 CA156_HUMAN Neutral Neutral
Q9Y276 BCS1_HUMAN Deleterious Deleterious
Q9Y3Z3 SAMH1_HUMAN Deleterious Deleterious
Q9H9Q4 NHEJ1_HUMAN Neutral Deleterious
Q9Y345 SC6A5_HUMAN Neutral Deleterious
P10523 ARRS_HUMAN Neutral Neutral
P98194 AT2C1_HUMAN Deleterious Neutral
P35498 SCN1A_HUMAN Deleterious Deleterious
Q9NSY1 BMP2K_HUMAN Neutral Neutral
Q10472 GALT1_HUMAN Neutral Neutral
Q9Y619 ORNT1_HUMAN Deleterious Deleterious
P20585 MSH3_HUMAN Neutral Neutral
P22304 IDS_HUMAN Deleterious Deleterious
P00441 SODC_HUMAN Deleterious Deleterious
P22033 MUTA_HUMAN Deleterious Deleterious
P18887 XRCC1_HUMAN Neutral Neutral
Q14995 NR1D2_HUMAN Neutral Neutral
P29033 CXB2_HUMAN Deleterious Neutral
P35680 HNF1B_HUMAN Deleterious Deleterious
P22735 TGM1_HUMAN Deleterious Deleterious
Q9BY11 PACN1_HUMAN Neutral Neutral
Q8TCU4 ALMS1_HUMAN Neutral Neutral
O75161 NPHP4_HUMAN Deleterious Deleterious
Q8TCS8 PNPT1_HUMAN Neutral Neutral
Q6P6B7 ANR16_HUMAN Neutral Neutral
Q03591 FHR1_HUMAN Neutral Neutral
Q8WZ42 TITIN_HUMAN Neutral Neutral
P19544 WT1_HUMAN Deleterious Deleterious
P22304 IDS_HUMAN Deleterious Deleterious
O95613 PCNT_HUMAN Neutral Neutral
P02461 CO3A1_HUMAN Deleterious Deleterious
P04179 SODM_HUMAN Neutral Neutral
P17813 EGLN_HUMAN Deleterious Deleterious
Q32MQ0 ZN750_HUMAN Neutral Neutral
Q8TD57 DYH3_HUMAN Neutral Neutral
P17252 KPCA_HUMAN Neutral Neutral
Q99466 NOTC4_HUMAN Neutral Neutral
P16157 ANK1_HUMAN Neutral Neutral
P15927 RFA2_HUMAN Neutral Neutral
Q8TC27 ADA32_HUMAN Neutral Neutral
Q8NFG4 FLCN_HUMAN Deleterious Deleterious
Q16281 CNGA3_HUMAN Deleterious Deleterious
P51649 SSDH_HUMAN Deleterious Deleterious
P40939 ECHA_HUMAN Deleterious Neutral
P00439 PH4H_HUMAN Deleterious Deleterious
P01266 THYG_HUMAN Neutral Neutral
Q12809 KCNH2_HUMAN Deleterious Deleterious
P00451 FA8_HUMAN Deleterious Deleterious
P00441 SODC_HUMAN Deleterious Deleterious
Q8IWA6 CCD60_HUMAN Neutral Neutral
Q8IYB5 SMAP1_HUMAN Neutral Neutral
Q8N5S1 S2541_HUMAN Neutral Neutral
P33897 ABCD1_HUMAN Deleterious Deleterious
Q9H2E6 SEM6A_HUMAN Neutral Neutral
P07949 RET_HUMAN Deleterious Neutral
Q96QB1 RHG07_HUMAN Neutral Neutral
P19447 ERCC3_HUMAN Neutral Deleterious
Q15746 MYLK_HUMAN Neutral Neutral
Q92834 RPGR_HUMAN Deleterious Deleterious
Q5VTT5 MYOM3_HUMAN Neutral Neutral
Q29980 1B15_HUMAN Neutral Neutral
P34059 GALNS_HUMAN Deleterious Deleterious
P51168 SCNNB_HUMAN Deleterious Deleterious
Q9NQW6 ANLN_HUMAN Neutral Neutral
O60663 LMX1B_HUMAN Deleterious Deleterious
P22607 FGFR3_HUMAN Deleterious Deleterious
P49768 PSN1_HUMAN Deleterious Deleterious
O60811 PRAM2_HUMAN Neutral Neutral
O76090 BEST1_HUMAN Deleterious Deleterious
P29033 CXB2_HUMAN Deleterious Deleterious
P28715 ERCC5_HUMAN Neutral Neutral
O00476 NPT4_HUMAN Neutral Neutral
P07225 PROS_HUMAN Deleterious Deleterious
P49792 RBP2_HUMAN Neutral Neutral
O60678 ANM3_HUMAN Neutral Neutral
Q14524 SCN5A_HUMAN Deleterious Deleterious
Q14524 SCN5A_HUMAN Deleterious Deleterious
Q8IUF8 MINA_HUMAN Neutral Neutral
P13942 COBA2_HUMAN Deleterious Deleterious
Q8N3E9 PLCD3_HUMAN Neutral Neutral
Q14524 SCN5A_HUMAN Deleterious Deleterious
P02533 K1C14_HUMAN Deleterious Deleterious
P07951 TPM2_HUMAN Deleterious Deleterious
Q149M9 NWD1_HUMAN Neutral Neutral
O75631 UPK3A_HUMAN Deleterious Deleterious
P60201 MYPR_HUMAN Deleterious Deleterious
P11230 ACHB_HUMAN Deleterious Neutral
Q9Y5Z9 UBIA1_HUMAN Deleterious Deleterious
P30038 AL4A1_HUMAN Neutral Deleterious
Q01955 CO4A3_HUMAN Deleterious Deleterious
P15056 BRAF1_HUMAN Deleterious Deleterious
P52747 ZN143_HUMAN Neutral Neutral
O43405 COCH_HUMAN Deleterious Deleterious
Q8NGK2 O52B4_HUMAN Neutral Neutral
P02730 B3AT_HUMAN Deleterious Deleterious
O00294 TULP1_HUMAN Deleterious Deleterious
P12883 MYH7_HUMAN Deleterious Deleterious
P00451 FA8_HUMAN Deleterious Deleterious
P40879 S26A3_HUMAN Deleterious Deleterious
P78363 ABCA4_HUMAN Deleterious Deleterious
P51587 BRCA2_HUMAN Deleterious Deleterious
P07359 GP1BA_HUMAN Deleterious Neutral
P04196 HRG_HUMAN Neutral Neutral
P49748 ACADV_HUMAN Deleterious Deleterious
P11168 GTR2_HUMAN Deleterious Deleterious
P21817 RYR1_HUMAN Deleterious Deleterious
P22304 IDS_HUMAN Deleterious Deleterious
Q76FK4 NOL8_HUMAN Neutral Neutral
P00451 FA8_HUMAN Deleterious Deleterious
Q8N339 MT1M_HUMAN Neutral Neutral
O95561 CA105_HUMAN Neutral Neutral
Q8NDX2 VGLU3_HUMAN Neutral Deleterious
Q5VXU9 CI084_HUMAN Neutral Neutral
Q68BL7 OLM2A_HUMAN Neutral Neutral
Q8TD31 CCHCR_HUMAN Neutral Neutral
O43602 DCX_HUMAN Deleterious Deleterious
O43511 S26A4_HUMAN Deleterious Deleterious
O95352 ATG7_HUMAN Neutral Neutral
Q8IWJ2 GCC2_HUMAN Neutral Neutral
P35670 ATP7B_HUMAN Deleterious Deleterious
P49454 CENPF_HUMAN Neutral Neutral
Q9NYQ3 HAOX2_HUMAN Neutral Neutral
Q01726 MSHR_HUMAN Neutral Neutral
P21817 RYR1_HUMAN Deleterious Deleterious
O94804 STK10_HUMAN Neutral Neutral
Q9NWW5 CLN6_HUMAN Deleterious Deleterious
P04440 HB2T_HUMAN Neutral Neutral
Q8WZ42 TITIN_HUMAN Neutral Neutral
Q6VVB1 NHLC1_HUMAN Deleterious Deleterious
P14679 TYRO_HUMAN Deleterious Deleterious
Q13936 CAC1C_HUMAN Deleterious Deleterious
Q9P2D1 CHD7_HUMAN Deleterious Deleterious
O15360 FANCA_HUMAN Deleterious Deleterious
Q9H1E3 NUCKS_HUMAN Neutral Neutral
Q9P126 CLC1B_HUMAN Neutral Neutral
P34059 GALNS_HUMAN Deleterious Deleterious
P09619 PGFRB_HUMAN Neutral Neutral
Q8WZ42 TITIN_HUMAN Neutral Neutral
P11161 EGR2_HUMAN Deleterious Deleterious
Q96S38 KS6C1_HUMAN Neutral Neutral
Q8IWI9 MGAP_HUMAN Neutral Neutral
P08183 MDR1_HUMAN Neutral Neutral
Q9H9Y6 RPA2_HUMAN Neutral Neutral
P30281 CCND3_HUMAN Neutral Neutral
Q9Y4H2 IRS2_HUMAN Neutral Neutral
Q5THR3 EFCB6_HUMAN Neutral Neutral
P31277 HXD11_HUMAN Deleterious Neutral
P38398 BRCA1_HUMAN Neutral Neutral
P00451 FA8_HUMAN Deleterious Deleterious
Q9GZX3 CHST6_HUMAN Deleterious Deleterious
Q86W28 NALP8_HUMAN Neutral Neutral
Q15413 RYR3_HUMAN Neutral Neutral
Q9H9P8 L2HDH_HUMAN Deleterious Deleterious
P59542 T2R48_HUMAN Neutral Neutral
P08F94 PKHD1_HUMAN Deleterious Deleterious
A4D0S4 LAMB4_HUMAN Neutral Neutral
P68133 ACTS_HUMAN Deleterious Deleterious
P16219 ACADS_HUMAN Deleterious Deleterious
Q9BXW9 FACD2_HUMAN Neutral Neutral
O95872 BAT4_HUMAN Neutral Neutral
O00214 LEG8_HUMAN Neutral Neutral
Q14524 SCN5A_HUMAN Deleterious Deleterious
O95185 UNC5C_HUMAN Neutral Neutral
Q9P2N4 ATS9_HUMAN Neutral Neutral
P01588 EPO_HUMAN Neutral Deleterious
P54802 ANAG_HUMAN Deleterious Deleterious
P12259 FA5_HUMAN Neutral Deleterious
P07949 RET_HUMAN Deleterious Deleterious
Q15813 TBCE_HUMAN Neutral Neutral
P10746 HEM4_HUMAN Deleterious Deleterious
O75197 LRP5_HUMAN Deleterious Deleterious
Q969V4 TEKT1_HUMAN Neutral Neutral
P54132 BLM_HUMAN Deleterious Deleterious
Q13950 RUNX2_HUMAN Deleterious Deleterious
P02458 CO2A1_HUMAN Deleterious Deleterious
Q5T749 KPRP_HUMAN Neutral Neutral
P50993 AT1A2_HUMAN Deleterious Deleterious
P55317 FOXA1_HUMAN Neutral Neutral
Q9C0D5 TANC1_HUMAN Neutral Neutral
Q59H18 TNI3K_HUMAN Neutral Neutral
Q92736 RYR2_HUMAN Deleterious Deleterious
P06280 AGAL_HUMAN Deleterious Deleterious
Q9Y512 SAM50_HUMAN Neutral Neutral
Q9NUQ8 ABCF3_HUMAN Neutral Neutral
P28329 CLAT_HUMAN Deleterious Deleterious
P43246 MSH2_HUMAN Deleterious Deleterious
Q8NGP4 OR5M3_HUMAN Neutral Neutral
P41180 CASR_HUMAN Deleterious Deleterious
Q5JRX3 PREP_HUMAN Neutral Neutral
Q6Q788 APOA5_HUMAN Neutral Neutral
Q93063 EXT2_HUMAN Deleterious Deleterious
P10275 ANDR_HUMAN Deleterious Deleterious
Q96QP1 ALPK1_HUMAN Neutral Neutral
Q07820 MCL1_HUMAN Neutral Neutral
Q68CQ1 CA175_HUMAN Neutral Neutral
Q14004 CD2L5_HUMAN Neutral Neutral
Q9Y4K4 M4K5_HUMAN Neutral Neutral
O76024 WFS1_HUMAN Deleterious Deleterious
P35555 FBN1_HUMAN Deleterious Deleterious
Q9H3D4 P63_HUMAN Deleterious Deleterious
P04637 P53_HUMAN Deleterious Deleterious
Q5VT25 MRCKA_HUMAN Neutral Neutral
Q9Y6R1 S4A4_HUMAN Deleterious Deleterious
O00255 MEN1_HUMAN Deleterious Deleterious
Q9HCC0 MCCB_HUMAN Deleterious Neutral
P51587 BRCA2_HUMAN Neutral Neutral
P18440 ARY1_HUMAN Neutral Neutral
Q5BJE1 CR034_HUMAN Neutral Neutral
Q96CM8 ACSF2_HUMAN Neutral Neutral
P00441 SODC_HUMAN Deleterious Deleterious
P22304 IDS_HUMAN Deleterious Deleterious
Q9Y2I7 FYV1_HUMAN Neutral Deleterious
Q00604 NDP_HUMAN Deleterious Deleterious
Q9BUV0 CA063_HUMAN Neutral Neutral
Q9HC35 EMAL4_HUMAN Neutral Neutral
Q01974 ROR2_HUMAN Neutral Deleterious
Q9H7T9 CA135_HUMAN Neutral Neutral
P01241 SOMA_HUMAN Deleterious Deleterious
Q9UM47 NOTC3_HUMAN Deleterious Deleterious
P51810 GP143_HUMAN Deleterious Deleterious
Q9NU22 MDN1_HUMAN Neutral Neutral
P01225 FSHB_HUMAN Neutral Deleterious
P18074 ERCC2_HUMAN Deleterious Neutral
Q6N021 TET2_HUMAN Neutral Neutral
P35555 FBN1_HUMAN Deleterious Neutral
Q9BQI3 E2AK1_HUMAN Neutral Neutral
P00966 ASSY_HUMAN Deleterious Deleterious
Q03403 TFF2_HUMAN Neutral Neutral
P35555 FBN1_HUMAN Deleterious Deleterious
P06400 RB_HUMAN Deleterious Deleterious
P12883 MYH7_HUMAN Deleterious Deleterious
Q8NFJ9 BBS1_HUMAN Deleterious Deleterious
P07225 PROS_HUMAN Deleterious Deleterious
Q6IEE8 SN12L_HUMAN Neutral Neutral
Q8NGG4 OR8H1_HUMAN Neutral Neutral
P22309 UD11_HUMAN Deleterious Deleterious
B2RXF5 ZBT42_HUMAN Neutral Neutral
O15078 CE290_HUMAN Neutral Neutral
P14410 SUIS_HUMAN Deleterious Deleterious
P43034 LIS1_HUMAN Deleterious Deleterious
P08397 HEM3_HUMAN Deleterious Deleterious
Q9Y5X4 NR2E3_HUMAN Deleterious Deleterious
P42695 CNDD3_HUMAN Neutral Neutral
Q96JG9 ZN469_HUMAN Neutral Neutral
P04637 P53_HUMAN Deleterious Deleterious
Q9H251 CAD23_HUMAN Deleterious Deleterious
Q9Y4J8 DTNA_HUMAN Neutral Deleterious
Q13635 PTC1_HUMAN Deleterious Deleterious
Q5VST9 OBSCN_HUMAN Neutral Neutral
P05107 ITB2_HUMAN Deleterious Deleterious
P29400 CO4A5_HUMAN Deleterious Deleterious
Q92636 FAN_HUMAN Neutral Neutral
P35670 ATP7B_HUMAN Deleterious Deleterious
P21359 NF1_HUMAN Deleterious Deleterious
Q8WXR4 MYO3B_HUMAN Neutral Neutral
P51608 MECP2_HUMAN Deleterious Deleterious
Q6UWV2 MPZL3_HUMAN Neutral Neutral
Q16678 CP21A_HUMAN Neutral Neutral
Q12809 KCNH2_HUMAN Deleterious Deleterious
P19447 ERCC3_HUMAN Neutral Neutral
Q92878 RAD50_HUMAN Neutral Neutral
P00740 FA9_HUMAN Deleterious Deleterious
P52701 MSH6_HUMAN Neutral Neutral
P56645 PER3_HUMAN Neutral Neutral
Q99102 MUC4_HUMAN Neutral Neutral
P00480 OTC_HUMAN Deleterious Deleterious
P00439 PH4H_HUMAN Deleterious Deleterious
P30613 KPYR_HUMAN Deleterious Deleterious
Q9P1Q5 OR1A1_HUMAN Neutral Neutral
P25189 MYP0_HUMAN Deleterious Deleterious
Q14376 GALE_HUMAN Deleterious Deleterious
Q9HB96 FANCE_HUMAN Neutral Deleterious
Q9Y3Z3 SAMH1_HUMAN Deleterious Deleterious
P01011 AACT_HUMAN Neutral Deleterious
Q8IVL8 CBPO_HUMAN Neutral Neutral
Q96RG2 PASK_HUMAN Neutral Neutral
O15529 GPR42_HUMAN Neutral Neutral
Q8N1A6 CD033_HUMAN Neutral Neutral
Q9Y5P6 GMPPB_HUMAN Neutral Neutral
O75325 LRRN2_HUMAN Neutral Neutral
P20036 HA2Q_HUMAN Neutral Neutral
P01008 ANT3_HUMAN Deleterious Deleterious
O60229 KALRN_HUMAN Neutral Neutral
Q15465 SHH_HUMAN Deleterious Deleterious
Q76LX8 ATS13_HUMAN Deleterious Neutral
P06858 LIPL_HUMAN Deleterious Deleterious
Q9UM47 NOTC3_HUMAN Deleterious Deleterious
Q13402 MYO7A_HUMAN Deleterious Deleterious
Q9NQG7 HPS4_HUMAN Neutral Neutral
P01185 NEU2_HUMAN Deleterious Deleterious
Q8NG48 LINS1_HUMAN Neutral Neutral
Q9GZW8 MS4A7_HUMAN Neutral Neutral
Q96RR1 PEO1_HUMAN Deleterious Deleterious
Q92847 GHSR_HUMAN Neutral Deleterious
P20933 ASPG_HUMAN Deleterious Deleterious
Q9P1Z9 K1529_HUMAN Neutral Neutral
P35498 SCN1A_HUMAN Deleterious Deleterious
Q8IYL2 TRM44_HUMAN Neutral Neutral
P17302 CXA1_HUMAN Deleterious Deleterious
Q8IUA0 WFDC8_HUMAN Neutral Neutral
Q9UIR0 BTNL2_HUMAN Neutral Neutral
P15309 PPAP_HUMAN Neutral Neutral
P05186 PPBT_HUMAN Deleterious Deleterious
P05186 PPBT_HUMAN Deleterious Deleterious
O43280 TREA_HUMAN Neutral Neutral
Q13137 CACO2_HUMAN Neutral Neutral
P35346 SSR5_HUMAN Neutral Neutral
P51787 KCNQ1_HUMAN Deleterious Deleterious
Q6VVB1 NHLC1_HUMAN Deleterious Deleterious
Q8WXG9 GPR98_HUMAN Neutral Neutral
P51857 ALDR_HUMAN Neutral Neutral
P11172 PYR5_HUMAN Deleterious Neutral
Q18PE1 DOK7_HUMAN Neutral Deleterious
P00451 FA8_HUMAN Deleterious Deleterious
Q96PP9 GBP4_HUMAN Neutral Neutral
P23786 CPT2_HUMAN Deleterious Deleterious
Q9Y3C8 UFC1_HUMAN Neutral Neutral
Q9BZE0 GLIS2_HUMAN Neutral Neutral
P15169 CBPN_HUMAN Deleterious Deleterious
P12830 CADH1_HUMAN Deleterious Neutral
P35555 FBN1_HUMAN Deleterious Deleterious
Q03923 ZNF85_HUMAN Neutral Neutral
P54802 ANAG_HUMAN Deleterious Deleterious
O15230 LAMA5_HUMAN Neutral Neutral
O75923 DYSF_HUMAN Deleterious Deleterious
P29400 CO4A5_HUMAN Deleterious Deleterious
P35670 ATP7B_HUMAN Deleterious Deleterious
Q9UHX3 EMR2_HUMAN Neutral Neutral
Q8NG66 NEK11_HUMAN Neutral Neutral
P46098 5HT3A_HUMAN Neutral Neutral
Q9Y3V2 RWDD3_HUMAN Neutral Neutral
Q8IU80 TMPS6_HUMAN Neutral Deleterious
P24071 FCAR_HUMAN Neutral Neutral
Q8N441 FGRL1_HUMAN Neutral Neutral
Q13576 IQGA2_HUMAN Neutral Neutral
Q13402 MYO7A_HUMAN Deleterious Deleterious
P04156 PRIO_HUMAN Deleterious Deleterious
Q99996 AKAP9_HUMAN Neutral Neutral
P21817 RYR1_HUMAN Deleterious Deleterious
Q09428 ABCC8_HUMAN Deleterious Deleterious
Q8WZ42 TITIN_HUMAN Neutral Neutral
Q92574 TSC1_HUMAN Neutral Deleterious
P28715 ERCC5_HUMAN Neutral Neutral
Q9Y252 RNF6_HUMAN Neutral Neutral
P04049 RAF1_HUMAN Deleterious Deleterious
Q9GZX7 AICDA_HUMAN Deleterious Deleterious
O95760 IL33_HUMAN Neutral Neutral
O60939 SCN2B_HUMAN Neutral Neutral
P16219 ACADS_HUMAN Deleterious Deleterious
O14832 PAHX_HUMAN Deleterious Deleterious
Q09470 KCNA1_HUMAN Deleterious Deleterious
Q96JM3 ZN828_HUMAN Neutral Neutral
Q9H106 SIRPD_HUMAN Neutral Neutral
Q9ULJ1 ODF2L_HUMAN Neutral Neutral
Q8IUG5 MY18B_HUMAN Neutral Deleterious
P02452 CO1A1_HUMAN Deleterious Deleterious
Q15155 NOMO1_HUMAN Neutral Neutral
P20807 CAN3_HUMAN Deleterious Deleterious
P78562 PHEX_HUMAN Deleterious Deleterious
Q2TAC2 CCD57_HUMAN Neutral Neutral
Q92947 GCDH_HUMAN Deleterious Deleterious
Q9UGM3 DMBT1_HUMAN Neutral Neutral
O76024 WFS1_HUMAN Deleterious Deleterious
P35558 PCKGC_HUMAN Neutral Neutral
Q86TC9 MYPN_HUMAN Neutral Neutral
P22304 IDS_HUMAN Deleterious Deleterious
P20807 CAN3_HUMAN Deleterious Deleterious
Q9Y223 GLCNE_HUMAN Deleterious Deleterious
P03971 MIS_HUMAN Deleterious Neutral
Q9BZM6 N2DL1_HUMAN Neutral Neutral
A6NKC9 SH2D7_HUMAN Neutral Neutral
Q32MZ4 LRRF1_HUMAN Neutral Neutral
Q14524 SCN5A_HUMAN Deleterious Deleterious
O43511 S26A4_HUMAN Deleterious Deleterious
P35555 FBN1_HUMAN Deleterious Deleterious
Q9UIA0 CYH4_HUMAN Neutral Neutral
O75030 MITF_HUMAN Deleterious Deleterious
P02452 CO1A1_HUMAN Deleterious Deleterious
P51587 BRCA2_HUMAN Neutral Deleterious
O15061 SYNEM_HUMAN Neutral Neutral
Q9NW97 TMM51_HUMAN Neutral Neutral
P13569 CFTR_HUMAN Deleterious Deleterious
Q9HCK4 ROBO2_HUMAN Neutral Deleterious
Q7Z442 PK1L2_HUMAN Neutral Neutral
O76090 BEST1_HUMAN Deleterious Deleterious
O15118 NPC1_HUMAN Deleterious Deleterious
O75146 HIP1R_HUMAN Neutral Neutral
Q9H251 CAD23_HUMAN Deleterious Deleterious
Q9BVK2 ALG8_HUMAN Neutral Deleterious
P31213 S5A2_HUMAN Deleterious Deleterious
P54803 GALC_HUMAN Deleterious Deleterious
Q9NYZ3 GTSE1_HUMAN Neutral Neutral
P60484 PTEN_HUMAN Deleterious Deleterious
P00740 FA9_HUMAN Deleterious Deleterious
Q7L0X2 CC044_HUMAN Neutral Neutral
P22301 IL10_HUMAN Neutral Deleterious
P24347 MMP11_HUMAN Neutral Neutral
P19438 TNR1A_HUMAN Deleterious Deleterious
P38398 BRCA1_HUMAN Neutral Deleterious
P20711 DDC_HUMAN Deleterious Deleterious
P02511 CRYAB_HUMAN Neutral Neutral
Q8IZL9 CCRK_HUMAN Neutral Neutral
P31213 S5A2_HUMAN Deleterious Deleterious
Q3LI67 KRA63_HUMAN Neutral Neutral
P33897 ABCD1_HUMAN Deleterious Deleterious
Q13563 PKD2_HUMAN Deleterious Deleterious
P15311 EZRI_HUMAN Neutral Neutral
Q8WZ84 OR8D1_HUMAN Neutral Neutral
Q9H222 ABCG5_HUMAN Neutral Neutral
Q8NI35 INADL_HUMAN Neutral Neutral
P08236 BGLR_HUMAN Deleterious Deleterious
Q9NZV5 SELN_HUMAN Deleterious Neutral
P04066 FUCO_HUMAN Deleterious Neutral
Q76LX8 ATS13_HUMAN Deleterious Deleterious
P29400 CO4A5_HUMAN Deleterious Deleterious
P06276 CHLE_HUMAN Deleterious Deleterious
P51690 ARSE_HUMAN Deleterious Neutral
Q14191 WRN_HUMAN Neutral Deleterious
Q6ZN06 ZN813_HUMAN Neutral Neutral
P02545 LMNA_HUMAN Deleterious Deleterious
P35968 VGFR2_HUMAN Neutral Neutral
Q8IVF2 AHNK2_HUMAN Neutral Neutral
Q14032 BAAT_HUMAN Neutral Neutral
Q04826 1B40_HUMAN Neutral Neutral
P08F94 PKHD1_HUMAN Deleterious Deleterious
Q9ULI0 ATD2B_HUMAN Neutral Neutral
Q92523 CPT1B_HUMAN Neutral Neutral
Q96QS6 KPSH2_HUMAN Neutral Neutral
Q8N3K9 CMYA5_HUMAN Neutral Neutral
Q96C45 ULK4_HUMAN Neutral Neutral
Q13144 EI2BE_HUMAN Deleterious Deleterious
P07225 PROS_HUMAN Deleterious Neutral
Q7Z6M1 RABEK_HUMAN Neutral Neutral
Q16281 CNGA3_HUMAN Deleterious Deleterious
Q8WXF7 ATLA1_HUMAN Deleterious Deleterious
O14965 STK6_HUMAN Neutral Neutral
O43196 MSH5_HUMAN Neutral Neutral
Q7RTZ1 OVCH2_HUMAN Neutral Neutral
Q99665 I12R2_HUMAN Neutral Neutral
P35499 SCN4A_HUMAN Deleterious Neutral
Q8N3P4 VPS8_HUMAN Neutral Neutral
Q9P219 DAPLE_HUMAN Neutral Neutral
Q9UPN3 MACF1_HUMAN Neutral Neutral
Q6ZN66 GBP6_HUMAN Neutral Neutral
O00754 MA2B1_HUMAN Neutral Deleterious
Q6ZVT0 TTL10_HUMAN Neutral Neutral
P04275 VWF_HUMAN Deleterious Deleterious
Q9UBZ9 REV1_HUMAN Neutral Neutral
Q9Y619 ORNT1_HUMAN Deleterious Deleterious
Q8NGG5 OR8K1_HUMAN Neutral Neutral
Q8NCR9 CLRN3_HUMAN Neutral Neutral
Q9BUM1 G6PC3_HUMAN Neutral Deleterious
P02458 CO2A1_HUMAN Deleterious Deleterious
Q86VV4 RNB3L_HUMAN Neutral Neutral
P36551 HEM6_HUMAN Deleterious Deleterious
P29400 CO4A5_HUMAN Deleterious Deleterious
P02751 FINC_HUMAN Deleterious Neutral
O15305 PMM2_HUMAN Deleterious Deleterious
P06744 G6PI_HUMAN Deleterious Deleterious
Q16832 DDR2_HUMAN Neutral Neutral
Q8NHL6 LIRB1_HUMAN Neutral Neutral
Q9UKK3 PARP4_HUMAN Neutral Neutral
P0C7X5 ZN806_HUMAN Neutral Neutral
P40337 VHL_HUMAN Deleterious Deleterious
Q9NRB3 CHSTC_HUMAN Neutral Neutral
P78363 ABCA4_HUMAN Deleterious Deleterious
P02461 CO3A1_HUMAN Deleterious Deleterious
P54098 DPOG1_HUMAN Deleterious Deleterious
P23942 PRPH2_HUMAN Deleterious Deleterious
P05166 PCCB_HUMAN Deleterious Deleterious
P78504 JAG1_HUMAN Deleterious Deleterious
P29400 CO4A5_HUMAN Deleterious Deleterious
P22607 FGFR3_HUMAN Deleterious Deleterious
P35670 ATP7B_HUMAN Deleterious Deleterious
P04150 GCR_HUMAN Neutral Deleterious
P78559 MAP1A_HUMAN Neutral Neutral
P03901 NU4LM_HUMAN Neutral Neutral
Q9NPC4 A4GAT_HUMAN Neutral Neutral
Q5H9U9 DDX6L_HUMAN Neutral Neutral
Q6W5P4 NPSR1_HUMAN Neutral Neutral
P03891 NU2M_HUMAN Neutral Neutral
P78559 MAP1A_HUMAN Neutral Neutral
P06858 LIPL_HUMAN Deleterious Deleterious
Q5T6F2 UBAP2_HUMAN Neutral Neutral
P00846 ATP6_HUMAN Neutral Neutral
O60896 RAMP3_HUMAN Neutral Neutral
P50747 BPL1_HUMAN Deleterious Deleterious
P51801 CLCKB_HUMAN Neutral Neutral
Q13753 LAMC2_HUMAN Neutral Neutral
Q9GZR1 SENP6_HUMAN Neutral Neutral
P15848 ARSB_HUMAN Deleterious Deleterious
P23945 FSHR_HUMAN Deleterious Deleterious
P57679 EVC_HUMAN Neutral Deleterious
O76082 S22A5_HUMAN Deleterious Deleterious
P31997 CEAM8_HUMAN Neutral Neutral
P46100 ATRX_HUMAN Deleterious Deleterious
Q96AQ2 TM125_HUMAN Neutral Neutral
P11217 PYGM_HUMAN Deleterious Deleterious
Q92791 SC65_HUMAN Neutral Neutral
P22304 IDS_HUMAN Deleterious Deleterious
P55084 ECHB_HUMAN Deleterious Deleterious
P32189 GLPK_HUMAN Deleterious Neutral
Q96QS6 KPSH2_HUMAN Neutral Neutral
O43511 S26A4_HUMAN Deleterious Deleterious
P00439 PH4H_HUMAN Deleterious Deleterious
Q6UY11 DLK2_HUMAN Neutral Neutral
P43080 GUC1A_HUMAN Deleterious Deleterious
Q8N1I0 DOCK4_HUMAN Neutral Neutral
P54803 GALC_HUMAN Deleterious Deleterious
P78363 ABCA4_HUMAN Deleterious Deleterious
Q8N159 NAGS_HUMAN Deleterious Deleterious
Q99676 ZN184_HUMAN Neutral Neutral
Q18PE1 DOK7_HUMAN Neutral Neutral
P04637 P53_HUMAN Deleterious Deleterious
Q92947 GCDH_HUMAN Deleterious Deleterious
P05093 CP17A_HUMAN Deleterious Deleterious
P04637 P53_HUMAN Deleterious Deleterious
Q8NH43 OR4L1_HUMAN Neutral Neutral
Q8N752 KC1AL_HUMAN Neutral Neutral
O76041 NEBL_HUMAN Neutral Neutral
P07225 PROS_HUMAN Deleterious Deleterious
Q13007 IL24_HUMAN Neutral Neutral
Q01968 OCRL_HUMAN Deleterious Deleterious
P82912 RT11_HUMAN Neutral Neutral
Q9Y267 S22AE_HUMAN Neutral Neutral
Q9H4A9 DPEP2_HUMAN Neutral Neutral
O75596 CLC3A_HUMAN Neutral Neutral
Q14691 PSF1_HUMAN Neutral Neutral
Q14654 IRK11_HUMAN Deleterious Deleterious
Q9UKG9 OCTC_HUMAN Neutral Neutral
Q6Q788 APOA5_HUMAN Neutral Neutral
P11509 CP2A6_HUMAN Neutral Neutral
O60928 IRK13_HUMAN Neutral Neutral
P30613 KPYR_HUMAN Deleterious Deleterious
P10635 CP2D6_HUMAN Neutral Neutral
P58304 VSX2_HUMAN Deleterious Deleterious
P08686 CP21A_HUMAN Deleterious Deleterious
P07902 GALT_HUMAN Deleterious Deleterious
P35503 UD13_HUMAN Neutral Neutral
O94788 AL1A2_HUMAN Neutral Neutral
Q9UM47 NOTC3_HUMAN Deleterious Deleterious
Q8IX29 FBX16_HUMAN Neutral Neutral
P11532 DMD_HUMAN Neutral Deleterious
P29400 CO4A5_HUMAN Deleterious Deleterious
P51159 RB27A_HUMAN Deleterious Neutral
O15553 MEFV_HUMAN Deleterious Deleterious
Q06187 BTK_HUMAN Deleterious Deleterious
Q04671 P_HUMAN Deleterious Deleterious
Q8WZ42 TITIN_HUMAN Neutral Neutral
Q92820 GGH_HUMAN Neutral Neutral
P01891 1A68_HUMAN Neutral Neutral
P20742 PZP_HUMAN Neutral Neutral
P21817 RYR1_HUMAN Deleterious Deleterious
P13569 CFTR_HUMAN Deleterious Deleterious
Q16348 S15A2_HUMAN Neutral Neutral
P00480 OTC_HUMAN Deleterious Deleterious
P12883 MYH7_HUMAN Deleterious Deleterious
O15446 RPA34_HUMAN Neutral Neutral
P49815 TSC2_HUMAN Neutral Deleterious
P43146 DCC_HUMAN Neutral Neutral
Q06643 TNFC_HUMAN Neutral Neutral
O75445 USH2A_HUMAN Deleterious Deleterious
Q9H094 NBPF3_HUMAN Neutral Neutral
Q9H816 DCR1B_HUMAN Neutral Neutral
P25440 BRD2_HUMAN Neutral Neutral
P29400 CO4A5_HUMAN Deleterious Deleterious
P01130 LDLR_HUMAN Deleterious Deleterious
Q06187 BTK_HUMAN Deleterious Deleterious
P30613 KPYR_HUMAN Deleterious Deleterious
O60240 PLIN1_HUMAN Neutral Neutral
Q14524 SCN5A_HUMAN Deleterious Deleterious
P07477 TRY1_HUMAN Deleterious Deleterious
P35499 SCN4A_HUMAN Deleterious Deleterious
Q15796 SMAD2_HUMAN Deleterious Deleterious
Q99698 LYST_HUMAN Neutral Neutral
Q16678 CP1B1_HUMAN Deleterious Deleterious
Q14524 SCN5A_HUMAN Deleterious Deleterious
Q7RTS5 OTOP3_HUMAN Neutral Neutral
P31513 FMO3_HUMAN Deleterious Deleterious
P19971 TYPH_HUMAN Neutral Deleterious
P00439 PH4H_HUMAN Deleterious Deleterious
P31323 KAP3_HUMAN Neutral Neutral
P16188 1A30_HUMAN Neutral Neutral
Q14654 IRK11_HUMAN Deleterious Deleterious
Q13148 TADBP_HUMAN Deleterious Deleterious
P30793 GCH1_HUMAN Deleterious Deleterious
P06280 AGAL_HUMAN Deleterious Deleterious
Q8N1I0 DOCK4_HUMAN Neutral Neutral
O76024 WFS1_HUMAN Deleterious Deleterious
Q9NY91 SC5A4_HUMAN Neutral Neutral
Q6ZTY8 CL063_HUMAN Neutral Neutral
P10644 KAP0_HUMAN Deleterious Deleterious
Q92851 CASPA_HUMAN Neutral Neutral
Q29980 1C03_HUMAN Neutral Neutral
Q9Y6R4 M3K4_HUMAN Neutral Neutral
Q8WZ42 TITIN_HUMAN Neutral Neutral
Q96JP9 PCD21_HUMAN Neutral Neutral
P21399 ACOC_HUMAN Deleterious Neutral
Q9NTQ9 CXB4_HUMAN Neutral Neutral
Q08830 FGL1_HUMAN Neutral Neutral
O75891 FTHFD_HUMAN Neutral Neutral
P40692 MLH1_HUMAN Deleterious Deleterious
O00591 GBRP_HUMAN Neutral Neutral
O15232 MATN3_HUMAN Deleterious Deleterious
Q9H3D4 P63_HUMAN Deleterious Deleterious
Q15049 MLC1_HUMAN Deleterious Deleterious
P35499 SCN4A_HUMAN Deleterious Deleterious
Q8N9L9 ACOT4_HUMAN Neutral Neutral
P18074 ERCC2_HUMAN Deleterious Deleterious
O15553 MEFV_HUMAN Deleterious Deleterious
O14576 DC1I1_HUMAN Neutral Neutral
P43403 ZAP70_HUMAN Neutral Deleterious
P01008 ANT3_HUMAN Deleterious Deleterious
Q6IEE8 SN12L_HUMAN Neutral Neutral
Q9NP70 AMBN_HUMAN Neutral Neutral
P00451 FA8_HUMAN Deleterious Deleterious
Q9Y6X0 SETBP_HUMAN Neutral Neutral
P18577 RHCE_HUMAN Neutral Neutral
P17302 CXA1_HUMAN Deleterious Deleterious
P21802 FGFR2_HUMAN Deleterious Deleterious
Q9Y6P5 SESN1_HUMAN Neutral Neutral
Q8IV03 CI150_HUMAN Neutral Neutral
P14770 GPIX_HUMAN Deleterious Deleterious
P55160 NCKPL_HUMAN Neutral Neutral
P04637 P53_HUMAN Deleterious Deleterious
P21709 EPHA1_HUMAN Neutral Neutral
Q8NGM9 OR8D4_HUMAN Neutral Neutral
P19971 TYPH_HUMAN Neutral Deleterious
P78363 ABCA4_HUMAN Deleterious Deleterious
Q8NA57 CL050_HUMAN Neutral Neutral
Q03001 BPAEB_HUMAN Neutral Neutral
P00451 FA8_HUMAN Deleterious Deleterious
P04637 P53_HUMAN Deleterious Deleterious
P21802 FGFR2_HUMAN Deleterious Deleterious
Q8N4H0 CI068_HUMAN Neutral Neutral
P11464 PSG1_HUMAN Neutral Neutral
P55084 ECHB_HUMAN Deleterious Deleterious
P06865 HEXA_HUMAN Deleterious Deleterious
Q16678 CP2C8_HUMAN Deleterious Neutral
P08100 OPSD_HUMAN Deleterious Deleterious
P16930 FAAA_HUMAN Deleterious Deleterious
Q9UIG4 PS1C2_HUMAN Neutral Neutral
P14679 TYRO_HUMAN Deleterious Deleterious
Q8N6Q3 CD177_HUMAN Neutral Neutral
P00439 PH4H_HUMAN Deleterious Deleterious
P00451 FA8_HUMAN Deleterious Deleterious
P53634 CATC_HUMAN Deleterious Deleterious
P14679 TYRO_HUMAN Deleterious Deleterious
O15040 K0329_HUMAN Neutral Neutral
Q2KHR3 QSER1_HUMAN Neutral Neutral
P10828 THB_HUMAN Deleterious Deleterious
Q6ZUJ8 BCAP_HUMAN Neutral Neutral
P12883 MYH7_HUMAN Deleterious Deleterious
P49815 TSC2_HUMAN Neutral Deleterious
P25054 APC_HUMAN Deleterious Deleterious
P78363 ABCA4_HUMAN Deleterious Deleterious
P35557 HXK4_HUMAN Deleterious Deleterious
P57737 CORO7_HUMAN Neutral Neutral
Q71F56 MD13L_HUMAN Neutral Deleterious
P05062 ALDOB_HUMAN Deleterious Deleterious
O00555 CAC1A_HUMAN Deleterious Neutral
P42768 WASP_HUMAN Deleterious Deleterious
O75146 HIP1R_HUMAN Neutral Neutral
P24752 THIL_HUMAN Deleterious Deleterious
Q8WW24 TEKT4_HUMAN Neutral Neutral
P20807 CAN3_HUMAN Deleterious Deleterious
P54762 EPHB1_HUMAN Neutral Neutral
P10746 HEM4_HUMAN Deleterious Neutral
P05155 IC1_HUMAN Deleterious Deleterious
P06213 INSR_HUMAN Deleterious Deleterious
O60840 CAC1F_HUMAN Deleterious Deleterious
Q8TAM1 BBS10_HUMAN Deleterious Neutral
P98161 PKD1_HUMAN Deleterious Neutral
Q9H6Z9 EGLN3_HUMAN Neutral Neutral
P00367 DHE3_HUMAN Deleterious Deleterious
Q9H2D1 MFTC_HUMAN Neutral Neutral
P29400 CO4A5_HUMAN Deleterious Deleterious
Q9UHC1 MLH3_HUMAN Neutral Neutral
Q92781 RDH1_HUMAN Deleterious Deleterious
Q15398 DLGP5_HUMAN Neutral Neutral
Q9Y6L6 SO1B1_HUMAN Neutral Neutral
P13051 UNG_HUMAN Neutral Deleterious
P18440 ARY1_HUMAN Neutral Neutral
P46777 RL5_HUMAN Neutral Deleterious
Q86YR7 MF2L2_HUMAN Neutral Neutral
P42261 GRIA1_HUMAN Neutral Neutral
P35555 FBN1_HUMAN Deleterious Deleterious
Q7Z3B3 K1267_HUMAN Neutral Neutral
Q15582 BGH3_HUMAN Deleterious Deleterious
Q15746 MYLK_HUMAN Neutral Neutral
Q06187 BTK_HUMAN Deleterious Deleterious
Q8IY33 MILK2_HUMAN Neutral Neutral
P25054 APC_HUMAN Deleterious Deleterious
Q6UXN2 TRML4_HUMAN Neutral Neutral
Q8WXG9 GPR98_HUMAN Neutral Neutral
Q99502 EYA1_HUMAN Deleterious Deleterious
Q8NFY9 KBTB8_HUMAN Neutral Neutral
Q86VQ3 TXND2_HUMAN Neutral Neutral
P05186 PPBT_HUMAN Deleterious Deleterious
O43866 CD5L_HUMAN Neutral Neutral
P00156 CYB_HUMAN Neutral Neutral
P22735 TGM1_HUMAN Deleterious Deleterious
P03923 NU6M_HUMAN Deleterious Deleterious
P16189 1A31_HUMAN Neutral Neutral
Q06710 PAX8_HUMAN Deleterious Deleterious
P63000 RAC1_HUMAN Neutral Neutral
Q9H227 GBA3_HUMAN Neutral Neutral
P04114 APOB_HUMAN Neutral Neutral
P11362 FGFR1_HUMAN Deleterious Deleterious
P20273 CD22_HUMAN Neutral Neutral
Q29836 1B67_HUMAN Neutral Neutral
Q16836 HCDH_HUMAN Neutral Neutral
Q8WZ55 BSND_HUMAN Deleterious Deleterious
P00451 FA8_HUMAN Deleterious Deleterious
Q8NHQ9 DDX55_HUMAN Neutral Neutral
P98194 AT2C1_HUMAN Deleterious Deleterious
Q15149 PLEC1_HUMAN Neutral Deleterious
P11217 PYGM_HUMAN Deleterious Deleterious
P43246 MSH2_HUMAN Deleterious Neutral
Q14532 K1H2_HUMAN Neutral Neutral
P33897 ABCD1_HUMAN Deleterious Deleterious
Q96P20 NALP3_HUMAN Deleterious Deleterious
Q8TDM6 DLG5_HUMAN Neutral Neutral
Q86WB0 NIPA_HUMAN Neutral Neutral
P11021 GRP78_HUMAN Neutral Neutral
P10253 LYAG_HUMAN Deleterious Deleterious
Q9UM47 NOTC3_HUMAN Deleterious Deleterious
Q8N0V4 LGI2_HUMAN Neutral Neutral
P21802 FGFR2_HUMAN Deleterious Deleterious
Q9UMS0 NFU1_HUMAN Neutral Neutral
Q5BKX6 S45A4_HUMAN Neutral Neutral
P10721 KIT_HUMAN Deleterious Deleterious
P07902 GALT_HUMAN Deleterious Deleterious
Q7Z4W2 LYZL2_HUMAN Neutral Neutral
Q7Z3B3 K1267_HUMAN Neutral Neutral
Q02846 GUC2D_HUMAN Deleterious Deleterious
O95140 MFN2_HUMAN Deleterious Deleterious
P13647 K2C5_HUMAN Deleterious Deleterious
O75582 KS6A5_HUMAN Neutral Neutral
Q86W28 NALP8_HUMAN Neutral Neutral
P35670 ATP7B_HUMAN Deleterious Deleterious
O14773 TPP1_HUMAN Deleterious Deleterious
Q9UBT2 SAE2_HUMAN Neutral Neutral
Q6ZMQ8 LMTK1_HUMAN Neutral Neutral
P49792 RBP2_HUMAN Neutral Neutral
P02452 CO1A1_HUMAN Deleterious Deleterious
P30518 V2R_HUMAN Deleterious Deleterious
P30486 1B48_HUMAN Neutral Neutral
Q9HCM1 CL035_HUMAN Neutral Neutral
P42261 GRIA1_HUMAN Neutral Neutral
P13647 K2C5_HUMAN Deleterious Deleterious
Q9NS62 THSD1_HUMAN Neutral Neutral
P05093 CP17A_HUMAN Deleterious Deleterious
P46100 ATRX_HUMAN Deleterious Neutral
Q9NSC2 SALL1_HUMAN Neutral Neutral
O00255 MEN1_HUMAN Deleterious Deleterious
Q13950 RUNX2_HUMAN Deleterious Deleterious
Q9HB29 ILRL2_HUMAN Neutral Neutral
Q13253 NOGG_HUMAN Deleterious Deleterious
P29400 CO4A5_HUMAN Deleterious Deleterious
Q02218 ODO1_HUMAN Neutral Neutral
Q9UM01 YLAT1_HUMAN Deleterious Deleterious
P02461 CO3A1_HUMAN Deleterious Deleterious
P39905 GDNF_HUMAN Deleterious Deleterious
Q9NR99 MXRA5_HUMAN Neutral Neutral
Q99490 AGAP2_HUMAN Deleterious Deleterious
Q16671 AMHR2_HUMAN Deleterious Deleterious
Q9HAV4 XPO5_HUMAN Neutral Neutral
Q9NQU5 PAK6_HUMAN Neutral Neutral
O15118 NPC1_HUMAN Deleterious Deleterious
P20807 CAN3_HUMAN Deleterious Deleterious
O14669 TMG2_HUMAN Neutral Neutral
Q15431 SYCP1_HUMAN Neutral Neutral
Q07699 SCN1B_HUMAN Neutral Deleterious
Q04826 1B40_HUMAN Neutral Neutral
P00742 FA9_HUMAN Neutral Neutral
Q9UGC7 RF1ML_HUMAN Neutral Neutral
P15289 ARSA_HUMAN Deleterious Deleterious
P08123 CO1A2_HUMAN Deleterious Deleterious
P30613 KPYR_HUMAN Deleterious Deleterious
Q9UHC6 CNTP2_HUMAN Neutral Neutral
Q0P6D6 CCD15_HUMAN Neutral Neutral
Q15021 CND1_HUMAN Neutral Neutral
Q15125 EBP_HUMAN Deleterious Deleterious
Q9H3Y6 SRMS_HUMAN Neutral Neutral
P11532 DMD_HUMAN Neutral Neutral
P55201 BRPF1_HUMAN Neutral Neutral
P45381 ACY2_HUMAN Deleterious Deleterious
P22830 HEMH_HUMAN Deleterious Deleterious
P15848 ARSB_HUMAN Deleterious Deleterious
P35670 ATP7B_HUMAN Deleterious Deleterious
P00451 FA8_HUMAN Deleterious Deleterious
Q5SXH7 CJ081_HUMAN Neutral Neutral
O15439 MRP4_HUMAN Neutral Neutral
P09913 IFIT2_HUMAN Neutral Neutral
O00255 MEN1_HUMAN Deleterious Deleterious
P51587 BRCA2_HUMAN Deleterious Deleterious
Q13315 ATM_HUMAN Deleterious Deleterious
P05186 PPBT_HUMAN Deleterious Deleterious
P22304 IDS_HUMAN Deleterious Deleterious
Q13546 RIPK1_HUMAN Neutral Neutral
P09172 DOPO_HUMAN Neutral Neutral
Q96LW4 CC111_HUMAN Neutral Neutral
Q02383 SEMG2_HUMAN Neutral Neutral
P28472 GBRB3_HUMAN Deleterious Deleterious
Q01118 SCN7A_HUMAN Neutral Neutral
P42330 AK1C3_HUMAN Neutral Neutral
Q15165 PON2_HUMAN Neutral Neutral
P51659 DHB4_HUMAN Neutral Neutral
Q9UPZ9 ICK_HUMAN Neutral Neutral
P07902 GALT_HUMAN Deleterious Deleterious
P31513 FMO3_HUMAN Deleterious Neutral
Q9UKF2 ADA30_HUMAN Neutral Neutral
O00443 P3C2A_HUMAN Neutral Neutral
O94804 STK10_HUMAN Neutral Neutral
Q9H4M7 PKHA4_HUMAN Neutral Neutral
P13569 CFTR_HUMAN Deleterious Deleterious
P08100 OPSD_HUMAN Deleterious Deleterious
Q14002 CEAM7_HUMAN Neutral Neutral
P04839 CY24B_HUMAN Deleterious Deleterious
P01009 A1AT_HUMAN Neutral Neutral
Q9UHC1 MLH3_HUMAN Neutral Neutral
P01008 ANT3_HUMAN Deleterious Deleterious
Q6NUT3 CS028_HUMAN Neutral Neutral
P23508 CRCM_HUMAN Neutral Deleterious
Q5SW24 DACT2_HUMAN Neutral Neutral
P00966 ASSY_HUMAN Deleterious Deleterious
Q9GZP7 VN1R1_HUMAN Neutral Neutral
P50402 EMD_HUMAN Deleterious Deleterious
P20711 DDC_HUMAN Deleterious Deleterious
P05186 PPBT_HUMAN Deleterious Deleterious
P00451 FA8_HUMAN Deleterious Deleterious
P60409 KR107_HUMAN Neutral Neutral
P51608 MECP2_HUMAN Deleterious Deleterious
Q09428 ABCC8_HUMAN Deleterious Deleterious
O95409 ZIC2_HUMAN Deleterious Deleterious
O97980 HMHB1_HUMAN Neutral Neutral
P04062 GLCM_HUMAN Deleterious Deleterious
Q5JRX3 PREP_HUMAN Neutral Neutral
P12110 CO6A2_HUMAN Neutral Deleterious
Q92576 PHF3_HUMAN Neutral Neutral
P31645 SC6A4_HUMAN Neutral Neutral
P12883 MYH7_HUMAN Deleterious Deleterious
P24666 PPAC_HUMAN Neutral Neutral
O60663 LMX1B_HUMAN Deleterious Deleterious
Q9UGC7 RF1ML_HUMAN Neutral Neutral
P54098 DPOG1_HUMAN Deleterious Deleterious
Q8WZ42 TITIN_HUMAN Neutral Neutral
P00451 FA8_HUMAN Deleterious Deleterious
Q8N6H7 ARFG2_HUMAN Neutral Neutral
Q13315 ATM_HUMAN Deleterious Neutral
P02730 B3AT_HUMAN Deleterious Neutral
Q8IUG5 MY18B_HUMAN Neutral Deleterious
Q9HC77 CENPJ_HUMAN Neutral Neutral
P38398 BRCA1_HUMAN Deleterious Deleterious
P60484 PTEN_HUMAN Deleterious Neutral
Q7Z5Y6 BMP8A_HUMAN Neutral Neutral
Q5MAI5 CDKL4_HUMAN Neutral Neutral
O15118 NPC1_HUMAN Deleterious Deleterious
P08246 ELNE_HUMAN Deleterious Deleterious
P32942 ICAM3_HUMAN Neutral Neutral
P06280 AGAL_HUMAN Deleterious Deleterious
Q8IYT3 CF097_HUMAN Neutral Neutral
Q86X29 LSR_HUMAN Neutral Neutral
Q8IYB8 SUV3_HUMAN Neutral Neutral
P08034 CXB1_HUMAN Deleterious Deleterious
Q15542 TAF5_HUMAN Neutral Neutral
Q9NU22 MDN1_HUMAN Neutral Neutral
Q8TC27 ADA32_HUMAN Neutral Neutral
Q7RTX7 CTSR4_HUMAN Neutral Neutral
P45379 TNNT2_HUMAN Deleterious Deleterious
P35555 FBN1_HUMAN Deleterious Deleterious
Q5SSQ6 G7D_HUMAN Neutral Neutral
Q8NH64 O51A7_HUMAN Neutral Neutral
P05543 THBG_HUMAN Deleterious Deleterious
P12883 MYH7_HUMAN Deleterious Deleterious
Q99593 TBX5_HUMAN Deleterious Deleterious
P35555 FBN1_HUMAN Deleterious Deleterious
O00555 CAC1A_HUMAN Deleterious Deleterious
Q9UP65 PA24C_HUMAN Neutral Neutral
Q02388 CO7A1_HUMAN Deleterious Deleterious
P08100 OPSD_HUMAN Deleterious Deleterious
Q7L3V2 CV029_HUMAN Neutral Neutral
P08034 CXB1_HUMAN Deleterious Deleterious
Q8IY84 NIM1_HUMAN Neutral Neutral
Q7Z3B3 K1267_HUMAN Neutral Neutral
Q14654 IRK11_HUMAN Deleterious Neutral
Q6PJP8 DCR1A_HUMAN Neutral Neutral
Q6P3X3 TTC27_HUMAN Neutral Neutral
Q9UNS1 TIM_HUMAN Neutral Neutral
P50747 BPL1_HUMAN Deleterious Deleterious
Q8NEM0 MCPH1_HUMAN Neutral Neutral
P78363 ABCA4_HUMAN Deleterious Deleterious
P00480 OTC_HUMAN Deleterious Deleterious
P07949 RET_HUMAN Deleterious Deleterious
P00533 EGFR_HUMAN Deleterious Deleterious
P04626 ERBB2_HUMAN Deleterious Neutral
P01011 AACT_HUMAN Neutral Neutral
Q12809 KCNH2_HUMAN Deleterious Deleterious
Q8NDX2 VGLU3_HUMAN Neutral Neutral
P51878 CASP5_HUMAN Neutral Neutral
P20807 CAN3_HUMAN Deleterious Deleterious
Q02388 CO7A1_HUMAN Deleterious Deleterious
P03951 FA11_HUMAN Deleterious Deleterious
P98172 EFNB1_HUMAN Deleterious Deleterious
P49638 TTPA_HUMAN Deleterious Deleterious
Q9H7R0 ZN442_HUMAN Neutral Neutral
P04156 PRIO_HUMAN Deleterious Neutral
P12830 CADH1_HUMAN 0.5 Deleterious
P04839 CY24B_HUMAN Deleterious Deleterious
Q13563 PKD2_HUMAN Deleterious Deleterious
Q06187 BTK_HUMAN Deleterious Deleterious
P41597 CCR2_HUMAN Neutral Neutral
P23526 SAHH_HUMAN Deleterious Neutral
Q5S007 LRRK2_HUMAN Neutral Deleterious
Q93091 RNAS6_HUMAN Neutral Neutral
P02545 LMNA_HUMAN Deleterious Deleterious
P78363 ABCA4_HUMAN Deleterious Deleterious
O75382 TRIM3_HUMAN Neutral Neutral
Q96N87 S6A18_HUMAN Neutral Neutral
Q9NSY1 BMP2K_HUMAN Neutral Neutral
O00526 UPK2_HUMAN Neutral Neutral
P51687 SUOX_HUMAN Deleterious Deleterious
P01185 NEU2_HUMAN Deleterious Deleterious
Q04771 ACVR1_HUMAN Deleterious Deleterious
P32245 MC4R_HUMAN Neutral Neutral
P98161 PKD1_HUMAN Deleterious Neutral
Q9H114 CST1L_HUMAN Neutral Neutral
Q9UM82 SPAT2_HUMAN Neutral Neutral
P51690 ARSE_HUMAN Deleterious Deleterious
P29400 CO4A5_HUMAN Deleterious Deleterious
A6NHL2 TBAL3_HUMAN Neutral Neutral
Q86XP0 PA24D_HUMAN Neutral Neutral
Q9H8V3 ECT2_HUMAN Neutral Neutral
Q9H6R7 CB044_HUMAN Neutral Neutral
Q9H251 CAD23_HUMAN Deleterious Deleterious
Q9BYE9 PCD24_HUMAN Neutral Neutral
P78363 ABCA4_HUMAN Deleterious Deleterious
P08588 AGTR1_HUMAN Neutral Neutral
P12883 MYH7_HUMAN Deleterious Deleterious
O60303 K0556_HUMAN Neutral Neutral
P56182 RRP1_HUMAN Neutral Neutral
Q7Z7G8 VP13B_HUMAN Deleterious Neutral
P21980 TGM2_HUMAN Neutral Neutral
P52945 PDX1_HUMAN Deleterious Deleterious
P10275 ANDR_HUMAN Deleterious Deleterious
Q8N5A5 ZGPAT_HUMAN Neutral Neutral
Q8WZ42 TITIN_HUMAN Neutral Neutral
O75161 NPHP4_HUMAN Deleterious Deleterious
O95544 NADK_HUMAN Neutral Neutral
Q9NZC7 WWOX_HUMAN Neutral Deleterious
O95786 DDX58_HUMAN Neutral Neutral
P35670 ATP7B_HUMAN Deleterious Deleterious
P31939 PUR9_HUMAN Neutral Deleterious
Q09472 EP300_HUMAN Neutral Neutral
P29400 CO4A5_HUMAN Deleterious Deleterious
P15289 ARSA_HUMAN Deleterious Deleterious
Q96AD5 PLPL2_HUMAN Neutral Deleterious
P05160 F13B_HUMAN Neutral Neutral
O00592 PODXL_HUMAN Neutral Neutral
P04062 GLCM_HUMAN Deleterious Deleterious
O60832 DKC1_HUMAN Deleterious Deleterious
A2VEC9 SSPO_HUMAN Neutral Neutral
Q5R3I4 TTC38_HUMAN Neutral Neutral
Q8TBE3 CE040_HUMAN Neutral Neutral
Q7Z5R6 AB1IP_HUMAN Neutral Neutral
P16455 MGMT_HUMAN Neutral Neutral
Q9UJN7 ZN391_HUMAN Neutral Neutral
Q86XX4 FRAS1_HUMAN Neutral Neutral
Q96S06 LMF1_HUMAN Neutral Neutral
Q5S007 LRRK2_HUMAN Deleterious Deleterious
P40337 VHL_HUMAN Deleterious Deleterious
Q8NGF4 O5AP2_HUMAN Neutral Neutral
Q8N4N8 KIF2B_HUMAN Neutral Neutral
P15289 ARSA_HUMAN Deleterious Deleterious
P08397 HEM3_HUMAN Deleterious Deleterious
O14522 PTPRT_HUMAN Deleterious Deleterious
Q8N5U0 CK042_HUMAN Neutral Neutral
O94979 SC31A_HUMAN Neutral Neutral
Q5W0V3 F16B1_HUMAN Neutral Neutral
Q8N9H6 CH031_HUMAN Neutral Neutral
Q9NYW4 TA2R5_HUMAN Neutral Neutral
P0C6C1 AN34C_HUMAN Neutral Neutral
P35222 CTNB1_HUMAN Deleterious Deleterious
O00512 BCL9_HUMAN Neutral Neutral
P02545 LMNA_HUMAN Deleterious Deleterious
Q16570 DUFFY_HUMAN Neutral Neutral
O43918 AIRE_HUMAN Deleterious Deleterious
Q8TDY8 IGDC4_HUMAN Neutral Neutral
P60201 MYPR_HUMAN Deleterious Deleterious
P00451 FA8_HUMAN Deleterious Deleterious
Q8WZ42 TITIN_HUMAN Neutral Neutral
P14060 3BHS1_HUMAN Neutral Neutral
P82987 ATL3_HUMAN Neutral Neutral
Q9H1D0 TRPV6_HUMAN Neutral Neutral
P52630 STAT2_HUMAN Neutral Neutral
Q15617 OR8G1_HUMAN Neutral Neutral
P07902 GALT_HUMAN Deleterious Deleterious
O95477 ABCA1_HUMAN Deleterious Deleterious
P04637 P53_HUMAN Deleterious Deleterious
Q14C87 T132D_HUMAN Neutral Neutral
Q9ULD2 MTUS1_HUMAN Neutral Deleterious
P02042 HBD_HUMAN Neutral Neutral
P08F94 PKHD1_HUMAN Neutral Deleterious
Q9P1Y6 PHRF1_HUMAN Neutral Neutral
Q8WZ04 TOMT_HUMAN Neutral Deleterious
Q9C0D5 TANC1_HUMAN Neutral Neutral
P03886 NU1M_HUMAN Neutral Deleterious
P29400 CO4A5_HUMAN Deleterious Deleterious
Q6ZT77 ZN826_HUMAN Neutral Neutral
Q8WZ42 TITIN_HUMAN Neutral Neutral
P00846 ATP6_HUMAN Neutral Neutral
A6NMN3 F170B_HUMAN Neutral Neutral
P01008 ANT3_HUMAN Deleterious Deleterious
P00441 SODC_HUMAN Deleterious Deleterious
P16278 BGAL_HUMAN Deleterious Deleterious
O94989 ARHGF_HUMAN Neutral Neutral
P12830 CADH1_HUMAN Deleterious Neutral
Q9NZV5 SELN_HUMAN Deleterious Deleterious
P19544 WT1_HUMAN Deleterious Deleterious
P53370 NUDT6_HUMAN Deleterious Neutral
Q9H2M9 RBGPR_HUMAN Neutral Deleterious
P22033 MUTA_HUMAN Deleterious Deleterious
P08559 ODPA_HUMAN Deleterious Deleterious
Q5C9Z4 NOM1_HUMAN Neutral Neutral
Q03426 KIME_HUMAN Deleterious Deleterious
O95528 GTR10_HUMAN 0.5 Deleterious
Q9UQ84 EXO1_HUMAN Neutral Neutral
O00221 IKBE_HUMAN Neutral Neutral
Q9NP58 ABCB6_HUMAN Neutral Neutral
Q9H0F7 ARL6_HUMAN Deleterious Deleterious
Q15059 BRD3_HUMAN Neutral Neutral
P02647 APOA1_HUMAN Neutral Neutral
P00451 FA8_HUMAN Deleterious Deleterious
P04637 P53_HUMAN Deleterious Deleterious
P37023 ACVL1_HUMAN Deleterious Deleterious
P00441 SODC_HUMAN Deleterious Deleterious
P00740 FA9_HUMAN Deleterious Deleterious
O76090 BEST1_HUMAN Deleterious Deleterious
P25054 APC_HUMAN Deleterious Neutral
O75462 CRLF1_HUMAN Deleterious Deleterious
P37023 ACVL1_HUMAN Deleterious Deleterious
O76024 WFS1_HUMAN Deleterious Deleterious
Q13258 PD2R_HUMAN Neutral Neutral
P01130 LDLR_HUMAN Deleterious Deleterious
Q86WS5 TMPSC_HUMAN Neutral Neutral
Q9NZJ4 SACS_HUMAN Neutral Neutral
P49908 SEPP1_HUMAN Neutral Neutral
P01130 LDLR_HUMAN Deleterious Deleterious
P78424 PO6F2_HUMAN Neutral Neutral
Q86U06 RBM23_HUMAN Neutral Neutral
Q9NYZ2 MFRN1_HUMAN Neutral Neutral
P54756 EPHA5_HUMAN Neutral Neutral
Q96JB5 CK5P3_HUMAN Neutral Neutral
O00232 PSD12_HUMAN Neutral Neutral
Q96GD4 AURKB_HUMAN Neutral Neutral
Q12809 KCNH2_HUMAN Deleterious Deleterious
P33897 ABCD1_HUMAN Deleterious Deleterious
Q70EK8 UBP53_HUMAN Neutral Neutral
Q04671 P_HUMAN Deleterious Deleterious
P56539 CAV3_HUMAN Deleterious Deleterious
Q9Y5X4 NR2E3_HUMAN Deleterious Deleterious
Q6IPM2 IQCE_HUMAN Neutral Neutral
P35670 ATP7B_HUMAN Deleterious Deleterious
Q14999 CUL7_HUMAN Neutral Deleterious
P02649 APOE_HUMAN Neutral Neutral
Q9H251 CAD23_HUMAN Neutral Neutral
P02655 APOC2_HUMAN Neutral Deleterious
Q96RV3 PCX1_HUMAN Neutral Neutral
P22033 MUTA_HUMAN Deleterious Deleterious
P07225 PROS_HUMAN Deleterious Deleterious
Q53EL9 SEZ6_HUMAN Neutral Neutral
Q96MC9 CA147_HUMAN Neutral Neutral
Q92947 GCDH_HUMAN Deleterious Deleterious
P35869 AHR_HUMAN Neutral Neutral
P03989 1B27_HUMAN Neutral Neutral
Q9UP65 PA24C_HUMAN Neutral Neutral
P10070 GLI2_HUMAN 0.5 Deleterious
Q7Z628 ARHG8_HUMAN Neutral Neutral
P25445 TNR6_HUMAN Deleterious Neutral
P24855 DNAS1_HUMAN Neutral Neutral
O43826 G6PT1_HUMAN Deleterious Deleterious
Q01955 CO4A3_HUMAN Deleterious Deleterious
Q02846 GUC2D_HUMAN Deleterious Deleterious
Q8NCL8 TM116_HUMAN Neutral Neutral
Q9UM54 MYO6_HUMAN Neutral Deleterious
O75445 USH2A_HUMAN Deleterious Deleterious
A6PVC2 TTLL8_HUMAN Neutral Neutral
P30518 V2R_HUMAN Deleterious Deleterious
P78363 ABCA4_HUMAN Deleterious Deleterious
Q15392 DHC24_HUMAN Deleterious Deleterious
Q99697 PITX2_HUMAN Deleterious Deleterious
Q15738 NSDHL_HUMAN Deleterious Deleterious
P48167 GLRB_HUMAN Neutral Deleterious
Q8NEV8 EXPH5_HUMAN Neutral Neutral
Q9BZ29 DOCK9_HUMAN Neutral Neutral
Q9UGU0 TCF20_HUMAN Neutral Neutral
P37173 TGFR2_HUMAN Deleterious Deleterious
O43149 ZZEF1_HUMAN Neutral Neutral
P20711 DDC_HUMAN Deleterious Neutral
P54802 ANAG_HUMAN Deleterious Deleterious
P60331 KR101_HUMAN Neutral Neutral
Q00597 FANCC_HUMAN Deleterious Neutral
P08514 ITA2B_HUMAN Deleterious Deleterious
Q12887 COX10_HUMAN Deleterious Deleterious
Q13370 PDE3B_HUMAN Neutral Neutral
P23760 PAX3_HUMAN Deleterious Deleterious
Q13835 PKP1_HUMAN Neutral Neutral
P16452 EPB42_HUMAN Deleterious Deleterious
Q5VWN6 CJ018_HUMAN Neutral Neutral
P12955 PEPD_HUMAN Deleterious Deleterious
Q24JQ0 CR045_HUMAN Neutral Neutral
P04637 P53_HUMAN Deleterious Deleterious
P07202 PERT_HUMAN Deleterious Deleterious
Q99611 SPS2_HUMAN Neutral Neutral
P30613 KPYR_HUMAN Deleterious Deleterious
P42898 MTHR_HUMAN Deleterious Deleterious
P43026 GDF5_HUMAN Deleterious Deleterious
Q9Y6C2 EMIL1_HUMAN Neutral Neutral
Q96L50 LLR1_HUMAN Neutral Neutral
Q8NGJ6 O51A4_HUMAN Neutral Neutral
Q13496 MTM1_HUMAN Deleterious Deleterious
Q6ZUJ8 BCAP_HUMAN Neutral Neutral
P35520 CBS_HUMAN Deleterious Deleterious
Q96EK7 F120B_HUMAN Neutral Neutral
P54619 AAKG1_HUMAN Neutral Neutral
O95255 MRP6_HUMAN Deleterious Deleterious
P22309 UD11_HUMAN Deleterious Deleterious
O75712 CXB3_HUMAN Deleterious Deleterious
O15067 PUR4_HUMAN Neutral Neutral
Q8WZ42 TITIN_HUMAN Neutral Neutral
P04275 VWF_HUMAN Deleterious Deleterious
Q8N157 AHI1_HUMAN Neutral Neutral
Q13315 ATM_HUMAN Neutral Neutral
Q9NYQ6 CELR1_HUMAN Neutral Neutral
P08034 CXB1_HUMAN Deleterious Deleterious
P41181 AQP2_HUMAN Deleterious Deleterious
Q5TD94 RSH4A_HUMAN Neutral Neutral
Q9UM47 NOTC3_HUMAN Deleterious Deleterious
Q5TH69 BIG3_HUMAN Neutral Neutral
P09132 SRP19_HUMAN Neutral Neutral
Q96RR1 PEO1_HUMAN Deleterious Deleterious
Q3SY84 K2C71_HUMAN Neutral Neutral
Q2UY09 COSA1_HUMAN Neutral Neutral
Q99972 MYOC_HUMAN Deleterious Neutral
P36222 CH3L1_HUMAN Neutral Neutral
P29400 CO4A5_HUMAN Deleterious Deleterious
Q14790 CASP8_HUMAN Neutral Neutral
Q8N8W4 PLPL1_HUMAN Neutral Neutral
Q14524 SCN5A_HUMAN Deleterious Deleterious
P58182 O12D2_HUMAN Neutral Neutral
Q96A22 CK052_HUMAN Neutral Neutral
P51511 MMP13_HUMAN Neutral Neutral
P51688 SPHM_HUMAN Deleterious Deleterious
P21817 RYR1_HUMAN Deleterious Deleterious
Q09470 KCNA1_HUMAN Deleterious Deleterious
Q7L576 CYFP1_HUMAN Neutral Neutral
Q8WZ42 TITIN_HUMAN Neutral Neutral
O43511 S26A4_HUMAN Deleterious Deleterious
P02461 CO3A1_HUMAN Deleterious Deleterious
P22304 IDS_HUMAN Deleterious Deleterious
Q15165 PON2_HUMAN Neutral Neutral
P04156 PRIO_HUMAN Deleterious Neutral
P04637 P53_HUMAN Deleterious Deleterious
P49815 TSC2_HUMAN Deleterious Deleterious
P43246 MSH2_HUMAN Deleterious Deleterious
P26951 IL3RA_HUMAN Neutral Neutral
O00170 AIP_HUMAN Neutral Neutral
Q9BT88 SYT11_HUMAN Neutral Neutral
Q96RI8 TAAR6_HUMAN Neutral Neutral
Q9UKV3 ACINU_HUMAN Neutral Neutral
Q6ZN79 Z705A_HUMAN Neutral Neutral
Q9BTV4 TMM43_HUMAN Neutral Deleterious
P35575 G6PC_HUMAN Deleterious Deleterious
Q3LI76 KR151_HUMAN Neutral Neutral
Q8N6P7 I22R1_HUMAN Neutral Neutral
P35575 G6PC_HUMAN Deleterious Deleterious
Q9NZJ6 COQ3_HUMAN Neutral Neutral
Q8N119 MMP21_HUMAN Neutral Neutral
A2RU48 CL069_HUMAN Neutral Neutral
Q9NP87 DPOLM_HUMAN Neutral Neutral
O15537 XLRS1_HUMAN Deleterious Deleterious
P51811 XK_HUMAN Deleterious Deleterious
Q96L73 NSD1_HUMAN Deleterious Deleterious
P03886 NU1M_HUMAN Deleterious Neutral
P06213 INSR_HUMAN Deleterious Deleterious
O14773 TPP1_HUMAN Deleterious Deleterious
P49768 PSN1_HUMAN Deleterious Deleterious
Q8NB25 F184A_HUMAN Neutral Neutral
Q99972 MYOC_HUMAN Deleterious Deleterious
P54577 SYYC_HUMAN Neutral Deleterious
Q66K74 MAP1S_HUMAN Neutral Neutral
P02545 LMNA_HUMAN Deleterious Deleterious
P13647 K2C5_HUMAN Deleterious Deleterious
Q8IYX1 TBC21_HUMAN Neutral Neutral
Q8NEJ9 NGDN_HUMAN Neutral Neutral
P00441 SODC_HUMAN Deleterious Deleterious
O95343 SIX3_HUMAN Deleterious Deleterious
P48634 BAT2_HUMAN Neutral Neutral
Q9NU63 ZFP57_HUMAN Neutral Deleterious
P25189 MYP0_HUMAN Deleterious Deleterious
P22309 UD11_HUMAN Deleterious Deleterious
Q8WZ42 TITIN_HUMAN Neutral Neutral
Q8NHS3 MFSD8_HUMAN Deleterious Deleterious
Q13635 PTC1_HUMAN Deleterious Neutral
Q13576 IQGA2_HUMAN Neutral Neutral
O75445 USH2A_HUMAN Deleterious Deleterious
Q9NSA1 FGF21_HUMAN Neutral Neutral
P07902 GALT_HUMAN Deleterious Deleterious
Q5SQN1 SNP47_HUMAN Neutral Neutral
P33527 MRP1_HUMAN Neutral Neutral
Q8TC84 FANK1_HUMAN Neutral Neutral
P20823 HNF1A_HUMAN Deleterious Deleterious
P30613 KPYR_HUMAN Deleterious Deleterious
P11362 FGFR1_HUMAN Deleterious Neutral
O14745 NHRF1_HUMAN Deleterious Deleterious
P07359 GP1BA_HUMAN Neutral Neutral
Q99708 RBBP8_HUMAN Neutral Neutral
Q8NHU2 CT026_HUMAN Neutral Neutral
P40337 VHL_HUMAN Deleterious Deleterious
P29400 CO4A5_HUMAN Deleterious Deleterious
Q03426 KIME_HUMAN Deleterious Deleterious
P43246 MSH2_HUMAN Deleterious Deleterious
P0C0L4 CO4A_HUMAN Neutral Neutral
Q16281 CNGA3_HUMAN Deleterious Deleterious
P78363 ABCA4_HUMAN Deleterious Deleterious
P35222 CTNB1_HUMAN Deleterious Deleterious
P21912 DHSB_HUMAN Deleterious Neutral
Q9H221 ABCG8_HUMAN Deleterious Neutral
P02461 CO3A1_HUMAN Deleterious Deleterious
P10746 HEM4_HUMAN Deleterious Deleterious
P00480 OTC_HUMAN Deleterious Deleterious
P22304 IDS_HUMAN Deleterious Deleterious
P13645 K1C10_HUMAN Deleterious Deleterious
Q9UM07 PADI4_HUMAN Neutral Neutral
P60484 PTEN_HUMAN Deleterious Deleterious
P15289 ARSA_HUMAN Deleterious Deleterious
Q8WZ42 TITIN_HUMAN Neutral Neutral
P02735 SAA_HUMAN Deleterious Neutral
O95163 ELP1_HUMAN Neutral Neutral
Q9Y4B5 K0802_HUMAN Neutral Neutral
Q86UC2 RSPH3_HUMAN Neutral Neutral
O43511 S26A4_HUMAN Deleterious Deleterious
P35556 FBN2_HUMAN Deleterious Deleterious
Q92769 HDAC2_HUMAN Neutral Neutral
P52701 MSH6_HUMAN Neutral Neutral
Q8IWI9 MGAP_HUMAN Neutral Neutral
Q16720 AT2B3_HUMAN Deleterious Neutral
Q14258 TRI25_HUMAN Neutral Neutral
P08034 CXB1_HUMAN Deleterious Deleterious
P01008 ANT3_HUMAN Deleterious Deleterious
P0C0L5 CO4B_HUMAN Neutral Neutral
Q8N9F8 ZN454_HUMAN Neutral Neutral
P29120 NEC1_HUMAN Neutral Neutral
Q13315 ATM_HUMAN Deleterious Deleterious
Q13487 SNPC2_HUMAN Neutral Neutral
O95436 NPT2B_HUMAN Neutral Deleterious
O43826 G6PT1_HUMAN Deleterious Deleterious
P08034 CXB1_HUMAN Deleterious Deleterious
Q9P1Y5 CAMP3_HUMAN Neutral Neutral
P08236 BGLR_HUMAN Deleterious Deleterious
Q12809 KCNH2_HUMAN Deleterious Deleterious
O15169 AXN1_HUMAN Deleterious Deleterious
P24903 CP2F1_HUMAN Neutral Neutral
P09417 DHPR_HUMAN Deleterious Deleterious
Q8N2A8 PLD6_HUMAN Neutral Neutral
Q96QP1 ALPK1_HUMAN Neutral Neutral
P12883 MYH7_HUMAN Deleterious Deleterious
Q6PJP8 DCR1A_HUMAN Neutral Neutral
P02730 B3AT_HUMAN Deleterious Neutral
Q9H251 CAD23_HUMAN Neutral Neutral
Q9UK12 ZN222_HUMAN Neutral Neutral
Q9NTG1 PKDRE_HUMAN Neutral Neutral
Q9NZP6 CO002_HUMAN Neutral Neutral
P25054 APC_HUMAN Deleterious Deleterious
Q8TDW7 FAT3_HUMAN Neutral Neutral
Q13621 S12A1_HUMAN Deleterious Deleterious
P00451 FA8_HUMAN Deleterious Deleterious
Q99572 P2RX7_HUMAN Neutral Neutral
P33897 ABCD1_HUMAN Deleterious Deleterious
P22304 IDS_HUMAN Deleterious Deleterious
Q9Y336 SIGL9_HUMAN Neutral Neutral
Q6ZN32 ETV3L_HUMAN Neutral Neutral
Q8NH48 OR5B3_HUMAN Neutral Neutral
P22304 IDS_HUMAN Deleterious Deleterious
Q9NYJ7 DLL3_HUMAN Neutral Neutral
P07911 UROM_HUMAN Deleterious Deleterious
Q3ZCN5 OTOGL_HUMAN Neutral Neutral
Q8WWN8 ARAP3_HUMAN Neutral Neutral
Q5FBB7 SGOL1_HUMAN Neutral Neutral
O60423 AT8B3_HUMAN Deleterious Neutral
P21439 MDR3_HUMAN Deleterious Neutral
P49792 RBP2_HUMAN Neutral Neutral
P30455 1A36_HUMAN Neutral Neutral
O76090 BEST1_HUMAN Deleterious Deleterious
Q6ZW61 BBS12_HUMAN Neutral Deleterious
Q9UQ07 MOK_HUMAN Neutral Neutral
P17302 CXA1_HUMAN Deleterious Neutral
Q09666 AHNK_HUMAN Neutral Neutral
P17302 CXA1_HUMAN Deleterious Deleterious
Q99456 K1C12_HUMAN Deleterious Deleterious
P49638 TTPA_HUMAN Deleterious Deleterious
P26442 AMFR1_HUMAN Neutral Neutral
O95067 CCNB2_HUMAN Neutral Neutral
P24394 IL4RA_HUMAN Neutral Neutral
P10828 THB_HUMAN Deleterious Deleterious
P40337 VHL_HUMAN Deleterious Deleterious
P04637 P53_HUMAN Deleterious Deleterious
P15121 ALDR_HUMAN Neutral Neutral
Q13563 PKD2_HUMAN Deleterious Deleterious
A6NL05 F74A7_HUMAN Neutral Neutral
P02545 LMNA_HUMAN Deleterious Deleterious
Q02817 MUC2_HUMAN Neutral Neutral
Q13635 PTC1_HUMAN Deleterious Deleterious
P35520 CBS_HUMAN Deleterious Deleterious
P08514 ITA2B_HUMAN Deleterious Deleterious
Q96RD1 OR6C1_HUMAN Neutral Neutral
Q86UK0 ABCAC_HUMAN Neutral Deleterious
Q9H251 CAD23_HUMAN Deleterious Neutral
P29400 CO4A5_HUMAN Deleterious Deleterious
P00740 FA9_HUMAN Deleterious Deleterious
P51843 NR0B1_HUMAN Deleterious Deleterious
Q96RR1 PEO1_HUMAN Deleterious Deleterious
P02774 VTDB_HUMAN Neutral Neutral
Q15465 SHH_HUMAN Deleterious Deleterious
Q6NYC8 PHTNS_HUMAN Neutral Neutral
P51681 CCR5_HUMAN Neutral Neutral
P11055 MYH3_HUMAN Deleterious Deleterious
P58012 FOXL2_HUMAN Deleterious Deleterious
Q7Z429 GRINA_HUMAN Neutral Neutral
P35555 FBN1_HUMAN Deleterious Deleterious
Q04656 ATP7A_HUMAN Deleterious Deleterious
Q16602 CALRL_HUMAN Neutral Neutral
Q14683 SMC1A_HUMAN Neutral Deleterious
Q8IV53 DEN1C_HUMAN Neutral Neutral
P12110 CO6A2_HUMAN Deleterious Deleterious
P13688 CEAM1_HUMAN Neutral Neutral
P39019 RS19_HUMAN Deleterious Deleterious
Q5TD97 FHL5_HUMAN Neutral Neutral
P41240 CSK_HUMAN Neutral Neutral
P07202 PERT_HUMAN Deleterious Deleterious
Q9Y6K5 OAS3_HUMAN Neutral Neutral
Q13253 NOGG_HUMAN Deleterious Deleterious
O15118 NPC1_HUMAN Deleterious Deleterious
P08034 CXB1_HUMAN Deleterious Deleterious
Q9Y2F5 K0947_HUMAN Neutral Neutral
P61764 STXB1_HUMAN Deleterious Deleterious
P43026 GDF5_HUMAN Deleterious Deleterious
Q9NY33 DPP3_HUMAN Neutral Neutral
P00492 HPRT_HUMAN Deleterious Deleterious
Q96PX9 PKH4B_HUMAN Neutral Neutral
P57679 EVC_HUMAN Neutral Neutral
P05067 A4_HUMAN Deleterious Neutral
Q9Y4C8 RBM19_HUMAN Neutral Neutral
P08603 CFAH_HUMAN Deleterious Deleterious
Q9UBM7 DHCR7_HUMAN Deleterious Deleterious
Q96Q15 SMG1_HUMAN Neutral Neutral
P22309 UD11_HUMAN Deleterious Deleterious
P00451 FA8_HUMAN Deleterious Deleterious
P98161 PKD1_HUMAN Neutral Neutral
Q9H8G2 CI082_HUMAN Neutral Neutral
Q01118 SCN7A_HUMAN Neutral Neutral
P16520 GBB3_HUMAN Neutral Neutral
Q96BI1 S22AI_HUMAN Deleterious Neutral
Q5W041 ARMC3_HUMAN Neutral Neutral
Q6GPH4 XAF1_HUMAN Neutral Neutral
Q16836 HCDH_HUMAN Deleterious Neutral
P20930 FILA_HUMAN Neutral Neutral
P78363 ABCA4_HUMAN Deleterious Deleterious
Q7Z442 PK1L2_HUMAN Neutral Neutral
O75445 USH2A_HUMAN Deleterious Deleterious
Q01453 PMP22_HUMAN Deleterious Deleterious
P30613 KPYR_HUMAN Deleterious Deleterious
Q14524 SCN5A_HUMAN Deleterious Deleterious
P82987 ATL3_HUMAN Neutral Neutral
Q00266 METK1_HUMAN Deleterious Neutral
Q9UNE0 EDAR_HUMAN Deleterious Deleterious
B0YJ81 PTPLA_HUMAN Neutral Neutral
P40337 VHL_HUMAN Deleterious Deleterious
P22888 LSHR_HUMAN Deleterious Neutral
P00439 PH4H_HUMAN Deleterious Deleterious
Q06187 BTK_HUMAN Deleterious Deleterious
P40337 VHL_HUMAN Deleterious Deleterious
Q01968 OCRL_HUMAN Deleterious Deleterious
Q9UMR7 CLC4A_HUMAN Neutral Neutral
P22607 FGFR3_HUMAN Deleterious Deleterious
P04275 VWF_HUMAN Deleterious Deleterious
O75923 DYSF_HUMAN Deleterious Deleterious
P04181 OAT_HUMAN Deleterious Deleterious
P30518 V2R_HUMAN Deleterious Deleterious
Q8TDP1 RNH2C_HUMAN Neutral Deleterious
P78363 ABCA4_HUMAN Deleterious Deleterious
P55017 S12A3_HUMAN Deleterious Deleterious
P01008 ANT3_HUMAN Deleterious Deleterious
P00451 FA8_HUMAN Deleterious Deleterious
Q5VT25 MRCKA_HUMAN Neutral Neutral
Q6X4T0 CL054_HUMAN Neutral Neutral
P35914 HMGCL_HUMAN Deleterious Deleterious
P09326 CD48_HUMAN Neutral Neutral
P54098 DPOG1_HUMAN Deleterious Deleterious
Q8IZN3 ZDH14_HUMAN Neutral Neutral
P08581 MET_HUMAN Deleterious Neutral
O75962 TRIO_HUMAN Neutral Neutral
P33897 ABCD1_HUMAN Deleterious Deleterious
Q9BY76 ANGL4_HUMAN Neutral Neutral
O75363 BCAS1_HUMAN Neutral Neutral
O15305 PMM2_HUMAN Deleterious Deleterious
P25092 GUC2C_HUMAN Neutral Neutral
P35555 FBN1_HUMAN Deleterious Deleterious
Q8N149 LIRA2_HUMAN Neutral Neutral
Q14315 FLNC_HUMAN Neutral Neutral
P42684 ABL2_HUMAN Neutral Neutral
Q7Z3S9 NT2NL_HUMAN Neutral Neutral
P51460 INSL3_HUMAN Neutral Neutral
Q01484 ANK2_HUMAN Neutral Deleterious
P35968 VGFR2_HUMAN Neutral Neutral
Q8NEX5 WFDC9_HUMAN Neutral Neutral
Q02388 CO7A1_HUMAN Deleterious Deleterious
P78324 SHPS1_HUMAN Neutral Neutral
Q92764 KRT35_HUMAN Neutral Neutral
Q9Y2E5 MA2B2_HUMAN Neutral Neutral
P42898 MTHR_HUMAN Deleterious Deleterious
P02458 CO2A1_HUMAN Deleterious Deleterious
Q00604 NDP_HUMAN Deleterious Deleterious
Q18PE1 DOK7_HUMAN Neutral Neutral
O76090 BEST1_HUMAN Deleterious Deleterious
O95427 PIGN_HUMAN Neutral Neutral
P49281 NRAM2_HUMAN Neutral Deleterious
O60662 KBTBA_HUMAN Neutral Neutral
P00740 FA9_HUMAN Deleterious Deleterious
P30518 V2R_HUMAN Deleterious Neutral
Q13950 RUNX2_HUMAN Deleterious Deleterious
P51690 ARSE_HUMAN Deleterious Deleterious
P04637 P53_HUMAN Deleterious Deleterious
P53420 CO4A4_HUMAN Deleterious Deleterious
Q9NST1 PLPL3_HUMAN Neutral Neutral
Q8TD17 ZN398_HUMAN Neutral Neutral
Q9NQW1 SC31B_HUMAN Neutral Neutral
Q8TE73 DYH5_HUMAN Deleterious Deleterious
Q9BYX2 TBD2A_HUMAN Neutral Neutral
Q8IZX4 TAF1L_HUMAN Neutral Neutral
P00451 FA8_HUMAN Deleterious Deleterious
P03971 MIS_HUMAN Deleterious Deleterious
P51149 RAB7A_HUMAN Neutral Deleterious
P85298 RHG08_HUMAN Neutral Neutral
Q14112 NID2_HUMAN Neutral Neutral
Q8WVT3 TTC15_HUMAN Neutral Neutral
P15289 ARSA_HUMAN Deleterious Deleterious
P35575 G6PC_HUMAN Deleterious Deleterious
Q9Y6B7 AP4B1_HUMAN Neutral Neutral
P22735 TGM1_HUMAN Deleterious Deleterious
Q8N9S9 SNX31_HUMAN Neutral Neutral
P21817 RYR1_HUMAN Deleterious Deleterious
O15360 FANCA_HUMAN Deleterious Neutral
P13533 MYH6_HUMAN Neutral Neutral
Q8NBK3 SUMF1_HUMAN Deleterious Deleterious
P04141 CSF2_HUMAN Neutral Neutral
P49768 PSN1_HUMAN Deleterious Deleterious
P35680 HNF1B_HUMAN Deleterious Deleterious
Q99996 AKAP9_HUMAN Neutral Deleterious
P54132 BLM_HUMAN Deleterious Deleterious
Q8NGT0 O13C9_HUMAN Neutral Neutral
P08034 CXB1_HUMAN Deleterious Deleterious
P35670 ATP7B_HUMAN Deleterious Neutral
P52701 MSH6_HUMAN Neutral Neutral
O15217 GSTA4_HUMAN Neutral Neutral
Q93099 HGD_HUMAN Deleterious Deleterious
Q8N465 D2HDH_HUMAN Deleterious Deleterious
Q9UBC5 MYO1A_HUMAN Deleterious Deleterious
P11055 MYH3_HUMAN Deleterious Deleterious
P51608 MECP2_HUMAN Deleterious Deleterious
P51587 BRCA2_HUMAN Neutral Neutral
Q9HCF6 TRPM3_HUMAN Neutral Neutral
P0C7Q3 FA58B_HUMAN Neutral Neutral
A4D0S4 LAMB4_HUMAN Neutral Neutral
Q8NAM6 ZSCA4_HUMAN Neutral Neutral
Q9Y5H5 PCDA9_HUMAN Neutral Neutral
P42858 HD_HUMAN Neutral Neutral
Q02818 NUCB1_HUMAN Neutral Neutral
Q86YV5 SG223_HUMAN Neutral Neutral
P12830 CADH1_HUMAN Deleterious Deleterious
Q6UXC1 AEGP_HUMAN Neutral Neutral
P04637 P53_HUMAN Deleterious Deleterious
Q8IXJ9 ASXL1_HUMAN Neutral Neutral
Q96RL7 VP13A_HUMAN Neutral Deleterious
Q08043 ACTN3_HUMAN Neutral Neutral
P38935 SMBP2_HUMAN Deleterious Deleterious
P35555 FBN1_HUMAN Deleterious Deleterious
Q14574 DSC3_HUMAN Neutral Neutral
P34059 GALNS_HUMAN Deleterious Deleterious
Q07889 SOS1_HUMAN Deleterious Deleterious
P35555 FBN1_HUMAN Deleterious Deleterious
Q8N1Q8 THEM5_HUMAN Neutral Neutral
Q31610 1B81_HUMAN Neutral Neutral
Q567U6 CCD93_HUMAN Neutral Neutral
O60315 ZEB2_HUMAN Neutral Deleterious
P21359 NF1_HUMAN Deleterious Deleterious
P37108 SRP14_HUMAN Neutral Neutral
Q92922 SMRC1_HUMAN Neutral Neutral
P04637 P53_HUMAN Deleterious Deleterious
Q9HDC5 JPH1_HUMAN Neutral Neutral
O60494 CUBN_HUMAN Neutral Neutral
P35556 FBN2_HUMAN Deleterious Deleterious
P05155 IC1_HUMAN Deleterious Deleterious
P30491 1B53_HUMAN Neutral Neutral
Q9UMX9 S45A2_HUMAN Deleterious Deleterious
O76090 BEST1_HUMAN Deleterious Deleterious
Q9BRK4 LZTS2_HUMAN Neutral Neutral
Q9BRU9 UTP23_HUMAN Neutral Neutral
Q06187 BTK_HUMAN Deleterious Deleterious
P78527 PRKDC_HUMAN Neutral Neutral
P02461 CO3A1_HUMAN Deleterious Deleterious
P00813 ADA_HUMAN Deleterious Deleterious
P49768 PSN1_HUMAN Deleterious Deleterious
Q96HP4 OXND1_HUMAN Neutral Neutral
O60674 JAK2_HUMAN Neutral Neutral
P30613 KPYR_HUMAN Deleterious Deleterious
P02649 APOE_HUMAN Deleterious Neutral
Q86YR7 MF2L2_HUMAN Neutral Neutral
P04637 P53_HUMAN Deleterious Deleterious
Q969T4 UB2E3_HUMAN Neutral Neutral
Q8WXQ8 CBPA5_HUMAN Neutral Neutral
Q9H237 PORCN_HUMAN Deleterious Deleterious
Q9NWS8 RMND1_HUMAN Neutral Neutral
O95255 MRP6_HUMAN Deleterious Deleterious
P34059 GALNS_HUMAN Deleterious Deleterious
P98170 XIAP_HUMAN Neutral Neutral
P28067 HA23_HUMAN Neutral Neutral
O76024 WFS1_HUMAN Deleterious Neutral
Q6UWN0 LYPD4_HUMAN Neutral Neutral
P00451 FA8_HUMAN Deleterious Deleterious
Q9Y4D2 DGLA_HUMAN Neutral Neutral
A2RUC4 CB060_HUMAN Neutral Neutral
Q5U5Z8 CBPC2_HUMAN Neutral Neutral
Q8NDZ2 CE025_HUMAN Neutral Neutral
Q9Y458 TBX22_HUMAN Deleterious Deleterious
P05231 IL6_HUMAN Neutral Neutral
O14832 PAHX_HUMAN Deleterious Deleterious
O95528 GTR10_HUMAN Deleterious Deleterious
Q8IVS8 GLCTK_HUMAN Neutral Neutral
Q14191 WRN_HUMAN Neutral Neutral
P00441 SODC_HUMAN Deleterious Deleterious
Q01740 FMO1_HUMAN Neutral Neutral
Q6P3R8 NEK5_HUMAN Neutral Neutral
Q15643 TRIPB_HUMAN Neutral Neutral
Q502W6 VWA3B_HUMAN Neutral Neutral
O76090 BEST1_HUMAN Deleterious Deleterious
Q8N3K9 CMYA5_HUMAN Neutral Neutral
Q14517 FAT1_HUMAN Neutral Neutral
P41250 SYG_HUMAN Deleterious Deleterious
Q9BQL6 FERM1_HUMAN Neutral Neutral
P30613 KPYR_HUMAN Deleterious Deleterious
Q9UKE5 TNIK_HUMAN Neutral Neutral
P06213 INSR_HUMAN Deleterious Neutral
Q92562 FIG4_HUMAN Neutral Neutral
P22888 LSHR_HUMAN Deleterious Deleterious
Q9NPD5 SO1B3_HUMAN Neutral Neutral
Q8N1I0 DOCK4_HUMAN Neutral Neutral
P39210 MPV17_HUMAN Deleterious Deleterious
Q5TBB1 RNH2B_HUMAN Deleterious Deleterious
Q29980 1A02_HUMAN Neutral Neutral
Q9NVN8 GNL3L_HUMAN Neutral Neutral
P10635 CP2D6_HUMAN Neutral Neutral
P01008 ANT3_HUMAN Deleterious Deleterious
P00451 FA8_HUMAN Deleterious Deleterious
Q04844 ACHE_HUMAN Deleterious Deleterious
P04275 VWF_HUMAN Deleterious Neutral
O00754 MA2B1_HUMAN Neutral Deleterious
O75563 SKAP2_HUMAN Neutral Neutral
P42684 ABL2_HUMAN Neutral Neutral
Q6PEY0 CXB7_HUMAN Neutral Neutral
Q8WXI7 MUC16_HUMAN Neutral Neutral
P07902 GALT_HUMAN Deleterious Deleterious
Q9HB29 ILRL2_HUMAN Neutral Neutral
Q8WTU0 DDI1_HUMAN Neutral Neutral
P33261 CP2CJ_HUMAN Neutral Neutral
P21817 RYR1_HUMAN Deleterious Deleterious
O95972 BMP15_HUMAN Deleterious Deleterious
P32297 ACHA3_HUMAN Neutral Neutral
Q9Y2I7 FYV1_HUMAN Neutral Neutral
Q96J66 ABCCB_HUMAN Neutral Neutral
Q6EEV4 GL1AD_HUMAN Neutral Neutral
Q15911 ZFHX3_HUMAN Neutral Neutral
O75417 DPOLQ_HUMAN Neutral Neutral
O94804 STK10_HUMAN Neutral Neutral
P59817 Z280A_HUMAN Neutral Neutral
Q8TC90 CL012_HUMAN Neutral Neutral
Q9HC97 GPR35_HUMAN Neutral Neutral
P00451 FA8_HUMAN Deleterious Deleterious
Q13111 CAF1A_HUMAN Neutral Neutral
Q14524 SCN5A_HUMAN Deleterious Deleterious
A2RRH5 WDR27_HUMAN Neutral Neutral
P00748 FA12_HUMAN Deleterious Deleterious
P98161 PKD1_HUMAN Deleterious Deleterious
Q14896 MYPC3_HUMAN Deleterious Deleterious
O43918 AIRE_HUMAN Deleterious Deleterious
P35240 MERL_HUMAN Deleterious Deleterious
P35556 FBN2_HUMAN Deleterious Deleterious
O43826 G6PT1_HUMAN Deleterious Deleterious
P29400 CO4A5_HUMAN Deleterious Deleterious
Q9UBT6 POLK_HUMAN Neutral Neutral
P82094 TMF1_HUMAN Neutral Neutral
Q8IUE1 TF2LX_HUMAN Neutral Neutral
Q9GZX3 CHST6_HUMAN Deleterious Deleterious
Q96HJ3 CCD34_HUMAN Neutral Neutral
Q9H1P6 CT085_HUMAN Neutral Neutral
P18887 XRCC1_HUMAN Neutral Neutral
P02766 TTHY_HUMAN Deleterious Deleterious
P15529 MCP_HUMAN Neutral Neutral
P00441 SODC_HUMAN Deleterious Deleterious
Q04760 LGUL_HUMAN Neutral Neutral
P48145 NPBW1_HUMAN Neutral Neutral
P04070 PROC_HUMAN Deleterious Deleterious
P54098 DPOG1_HUMAN Deleterious Deleterious
P30793 GCH1_HUMAN Deleterious Deleterious
Q9H093 NUAK2_HUMAN Neutral Neutral
Q08999 RBL2_HUMAN Neutral Neutral
P59535 T2R40_HUMAN Neutral Neutral
P29320 EPHA3_HUMAN Neutral Neutral
Q15527 SURF2_HUMAN Neutral Neutral
Q9Y3Z3 SAMH1_HUMAN Deleterious Deleterious
Q9HC29 NOD2_HUMAN Deleterious Neutral
P06703 S10A6_HUMAN Neutral Neutral
P04275 VWF_HUMAN Deleterious Deleterious
P00740 FA9_HUMAN Deleterious Deleterious
O95970 LGI1_HUMAN Deleterious Deleterious
Q07889 SOS1_HUMAN Deleterious Neutral
Q30201 HFE_HUMAN Deleterious Deleterious
P42771 CD2A1_HUMAN Deleterious Deleterious
P30613 KPYR_HUMAN Deleterious Deleterious
Q96MS0 ROBO3_HUMAN Neutral Deleterious
Q9H3D4 P63_HUMAN Deleterious Deleterious
Q9H340 O51B6_HUMAN Neutral Neutral
P51589 CP2J2_HUMAN Neutral Neutral
P29400 CO4A5_HUMAN Deleterious Deleterious
Q8TCU4 ALMS1_HUMAN Neutral Neutral
Q99502 EYA1_HUMAN Deleterious Deleterious
O15230 LAMA5_HUMAN Neutral Neutral
P35670 ATP7B_HUMAN Deleterious Deleterious
Q07954 LRP1_HUMAN Neutral Neutral
P10909 CLUS_HUMAN Neutral Neutral
Q8TAF8 TMHS_HUMAN Deleterious Deleterious
P29400 CO4A5_HUMAN Deleterious Deleterious
P49768 PSN1_HUMAN Deleterious Deleterious
P12883 MYH7_HUMAN Deleterious Deleterious
A6PVY3 F177B_HUMAN Neutral Neutral
P01579 IFNG_HUMAN Neutral Neutral
P40692 MLH1_HUMAN Deleterious Deleterious
Q14C87 T132D_HUMAN Neutral Neutral
Q15573 TAF1A_HUMAN Neutral Neutral
Q13214 SEM3B_HUMAN Deleterious Deleterious
P26439 3BHS2_HUMAN Deleterious Neutral
Q9UHC1 MLH3_HUMAN Neutral Neutral
Q5MAI5 CDKL4_HUMAN Neutral Neutral
Q9NPJ1 MKKS_HUMAN Deleterious Neutral
P01298 PAHO_HUMAN Neutral Neutral
P04000 OPSR_HUMAN Neutral Neutral
O95255 MRP6_HUMAN Deleterious Deleterious
P08697 A2AP_HUMAN Neutral Neutral
O75665 OFD1_HUMAN Deleterious Deleterious
P00451 FA8_HUMAN Deleterious Deleterious
Q15126 PMVK_HUMAN Neutral Neutral
P04275 VWF_HUMAN Deleterious Deleterious
O75807 PR15A_HUMAN Neutral Neutral
P33897 ABCD1_HUMAN Deleterious Deleterious
P42224 STAT1_HUMAN Deleterious Deleterious
P08582 TRFE_HUMAN Neutral Neutral
Q9HC24 TMBI4_HUMAN Neutral Neutral
O75095 MEGF6_HUMAN Neutral Neutral
A8TX70 CO6A5_HUMAN Neutral Neutral
Q8NGS3 OR1J1_HUMAN Neutral Neutral
Q8WXH0 SYNE2_HUMAN Neutral Neutral
P20807 CAN3_HUMAN Deleterious Deleterious
P02730 B3AT_HUMAN Deleterious Deleterious
P40692 MLH1_HUMAN Deleterious Deleterious
P16442 BGAT_HUMAN Neutral Neutral
P08236 BGLR_HUMAN Deleterious Deleterious
O60671 RAD1_HUMAN Neutral Neutral
P25092 GUC2C_HUMAN Neutral Neutral
A9YTQ3 AHRR_HUMAN Neutral Neutral
Q5T5U3 RHG21_HUMAN Neutral Neutral
Q02763 TIE2_HUMAN Neutral Neutral
P08034 CXB1_HUMAN Deleterious Deleterious
Q6ZRH7 CS015_HUMAN Neutral Neutral
P00451 FA8_HUMAN Deleterious Deleterious
Q9ULL8 SHRM4_HUMAN Neutral Deleterious
P57059 SIK1_HUMAN Neutral Neutral
Q8IZ40 RCOR2_HUMAN Neutral Neutral
Q9UEW3 MARCO_HUMAN Neutral Neutral
Q9NQE7 TSSP_HUMAN Neutral Neutral
P04062 GLCM_HUMAN Deleterious Deleterious
Q9NUA8 ZBT40_HUMAN Neutral Neutral
P05177 CP1A2_HUMAN Neutral Neutral
P51608 MECP2_HUMAN Deleterious Deleterious
P50897 PPT1_HUMAN Deleterious Deleterious
Q9UIF7 MUTYH_HUMAN Deleterious Neutral
Q9BXB7 SPT16_HUMAN Neutral Neutral
Q96QB1 RHG07_HUMAN Neutral Neutral
P35475 IDUA_HUMAN Deleterious Deleterious
Q86X45 LRRC6_HUMAN Neutral Neutral
A6NF89 OR6C6_HUMAN Neutral Neutral
P54760 EPHB4_HUMAN Neutral Neutral
Q5VV43 K0319_HUMAN Neutral Neutral
Q8TEW8 PAR3L_HUMAN Neutral Neutral
P58418 CLRN1_HUMAN Deleterious Deleterious
Q13216 ERCC8_HUMAN Neutral Deleterious
P13746 1A11_HUMAN Neutral Neutral
P08100 OPSD_HUMAN Deleterious Deleterious
P35498 SCN1A_HUMAN Deleterious Deleterious
Q03405 UPAR_HUMAN Neutral Neutral
P35670 ATP7B_HUMAN Deleterious Deleterious
Q9BY44 EIF2A_HUMAN Neutral Neutral
Q86YV5 SG223_HUMAN Neutral Neutral
Q16799 RTN1_HUMAN Neutral Neutral
Q5H9T9 FSCB_HUMAN Neutral Neutral
P14317 HCLS1_HUMAN Neutral Neutral
Q8N157 AHI1_HUMAN Neutral Neutral
O00754 MA2B1_HUMAN Deleterious Deleterious
Q5SSG8 MUC21_HUMAN Neutral Neutral
O75631 UPK3A_HUMAN Deleterious Neutral
P01031 CO5_HUMAN Neutral Neutral
P21817 RYR1_HUMAN Deleterious Deleterious
P35498 SCN1A_HUMAN Deleterious Deleterious
P04062 GLCM_HUMAN Deleterious Deleterious
Q9UHC7 MKRN1_HUMAN Neutral Neutral
P34931 HS71L_HUMAN Neutral Neutral
P51681 CCR5_HUMAN Neutral Neutral
P21802 FGFR2_HUMAN Deleterious Deleterious
P02545 LMNA_HUMAN Deleterious Deleterious
Q9NP72 RAB18_HUMAN Neutral Neutral
P50750 CDK9_HUMAN Neutral Neutral
P09110 THIK_HUMAN Neutral Neutral
Q96KG9 NTKL_HUMAN Neutral Neutral
P25106 CXCR7_HUMAN Neutral Neutral
Q6P1L6 ZN343_HUMAN Neutral Neutral
Q8TC57 CB065_HUMAN Neutral Neutral
Q29980 1B27_HUMAN Neutral Neutral
P55075 FGF8_HUMAN Deleterious Deleterious
P01008 ANT3_HUMAN Deleterious Deleterious
O15205 UBD_HUMAN Neutral Neutral
Q6ZVN8 RGMC_HUMAN Deleterious Deleterious
P12259 FA5_HUMAN Neutral Neutral
P35575 G6PC_HUMAN Deleterious Deleterious
Q8N196 SIX5_HUMAN Deleterious Neutral
Q9Y276 BCS1_HUMAN Deleterious Deleterious
Q9Y4B6 VPRBP_HUMAN Neutral Neutral
Q6NY19 KANK3_HUMAN Neutral Neutral
Q96JY0 MAEL_HUMAN Neutral Neutral
Q9Y2I6 NINL_HUMAN Neutral Neutral
Q9Y2B4 T53G5_HUMAN Neutral Neutral
Q9BZ23 PANK2_HUMAN Deleterious Deleterious
P35555 FBN1_HUMAN Deleterious Deleterious
Q13950 RUNX2_HUMAN Deleterious Deleterious
P07359 GP1BA_HUMAN Deleterious Deleterious
Q86YR7 MF2L2_HUMAN Neutral Neutral
Q04671 P_HUMAN Deleterious Deleterious
Q9NZH7 IL1F8_HUMAN Neutral Neutral
O00748 EST2_HUMAN Neutral Neutral
Q8N655 CJ012_HUMAN Neutral Neutral
Q96Q15 SMG1_HUMAN Neutral Neutral
Q99519 NEUR1_HUMAN Deleterious Deleterious
P04798 CP1A1_HUMAN Neutral Neutral
O76090 BEST1_HUMAN Deleterious Deleterious
P02452 CO1A1_HUMAN Deleterious Deleterious
P78417 GSTO1_HUMAN Neutral Neutral
Q9NX18 SDH5_HUMAN Neutral Deleterious
Q09428 ABCC8_HUMAN Deleterious Deleterious
Q14654 IRK11_HUMAN Deleterious Deleterious
Q7Z5P9 MUC19_HUMAN Neutral Neutral
P46100 ATRX_HUMAN Deleterious Deleterious
Q9HC29 NOD2_HUMAN Deleterious Deleterious
P05186 PPBT_HUMAN Deleterious Deleterious
Q99572 P2RX7_HUMAN Neutral Neutral
Q04912 RON_HUMAN Neutral Neutral
P98095 FBLN2_HUMAN Neutral Neutral
P01241 SOMA_HUMAN Deleterious Deleterious
Q6P1Q9 MTL2B_HUMAN Neutral Neutral
Q9BTC0 DIDO1_HUMAN Neutral Neutral
Q12809 KCNH2_HUMAN Deleterious Deleterious
Q9H6W3 NO66_HUMAN Neutral Neutral
P02766 TTHY_HUMAN Deleterious Deleterious
P00451 FA8_HUMAN Deleterious Deleterious
Q8NBP7 PCSK9_HUMAN Deleterious Deleterious
Q6UXG3 CLM9_HUMAN Neutral Neutral
Q16281 CNGA3_HUMAN Deleterious Deleterious
O75437 ZN254_HUMAN Neutral Neutral
Q92562 FIG4_HUMAN Neutral Deleterious
Q07889 SOS1_HUMAN Deleterious Deleterious
P21333 FLNA_HUMAN Deleterious Deleterious
P05093 CP17A_HUMAN Deleterious Deleterious
P45379 TNNT2_HUMAN Deleterious Deleterious
P04062 GLCM_HUMAN Deleterious Deleterious
Q12809 KCNH2_HUMAN Deleterious Deleterious
O15305 PMM2_HUMAN Deleterious Neutral
P78527 PRKDC_HUMAN Neutral Neutral
Q9NZV7 ZIM2_HUMAN Neutral Neutral
P50570 DYN2_HUMAN Deleterious Deleterious
P30447 1A23_HUMAN Neutral Neutral
O95342 ABCBB_HUMAN Deleterious Deleterious
Q5TC12 ATPF1_HUMAN Neutral Neutral
P05186 PPBT_HUMAN Deleterious Deleterious
Q6ZWL3 CP4V2_HUMAN Deleterious Deleterious
Q9NYJ7 DLL3_HUMAN Neutral Neutral
Q96HR8 NAF1_HUMAN Neutral Neutral
O43488 ARK72_HUMAN Neutral Neutral
O95255 MRP6_HUMAN Deleterious Neutral
Q8NGM9 OR8D4_HUMAN Neutral Neutral
Q9UGJ0 AAKG2_HUMAN Deleterious Neutral
Q13023 AKAP6_HUMAN Neutral Neutral
P19544 WT1_HUMAN Deleterious Deleterious
P08034 CXB1_HUMAN Deleterious Deleterious
Q8WVB6 CTF18_HUMAN Neutral Neutral
P15289 ARSA_HUMAN Deleterious Deleterious
Q9BXI9 C1QT6_HUMAN Neutral Neutral
P78559 MAP1A_HUMAN Neutral Neutral
Q3MIW9 DPCR1_HUMAN Neutral Neutral
P04062 GLCM_HUMAN Deleterious Deleterious
Q99519 NEUR1_HUMAN Deleterious Deleterious
P05186 PPBT_HUMAN Deleterious Deleterious
Q96KV7 WDR90_HUMAN Neutral Neutral
O95835 LATS1_HUMAN Neutral Neutral
O95678 K2C75_HUMAN Neutral Deleterious
P53355 DAPK1_HUMAN Neutral Neutral
P55084 ECHB_HUMAN Deleterious Deleterious
O15118 NPC1_HUMAN Deleterious Deleterious
Q16518 RPE65_HUMAN Deleterious Deleterious
P00492 HPRT_HUMAN Deleterious Deleterious
Q14533 KRT81_HUMAN Deleterious Deleterious
Q96EY8 MMAB_HUMAN Neutral Deleterious
P60201 MYPR_HUMAN Deleterious Deleterious
P08253 MMP2_HUMAN Neutral Deleterious
P21359 NF1_HUMAN Deleterious Deleterious
P34059 GALNS_HUMAN Deleterious Deleterious
P34059 GALNS_HUMAN Deleterious Deleterious
P19447 ERCC3_HUMAN Neutral Deleterious
Q6WKZ4 RFIP1_HUMAN Neutral Neutral
P12883 MYH7_HUMAN Deleterious Deleterious
Q9UQF2 JIP1_HUMAN Neutral Neutral
Q9NZH6 IL1F7_HUMAN Neutral Neutral
Q14896 MYPC3_HUMAN Deleterious Deleterious
P30793 GCH1_HUMAN Deleterious Deleterious
P35916 VGFR3_HUMAN Neutral Neutral
P22304 IDS_HUMAN Deleterious Deleterious
Q9UNS1 TIM_HUMAN Neutral Neutral
P04637 P53_HUMAN Deleterious Deleterious
P14136 GFAP_HUMAN Deleterious Deleterious
Q9UBZ4 APEX2_HUMAN Neutral Neutral
Q6P5W5 S39A4_HUMAN Deleterious Deleterious
P49815 TSC2_HUMAN Deleterious Deleterious
O60733 PA2G6_HUMAN Neutral Neutral
P49748 ACADV_HUMAN Deleterious Deleterious
P04062 GLCM_HUMAN Deleterious Deleterious
Q8IWU2 LMTK2_HUMAN Neutral Neutral
P55017 S12A3_HUMAN Deleterious Deleterious
Q495T6 MMEL1_HUMAN Neutral Neutral
P52952 NKX25_HUMAN Deleterious Deleterious
Q9P212 PLCE1_HUMAN Neutral Neutral
Q6RUI8 CS048_HUMAN Neutral Neutral
P22033 MUTA_HUMAN Deleterious Deleterious
P13942 COBA2_HUMAN Neutral Neutral
P30793 GCH1_HUMAN Deleterious Deleterious
O95396 MOCS3_HUMAN Neutral Neutral
Q8IWN7 RP1L1_HUMAN Neutral Neutral
Q5BVD1 TTMP_HUMAN Neutral Neutral
P49761 CLK3_HUMAN Neutral Neutral
P31358 CD52_HUMAN Neutral Neutral
P42575 CASP2_HUMAN Neutral Neutral
Q2M385 MPEG1_HUMAN Neutral Neutral
O00255 MEN1_HUMAN Deleterious Neutral
P23946 CMA1_HUMAN Neutral Neutral
P15121 ALDR_HUMAN Neutral Neutral
Q14524 SCN5A_HUMAN Deleterious Deleterious
Q8WWZ4 ABCAA_HUMAN Neutral Neutral
Q9H0J4 QRIC2_HUMAN Neutral Neutral
Q9Y619 ORNT1_HUMAN Deleterious Deleterious
Q92574 TSC1_HUMAN Deleterious Deleterious
O75369 FLNB_HUMAN Deleterious Deleterious
Q9C093 SPEF2_HUMAN Neutral Neutral
P09467 F16P1_HUMAN Deleterious Neutral
P04062 GLCM_HUMAN Deleterious Deleterious
Q3ZCX4 ZN568_HUMAN Neutral Neutral
Q15572 TAF1C_HUMAN Neutral Neutral
Q9P1Q5 OR1A1_HUMAN Neutral Neutral
Q9Y6X6 MYO16_HUMAN Neutral Neutral
Q63HQ0 GBAR_HUMAN Neutral Neutral
P42336 PK3CA_HUMAN Deleterious Deleterious
Q4AC94 C2CD3_HUMAN Neutral Neutral
Q9UK55 ZPI_HUMAN Neutral Neutral
Q6KC79 NIPBL_HUMAN Deleterious Deleterious
O95140 MFN2_HUMAN Deleterious Deleterious
Q9BSQ5 CCM2_HUMAN Neutral Deleterious
O60494 CUBN_HUMAN Neutral Neutral
O15439 MRP4_HUMAN Neutral Neutral
P00480 OTC_HUMAN Deleterious Deleterious
Q9NTI2 AT8A2_HUMAN Neutral Neutral
Q5JWR5 DOP1_HUMAN Neutral Neutral
Q9UKU7 ACAD8_HUMAN Deleterious Deleterious
P08575 CD45_HUMAN Neutral Neutral
Q9H3D4 P63_HUMAN Deleterious Deleterious
Q8N3K9 CMYA5_HUMAN Neutral Neutral
P10645 CMGA_HUMAN Neutral Neutral
Q6YHK3 CD109_HUMAN Neutral Neutral
P35498 SCN1A_HUMAN Deleterious Deleterious
Q9NZJ5 E2AK3_HUMAN Neutral Neutral
Q5JZY3 EPHAA_HUMAN Neutral Neutral
P04839 CY24B_HUMAN Deleterious Deleterious
Q13614 MTMR2_HUMAN Neutral Deleterious
P25189 MYP0_HUMAN Deleterious Deleterious
Q9NQ36 SCUB2_HUMAN Neutral Neutral
P08559 ODPA_HUMAN Deleterious Deleterious
P07949 RET_HUMAN Deleterious Deleterious
O14638 ENPP3_HUMAN Neutral Neutral
Q05066 SRY_HUMAN Deleterious Deleterious
P58182 O12D2_HUMAN Neutral Neutral
P13942 COBA2_HUMAN Deleterious Deleterious
Q13402 MYO7A_HUMAN Deleterious Deleterious
P35670 ATP7B_HUMAN Deleterious Deleterious
P0C7X4 FHL19_HUMAN Neutral Neutral
P01137 TGFB1_HUMAN Neutral Deleterious
A6NJZ3 O6C65_HUMAN Neutral Neutral
Q92838 EDA_HUMAN Deleterious Deleterious
P07947 YES_HUMAN Neutral Neutral
P21802 FGFR2_HUMAN Deleterious Neutral
O60443 DFNA5_HUMAN Neutral Neutral
P30518 V2R_HUMAN Deleterious Deleterious
Q8N6F1 CLD19_HUMAN Neutral Deleterious
Q7Z7G8 VP13B_HUMAN Deleterious Deleterious
P35670 ATP7B_HUMAN Deleterious Neutral
P00740 FA9_HUMAN Deleterious Deleterious
Q16518 RPE65_HUMAN Deleterious Deleterious
P04637 P53_HUMAN Deleterious Deleterious
P20851 C4BPB_HUMAN Neutral Neutral
Q9Y5E7 PCDB2_HUMAN Neutral Neutral
P40337 VHL_HUMAN Deleterious Deleterious
P05543 THBG_HUMAN Deleterious Neutral
O75369 FLNB_HUMAN Deleterious Deleterious
P46013 KI67_HUMAN Neutral Neutral
Q8NEE6 FXL13_HUMAN Neutral Neutral
Q9GZX3 CHST6_HUMAN Deleterious Deleterious
Q13315 ATM_HUMAN 0.5 Deleterious
Q86UK0 ABCAC_HUMAN Neutral Deleterious
P12883 MYH7_HUMAN Deleterious Deleterious
O75771 RA51D_HUMAN Neutral Neutral
Q6N043 Z280D_HUMAN Neutral Neutral
P05546 HEP2_HUMAN Deleterious Neutral
P02748 CO9_HUMAN Neutral Deleterious
O14920 IKKB_HUMAN Neutral Neutral
P80192 M3K9_HUMAN Neutral Neutral
O15360 FANCA_HUMAN Deleterious Neutral
Q5ZPR3 CD276_HUMAN Neutral Neutral
P02462 CO4A1_HUMAN Deleterious Deleterious
O15118 NPC1_HUMAN Deleterious Deleterious
P10275 ANDR_HUMAN Deleterious Deleterious
P78363 ABCA4_HUMAN Deleterious Deleterious
Q9UJ71 CLC4K_HUMAN Neutral Neutral
P08034 CXB1_HUMAN Deleterious Deleterious
O95999 BCL10_HUMAN Deleterious Deleterious
Q9NRP2 CP061_HUMAN Neutral Neutral
P30613 KPYR_HUMAN Deleterious Deleterious
P41229 KDM5C_HUMAN Deleterious Deleterious
O95972 BMP15_HUMAN Deleterious Deleterious
Q8NGZ6 OR6F1_HUMAN Neutral Neutral
Q8NE79 POPD1_HUMAN Neutral Neutral
P21854 CD72_HUMAN Neutral Neutral
Q08050 FOXM1_HUMAN Neutral Neutral
Q7Z442 PK1L2_HUMAN Neutral Neutral
P35498 SCN1A_HUMAN Deleterious Deleterious
Q9H4A3 WNK1_HUMAN Neutral Neutral
P35228 NOS2_HUMAN Neutral Neutral
Q8WXX0 DYH7_HUMAN Neutral Neutral
Q07837 SLC31_HUMAN Deleterious Deleterious
P08559 ODPA_HUMAN Deleterious Deleterious
P16615 AT2A2_HUMAN Deleterious Deleterious
O75683 SURF6_HUMAN Neutral Neutral
Q03426 KIME_HUMAN Deleterious Deleterious
P00439 PH4H_HUMAN Deleterious Deleterious
Q7Z3I7 ZN572_HUMAN Neutral Neutral
Q9H251 CAD23_HUMAN Deleterious Neutral
Q9H6U8 ALG9_HUMAN Neutral Neutral
Q8TDI8 TMC1_HUMAN Neutral Deleterious
Q13402 MYO7A_HUMAN Deleterious Deleterious
P43246 MSH2_HUMAN Deleterious Deleterious
P06865 HEXA_HUMAN Deleterious Deleterious
Q31612 1B73_HUMAN Neutral Neutral
P08588 ADRB3_HUMAN Neutral Neutral
Q8TCB6 O51E1_HUMAN Neutral Neutral
Q9H5L6 THAP9_HUMAN Neutral Neutral
P10828 THB_HUMAN Deleterious Deleterious
P15538 C11B1_HUMAN Deleterious Deleterious
Q9NP59 S40A1_HUMAN Deleterious Deleterious
P78363 ABCA4_HUMAN Deleterious Deleterious
O95900 TRUB2_HUMAN Neutral Neutral
P18084 ITB3_HUMAN Neutral Neutral
P82251 BAT1_HUMAN Deleterious Deleterious
Q14654 IRK11_HUMAN Deleterious Deleterious
Q92838 EDA_HUMAN Deleterious Deleterious
Q8WZ42 TITIN_HUMAN Neutral Deleterious
P35520 CBS_HUMAN Deleterious Deleterious
Q9HCJ1 ANKH_HUMAN Deleterious Deleterious
P22304 IDS_HUMAN Deleterious Deleterious
Q9H8W5 TRI45_HUMAN Neutral Neutral
P34982 OR1D2_HUMAN Neutral Neutral
O75695 XRP2_HUMAN Deleterious Deleterious
P26045 PTN3_HUMAN Neutral Neutral
Q9Y228 T3JAM_HUMAN Neutral Neutral
O76090 BEST1_HUMAN Deleterious Deleterious
P08686 CP21A_HUMAN Deleterious Deleterious
P08686 CP21A_HUMAN Deleterious Deleterious
Q09428 ABCC8_HUMAN Deleterious Deleterious
P27540 ARNT_HUMAN Neutral Neutral
P98161 PKD1_HUMAN Neutral Deleterious
Q99728 BARD1_HUMAN Neutral Deleterious
Q14524 SCN5A_HUMAN Deleterious Deleterious
P54219 VMAT1_HUMAN Neutral Neutral
P04062 GLCM_HUMAN Deleterious Deleterious
P43626 KI2L1_HUMAN Neutral Neutral
Q9NXS2 QPCTL_HUMAN Neutral Neutral
Q92781 RDH1_HUMAN Deleterious Deleterious
Q86WI3 NLRC5_HUMAN Neutral Neutral
Q13496 MTM1_HUMAN Deleterious Deleterious
P24941 CDK2_HUMAN Neutral Neutral
Q15327 ANKR1_HUMAN Neutral Deleterious
P08493 MGP_HUMAN Neutral Neutral
P43220 GLP1R_HUMAN Neutral Neutral
P61916 NPC2_HUMAN Deleterious Deleterious
Q8IWS0 PHF6_HUMAN Deleterious Deleterious
Q13496 MTM1_HUMAN Deleterious Deleterious
P00480 OTC_HUMAN Deleterious Deleterious
Q5T1N1 CA062_HUMAN Neutral Neutral
Q14213 IL27B_HUMAN Neutral Neutral
P49770 EI2BB_HUMAN Deleterious Deleterious
Q8IWY8 ZSC29_HUMAN Neutral Neutral
Q09472 EP300_HUMAN Deleterious Neutral
P01185 NEU2_HUMAN Deleterious Deleterious
P35557 HXK4_HUMAN Deleterious Deleterious
P35499 SCN4A_HUMAN Deleterious Neutral
P05546 HEP2_HUMAN Deleterious Deleterious
O95371 OR2C1_HUMAN Neutral Neutral
Q9H4Y5 GSTO2_HUMAN Neutral Neutral
Q969J5 I22R2_HUMAN Neutral Neutral
Q9NWM3 CUED1_HUMAN Neutral Neutral
Q8WZ42 TITIN_HUMAN Neutral Neutral
P02461 CO3A1_HUMAN Deleterious Deleterious
P22888 LSHR_HUMAN Deleterious Deleterious
Q9BYJ0 FGFP2_HUMAN Neutral Neutral
O43175 SERA_HUMAN Deleterious Deleterious
P51687 SUOX_HUMAN Deleterious Deleterious
Q07837 SLC31_HUMAN Deleterious Deleterious
P01308 INS_HUMAN Deleterious Deleterious
P13647 K2C5_HUMAN Deleterious Deleterious
Q96N23 CL055_HUMAN Neutral Neutral
Q9UM73 ALK_HUMAN Neutral Neutral
O14521 DHSD_HUMAN Deleterious Deleterious
P29400 CO4A5_HUMAN Deleterious Deleterious
P33897 ABCD1_HUMAN Deleterious Deleterious
Q8NEZ4 MLL3_HUMAN Neutral Neutral
Q96SK3 ZN607_HUMAN Neutral Neutral
P07225 PROS_HUMAN Deleterious Deleterious
O75445 USH2A_HUMAN Deleterious Deleterious
Q9BXM7 PINK1_HUMAN Neutral Deleterious
P54132 BLM_HUMAN Neutral Neutral
P35555 FBN1_HUMAN Deleterious Deleterious
P02452 CO1A1_HUMAN Deleterious Neutral
Q8NH87 OR9G1_HUMAN Neutral Neutral
P00451 FA8_HUMAN Deleterious Deleterious
P60174 TPIS_HUMAN Deleterious Deleterious
P05165 PCCA_HUMAN Deleterious Deleterious
O43186 CRX_HUMAN Deleterious Deleterious
Q2M385 MPEG1_HUMAN Neutral Neutral
Q92834 RPGR_HUMAN Deleterious Neutral
Q00889 PSG6_HUMAN Neutral Neutral
O60260 PRKN2_HUMAN Deleterious Deleterious
P48728 GCST_HUMAN Deleterious Deleterious
P24386 RAE1_HUMAN Neutral Deleterious
Q9UQN3 CHM2B_HUMAN Neutral Deleterious
O00241 SIRB1_HUMAN Neutral Neutral
P40337 VHL_HUMAN Deleterious Deleterious
O60673 DPOLZ_HUMAN Neutral Neutral
P42658 DPP6_HUMAN Deleterious Neutral
P54257 HAP1_HUMAN Neutral Neutral
P37023 ACVL1_HUMAN Deleterious Deleterious
Q13496 MTM1_HUMAN Deleterious Deleterious
P06280 AGAL_HUMAN Deleterious Deleterious
Q9H2J7 S6A15_HUMAN Neutral Neutral
P16278 BGAL_HUMAN Deleterious Deleterious
Q9NYQ8 FAT2_HUMAN Neutral Neutral
O75161 NPHP4_HUMAN Deleterious Deleterious
P16473 TSHR_HUMAN Deleterious Deleterious
Q8WZ42 TITIN_HUMAN Neutral Neutral
Q9Y5G2 PCDGE_HUMAN Neutral Neutral
P10275 ANDR_HUMAN Deleterious Deleterious
Q13402 MYO7A_HUMAN Deleterious Deleterious
P12107 COBA1_HUMAN Deleterious Deleterious
P30613 KPYR_HUMAN Deleterious Deleterious
O75716 STK16_HUMAN Neutral Neutral
Q6P4A8 PLBL1_HUMAN Neutral Neutral
Q9H267 VP33B_HUMAN Neutral Neutral
P42771 CD2A1_HUMAN Deleterious Deleterious
P46013 KI67_HUMAN Neutral Neutral
Q06730 ZN33A_HUMAN Neutral Neutral
P30518 V2R_HUMAN Deleterious Deleterious
P00451 FA8_HUMAN Deleterious Deleterious
P41240 CSK_HUMAN Neutral Neutral
Q9H237 PORCN_HUMAN Deleterious Deleterious
O15197 EPHB6_HUMAN Neutral Neutral
Q9UPZ6 THS7A_HUMAN Neutral Neutral
P42701 I12R1_HUMAN Neutral Neutral
O76039 CDKL5_HUMAN 0.5 Deleterious
Q9H875 PKRI1_HUMAN Neutral Neutral
Q13496 MTM1_HUMAN Deleterious Deleterious
P51787 KCNQ1_HUMAN Deleterious Deleterious
Q14654 IRK11_HUMAN Deleterious Deleterious
Q9Y6Q2 STON1_HUMAN Neutral Neutral
Q7Z4H7 HAUS6_HUMAN Neutral Neutral
P30685 1B35_HUMAN Neutral Neutral
P16157 ANK1_HUMAN Neutral Neutral
P35498 SCN1A_HUMAN Deleterious Deleterious
P07864 LDHC_HUMAN Neutral Neutral
P78504 JAG1_HUMAN Deleterious Deleterious
P26951 IL3RA_HUMAN Neutral Neutral
Q5W0U4 BSPRY_HUMAN Neutral Neutral
P29965 CD40L_HUMAN Deleterious Deleterious
O00255 MEN1_HUMAN Deleterious Deleterious
P28223 5HT2A_HUMAN Neutral Neutral
P35789 ZNF93_HUMAN Neutral Neutral
P12830 CADH1_HUMAN Neutral Deleterious
P54098 DPOG1_HUMAN Deleterious Deleterious
Q9UM01 YLAT1_HUMAN Deleterious Deleterious
P35670 ATP7B_HUMAN Deleterious Deleterious
P10275 ANDR_HUMAN Deleterious Deleterious
O95072 REC8_HUMAN Neutral Neutral
P40337 VHL_HUMAN Deleterious Deleterious
Q29983 MICA_HUMAN Neutral Neutral
Q8TDL5 LPLC1_HUMAN Neutral Neutral
P84996 ALEX_HUMAN Deleterious Deleterious
Q9Y3B6 F158A_HUMAN Neutral Neutral
P35670 ATP7B_HUMAN Deleterious Deleterious
P15884 ITF2_HUMAN Neutral Deleterious
P98194 AT2C1_HUMAN Deleterious Deleterious
P04798 CP1A1_HUMAN Neutral Neutral
P10275 ANDR_HUMAN Deleterious Deleterious
P41180 CASR_HUMAN Deleterious Deleterious
P33897 ABCD1_HUMAN Deleterious Deleterious
Q8TDE3 RNAS8_HUMAN Neutral Neutral
P00740 FA9_HUMAN Deleterious Deleterious
O14896 IRF6_HUMAN Deleterious Deleterious
P04637 P53_HUMAN Deleterious Deleterious
Q13510 ASAH1_HUMAN Deleterious Neutral
Q12923 PTN13_HUMAN Neutral Neutral
P51993 FUT6_HUMAN Neutral Neutral
P51587 BRCA2_HUMAN Deleterious Deleterious
P14598 NCF1_HUMAN Neutral Neutral
Q92947 GCDH_HUMAN Deleterious Deleterious
P78562 PHEX_HUMAN Deleterious Deleterious
P08034 CXB1_HUMAN Deleterious Deleterious
Q5VZP5 DUS27_HUMAN Neutral Neutral
P04049 RAF1_HUMAN Deleterious Deleterious
Q9UKV3 ACINU_HUMAN Neutral Neutral
P82094 TMF1_HUMAN Neutral Neutral
Q9GZX3 CHST6_HUMAN Deleterious Deleterious
P02545 LMNA_HUMAN Deleterious Deleterious
P08571 CD14_HUMAN Neutral Neutral
P12883 MYH7_HUMAN Deleterious Deleterious
Q8IZ02 LRC34_HUMAN Neutral Neutral
P00439 PH4H_HUMAN Deleterious Deleterious
Q9UHC6 CNTP2_HUMAN Neutral Neutral
Q9NR20 DYRK4_HUMAN Neutral Neutral
Q9BXM7 PINK1_HUMAN Neutral Deleterious
P18084 ITB5_HUMAN Neutral Neutral
Q86VV8 RTTN_HUMAN Neutral Neutral
Q02846 GUC2D_HUMAN Deleterious Deleterious
O75448 MED24_HUMAN Neutral Neutral
Q04656 ATP7A_HUMAN Deleterious Deleterious
O95965 ITGBL_HUMAN Neutral Neutral
Q8N1W1 RGNEF_HUMAN Neutral Neutral
P00439 PH4H_HUMAN Deleterious Deleterious
O15118 NPC1_HUMAN Deleterious Deleterious
P00451 FA8_HUMAN Deleterious Deleterious
Q8N6L0 CC155_HUMAN Neutral Neutral
Q9BS92 NPS3B_HUMAN Neutral Neutral
Q9ULV1 FZD4_HUMAN Deleterious Deleterious
Q9H0I3 CC113_HUMAN Neutral Neutral
Q8IZP6 R113B_HUMAN Neutral Neutral
O95206 PCDH8_HUMAN Neutral Neutral
Q9H7U1 F190B_HUMAN Neutral Neutral
P00492 HPRT_HUMAN Deleterious Deleterious
P35680 HNF1B_HUMAN Deleterious Deleterious
P07320 CRGD_HUMAN Deleterious Deleterious
P54802 ANAG_HUMAN Deleterious Deleterious
P04637 P53_HUMAN Deleterious Deleterious
Q8WXH0 SYNE2_HUMAN Neutral Neutral
Q05066 SRY_HUMAN Deleterious Deleterious
Q16678 CP1B1_HUMAN Deleterious Deleterious
Q9Y5H7 PCDA5_HUMAN Neutral Neutral
P17405 ASM_HUMAN Deleterious Deleterious
Q13342 LY10_HUMAN Neutral Neutral
A0PJW6 TM223_HUMAN Neutral Neutral
P04070 PROC_HUMAN Deleterious Deleterious
P08034 CXB1_HUMAN Deleterious Deleterious
P51587 BRCA2_HUMAN Deleterious Deleterious
P30613 KPYR_HUMAN Deleterious Deleterious
P04637 P53_HUMAN Deleterious Deleterious
Q96L73 NSD1_HUMAN Deleterious Deleterious
P98161 PKD1_HUMAN Deleterious Deleterious
P10275 ANDR_HUMAN Deleterious Deleterious
P00451 FA8_HUMAN Deleterious Deleterious
Q9P2H0 K1377_HUMAN Neutral Neutral
P58397 ATS12_HUMAN Neutral Neutral
P55017 S12A3_HUMAN Deleterious Deleterious
P16278 BGAL_HUMAN Deleterious Deleterious
Q29980 1B57_HUMAN Neutral Neutral
P32245 MC4R_HUMAN Neutral Neutral
P14679 TYRO_HUMAN Deleterious Deleterious
P53355 DAPK1_HUMAN Neutral Neutral
P78363 ABCA4_HUMAN Deleterious Deleterious
Q13049 TRI32_HUMAN Deleterious Deleterious
P43627 KI2L2_HUMAN Neutral Neutral
Q14CN2 CLCA4_HUMAN Neutral Neutral
Q8N1N5 CRPAK_HUMAN Neutral Neutral
Q6UWM7 LCTL_HUMAN Neutral Neutral
O43379 WDR62_HUMAN Neutral Neutral
P11362 FGFR1_HUMAN Deleterious Neutral
P12883 MYH7_HUMAN Deleterious Deleterious
P11055 MYH3_HUMAN Deleterious Deleterious
Q99728 BARD1_HUMAN Neutral Deleterious
P06734 FCER2_HUMAN Neutral Neutral
O15537 XLRS1_HUMAN Deleterious Deleterious
P41181 AQP2_HUMAN Deleterious Deleterious
P52952 NKX25_HUMAN Deleterious Deleterious
P34059 GALNS_HUMAN Deleterious Deleterious
P30793 GCH1_HUMAN Deleterious Deleterious
P26441 CNTF_HUMAN Neutral Neutral
P20933 ASPG_HUMAN Deleterious Deleterious
P52895 AK1C2_HUMAN Neutral Neutral
P51690 ARSE_HUMAN Deleterious Deleterious
Q9C0D0 PHAR1_HUMAN Neutral Neutral
Q8WZ42 TITIN_HUMAN Neutral Neutral
P78559 MAP1A_HUMAN Neutral Neutral
A6NIM6 S15A5_HUMAN Neutral Neutral
P54802 ANAG_HUMAN Deleterious Deleterious
P15848 ARSB_HUMAN Deleterious Deleterious
P54868 HMCS2_HUMAN Deleterious Deleterious
P35222 CTNB1_HUMAN Deleterious Neutral
O95477 ABCA1_HUMAN Deleterious Deleterious
P04156 PRIO_HUMAN Deleterious Deleterious
P05186 PPBT_HUMAN Deleterious Deleterious
O15344 TRI18_HUMAN Deleterious Deleterious
Q8WZ42 TITIN_HUMAN Neutral Neutral
Q86WB7 UN93A_HUMAN Neutral Neutral
Q07837 SLC31_HUMAN Deleterious Deleterious
Q14678 KANK1_HUMAN Neutral Neutral
O95602 RPA1_HUMAN Neutral Neutral
P18465 1B57_HUMAN Neutral Neutral
Q16637 SMN_HUMAN Deleterious Deleterious
Q14093 CYLC2_HUMAN Neutral Neutral
Q7Z4T8 GLTL5_HUMAN Neutral Neutral
Q9NQG7 HPS4_HUMAN Neutral Neutral
P11532 DMD_HUMAN Neutral Deleterious
P21912 DHSB_HUMAN Deleterious Deleterious
Q9NUP7 TRM13_HUMAN Neutral Neutral
P02462 CO4A1_HUMAN Deleterious Deleterious
Q9UGK8 SRGEF_HUMAN Neutral Neutral
Q6ZRF8 RN207_HUMAN Neutral Neutral
Q32P41 TRMT5_HUMAN Neutral Neutral
P29400 CO4A5_HUMAN Deleterious Deleterious
P22304 IDS_HUMAN Deleterious Deleterious
Q9HAS3 S28A3_HUMAN Neutral Neutral
P08F94 PKHD1_HUMAN Deleterious Deleterious
P15822 ZEP1_HUMAN Neutral Neutral
P02766 TTHY_HUMAN Deleterious Deleterious
P40692 MLH1_HUMAN Deleterious Deleterious
Q5H8C1 FREM1_HUMAN Neutral Neutral
P10082 PYY_HUMAN Neutral Neutral
O94806 KPCD3_HUMAN Neutral Neutral
P11532 DMD_HUMAN Neutral Deleterious
P02766 TTHY_HUMAN Deleterious Deleterious
O60343 TBCD4_HUMAN Neutral Neutral
P02787 TRFE_HUMAN Neutral Neutral
P00441 SODC_HUMAN Deleterious Deleterious
Q9Y5I7 CLD16_HUMAN Deleterious Deleterious
P26367 PAX6_HUMAN Deleterious Deleterious
Q96FC9 DDX11_HUMAN Neutral Neutral
Q9Y5E7 PCDB2_HUMAN Neutral Neutral
Q9P2P6 STAR9_HUMAN Neutral Neutral
P82279 CRUM1_HUMAN Deleterious Deleterious
P11172 PYR5_HUMAN Deleterious Neutral
P00480 OTC_HUMAN Deleterious Deleterious
P01583 IL1A_HUMAN Neutral Neutral
Q9BQ52 RNZ2_HUMAN Neutral Deleterious
O15228 GNPAT_HUMAN Deleterious Neutral
P19022 CADH2_HUMAN Neutral Neutral
P38398 BRCA1_HUMAN Deleterious Deleterious
Q5JR59 TP150_HUMAN Neutral Neutral
O76090 BEST1_HUMAN Deleterious Deleterious
Q9Y2G4 ANKR6_HUMAN Neutral Neutral
P11217 PYGM_HUMAN Deleterious Deleterious
Q9BXK5 B2L13_HUMAN Neutral Neutral
P59046 NAL12_HUMAN Neutral Neutral
Q7Z2Z1 CO042_HUMAN Neutral Neutral
P33261 CP2CJ_HUMAN Neutral Neutral
Q9ULE3 DEN2A_HUMAN Neutral Neutral
P30556 AGTR1_HUMAN Neutral Deleterious
P54840 GYS2_HUMAN Deleterious Deleterious
P13569 CFTR_HUMAN Deleterious Deleterious
P30495 1B56_HUMAN Neutral Neutral
Q8WZ42 TITIN_HUMAN Neutral Neutral
P00441 SODC_HUMAN Deleterious Deleterious
P48637 GSHB_HUMAN Deleterious Deleterious
Q86Z02 HIPK1_HUMAN Neutral Neutral
P51511 MMP15_HUMAN Neutral Neutral
P51648 AL3A2_HUMAN Deleterious Deleterious
P21918 DRD5_HUMAN Neutral Neutral
P21439 MDR3_HUMAN Deleterious Deleterious
P08034 CXB1_HUMAN Deleterious Deleterious
Q9NZI7 UBIP1_HUMAN Neutral Neutral
Q9UK61 CC063_HUMAN Neutral Neutral
Q5SY16 NOL9_HUMAN Neutral Neutral
P02461 CO3A1_HUMAN Deleterious Deleterious
O15360 FANCA_HUMAN Deleterious Neutral
Q99728 BARD1_HUMAN Neutral Neutral
Q86XU0 ZN677_HUMAN Neutral Neutral
Q9BQQ3 GR65_HUMAN Neutral Neutral
P18464 1B51_HUMAN Neutral Neutral
P04629 NTRK1_HUMAN Neutral Deleterious
Q6X4W1 NELF_HUMAN Neutral Neutral
Q06330 SUH_HUMAN Neutral Neutral
P07949 RET_HUMAN Deleterious Deleterious
P40337 VHL_HUMAN Deleterious Deleterious
O75333 TBX10_HUMAN Neutral Neutral
O15020 SPTN2_HUMAN Neutral Deleterious
O14773 TPP1_HUMAN Deleterious Deleterious
P08603 CFAH_HUMAN Deleterious Deleterious
P17066 HSP76_HUMAN Neutral Neutral
Q8N1K5 THMS1_HUMAN Neutral Neutral
Q58DX5 NADL2_HUMAN Neutral Neutral
O76074 PDE5A_HUMAN Neutral Neutral
P68032 ACTC_HUMAN Deleterious Deleterious
Q8IYA8 CCD36_HUMAN Neutral Neutral
P13598 ICAM2_HUMAN Neutral Neutral
P00451 FA8_HUMAN Deleterious Deleterious
Q9UJW2 TINAG_HUMAN Neutral Neutral
Q8NGS0 OR1N1_HUMAN Neutral Neutral
P00451 FA8_HUMAN Deleterious Deleterious
P20023 CR2_HUMAN Neutral Neutral
Q7Z4J2 GL6D1_HUMAN Neutral Neutral
P10253 LYAG_HUMAN Deleterious Deleterious
P02458 CO2A1_HUMAN Deleterious Deleterious
Q14574 DSC3_HUMAN Neutral Neutral
P45877 PPIC_HUMAN Neutral Neutral
Q9BZQ2 CA014_HUMAN Neutral Neutral
Q9HC10 OTOF_HUMAN Deleterious Neutral
Q9NSD5 S6A13_HUMAN Neutral Neutral
P34059 GALNS_HUMAN Deleterious Deleterious
P02671 FIBA_HUMAN Neutral Neutral
P07902 GALT_HUMAN Deleterious Deleterious
P10643 CO7_HUMAN Neutral Deleterious
P04637 P53_HUMAN Deleterious Deleterious
P07902 GALT_HUMAN Deleterious Deleterious
P01148 GON1_HUMAN Neutral Neutral
P17302 CXA1_HUMAN Deleterious Deleterious
P04637 P53_HUMAN Deleterious Deleterious
Q16568 CART_HUMAN Neutral Neutral
O60733 PA2G6_HUMAN Deleterious Deleterious
Q02388 CO7A1_HUMAN Deleterious Deleterious
P08397 HEM3_HUMAN Deleterious Deleterious
P00740 FA9_HUMAN Deleterious Deleterious
Q29980 1C04_HUMAN Neutral Neutral
Q7Z3Z4 PIWL4_HUMAN Neutral Neutral
P17181 INAR1_HUMAN Neutral Neutral
Q9NQ86 TRI36_HUMAN Neutral Neutral
Q8TF76 HASP_HUMAN Neutral Neutral
P51570 GALK1_HUMAN Deleterious Deleterious
Q9Y4B6 VPRBP_HUMAN Neutral Neutral
P20930 FILA_HUMAN Neutral Neutral
P35913 PDE6B_HUMAN Deleterious Deleterious
P34059 GALNS_HUMAN Deleterious Deleterious
Q9UJW7 ZN229_HUMAN Neutral Neutral
Q13286 CLN3_HUMAN Deleterious Deleterious
P31785 IL2RG_HUMAN Deleterious Deleterious
P01909 HA23_HUMAN Neutral Neutral
P04637 P53_HUMAN Deleterious Deleterious
O95050 INMT_HUMAN Neutral Neutral
O43708 MAAI_HUMAN Neutral Neutral
Q12882 DPYD_HUMAN Neutral Neutral
Q12887 COX10_HUMAN Deleterious Deleterious
P22830 HEMH_HUMAN Deleterious Deleterious
O15360 FANCA_HUMAN Deleterious Neutral
P22304 IDS_HUMAN Deleterious Deleterious
Q8NFQ6 BPIL2_HUMAN Neutral Neutral
P68133 ACTS_HUMAN Deleterious Deleterious
P16871 IL7RA_HUMAN Deleterious Neutral
P45984 MK09_HUMAN Neutral Neutral
P15382 KCNE1_HUMAN Deleterious Deleterious
Q9NSY1 BMP2K_HUMAN Neutral Neutral
O43602 DCX_HUMAN Deleterious Deleterious
P07202 PERT_HUMAN Deleterious Deleterious
Q9NRC6 SPTN5_HUMAN Neutral Neutral
P53355 DAPK1_HUMAN Neutral Neutral
O43613 OX1R_HUMAN Neutral Neutral
O15488 GLYG2_HUMAN Neutral Neutral
P40121 CAPG_HUMAN Neutral Neutral
Q8TER0 SNED1_HUMAN Neutral Neutral
Q9NWR8 C109B_HUMAN Neutral Neutral
P02675 FIBG_HUMAN Neutral Neutral
Q9BZ11 ADA33_HUMAN Neutral Neutral
P01008 ANT3_HUMAN Deleterious Deleterious
Q96CV9 OPTN_HUMAN Neutral Neutral
P15918 RAG1_HUMAN Deleterious Deleterious
P07359 GP1BA_HUMAN Deleterious Deleterious
P06280 AGAL_HUMAN Deleterious Deleterious
Q96Q15 SMG1_HUMAN Neutral Neutral
P49238 CX3C1_HUMAN Neutral Neutral
P55268 LAMB2_HUMAN Deleterious Deleterious
Q5JVG8 ZN506_HUMAN Neutral Neutral
Q9P0L1 ZN167_HUMAN Neutral Neutral
Q99456 K1C12_HUMAN Deleterious Neutral
P19525 E2AK2_HUMAN Neutral Neutral
Q9H251 CAD23_HUMAN Deleterious Deleterious
Q15526 SURF1_HUMAN Deleterious Deleterious
Q13496 MTM1_HUMAN Deleterious Deleterious
Q9UKV3 ACINU_HUMAN Neutral Neutral
Q99743 NPAS2_HUMAN Neutral Neutral
P10912 GHR_HUMAN Deleterious Deleterious
P13612 ITA4_HUMAN Neutral Neutral
P02452 CO1A1_HUMAN Deleterious Deleterious
Q14624 ITIH4_HUMAN Neutral Neutral
P15056 BRAF1_HUMAN Deleterious Deleterious
Q9BXI2 ORNT2_HUMAN Neutral Neutral
P49815 TSC2_HUMAN Neutral Neutral
P15153 RAC2_HUMAN Neutral Deleterious
Q96QK1 VPS35_HUMAN Neutral Neutral
P51787 KCNQ1_HUMAN Deleterious Deleterious
P04424 ARLY_HUMAN Deleterious Deleterious
P05067 A4_HUMAN Deleterious Deleterious
P01258 CALC_HUMAN Neutral Neutral
Q96J65 MRP9_HUMAN Neutral Neutral
P04114 APOB_HUMAN Neutral Neutral
O15118 NPC1_HUMAN Deleterious Deleterious
Q96C34 RUND1_HUMAN Neutral Neutral
Q9H3D4 P63_HUMAN Deleterious Deleterious
Q8NBP7 PCSK9_HUMAN Deleterious Deleterious
P00740 FA9_HUMAN Deleterious Deleterious
Q9UBC3 DNM3B_HUMAN Deleterious Deleterious
Q9NX78 CN101_HUMAN Neutral Neutral
Q96RY7 IF140_HUMAN Neutral Neutral
Q9Y257 KCNK6_HUMAN Neutral Neutral
Q14524 SCN5A_HUMAN Deleterious Deleterious
P31213 S5A2_HUMAN Deleterious Deleterious
P53355 DAPK1_HUMAN Neutral Neutral
Q15465 SHH_HUMAN Deleterious Deleterious
P04181 OAT_HUMAN Deleterious Deleterious
P07902 GALT_HUMAN Deleterious Deleterious
Q03395 ROM1_HUMAN Neutral Neutral
P02461 CO3A1_HUMAN Deleterious Deleterious
Q9BPW4 APOL4_HUMAN Neutral Neutral
P08686 CP21A_HUMAN Deleterious Deleterious
Q9Y5R6 DMRT1_HUMAN Neutral Neutral
Q8NCE0 SEN2_HUMAN Neutral Neutral
P10828 THB_HUMAN Deleterious Deleterious
P51688 SPHM_HUMAN Deleterious Deleterious
Q04671 P_HUMAN Deleterious Deleterious
P33076 C2TA_HUMAN Neutral Neutral
P04275 VWF_HUMAN Deleterious Deleterious
P13647 K2C5_HUMAN Deleterious Deleterious
Q13093 PAFA_HUMAN Neutral Neutral
Q8N6M0 OTU6B_HUMAN Neutral Neutral
Q9UM47 NOTC3_HUMAN Deleterious Deleterious
Q9UBM7 DHCR7_HUMAN Deleterious Deleterious
Q09MP3 R51A2_HUMAN Neutral Neutral
P98161 PKD1_HUMAN Deleterious Deleterious
Q06187 BTK_HUMAN Deleterious Deleterious
Q86W24 NAL14_HUMAN Neutral Neutral
Q9H251 CAD23_HUMAN Deleterious Deleterious
Q99972 MYOC_HUMAN Deleterious Deleterious
Q99497 PARK7_HUMAN Neutral Deleterious
P14679 TYRO_HUMAN Deleterious Deleterious
Q14896 MYPC3_HUMAN Deleterious Deleterious
P21860 ERBB3_HUMAN Neutral Neutral
Q9H9P5 UNKL_HUMAN Neutral Neutral
Q09FC8 ZN415_HUMAN Neutral Neutral
Q9UNQ0 ABCG2_HUMAN Neutral Neutral
P43681 ACHA4_HUMAN Deleterious Deleterious
O75521 PECI_HUMAN Neutral Neutral
Q8TDI0 CHD5_HUMAN Neutral Neutral
Q92902 HPS1_HUMAN Neutral Neutral
P63252 IRK2_HUMAN Deleterious Deleterious
A2RUB6 CCD66_HUMAN Neutral Neutral
Q99640 PMYT1_HUMAN Neutral Neutral
P08588 CCR5_HUMAN Neutral Neutral
P98161 PKD1_HUMAN Deleterious Deleterious
P23352 KALM_HUMAN Deleterious Deleterious
P25942 TNR5_HUMAN Deleterious Neutral
Q96P15 SPB11_HUMAN Neutral Neutral
O15118 NPC1_HUMAN Deleterious Deleterious
P00748 FA12_HUMAN Deleterious Deleterious
Q9Y463 DYR1B_HUMAN Neutral Neutral
O75526 HNRGT_HUMAN Neutral Neutral
P04637 P53_HUMAN Deleterious Deleterious
P35557 HXK4_HUMAN Deleterious Deleterious
Q5THK1 CV030_HUMAN Neutral Neutral
P07949 RET_HUMAN Deleterious Deleterious
P04229 2B11_HUMAN Neutral Neutral
P35520 CBS_HUMAN Deleterious Deleterious
P02458 CO2A1_HUMAN Deleterious Deleterious
P00451 FA8_HUMAN Deleterious Deleterious
P40337 VHL_HUMAN Deleterious Deleterious
Q9BXX3 AN30A_HUMAN Neutral Neutral
O75339 CILP1_HUMAN Neutral Neutral
P02461 CO3A1_HUMAN Deleterious Deleterious
P01031 CO5_HUMAN Neutral Neutral
Q01955 CO4A3_HUMAN Deleterious Neutral
P20929 NEBU_HUMAN Neutral Neutral
P82279 CRUM1_HUMAN Deleterious Deleterious
P10275 ANDR_HUMAN Deleterious Deleterious
P34059 GALNS_HUMAN Deleterious Deleterious
P01185 NEU2_HUMAN Deleterious Deleterious
P51648 AL3A2_HUMAN Deleterious Deleterious
Q9UM47 NOTC3_HUMAN Deleterious Deleterious
Q06187 BTK_HUMAN Deleterious Deleterious
P54296 MYOM2_HUMAN Neutral Neutral
P46100 ATRX_HUMAN Deleterious Deleterious
O76090 BEST1_HUMAN Deleterious Deleterious
Q9BUM1 G6PC3_HUMAN Neutral Deleterious
P26927 HGFL_HUMAN Neutral Neutral
Q16378 PROL4_HUMAN Neutral Neutral
P08686 CP21A_HUMAN Deleterious Deleterious
Q16281 CNGA3_HUMAN Deleterious Deleterious
P12830 CADH1_HUMAN Deleterious Neutral
P48048 IRK1_HUMAN Deleterious Deleterious
Q7Z3I7 ZN572_HUMAN Neutral Neutral
Q9BXC9 BBS2_HUMAN Deleterious Deleterious
P00480 OTC_HUMAN Deleterious Deleterious
P02549 SPTA1_HUMAN Deleterious Deleterious
Q96SK3 ZN607_HUMAN Neutral Neutral
P60484 PTEN_HUMAN Deleterious Deleterious
P04003 C4BPA_HUMAN Neutral Neutral
P35240 MERL_HUMAN Deleterious Deleterious
P17405 ASM_HUMAN Deleterious Neutral
Q04446 GLGB_HUMAN Deleterious Deleterious
P00441 SODC_HUMAN Deleterious Deleterious
P01008 ANT3_HUMAN Deleterious Deleterious
Q9UBP0 SPAST_HUMAN Deleterious Deleterious
Q5SRN2 CF010_HUMAN Neutral Neutral
P16109 LYAM3_HUMAN Neutral Neutral
Q8WZ42 TITIN_HUMAN Neutral Neutral
P51810 GP143_HUMAN Deleterious Deleterious
O75815 BCAR3_HUMAN Neutral Neutral
Q99665 I12R2_HUMAN Neutral Neutral
Q8NFJ6 PKR2_HUMAN Deleterious Neutral
Q8WW38 FOG2_HUMAN Neutral Deleterious
P05534 1A24_HUMAN Neutral Neutral
P59796 GPX6_HUMAN Neutral Neutral
Q12866 MERTK_HUMAN Neutral Deleterious
P02549 SPTA1_HUMAN Deleterious Deleterious
P02730 B3AT_HUMAN Deleterious Neutral
O15055 PER2_HUMAN Neutral Neutral
P52952 NKX25_HUMAN Deleterious Deleterious
Q6GV28 TM225_HUMAN Neutral Neutral
P81172 HEPC_HUMAN Deleterious Deleterious
Q8NEV4 MYO3A_HUMAN Neutral Neutral
Q9NQ66 PLCB1_HUMAN Neutral Neutral
P85298 RHG08_HUMAN Neutral Neutral
P18428 LBP_HUMAN Neutral Neutral
O43657 TSN6_HUMAN Neutral Neutral
P60409 KR107_HUMAN Neutral Neutral
P78410 BT3A2_HUMAN Neutral Neutral
P35555 FBN1_HUMAN Deleterious Deleterious
P08034 CXB1_HUMAN Deleterious Deleterious
Q6ZRI6 CO039_HUMAN Neutral Neutral
A1A4Y4 IRGM_HUMAN Neutral Neutral
Q8WZ42 TITIN_HUMAN Neutral Neutral
O14543 SOCS3_HUMAN Neutral Neutral
O95452 CXB6_HUMAN Deleterious Neutral
P35523 CLCN1_HUMAN Deleterious Deleterious
Q9H9S5 FKRP_HUMAN Deleterious Deleterious
O75473 LGR5_HUMAN Neutral Neutral
P20823 HNF1A_HUMAN Deleterious Deleterious
O76024 WFS1_HUMAN Deleterious Deleterious
Q9Y5E4 PCDB5_HUMAN Neutral Neutral
P78363 ABCA4_HUMAN Deleterious Deleterious
P20933 ASPG_HUMAN Deleterious Deleterious
Q9H3D4 P63_HUMAN Deleterious Deleterious
Q2M3A8 CK036_HUMAN Neutral Neutral
Q96CB9 NSUN4_HUMAN Neutral Neutral
P35520 CBS_HUMAN Deleterious Deleterious
P35670 ATP7B_HUMAN Deleterious Deleterious
P78363 ABCA4_HUMAN Deleterious Deleterious
P35555 FBN1_HUMAN Deleterious Deleterious
O95971 BY55_HUMAN Neutral Neutral
P08581 MET_HUMAN Deleterious Deleterious
Q5S007 LRRK2_HUMAN Deleterious Deleterious
P13747 HLAE_HUMAN Neutral Neutral
Q9BZD2 S29A3_HUMAN Neutral Neutral
P35557 HXK4_HUMAN Deleterious Deleterious
Q6ZT83 YR005_HUMAN Neutral Neutral
P01891 1A68_HUMAN Neutral Neutral
P32780 TF2H1_HUMAN Neutral Neutral
P24539 AT5F1_HUMAN Neutral Neutral
P06280 AGAL_HUMAN Deleterious Deleterious
Q92838 EDA_HUMAN Deleterious Deleterious
O00311 CDC7_HUMAN Neutral Neutral
P14867 GBRA1_HUMAN Neutral Deleterious
Q13873 BMPR2_HUMAN Deleterious Deleterious
Q5VST9 OBSCN_HUMAN Neutral Neutral
P40337 VHL_HUMAN Deleterious Deleterious
Q12809 KCNH2_HUMAN Deleterious Deleterious
P01008 ANT3_HUMAN Deleterious Deleterious
P55017 S12A3_HUMAN Deleterious Deleterious
O75970 MPDZ_HUMAN Neutral Neutral
P51801 CLCKB_HUMAN Neutral Deleterious
Q15582 BGH3_HUMAN Deleterious Deleterious
Q16281 CNGA3_HUMAN Deleterious Deleterious
Q8WZ42 TITIN_HUMAN Neutral Neutral
Q96PX9 PKH4B_HUMAN Neutral Neutral
P30475 1B39_HUMAN Neutral Neutral
P16442 BGAT_HUMAN Neutral Neutral
P26440 IVD_HUMAN Deleterious Deleterious
P38398 BRCA1_HUMAN Neutral Neutral
O60934 NBN_HUMAN Neutral Neutral
P08581 MET_HUMAN Deleterious Deleterious
P08397 HEM3_HUMAN Deleterious Deleterious
P55211 CASP9_HUMAN Neutral Neutral
P21817 RYR1_HUMAN Deleterious Deleterious
Q8IUF8 MINA_HUMAN Neutral Neutral
P21817 RYR1_HUMAN Deleterious Deleterious
P00480 OTC_HUMAN Deleterious Deleterious
P78524 ST5_HUMAN Neutral Neutral
Q6ZNI0 GCNT7_HUMAN Neutral Neutral
O75691 UTP20_HUMAN Neutral Neutral
P08034 CXB1_HUMAN Deleterious Deleterious
Q8WUY1 CH055_HUMAN Neutral Neutral
P27169 PON1_HUMAN Neutral Neutral
P49768 PSN1_HUMAN Deleterious Deleterious
Q16654 PDK4_HUMAN Neutral Neutral
Q9Y619 ORNT1_HUMAN Deleterious Deleterious
P30518 V2R_HUMAN Deleterious Deleterious
P02545 LMNA_HUMAN Deleterious Deleterious
P04637 P53_HUMAN Deleterious Deleterious
P21817 RYR1_HUMAN Deleterious Deleterious
P14136 GFAP_HUMAN Deleterious Deleterious
P60201 MYPR_HUMAN Deleterious Deleterious
P47211 GALR1_HUMAN Neutral Neutral
O15061 SYNEM_HUMAN Neutral Neutral
Q86YD7 F90A1_HUMAN Neutral Neutral
O75445 USH2A_HUMAN Deleterious Deleterious
Q86VI3 IQGA3_HUMAN Neutral Neutral
P21359 NF1_HUMAN Deleterious Deleterious
Q96AJ1 CLUA1_HUMAN Neutral Neutral
P04150 GCR_HUMAN Neutral Deleterious
Q96SB8 SMC6_HUMAN Neutral Neutral
Q9BZZ5 API5_HUMAN Neutral Neutral
P29597 TYK2_HUMAN Neutral Neutral
P06881 CALCA_HUMAN Neutral Neutral
P49959 MRE11_HUMAN Deleterious Neutral
P36894 BMR1A_HUMAN Deleterious Deleterious
Q8NGW6 OR6K6_HUMAN Neutral Neutral
P04637 P53_HUMAN Deleterious Deleterious
Q9Y226 S22AD_HUMAN Neutral Neutral
Q6NUN0 ACSM5_HUMAN Neutral Neutral
Q8WV48 CC107_HUMAN Neutral Neutral
P04070 PROC_HUMAN Deleterious Deleterious
Q8NG31 CASC5_HUMAN Neutral Neutral
P30613 KPYR_HUMAN Deleterious Deleterious
P41250 SYG_HUMAN Deleterious Deleterious
P35913 PDE6B_HUMAN Deleterious Deleterious
Q9UMF0 ICAM5_HUMAN Neutral Neutral
Q96GP6 SREC2_HUMAN Neutral Neutral
Q9NQG6 SMC7L_HUMAN Neutral Neutral
Q8NEA6 GLIS3_HUMAN Neutral Neutral
P15848 ARSB_HUMAN Deleterious Deleterious
P49748 ACADV_HUMAN Deleterious Deleterious
P12883 MYH7_HUMAN Deleterious Deleterious
Q8IXL6 DMP4_HUMAN Deleterious Deleterious
P08123 CO1A2_HUMAN Deleterious Deleterious
P55268 LAMB2_HUMAN 0.5 Deleterious
P78363 ABCA4_HUMAN Deleterious Deleterious
P78363 ABCA4_HUMAN Deleterious Deleterious
P00480 OTC_HUMAN Deleterious Deleterious
P13994 CC130_HUMAN Neutral Neutral
Q5T1R4 ZEP3_HUMAN Neutral Neutral
P42771 CD2A1_HUMAN Deleterious Deleterious
Q8WWU5 TCP11_HUMAN Neutral Neutral
P16278 BGAL_HUMAN Deleterious Deleterious
P49815 TSC2_HUMAN Deleterious Deleterious
P98161 PKD1_HUMAN Deleterious Deleterious
P54802 ANAG_HUMAN Deleterious Deleterious
Q92838 EDA_HUMAN Deleterious Deleterious
Q2NL82 TSR1_HUMAN Neutral Neutral
Q6PCD5 RFWD3_HUMAN Neutral Neutral
Q8IY92 SLX4_HUMAN Neutral Neutral
O00519 FAAH1_HUMAN Neutral Neutral
Q03692 COAA1_HUMAN Deleterious Deleterious
Q03393 PTPS_HUMAN Deleterious Deleterious
P35670 ATP7B_HUMAN Deleterious Deleterious
Q5T8A7 K0649_HUMAN Neutral Neutral
P51587 BRCA2_HUMAN Deleterious Deleterious
Q68G75 LEMD1_HUMAN Neutral Neutral
O15537 XLRS1_HUMAN Deleterious Deleterious
Q06187 BTK_HUMAN Deleterious Deleterious
Q2M1Z3 CDGAP_HUMAN Neutral Neutral
O00534 VMA5A_HUMAN Neutral Neutral
Q6ZMD2 SPNS3_HUMAN Neutral Neutral
Q64LD2 WDR25_HUMAN Neutral Neutral
Q8IZX4 TAF1L_HUMAN Neutral Neutral
P46734 MP2K3_HUMAN Neutral Neutral
P10253 LYAG_HUMAN Deleterious Deleterious
P00740 FA9_HUMAN Deleterious Deleterious
Q13315 ATM_HUMAN Deleterious Neutral
O95427 PIGN_HUMAN Neutral Neutral
Q6PI73 LIRA6_HUMAN Neutral Neutral
P51587 BRCA2_HUMAN Deleterious Neutral
P82279 CRUM1_HUMAN Deleterious Deleterious
P04070 PROC_HUMAN Deleterious Deleterious
Q9NYZ4 SIGL8_HUMAN Neutral Neutral
P13569 CFTR_HUMAN Deleterious Deleterious
Q9NPH3 IL1AP_HUMAN Neutral Neutral
P42356 PI4KA_HUMAN Neutral Neutral
P56748 CLD8_HUMAN Neutral Neutral
P02538 K2C6A_HUMAN Deleterious Neutral
O95278 EPM2A_HUMAN Deleterious Deleterious
P30461 1B13_HUMAN Neutral Neutral
P02533 K1C14_HUMAN Deleterious Deleterious
P20823 HNF1A_HUMAN Deleterious Deleterious
P82279 CRUM1_HUMAN Deleterious Deleterious
P78324 SHPS1_HUMAN Neutral Neutral
Q15049 MLC1_HUMAN Deleterious Deleterious
P10275 ANDR_HUMAN Deleterious Deleterious
P10275 ANDR_HUMAN Deleterious Deleterious
Q03468 ERCC6_HUMAN Neutral Neutral
P61916 NPC2_HUMAN Deleterious Deleterious
P20813 CP2B6_HUMAN Neutral Neutral
P06280 AGAL_HUMAN Deleterious Deleterious
Q8N436 CPXM2_HUMAN Neutral Neutral
Q9UM47 NOTC3_HUMAN Deleterious Deleterious
P46063 RECQ1_HUMAN Neutral Neutral
P22304 IDS_HUMAN Deleterious Deleterious
O75665 OFD1_HUMAN Neutral Deleterious
Q9NWN3 FBX34_HUMAN Neutral Neutral
Q92834 RPGR_HUMAN Deleterious Deleterious
P11362 FGFR1_HUMAN Deleterious Deleterious
Q9BQN1 FA83C_HUMAN Neutral Neutral
P33151 CADH5_HUMAN Neutral Neutral
P10144 GRAB_HUMAN Neutral Neutral
P98161 PKD1_HUMAN Deleterious Deleterious
Q9H2C0 GAN_HUMAN Deleterious Deleterious
Q9H0F6 SHRPN_HUMAN Neutral Neutral
Q6NY19 KANK3_HUMAN Neutral Neutral
P02768 ALBU_HUMAN Neutral Neutral
O94788 AL1A2_HUMAN Neutral Neutral
O15118 NPC1_HUMAN Deleterious Deleterious
Q8WVS4 WDR60_HUMAN Neutral Neutral
B2RTY4 MYO9A_HUMAN Neutral Neutral
O00555 CAC1A_HUMAN Deleterious Deleterious
P43246 MSH2_HUMAN Deleterious Neutral
P02766 TTHY_HUMAN Deleterious Deleterious
P06280 AGAL_HUMAN Deleterious Deleterious
Q9UII6 DUS13_HUMAN Neutral Neutral
P12883 MYH7_HUMAN Deleterious Deleterious
Q7Z2Y5 NRK_HUMAN Neutral Neutral
P16473 TSHR_HUMAN Deleterious Deleterious
O14657 TOR1B_HUMAN Neutral Neutral
P02545 LMNA_HUMAN Deleterious Deleterious
P01008 ANT3_HUMAN Deleterious Deleterious
Q9HAY2 MAGF1_HUMAN Neutral Neutral
Q15059 BRD3_HUMAN Neutral Neutral
Q9Y5I7 CLD16_HUMAN Deleterious Deleterious
P49768 PSN1_HUMAN Deleterious Neutral
O43819 SCO2_HUMAN Neutral Deleterious
P61278 SMS_HUMAN Neutral Neutral
P02751 FINC_HUMAN Deleterious Neutral
Q8IVF2 AHNK2_HUMAN Neutral Neutral
Q96D53 ADCK4_HUMAN Neutral Neutral
Q92736 RYR2_HUMAN Deleterious Deleterious
P08237 K6PF_HUMAN Deleterious Deleterious
P00813 ADA_HUMAN Deleterious Deleterious
Q8N0U7 CA087_HUMAN Neutral Neutral
P49419 SSDH_HUMAN Neutral Neutral
Q13563 PKD2_HUMAN Deleterious Neutral
Q15465 SHH_HUMAN Deleterious Deleterious
P53675 CLH2_HUMAN Neutral Neutral
P43487 RANG_HUMAN Neutral Neutral
P02452 CO1A1_HUMAN Deleterious Deleterious
P04275 VWF_HUMAN Deleterious Deleterious
P29965 CD40L_HUMAN Deleterious Deleterious
Q9P2D1 CHD7_HUMAN Deleterious Deleterious
Q9UKB3 DJC12_HUMAN Neutral Neutral
Q99972 MYOC_HUMAN Deleterious Deleterious
P16499 PDE6A_HUMAN Neutral Deleterious
P40337 VHL_HUMAN Deleterious Deleterious
P08603 CFAH_HUMAN Deleterious Deleterious
P10275 ANDR_HUMAN Deleterious Deleterious
Q13315 ATM_HUMAN Neutral Deleterious
P55085 PAR2_HUMAN Neutral Neutral
Q9UK39 NOCT_HUMAN Neutral Neutral
P41180 CASR_HUMAN Deleterious Deleterious
P00813 ADA_HUMAN Deleterious Deleterious
P15289 ARSA_HUMAN Deleterious Deleterious
P12830 CADH1_HUMAN Deleterious Deleterious
P07902 GALT_HUMAN Deleterious Deleterious
O75339 CILP1_HUMAN Neutral Neutral
P35504 UD15_HUMAN Neutral Neutral
P59538 T2R44_HUMAN Neutral Neutral
Q8TE54 S26A7_HUMAN Neutral Neutral
P25021 HRH2_HUMAN Neutral Neutral
P00451 FA8_HUMAN Deleterious Deleterious
P00451 FA8_HUMAN Deleterious Deleterious
P04637 P53_HUMAN Deleterious Deleterious
Q8IVE3 PKHH2_HUMAN Neutral Neutral
Q8IZL9 CCRK_HUMAN Neutral Neutral
Q99698 LYST_HUMAN Neutral Neutral
P10275 ANDR_HUMAN Deleterious Deleterious
Q9H221 ABCG8_HUMAN Deleterious Deleterious
Q92583 CCL17_HUMAN Neutral Neutral
P06213 INSR_HUMAN Deleterious Deleterious
Q8N699 MYCT1_HUMAN Neutral Neutral
Q5W0A0 YM007_HUMAN Neutral Neutral
Q71F23 CENPU_HUMAN Neutral Neutral
P35670 ATP7B_HUMAN Deleterious Deleterious
Q9Y5Z9 UBIA1_HUMAN Deleterious Neutral
Q13465 MDS1_HUMAN Neutral Neutral
Q8WTW3 COG1_HUMAN Neutral Neutral
Q14896 MYPC3_HUMAN Deleterious Deleterious
O60880 SH21A_HUMAN Deleterious Deleterious
O43826 G6PT1_HUMAN Deleterious Deleterious
P07225 PROS_HUMAN Deleterious Deleterious
Q00266 METK1_HUMAN Deleterious Deleterious
Q9UIG5 PS1C1_HUMAN Neutral Neutral
Q9P275 UBP36_HUMAN Neutral Neutral
P31276 HXC13_HUMAN Neutral Neutral
P35499 SCN4A_HUMAN Deleterious Deleterious
Q9NP74 PALMD_HUMAN Neutral Neutral
Q96GP6 SREC2_HUMAN Neutral Neutral
Q9BYR7 KRA32_HUMAN Neutral Neutral
P49761 CLK3_HUMAN Neutral Neutral
P23284 PPIB_HUMAN Neutral Neutral
P12883 MYH7_HUMAN Deleterious Deleterious
Q9Y619 ORNT1_HUMAN Deleterious Deleterious
Q9H0B3 K1683_HUMAN Neutral Neutral
P08922 ROS_HUMAN Neutral Neutral
P14679 TYRO_HUMAN Deleterious Deleterious
P13746 1A11_HUMAN Neutral Neutral
P35914 HMGCL_HUMAN Deleterious Deleterious
P09601 HMOX1_HUMAN Neutral Neutral
P28698 MZF1_HUMAN Neutral Neutral
P51795 CLCN5_HUMAN Deleterious Deleterious
O15360 FANCA_HUMAN Deleterious Deleterious
Q15465 SHH_HUMAN Deleterious Deleterious
Q14896 MYPC3_HUMAN Deleterious Deleterious
P10275 ANDR_HUMAN Deleterious Deleterious
P13647 K2C5_HUMAN Deleterious Deleterious
Q09428 ABCC8_HUMAN Deleterious Deleterious
Q9Y223 GLCNE_HUMAN Deleterious Deleterious
P07902 GALT_HUMAN Deleterious Deleterious
Q3ZCN5 OTOGL_HUMAN Neutral Neutral
P78504 JAG1_HUMAN Deleterious Deleterious
P04049 RAF1_HUMAN Deleterious Deleterious
P30518 V2R_HUMAN Deleterious Deleterious
Q96T60 PNKP_HUMAN Neutral Neutral
Q14050 CO9A3_HUMAN Neutral Neutral
O75445 USH2A_HUMAN Neutral Neutral
P51587 BRCA2_HUMAN Deleterious Deleterious
Q7Z6A9 BTLA_HUMAN Neutral Neutral
P35240 MERL_HUMAN Deleterious Deleterious
P43246 MSH2_HUMAN Deleterious Deleterious
P03951 FA11_HUMAN Deleterious Deleterious
P04637 P53_HUMAN Deleterious Deleterious
Q8TDF6 GRP4_HUMAN Neutral Neutral
Q9BZG8 DPH1_HUMAN Deleterious Deleterious
P51688 SPHM_HUMAN Deleterious Deleterious
Q12872 SFRS8_HUMAN Neutral Neutral
P04062 GLCM_HUMAN Deleterious Deleterious
Q6ZWL3 CP4V2_HUMAN Deleterious Neutral
Q9GZX3 CHST6_HUMAN Deleterious Deleterious
P15289 ARSA_HUMAN Deleterious Deleterious
P78559 MAP1A_HUMAN Neutral Neutral
P43246 MSH2_HUMAN Deleterious Neutral
P01877 IGHA2_HUMAN Neutral Neutral
Q008S8 ECT2L_HUMAN Neutral Neutral
Q8WZ42 TITIN_HUMAN Neutral Neutral
P10314 1A32_HUMAN Neutral Neutral
P09488 GSTM1_HUMAN Neutral Neutral
Q9UBP0 SPAST_HUMAN Deleterious Deleterious
P59991 KR122_HUMAN Neutral Neutral
P15056 BRAF1_HUMAN Deleterious Deleterious
P06280 AGAL_HUMAN Deleterious Deleterious
P04424 ARLY_HUMAN Deleterious Deleterious
O60880 SH21A_HUMAN Deleterious Deleterious
Q13523 PRP4B_HUMAN Neutral Neutral
P43246 MSH2_HUMAN Deleterious Deleterious
Q9Y6K9 NEMO_HUMAN Deleterious Deleterious
P06703 S10A6_HUMAN Neutral Neutral
P10253 LYAG_HUMAN Deleterious Deleterious
Q9UP65 PA24C_HUMAN Neutral Neutral
Q6P5W5 S39A4_HUMAN Deleterious Deleterious
P04637 P53_HUMAN Deleterious Deleterious
Q02252 MMSA_HUMAN Deleterious Deleterious
Q00526 CDK3_HUMAN Neutral Neutral
Q14524 SCN5A_HUMAN Deleterious Deleterious
P08514 ITA2B_HUMAN Deleterious Neutral
P22735 TGM1_HUMAN Deleterious Deleterious
P20930 FILA_HUMAN Neutral Neutral
P40692 MLH1_HUMAN Deleterious Neutral
Q9H251 CAD23_HUMAN Deleterious Deleterious
P54098 DPOG1_HUMAN Deleterious Deleterious
P06213 INSR_HUMAN Deleterious Deleterious
Q8WZ92 OR5P2_HUMAN Neutral Neutral
P58012 FOXL2_HUMAN Deleterious Deleterious
O75923 DYSF_HUMAN Deleterious Deleterious
P13647 K2C5_HUMAN Deleterious Deleterious
O75445 USH2A_HUMAN Deleterious Deleterious
P51114 FXR1_HUMAN Neutral Neutral
Q8N0Y7 PGAM4_HUMAN Neutral Neutral
Q9NX58 LYAR_HUMAN Neutral Neutral
Q96PK2 MACF4_HUMAN Neutral Neutral
P06396 GELS_HUMAN Deleterious Deleterious
P40692 MLH1_HUMAN Deleterious Deleterious
P20823 HNF1A_HUMAN Deleterious Deleterious
P30968 GNRHR_HUMAN Deleterious Deleterious
P07225 PROS_HUMAN Deleterious Deleterious
P52333 JAK3_HUMAN Neutral Deleterious
Q02388 CO7A1_HUMAN Deleterious Deleterious
P13686 PPA5_HUMAN Neutral Neutral
P04637 P53_HUMAN Deleterious Deleterious
Q8N0S2 SYCE1_HUMAN Neutral Neutral
Q8WZA1 PMGT1_HUMAN Deleterious Deleterious
Q15582 BGH3_HUMAN Deleterious Deleterious
P06213 INSR_HUMAN Deleterious Deleterious
Q8IYA6 CKP2L_HUMAN Neutral Neutral
Q9H2C0 GAN_HUMAN Deleterious Deleterious
P54132 BLM_HUMAN Deleterious Deleterious
P35555 FBN1_HUMAN Deleterious Deleterious
P40692 MLH1_HUMAN Deleterious Deleterious
P04062 GLCM_HUMAN Deleterious Deleterious
O95568 CA156_HUMAN Neutral Neutral
Q7Z591 AKNA_HUMAN Neutral Neutral
P10275 ANDR_HUMAN Deleterious Deleterious
P07225 PROS_HUMAN Deleterious Deleterious
O15527 OGG1_HUMAN Deleterious Deleterious
P01889 1B07_HUMAN Neutral Neutral
O00625 PIR_HUMAN Neutral Neutral
P20807 CAN3_HUMAN Deleterious Neutral
Q9NZV7 ZIM2_HUMAN Neutral Neutral
Q7Z4L5 TT21B_HUMAN Neutral Neutral
Q9NW81 AT5SL_HUMAN Neutral Neutral
P04637 P53_HUMAN Deleterious Deleterious
Q6ZUX3 F179A_HUMAN Neutral Neutral
P21817 RYR1_HUMAN Deleterious Deleterious
P13569 CFTR_HUMAN Deleterious Deleterious
O43278 SPIT1_HUMAN Neutral Neutral
P29400 CO4A5_HUMAN Deleterious Deleterious
P36956 SRBP1_HUMAN Neutral Neutral
P42771 CD2A1_HUMAN Deleterious Deleterious
Q15582 BGH3_HUMAN Deleterious Deleterious
P10253 LYAG_HUMAN Deleterious Neutral
Q04756 HGFA_HUMAN Neutral Neutral
Q96RD1 OR6C1_HUMAN Neutral Neutral
O15444 CCL25_HUMAN Neutral Neutral
P09429 HMGB1_HUMAN Deleterious Deleterious
O00255 MEN1_HUMAN Deleterious Deleterious
Q9H6L5 F134B_HUMAN Neutral Neutral
P23760 PAX3_HUMAN Deleterious Deleterious
Q92504 S39A7_HUMAN Neutral Neutral
Q8WXF7 ATLA1_HUMAN Deleterious Deleterious
Q96DT7 ZBT10_HUMAN Neutral Neutral
P04062 GLCM_HUMAN Deleterious Deleterious
Q969S8 HDA10_HUMAN Neutral Neutral
O43272 PROD_HUMAN Neutral Neutral
P28698 MZF1_HUMAN Neutral Neutral
P27918 PROP_HUMAN Neutral Deleterious
Q8NGP4 OR5M3_HUMAN Neutral Neutral
Q9HBX8 LGR6_HUMAN Neutral Neutral
Q96DT5 DYH11_HUMAN Neutral Deleterious
P00480 OTC_HUMAN Deleterious Deleterious
O95140 MFN2_HUMAN Deleterious Deleterious
Q9NY15 STAB1_HUMAN Neutral Neutral
P25440 BRD2_HUMAN Neutral Neutral
P29965 CD40L_HUMAN Deleterious Deleterious
P00441 SODC_HUMAN Deleterious Deleterious
Q15466 NR0B2_HUMAN Neutral Deleterious
Q8WZ42 TITIN_HUMAN Neutral Neutral
O60885 BRD4_HUMAN Neutral Neutral
Q96EG1 ARSG_HUMAN Neutral Neutral
Q7RTX1 TS1R1_HUMAN Neutral Neutral
P50990 TCPQ_HUMAN Neutral Neutral
Q8IYR2 SMYD4_HUMAN Neutral Neutral
P15918 RAG1_HUMAN Deleterious Deleterious
P10275 ANDR_HUMAN Deleterious Deleterious
A6NHR9 SMHD1_HUMAN Neutral Neutral
P05107 ITB2_HUMAN Deleterious Deleterious
P11168 GTR2_HUMAN Neutral Deleterious
O00270 GPR31_HUMAN Neutral Neutral
P05106 ITB3_HUMAN Deleterious Deleterious
P60201 MYPR_HUMAN Deleterious Deleterious
Q15125 EBP_HUMAN Deleterious Deleterious
Q9Y2K3 MYH15_HUMAN Neutral Neutral
Q8TDN2 KCNV2_HUMAN Deleterious Deleterious
P08034 CXB1_HUMAN Deleterious Deleterious
Q9UNQ0 ABCG2_HUMAN Neutral Neutral
Q99758 ABCA3_HUMAN Deleterious Deleterious
Q9UHC6 CNTP2_HUMAN Neutral Neutral
P20702 ITAX_HUMAN Neutral Neutral
Q9BY76 ANGL4_HUMAN Neutral Neutral
P78363 ABCA4_HUMAN Deleterious Deleterious
Q9UM01 YLAT1_HUMAN Deleterious Deleterious
Q9Y3A5 SBDS_HUMAN Deleterious Deleterious
P23786 CPT2_HUMAN Deleterious Deleterious
Q96PQ1 SIG12_HUMAN Neutral Neutral
Q9UHN1 DPOG2_HUMAN Neutral Deleterious
Q8N148 OR6V1_HUMAN Neutral Neutral
A2VEC9 SSPO_HUMAN Neutral Neutral
Q96NH3 CF170_HUMAN Neutral Neutral
P15538 C11B1_HUMAN Neutral Deleterious
Q9P2P1 K1305_HUMAN Neutral Neutral
Q09666 AHNK_HUMAN Neutral Neutral
Q9UIF7 MUTYH_HUMAN Deleterious Neutral
P35914 HMGCL_HUMAN Deleterious Deleterious
O14974 MYPT1_HUMAN Neutral Neutral
Q8NBP7 PCSK9_HUMAN Neutral Neutral
Q9NP99 TREM1_HUMAN Neutral Neutral
A2RUQ5 CQ102_HUMAN Neutral Neutral
Q9Y4F4 F179B_HUMAN Neutral Neutral
Q2M3M2 SC5A9_HUMAN Neutral Neutral
P07949 RET_HUMAN Deleterious Deleterious
P21817 RYR1_HUMAN Deleterious Deleterious
P20839 IMDH1_HUMAN Deleterious Deleterious
P30460 1B08_HUMAN Neutral Neutral
Q04671 P_HUMAN Deleterious Deleterious
Q6IA86 ELP2_HUMAN Neutral Neutral
Q8NGS8 O13C5_HUMAN Neutral Neutral
P15918 RAG1_HUMAN Deleterious Neutral
Q9HCF6 TRPM3_HUMAN Neutral Neutral
P08603 CFAH_HUMAN Deleterious Neutral
Q685J3 MUC17_HUMAN Neutral Neutral
P20591 MX1_HUMAN Neutral Neutral
Q9H2C0 GAN_HUMAN Deleterious Deleterious
P23769 GATA2_HUMAN Neutral Neutral
P38935 SMBP2_HUMAN Deleterious Deleterious
P37173 TGFR2_HUMAN Deleterious Neutral
P49768 PSN1_HUMAN Deleterious Deleterious
Q00604 NDP_HUMAN Deleterious Deleterious
P38398 BRCA1_HUMAN Deleterious Deleterious
Q8IVF2 AHNK2_HUMAN Neutral Neutral
P21817 RYR1_HUMAN Deleterious Deleterious
P54803 GALC_HUMAN Deleterious Neutral
Q9H2C2 ARV1_HUMAN Neutral Neutral
Q29980 1A68_HUMAN Neutral Neutral
P26022 PTX3_HUMAN Neutral Neutral
Q9Y2R2 PTN22_HUMAN Neutral Neutral
Q14654 IRK11_HUMAN Deleterious Deleterious
Q8TAA9 VANG1_HUMAN Deleterious Deleterious
P63092 GNAS2_HUMAN Deleterious Deleterious
O14522 PTPRT_HUMAN Deleterious Deleterious
P21802 FGFR2_HUMAN Deleterious Deleterious
P46100 ATRX_HUMAN Deleterious Deleterious
O60674 JAK2_HUMAN Neutral Deleterious
P43246 MSH2_HUMAN Deleterious Deleterious
P16278 BGAL_HUMAN Deleterious Deleterious
P35670 ATP7B_HUMAN Deleterious Deleterious
O00222 GRM8_HUMAN Neutral Neutral
P10253 LYAG_HUMAN Deleterious Deleterious
Q9Y5I7 CLD16_HUMAN Deleterious Deleterious
P10253 LYAG_HUMAN Deleterious Deleterious
P01892 1A02_HUMAN Neutral Neutral
P38398 BRCA1_HUMAN Deleterious Deleterious
Q99705 MCHR1_HUMAN Neutral Neutral
P35670 ATP7B_HUMAN Deleterious Deleterious
P08235 MCR_HUMAN Deleterious Deleterious
Q8NGG2 OR5T2_HUMAN Neutral Neutral
P68032 ACTC_HUMAN Deleterious Deleterious
O75679 RFPL3_HUMAN Neutral Neutral
Q9BX63 FANCJ_HUMAN Neutral Neutral
Q96CM3 RUSD4_HUMAN Neutral Neutral
O00254 PAR3_HUMAN Neutral Neutral
Q8WYB5 MYST4_HUMAN Neutral Neutral
Q9BZW5 TM6S1_HUMAN Neutral Neutral
P02545 LMNA_HUMAN Deleterious Deleterious
P23276 KELL_HUMAN Neutral Neutral
O43395 PRPF3_HUMAN Neutral Deleterious
P00740 FA9_HUMAN Deleterious Deleterious
Q7Z2Z2 ETUD1_HUMAN Neutral Neutral
P22735 TGM1_HUMAN Deleterious Deleterious
Q15928 ZN141_HUMAN Neutral Neutral
P36021 MOT8_HUMAN Deleterious Deleterious
P04839 CY24B_HUMAN Deleterious Deleterious
P00451 FA8_HUMAN Deleterious Deleterious
P54886 P5CS_HUMAN Deleterious Neutral
Q6P587 FAHD1_HUMAN Neutral Neutral
Q6V1P9 PCD23_HUMAN Neutral Neutral
Q29980 1A11_HUMAN Neutral Neutral
P25024 CXCR1_HUMAN Neutral Neutral
P32004 L1CAM_HUMAN Deleterious Neutral
Q02083 NAAA_HUMAN Neutral Neutral
P51608 MECP2_HUMAN Deleterious Deleterious
P06132 DCUP_HUMAN Deleterious Deleterious
O15455 TLR3_HUMAN Neutral Neutral
Q8TA86 RP9_HUMAN Neutral Neutral
P08123 CO1A2_HUMAN Deleterious Deleterious
P42768 WASP_HUMAN Deleterious Deleterious
O43826 G6PT1_HUMAN Deleterious Deleterious
Q93100 KPBB_HUMAN Neutral Neutral
Q13402 MYO7A_HUMAN Deleterious Deleterious
Q96BI1 S22AI_HUMAN Neutral Neutral
Q7Z3Z3 PIWL3_HUMAN Neutral Neutral
Q99638 RAD9A_HUMAN Neutral Neutral
Q9H2K8 TAOK3_HUMAN Neutral Neutral
O60880 SH21A_HUMAN Deleterious Deleterious
Q5JRS4 O10J3_HUMAN Neutral Neutral
Q14353 GAMT_HUMAN Deleterious Deleterious
P00451 FA8_HUMAN Deleterious Deleterious
O14639 ABLM1_HUMAN Neutral Neutral
P56282 DPOE2_HUMAN Neutral Neutral
P02452 CO1A1_HUMAN Deleterious Deleterious
P34059 GALNS_HUMAN Deleterious Deleterious
P00451 FA8_HUMAN Deleterious Deleterious
P60201 MYPR_HUMAN Deleterious Deleterious
P00451 FA8_HUMAN Deleterious Deleterious
Q29983 MICA_HUMAN Neutral Neutral
P41181 AQP2_HUMAN Deleterious Deleterious
O43156 K0406_HUMAN Neutral Neutral
O00541 PESC_HUMAN Neutral Neutral
P01909 HA25_HUMAN Neutral Neutral
P00451 FA8_HUMAN Deleterious Deleterious
O60566 BUB1B_HUMAN Deleterious Neutral
P04637 P53_HUMAN Deleterious Deleterious
P54289 CA2D1_HUMAN Neutral Neutral
P12110 CO6A2_HUMAN Deleterious Deleterious
Q95365 1B38_HUMAN Neutral Neutral
Q9Y6Z4 CF054_HUMAN Neutral Neutral
Q9H900 ZWILC_HUMAN Neutral Neutral
P78556 CCL20_HUMAN Neutral Neutral
Q02763 TIE2_HUMAN Neutral Neutral
O75570 RF1M_HUMAN Neutral Neutral
Q9BRB3 PIGQ_HUMAN Neutral Neutral
Q4KMQ2 ANO6_HUMAN Neutral Neutral
P11245 ARY2_HUMAN Neutral Neutral
Q07837 SLC31_HUMAN Deleterious Deleterious
Q6A162 K1C40_HUMAN Neutral Neutral
P13647 K2C5_HUMAN Deleterious Deleterious
Q9NYL2 MLTK_HUMAN Neutral Neutral
P51172 SCNND_HUMAN Neutral Neutral
P22607 FGFR3_HUMAN Deleterious Deleterious
P04839 CY24B_HUMAN Deleterious Deleterious
O75880 SCO1_HUMAN Neutral Neutral
P49768 PSN1_HUMAN Deleterious Deleterious
Q9GZX3 CHST6_HUMAN Deleterious Deleterious
O43593 HAIR_HUMAN Neutral Deleterious
P06280 AGAL_HUMAN Deleterious Deleterious
Q14524 SCN5A_HUMAN Deleterious Deleterious
Q15334 L2GL1_HUMAN Neutral Neutral
Q96NA2 RILP_HUMAN Neutral Neutral
P40879 S26A3_HUMAN Neutral Deleterious
Q8NGL4 OR5DD_HUMAN Neutral Neutral
P43034 LIS1_HUMAN Deleterious Deleterious
Q05469 LIPS_HUMAN Neutral Neutral
P15538 C11B1_HUMAN Deleterious Deleterious
Q9H0K1 SIK2_HUMAN Neutral Neutral
P30475 1B39_HUMAN Neutral Neutral
Q92574 TSC1_HUMAN Neutral Deleterious
P04637 P53_HUMAN Deleterious Deleterious
P06126 CD1A_HUMAN Neutral Neutral
P08842 STS_HUMAN Deleterious Deleterious
Q9BYZ2 LDH6B_HUMAN Neutral Neutral
P30613 KPYR_HUMAN Deleterious Deleterious
Q8NEU8 DP13B_HUMAN Neutral Neutral
Q13873 BMPR2_HUMAN Deleterious Deleterious
O43557 TNF14_HUMAN Neutral Neutral
P51587 BRCA2_HUMAN Deleterious Neutral
P48448 AL3B2_HUMAN Neutral Neutral
P38435 VKGC_HUMAN Deleterious Deleterious
P50416 CPT1A_HUMAN Deleterious Deleterious
Q8WWZ1 IL1FA_HUMAN Neutral Neutral
Q9UQL6 HDAC5_HUMAN Neutral Neutral
Q9Y623 MYH4_HUMAN Neutral Neutral
P08581 MET_HUMAN Deleterious Neutral
Q8IWS0 PHF6_HUMAN 0.5 Deleterious
P07902 GALT_HUMAN Deleterious Deleterious
P12821 ACE_HUMAN Neutral Neutral
Q16637 SMN_HUMAN Deleterious Deleterious
P08F94 PKHD1_HUMAN Neutral Deleterious
Q9NNX6 CD209_HUMAN Neutral Neutral
P02458 CO2A1_HUMAN Deleterious Deleterious
P35555 FBN1_HUMAN Deleterious Deleterious
P40337 VHL_HUMAN Deleterious Deleterious
O43520 AT8B1_HUMAN Deleterious Deleterious
Q9Y217 MTMR6_HUMAN Neutral Neutral
P39019 RS19_HUMAN Deleterious Deleterious
Q6ZW49 PAXI1_HUMAN Neutral Neutral
P14679 TYRO_HUMAN Deleterious Deleterious
O43379 WDR62_HUMAN Neutral Neutral
Q9Y336 SIGL9_HUMAN Neutral Neutral
P56539 CAV3_HUMAN Deleterious Deleterious
P21953 ODBB_HUMAN Deleterious Deleterious
Q00266 METK1_HUMAN Deleterious Deleterious
O95342 ABCBB_HUMAN Deleterious Deleterious
P01909 HA23_HUMAN Neutral Neutral
Q14376 GALE_HUMAN Deleterious Deleterious
Q8NF91 SYNE1_HUMAN Neutral Neutral
Q9NYC9 DYH9_HUMAN Neutral Neutral
Q8N3K9 CMYA5_HUMAN Neutral Neutral
Q15772 SPEG_HUMAN Neutral Neutral
Q04656 ATP7A_HUMAN Deleterious Deleterious
P49005 DPOD2_HUMAN Neutral Neutral
Q9UBK8 MTRR_HUMAN Neutral Neutral
Q8TAP9 TTDN1_HUMAN Neutral Deleterious
P51843 NR0B1_HUMAN Deleterious Deleterious
Q9GZX3 CHST6_HUMAN Deleterious Deleterious
Q9H8Y1 CN115_HUMAN Neutral Neutral
P07196 NFL_HUMAN Deleterious Deleterious
P49815 TSC2_HUMAN Neutral Neutral
Q8NHY3 GA2L2_HUMAN Neutral Neutral
P52952 NKX25_HUMAN Deleterious Deleterious
Q29980 1C03_HUMAN Neutral Neutral
P15289 ARSA_HUMAN Deleterious Deleterious
Q12887 COX10_HUMAN Neutral Neutral
O75306 NDUS2_HUMAN Neutral Deleterious
Q6IQ49 CA055_HUMAN Neutral Neutral
P30793 GCH1_HUMAN Deleterious Deleterious
Q96RQ3 MCCA_HUMAN Deleterious Deleterious
Q92904 DAZL_HUMAN Deleterious Neutral
P25024 CXCR1_HUMAN Neutral Neutral
Q9UQ84 EXO1_HUMAN Neutral Neutral
P29033 CXB2_HUMAN Deleterious Deleterious
Q29980 MICB_HUMAN Neutral Neutral
O15287 FANCG_HUMAN Neutral Neutral
Q8WZ42 TITIN_HUMAN Neutral Neutral
P07902 GALT_HUMAN Deleterious Deleterious
Q9UQ84 EXO1_HUMAN Neutral Neutral
Q14500 IRK12_HUMAN Neutral Neutral
P02768 ALBU_HUMAN Neutral Neutral
P18462 1A25_HUMAN Neutral Neutral
Q5VWK5 IL23R_HUMAN Neutral Neutral
Q14114 LDLR_HUMAN Neutral Neutral
Q99895 CTRC_HUMAN Neutral Neutral
Q86TZ1 TTC6_HUMAN Neutral Neutral
P30487 1B49_HUMAN Neutral Neutral
Q14623 IHH_HUMAN Deleterious Deleterious
Q06187 BTK_HUMAN Deleterious Deleterious
O15303 GRM6_HUMAN Neutral Deleterious
O95180 CAC1H_HUMAN 0.5 Deleterious
Q96JA1 LRIG1_HUMAN Neutral Neutral
Q8N3T6 T132C_HUMAN Neutral Neutral
P18577 RHCE_HUMAN Neutral Neutral
P00966 ASSY_HUMAN Deleterious Deleterious
P54132 BLM_HUMAN Neutral Deleterious
Q9H2C0 GAN_HUMAN Deleterious Deleterious
Q96BY7 ATG2B_HUMAN Neutral Neutral
P0C1S8 WEE2_HUMAN Neutral Neutral
P08123 CO1A2_HUMAN Deleterious Deleterious
P35475 IDUA_HUMAN Deleterious Deleterious
O15118 NPC1_HUMAN Deleterious Deleterious
Q04656 ATP7A_HUMAN Deleterious Deleterious
P00451 FA8_HUMAN Deleterious Deleterious
Q13698 CAC1S_HUMAN Deleterious Deleterious
P40337 VHL_HUMAN Deleterious Deleterious
P34059 GALNS_HUMAN Deleterious Deleterious
Q8TE60 ATS18_HUMAN Neutral Neutral
P06865 HEXA_HUMAN Deleterious Neutral
P10746 HEM4_HUMAN Deleterious Deleterious
O94851 MICA2_HUMAN Neutral Neutral
Q8NGG2 OR5T2_HUMAN Neutral Neutral
Q9Y3Q0 NALD2_HUMAN Neutral Neutral
Q14517 FAT1_HUMAN Neutral Neutral
Q12809 KCNH2_HUMAN Deleterious Deleterious
Q9H936 GHC1_HUMAN Neutral Deleterious
O15118 NPC1_HUMAN Deleterious Deleterious
O60934 NBN_HUMAN Neutral Neutral
P19113 DCHS_HUMAN Neutral Neutral
Q99732 LITAF_HUMAN Deleterious Deleterious
P30305 MPIP2_HUMAN Neutral Neutral
Q13508 NAR3_HUMAN Neutral Neutral
P19544 WT1_HUMAN Deleterious Deleterious
Q8WZ42 TITIN_HUMAN Neutral Neutral
P10253 LYAG_HUMAN Deleterious Deleterious
O60809 PRA10_HUMAN Neutral Neutral
O15118 NPC1_HUMAN Deleterious Deleterious
P49815 TSC2_HUMAN Neutral Neutral
P21359 NF1_HUMAN Deleterious Deleterious
Q99972 MYOC_HUMAN Deleterious Deleterious
P07902 GALT_HUMAN Deleterious Deleterious
O75445 USH2A_HUMAN Deleterious Deleterious
Q5FVE4 ACBG2_HUMAN Neutral Neutral
P49069 CAMLG_HUMAN Neutral Neutral
P17213 BPI_HUMAN Neutral Neutral
P34059 GALNS_HUMAN Deleterious Deleterious
P38571 LICH_HUMAN Neutral Neutral
Q13873 BMPR2_HUMAN Deleterious Deleterious
P35555 FBN1_HUMAN Deleterious Deleterious
Q86WS5 ELNE_HUMAN Neutral Neutral
Q9NY46 SCN3A_HUMAN Neutral Neutral
Q6ZMN8 CCNI2_HUMAN Neutral Neutral
Q6P5W5 S39A4_HUMAN Deleterious Deleterious
P11717 MPRI_HUMAN Neutral Neutral
P06865 HEXA_HUMAN Deleterious Deleterious
O14525 ASTN1_HUMAN Neutral Neutral
P42336 PK3CA_HUMAN Deleterious Deleterious
O75469 NR1I2_HUMAN Neutral Neutral
Q8WZ42 TITIN_HUMAN Neutral Neutral
P07333 CSF1R_HUMAN Neutral Neutral
P00439 PH4H_HUMAN Deleterious Deleterious
P04070 PROC_HUMAN Deleterious Deleterious
Q9ULE0 WWC3_HUMAN Neutral Neutral
Q8N752 KC1AL_HUMAN Neutral Neutral
Q32MK0 MYLK3_HUMAN Neutral Neutral
P04062 GLCM_HUMAN Deleterious Deleterious
P13569 CFTR_HUMAN Deleterious Deleterious
P54756 EPHA5_HUMAN Neutral Neutral
Q9Y4F9 FA65B_HUMAN Neutral Neutral
O00555 CAC1A_HUMAN Deleterious Deleterious
P51608 MECP2_HUMAN Deleterious Neutral
P22735 TGM1_HUMAN Deleterious Deleterious
Q86VD1 MORC1_HUMAN Neutral Neutral
P00439 PH4H_HUMAN Deleterious Deleterious
Q9UI42 CBPA4_HUMAN Neutral Neutral
P48552 NRIP1_HUMAN Neutral Neutral
Q6P4F1 FUT10_HUMAN Neutral Neutral
Q8TE23 TS1R2_HUMAN Neutral Neutral
P54840 GYS2_HUMAN Deleterious Deleterious
P07098 LIPG_HUMAN Neutral Neutral
O43602 DCX_HUMAN Deleterious Deleterious
P78562 PHEX_HUMAN Deleterious Deleterious
Q08945 SSRP1_HUMAN Neutral Neutral
Q7Z2E3 APTX_HUMAN Deleterious Deleterious
P00492 HPRT_HUMAN Deleterious Deleterious
P00451 FA8_HUMAN Deleterious Deleterious
Q5T1M5 FKB15_HUMAN Neutral Neutral
P55017 S12A3_HUMAN Deleterious Deleterious
Q5T2D2 TRML2_HUMAN Neutral Neutral
P32298 GRK4_HUMAN Neutral Neutral
P25445 TNR6_HUMAN Deleterious Neutral
O95379 TFIP8_HUMAN Neutral Neutral
Q29960 1C16_HUMAN Neutral Neutral
P16473 TSHR_HUMAN Deleterious Deleterious
P07996 TSP1_HUMAN Neutral Neutral
Q8NBP7 PCSK9_HUMAN Neutral Neutral
P18440 ARY1_HUMAN Neutral Neutral
O75369 FLNB_HUMAN Deleterious Deleterious
Q86Y26 NUT_HUMAN Neutral Neutral
P32004 L1CAM_HUMAN Deleterious Deleterious
P05186 PPBT_HUMAN Deleterious Deleterious
Q9H2U9 ADAM7_HUMAN Neutral Neutral
Q16853 AOC3_HUMAN Neutral Neutral
P07225 PROS_HUMAN Deleterious Deleterious
Q13496 MTM1_HUMAN Deleterious Deleterious
Q09666 AHNK_HUMAN Neutral Neutral
P09131 P3_HUMAN Neutral Neutral
P35670 ATP7B_HUMAN Deleterious Deleterious
P13569 CFTR_HUMAN Deleterious Deleterious
Q7LGC8 CHST3_HUMAN Deleterious Deleterious
P04062 GLCM_HUMAN Deleterious Deleterious
Q8WXI7 MUC16_HUMAN Neutral Neutral
Q04826 1B40_HUMAN Neutral Neutral
Q06124 PTN11_HUMAN Deleterious Deleterious
P22304 IDS_HUMAN Deleterious Deleterious
Q5T4J0 GCNT6_HUMAN Neutral Neutral
P35555 FBN1_HUMAN Deleterious Deleterious
Q7Z3Y7 K1C28_HUMAN Neutral Neutral
Q13144 EI2BE_HUMAN Deleterious Deleterious
Q92900 RENT1_HUMAN Neutral Neutral
P40692 MLH1_HUMAN Deleterious Deleterious
O76082 S22A5_HUMAN Deleterious Deleterious
Q8IUX4 ABC3F_HUMAN Neutral Neutral
P29400 CO4A5_HUMAN Deleterious Deleterious
Q8IWL2 SFTA1_HUMAN Neutral Neutral
P21266 GSTA1_HUMAN Neutral Neutral
P13671 CO6_HUMAN Neutral Neutral
Q8N2C9 CU128_HUMAN Neutral Neutral
P57082 TBX4_HUMAN Neutral Deleterious
O95868 LY66D_HUMAN Neutral Neutral
Q8N434 SVOPL_HUMAN Neutral Neutral
P08572 CO4A2_HUMAN Neutral Neutral
P16112 PGCA_HUMAN Neutral Neutral
Q92968 PEX13_HUMAN Neutral Deleterious
P58418 CLRN1_HUMAN Deleterious Neutral
Q8TF72 SHRM3_HUMAN Neutral Neutral
Q09666 AHNK_HUMAN Neutral Neutral
Q9NZV5 SELN_HUMAN Deleterious Deleterious
Q96K58 ZN668_HUMAN Neutral Neutral
P10275 ANDR_HUMAN Deleterious Deleterious
O00255 MEN1_HUMAN Deleterious Deleterious
P36507 MP2K2_HUMAN Deleterious Deleterious
Q9UPA5 BSN_HUMAN Neutral Neutral
P04637 P53_HUMAN Deleterious Deleterious
P00740 FA9_HUMAN Deleterious Deleterious
P00740 FA9_HUMAN Deleterious Deleterious
Q4L235 ACSF4_HUMAN Neutral Neutral
Q8NF50 DOCK8_HUMAN Neutral Neutral
P16885 PLCG2_HUMAN Neutral Neutral
Q8IVF2 AHNK2_HUMAN Neutral Neutral
O14975 S27A2_HUMAN Neutral Neutral
P00451 FA8_HUMAN Deleterious Deleterious
O43511 S26A4_HUMAN Deleterious Deleterious
Q08828 ADCY1_HUMAN Neutral Neutral
P29400 CO4A5_HUMAN Deleterious Deleterious
P17661 DESM_HUMAN Deleterious Deleterious
P04275 VWF_HUMAN Deleterious Neutral
P04637 P53_HUMAN Deleterious Deleterious
O14773 TPP1_HUMAN Deleterious Deleterious
Q16849 PTPRN_HUMAN Neutral Neutral
Q9P0K1 ADA22_HUMAN Neutral Neutral
Q9Y6A1 POMT1_HUMAN Deleterious Deleterious
P01130 LDLR_HUMAN Deleterious Deleterious
P16930 FAAA_HUMAN Deleterious Deleterious
Q01628 IFM3_HUMAN Neutral Neutral
P12883 MYH7_HUMAN Deleterious Deleterious
P49281 NRAM2_HUMAN Neutral Deleterious
Q92506 DHB8_HUMAN Neutral Neutral
Q8IYA6 CKP2L_HUMAN Neutral Neutral
Q8NG77 O2T12_HUMAN Neutral Neutral
P23415 GLRA1_HUMAN Deleterious Deleterious
P16473 TSHR_HUMAN Deleterious Deleterious
Q9HDC5 JPH1_HUMAN Neutral Neutral
Q13258 PD2R_HUMAN Neutral Neutral
O75343 GCYB2_HUMAN Neutral Neutral
P21333 FLNA_HUMAN Deleterious Deleterious
P40692 MLH1_HUMAN Deleterious Deleterious
P21359 NF1_HUMAN Deleterious Deleterious
P04637 P53_HUMAN Deleterious Deleterious
P35555 FBN1_HUMAN Deleterious Neutral
Q8NGY5 OR6N1_HUMAN Neutral Neutral
Q8TAM1 BBS10_HUMAN Deleterious Deleterious
Q66K74 MAP1S_HUMAN Neutral Neutral
Q9Y4F9 FA65B_HUMAN Neutral Neutral
P16473 TSHR_HUMAN Deleterious Deleterious
P09467 F16P1_HUMAN Deleterious Deleterious
P10828 THB_HUMAN Deleterious Deleterious
Q9HC21 TPC_HUMAN Neutral Deleterious
P10253 LYAG_HUMAN Deleterious Deleterious
P26439 3BHS2_HUMAN Deleterious Deleterious
P33897 ABCD1_HUMAN Deleterious Deleterious
P35498 SCN1A_HUMAN Deleterious Deleterious
Q7Z442 PK1L2_HUMAN Neutral Neutral
Q6UX27 VSTM1_HUMAN Neutral Neutral
P22304 IDS_HUMAN Deleterious Deleterious
Q9UBF9 MYOTI_HUMAN Deleterious Deleterious
Q15572 TAF1C_HUMAN Neutral Neutral
P01889 1B07_HUMAN Neutral Neutral
P51956 NEK3_HUMAN Neutral Neutral
Q9Y617 SERC_HUMAN Neutral Deleterious
Q8WZ42 TITIN_HUMAN Neutral Neutral
P54098 DPOG1_HUMAN Deleterious Neutral
Q15848 ADIPO_HUMAN Neutral Deleterious
Q13093 PAFA_HUMAN Neutral Deleterious
O60663 LMX1B_HUMAN Deleterious Deleterious
P07101 TY3H_HUMAN Deleterious Deleterious
Q9NZB8 MOCS1_HUMAN Deleterious Deleterious
P00451 FA8_HUMAN Deleterious Deleterious
P00451 FA8_HUMAN Deleterious Deleterious
Q6AI08 HEAT6_HUMAN Neutral Neutral
P04070 PROC_HUMAN Deleterious Deleterious
P22304 IDS_HUMAN Deleterious Deleterious
P00451 FA8_HUMAN Deleterious Deleterious
Q5GH77 XKR3_HUMAN Neutral Neutral
P04264 K2C1_HUMAN Deleterious Deleterious
P23352 KALM_HUMAN Deleterious Neutral
O75439 MPPB_HUMAN Neutral Neutral
Q9NYF8 BCLF1_HUMAN Neutral Neutral
P50897 PPT1_HUMAN Deleterious Deleterious
P51587 BRCA2_HUMAN Deleterious Deleterious
Q2KHT3 CL16A_HUMAN Neutral Neutral
P08582 TRFL_HUMAN Neutral Neutral
Q8NBV4 PPAC3_HUMAN Neutral Neutral
P98161 PKD1_HUMAN Deleterious Deleterious
P12883 MYH7_HUMAN Deleterious Deleterious
Q8WXX0 DYH7_HUMAN Neutral Neutral
P42771 CD2A1_HUMAN Deleterious Neutral
Q9Y289 SC5A6_HUMAN Neutral Neutral
P10321 1C07_HUMAN Neutral Neutral
P78504 JAG1_HUMAN Deleterious Deleterious
P50225 ST1A1_HUMAN Neutral Neutral
P37023 ACVL1_HUMAN Deleterious Deleterious
P35908 K22E_HUMAN Deleterious Deleterious
P12270 TPR_HUMAN Neutral Neutral
Q8WZ42 TITIN_HUMAN Neutral Neutral
Q9UBP0 SPAST_HUMAN Deleterious Deleterious
P22557 HEM0_HUMAN Deleterious Deleterious
O75409 HYPM_HUMAN Neutral Neutral
Q03169 TNAP2_HUMAN Neutral Neutral
O15232 MATN3_HUMAN Deleterious Deleterious
P11277 SPTB1_HUMAN 0.5 Deleterious
Q29980 1B15_HUMAN Neutral Neutral
P16452 EPB42_HUMAN Deleterious Deleterious
P00439 PH4H_HUMAN Deleterious Deleterious
Q6PCE3 PGM2L_HUMAN Neutral Neutral
Q53TS8 AL2SA_HUMAN Neutral Neutral
P22304 IDS_HUMAN Deleterious Deleterious
Q16611 BAK_HUMAN Neutral Neutral
P34059 GALNS_HUMAN Deleterious Deleterious
P24557 THAS_HUMAN Neutral Deleterious
Q7L5A8 FA2H_HUMAN Neutral Deleterious
Q9BZG8 DPH1_HUMAN Deleterious Neutral
O00255 MEN1_HUMAN Deleterious Deleterious
A1IGU5 YE018_HUMAN Neutral Neutral
Q96NT5 PCFT_HUMAN Deleterious Neutral
Q14246 EMR1_HUMAN Neutral Neutral
Q9NYC9 DYH9_HUMAN Neutral Neutral
P04637 P53_HUMAN Deleterious Deleterious
O95477 ABCA1_HUMAN Deleterious Deleterious
P13569 CFTR_HUMAN Deleterious Deleterious
P04637 P53_HUMAN Deleterious Deleterious
Q8NGF3 O51D1_HUMAN Neutral Neutral
P04637 P53_HUMAN Deleterious Deleterious
P31785 IL2RG_HUMAN Deleterious Deleterious
P22304 IDS_HUMAN Deleterious Deleterious
O95255 MRP6_HUMAN Deleterious Deleterious
Q7LG56 RIR2B_HUMAN Deleterious Deleterious
Q9HB96 FANCE_HUMAN Neutral Neutral
Q8WTS1 ABHD5_HUMAN Deleterious Deleterious
P29400 CO4A5_HUMAN Deleterious Deleterious
Q8NAA6 CO053_HUMAN Neutral Neutral
Q8NFJ6 PKR2_HUMAN Deleterious Deleterious
Q68CP4 HGNAT_HUMAN Deleterious Deleterious
P15104 GLNA_HUMAN Deleterious Deleterious
P49768 PSN1_HUMAN Deleterious Deleterious
P04637 P53_HUMAN Deleterious Deleterious
Q8WXH0 SYNE2_HUMAN Neutral Neutral
P55268 LAMB2_HUMAN Deleterious Deleterious
Q8NGS8 O13C5_HUMAN Neutral Neutral
Q14353 GAMT_HUMAN Deleterious Deleterious
P78363 ABCA4_HUMAN Deleterious Deleterious
Q5XKL5 BTBD8_HUMAN Neutral Neutral
P08235 MCR_HUMAN Deleterious Deleterious
P00740 FA9_HUMAN Deleterious Deleterious
P02766 TTHY_HUMAN Deleterious Deleterious
P12643 BMP2_HUMAN Neutral Neutral
Q8N9K5 ZN565_HUMAN Neutral Neutral
P04180 LCAT_HUMAN Deleterious Deleterious
Q9Y5K2 KLK4_HUMAN Neutral Neutral
P13942 COBA2_HUMAN Neutral Neutral
P07949 RET_HUMAN Deleterious Deleterious
P40692 MLH1_HUMAN Deleterious Neutral
Q9Y572 RIPK3_HUMAN Neutral Neutral
Q2TB90 HKDC1_HUMAN Neutral Neutral
O95613 PCNT_HUMAN Neutral Neutral
P08684 CP3A4_HUMAN Neutral Neutral
P30518 V2R_HUMAN Deleterious Deleterious
P35913 PDE6B_HUMAN Deleterious Neutral
P04070 PROC_HUMAN Deleterious Deleterious
Q7Z406 MYH14_HUMAN Neutral Deleterious
P23142 FBLN1_HUMAN Neutral Neutral
P78363 ABCA4_HUMAN Deleterious Deleterious
Q9ULV0 MYO5B_HUMAN Neutral Deleterious
P15923 TFE2_HUMAN Neutral Neutral
P00740 FA9_HUMAN Deleterious Deleterious
P05186 PPBT_HUMAN Deleterious Deleterious
P29400 CO4A5_HUMAN Deleterious Deleterious
Q86V20 FA35A_HUMAN Neutral Neutral
P35527 K1C9_HUMAN Deleterious Deleterious
P22309 UD11_HUMAN Deleterious Deleterious
Q9P2H3 IFT80_HUMAN Neutral Deleterious
Q8NG85 OR2L3_HUMAN Neutral Neutral
Q8WX94 NALP7_HUMAN Deleterious Neutral
Q16633 OBF1_HUMAN Neutral Neutral
P22830 HEMH_HUMAN Deleterious Deleterious
Q86WI1 PKHL1_HUMAN Neutral Neutral
P01374 TNFB_HUMAN Neutral Neutral
Q9UPX6 K1024_HUMAN Neutral Neutral
P00439 PH4H_HUMAN Deleterious Deleterious
P28329 CLAT_HUMAN Deleterious Neutral
Q14896 MYPC3_HUMAN Deleterious Deleterious
P14679 TYRO_HUMAN Deleterious Deleterious
P10275 ANDR_HUMAN Deleterious Deleterious
Q00LT1 PRCD_HUMAN Neutral Neutral
O95343 SIX3_HUMAN Deleterious Deleterious
P35670 ATP7B_HUMAN Deleterious Deleterious
Q3SXY7 LRIT3_HUMAN Neutral Neutral
Q14896 MYPC3_HUMAN Deleterious Neutral
P54802 ANAG_HUMAN Deleterious Deleterious
P00451 FA8_HUMAN Deleterious Deleterious
O95477 ABCA1_HUMAN Deleterious Deleterious
P04839 CY24B_HUMAN Deleterious Deleterious
P12883 MYH7_HUMAN Deleterious Deleterious
Q00722 PLCB2_HUMAN Neutral Neutral
Q8NI35 INADL_HUMAN Neutral Neutral
B2RXF5 ZBT42_HUMAN Neutral Neutral
Q9UM47 NOTC3_HUMAN Deleterious Deleterious
P33897 ABCD1_HUMAN Deleterious Deleterious
Q13873 BMPR2_HUMAN Deleterious Deleterious
P40692 MLH1_HUMAN Deleterious Deleterious
Q6UY09 CEA20_HUMAN Neutral Neutral
Q9UBP0 SPAST_HUMAN Deleterious Deleterious
P54098 DPOG1_HUMAN Deleterious Deleterious
Q9P286 PAK7_HUMAN Neutral Neutral
P24592 IBP6_HUMAN Neutral Neutral
P00813 ADA_HUMAN Deleterious Deleterious
P37058 DHB3_HUMAN Deleterious Deleterious
Q13286 CLN3_HUMAN Deleterious Deleterious
Q99698 LYST_HUMAN Neutral Neutral
P33897 ABCD1_HUMAN Deleterious Neutral
Q07444 NKG2E_HUMAN Neutral Neutral
Q9NSE4 SYIM_HUMAN Neutral Neutral
P23327 SRCH_HUMAN Neutral Neutral
P01130 LDLR_HUMAN Deleterious Deleterious
P04637 P53_HUMAN Deleterious Deleterious
P04114 APOB_HUMAN Neutral Neutral
P16615 AT2A2_HUMAN Deleterious Deleterious
P00966 ASSY_HUMAN Deleterious Deleterious
O75443 TECTA_HUMAN Deleterious Deleterious
O00160 MYO1F_HUMAN Neutral Neutral
P29400 CO4A5_HUMAN Deleterious Deleterious
P14061 DHB1_HUMAN Neutral Neutral
P43246 MSH2_HUMAN Deleterious Deleterious
P51801 CLCKB_HUMAN Neutral Deleterious
Q9Y5Z9 UBIA1_HUMAN Deleterious Deleterious
P01892 1A02_HUMAN Neutral Neutral
Q02388 CO7A1_HUMAN Deleterious Deleterious
P04070 PROC_HUMAN Deleterious Deleterious
Q13395 TARB1_HUMAN Neutral Neutral
Q5T280 CI114_HUMAN Neutral Neutral
P35670 ATP7B_HUMAN Deleterious Deleterious
P01133 EGF_HUMAN Neutral Neutral
Q5VWN6 CJ018_HUMAN Neutral Neutral
Q9H792 SG269_HUMAN Neutral Neutral
P04156 PRIO_HUMAN Deleterious Deleterious
P01130 LDLR_HUMAN Deleterious Deleterious
P04637 P53_HUMAN Deleterious Deleterious
P21917 DRD4_HUMAN Neutral Neutral
Q8N9T8 KRI1_HUMAN Neutral Neutral
P02545 LMNA_HUMAN Deleterious Deleterious
Q6ZMQ8 LMTK1_HUMAN Neutral Neutral
Q7LG56 RIR2B_HUMAN Deleterious Deleterious
P0C7X5 ZN806_HUMAN Neutral Neutral
Q9NXZ1 SAGE1_HUMAN Neutral Neutral
P34949 MPI_HUMAN Deleterious Deleterious
P07954 FUMH_HUMAN Deleterious Deleterious
O15118 NPC1_HUMAN Deleterious Deleterious
Q9UPN9 TRI33_HUMAN Neutral Neutral
Q13144 EI2BE_HUMAN Deleterious Deleterious
P11362 FGFR1_HUMAN Deleterious Deleterious
Q9BSD7 CA057_HUMAN Neutral Neutral
Q16281 CNGA3_HUMAN Deleterious Deleterious
Q32P44 EMAL3_HUMAN Neutral Neutral
P37058 DHB3_HUMAN Deleterious Deleterious
P30519 HMOX2_HUMAN Neutral Neutral
P78504 JAG1_HUMAN Deleterious Deleterious
O00391 QSOX1_HUMAN Neutral Neutral
Q8N655 CJ012_HUMAN Neutral Neutral
P35555 FBN1_HUMAN Deleterious Deleterious
P22304 IDS_HUMAN Deleterious Deleterious
P58012 FOXL2_HUMAN Deleterious Deleterious
P08F94 PKHD1_HUMAN Deleterious Deleterious
P40394 ADH7_HUMAN Neutral Neutral
Q86VD7 S2542_HUMAN Neutral Neutral
P09543 CN37_HUMAN Neutral Neutral
P55211 CASP9_HUMAN Neutral Neutral
P51797 CLCN6_HUMAN Neutral Neutral
Q86UK0 ABCAC_HUMAN Neutral Deleterious
P78395 PRAME_HUMAN Neutral Neutral
Q4LDR2 CTXN3_HUMAN Neutral Neutral
Q9NUQ7 UFSP2_HUMAN Neutral Neutral
Q96AX9 MIB2_HUMAN Neutral Neutral
P24557 THAS_HUMAN Neutral Neutral
O95759 TBCD8_HUMAN Neutral Neutral
O43187 IRAK2_HUMAN Neutral Neutral
Q5VZT2 CJ113_HUMAN Neutral Neutral
Q8WZ42 TITIN_HUMAN Neutral Neutral
O76090 BEST1_HUMAN Deleterious Deleterious
P19367 HXK1_HUMAN Deleterious Deleterious
Q9GZU5 NYX_HUMAN Deleterious Deleterious
P51795 CLCN5_HUMAN Deleterious Deleterious
Q92562 FIG4_HUMAN Neutral Neutral
P00441 SODC_HUMAN Deleterious Deleterious
A6H8Y1 BDP1_HUMAN Neutral Neutral
Q7Z5L2 GIDRP_HUMAN Neutral Neutral
P41180 CASR_HUMAN Deleterious Deleterious
Q9BTV4 TMM43_HUMAN Neutral Neutral
Q92834 RPGR_HUMAN Deleterious Deleterious
O75829 LECT1_HUMAN Neutral Neutral
P00451 FA8_HUMAN Deleterious Deleterious
P33261 CP2CJ_HUMAN Neutral Neutral
P15918 RAG1_HUMAN Deleterious Deleterious
P19256 LFA3_HUMAN Neutral Neutral
Q9Y4C4 MFHA1_HUMAN Neutral Neutral
P16278 BGAL_HUMAN Deleterious Deleterious
Q6ZN16 M3K15_HUMAN Neutral Neutral
P60201 MYPR_HUMAN Deleterious Deleterious
Q09472 EP300_HUMAN 0.5 Deleterious
Q4KMG0 CDON_HUMAN Neutral Neutral
O94804 STK10_HUMAN Neutral Neutral
Q9BYE9 PCD24_HUMAN Neutral Neutral
Q06124 PTN11_HUMAN Deleterious Deleterious
P00451 FA8_HUMAN Deleterious Deleterious
O43488 ARK72_HUMAN Neutral Neutral
P98161 PKD1_HUMAN Deleterious Deleterious
P08235 MCR_HUMAN Deleterious Neutral
P05186 PPBT_HUMAN Deleterious Deleterious
P07996 TSP1_HUMAN Neutral Neutral
Q14CZ7 FAKD3_HUMAN Neutral Neutral
P59817 Z280A_HUMAN Neutral Neutral
P06213 INSR_HUMAN Deleterious Deleterious
P50851 LRBA_HUMAN Neutral Neutral
Q9NRR2 TRYG1_HUMAN Neutral Neutral
P04637 P53_HUMAN Deleterious Deleterious
O76039 CDKL5_HUMAN Deleterious Deleterious
P11509 CP2A6_HUMAN Neutral Neutral
Q9Y566 SHAN1_HUMAN Neutral Neutral
P03951 FA11_HUMAN Deleterious Deleterious
Q9UMR5 PPT2_HUMAN Neutral Neutral
Q96AP7 ESAM_HUMAN Neutral Neutral
O43826 G6PT1_HUMAN Deleterious Deleterious
Q8NFI3 ENASE_HUMAN Neutral Neutral
P27815 PDE4A_HUMAN Neutral Neutral
Q9H4K1 RIBC2_HUMAN Neutral Neutral
P12821 ACE_HUMAN Neutral Neutral
Q96B96 TM159_HUMAN Neutral Neutral
Q9NR63 CP26B_HUMAN Neutral Neutral
Q9Y223 GLCNE_HUMAN Deleterious Deleterious
P78363 ABCA4_HUMAN Deleterious Deleterious
P02766 TTHY_HUMAN Deleterious Deleterious
P00451 FA8_HUMAN Deleterious Deleterious
Q9NWR8 C109B_HUMAN Neutral Neutral
Q58F21 BRDT_HUMAN Neutral Neutral
Q14573 ITPR3_HUMAN Neutral Neutral
Q8WXX0 DYH7_HUMAN Neutral Neutral
P54819 KAD2_HUMAN Neutral Deleterious
Q16518 RPE65_HUMAN Deleterious Deleterious
O94972 TRI37_HUMAN Neutral Deleterious
Q13144 EI2BE_HUMAN Deleterious Deleterious
Q9BPW9 DHRS9_HUMAN Neutral Neutral
P21860 ERBB3_HUMAN Neutral Neutral
Q7Z3K6 MIER3_HUMAN Neutral Neutral
P49759 CLK1_HUMAN Neutral Neutral
Q16696 CP2AD_HUMAN Neutral Neutral
P54868 HMCS2_HUMAN Deleterious Deleterious
P05062 ALDOB_HUMAN Deleterious Deleterious
Q8N9V7 CC077_HUMAN Neutral Neutral
Q13084 RM28_HUMAN Neutral Neutral
Q8WZ42 TITIN_HUMAN Neutral Neutral
P40692 MLH1_HUMAN Deleterious Neutral
P21802 FGFR2_HUMAN Deleterious Neutral
O14773 TPP1_HUMAN Deleterious Deleterious
Q9UF12 PROD2_HUMAN Neutral Neutral
Q9P1W9 PIM2_HUMAN Neutral Neutral
Q8NFJ6 PKR2_HUMAN Deleterious Deleterious
Q96QV1 HHIP_HUMAN Neutral Neutral
Q7Z406 MYH14_HUMAN Neutral Deleterious
P21912 DHSB_HUMAN Deleterious Deleterious
P21549 SPYA_HUMAN Deleterious Deleterious
P08559 ODPA_HUMAN Deleterious Deleterious
P20815 CP3A5_HUMAN Neutral Neutral
P00451 FA8_HUMAN Deleterious Deleterious
P14679 TYRO_HUMAN Deleterious Deleterious
Q695T7 S6A19_HUMAN Deleterious Neutral
P04062 GLCM_HUMAN Deleterious Deleterious
P35499 SCN4A_HUMAN Deleterious Deleterious
O15273 TELT_HUMAN Deleterious Deleterious
Q6NUT2 D19L2_HUMAN Neutral Neutral
Q14494 NF2L1_HUMAN Neutral Neutral
P07316 CRGB_HUMAN Neutral Neutral
P55072 TERA_HUMAN Deleterious Deleterious
P50416 CPT1A_HUMAN Deleterious Deleterious
Q8IVL6 P3H3_HUMAN Neutral Neutral
Q8N6Q3 CD177_HUMAN Neutral Neutral
P14770 GPIX_HUMAN Deleterious Deleterious
P29400 CO4A5_HUMAN Deleterious Deleterious
Q99972 MYOC_HUMAN Deleterious Deleterious
P35498 SCN1A_HUMAN Deleterious Deleterious
P00451 FA8_HUMAN Deleterious Deleterious
P98172 EFNB1_HUMAN Deleterious Deleterious
P52952 NKX25_HUMAN Deleterious Deleterious
P01008 ANT3_HUMAN Deleterious Deleterious
P43246 MSH2_HUMAN Deleterious Neutral
P51688 SPHM_HUMAN Deleterious Deleterious
Q9UHF1 EGFL7_HUMAN Neutral Neutral
P22033 MUTA_HUMAN Deleterious Deleterious
Q9NZR4 VSX1_HUMAN Deleterious Deleterious
P04180 LCAT_HUMAN Deleterious Deleterious
P21728 DRD1_HUMAN Neutral Neutral
O14896 IRF6_HUMAN Deleterious Deleterious
P04424 ARLY_HUMAN Deleterious Deleterious
P29400 CO4A5_HUMAN Deleterious Deleterious
Q8WZ42 TITIN_HUMAN Neutral Neutral
P02458 CO2A1_HUMAN Deleterious Deleterious
P30613 KPYR_HUMAN Deleterious Deleterious
Q5VW36 K1797_HUMAN Neutral Neutral
Q9H3D4 P63_HUMAN Deleterious Deleterious
Q6P2Q9 PRP8_HUMAN Deleterious Deleterious
O75369 FLNB_HUMAN Deleterious Deleterious
Q96KN7 RPGR1_HUMAN Neutral Deleterious
P30518 V2R_HUMAN Deleterious Deleterious
P11586 C1TC_HUMAN Neutral Neutral
P04637 P53_HUMAN Deleterious Deleterious
Q5VUA4 ZN318_HUMAN Neutral Neutral
P06280 AGAL_HUMAN Deleterious Deleterious
P12883 MYH7_HUMAN Deleterious Deleterious
P00451 FA8_HUMAN Deleterious Deleterious
P48048 IRK1_HUMAN Deleterious Deleterious
P19429 TNNI3_HUMAN Deleterious Deleterious
P82279 CRUM1_HUMAN Deleterious Deleterious
P28329 CLAT_HUMAN Deleterious Deleterious
P02461 CO3A1_HUMAN Deleterious Deleterious
P10253 LYAG_HUMAN Deleterious Neutral
Q9NW15 ANO10_HUMAN Neutral Neutral
Q9UP52 TFR2_HUMAN Neutral Deleterious
P25445 TNR6_HUMAN Deleterious Deleterious
P10275 ANDR_HUMAN Deleterious Deleterious
P35222 CTNB1_HUMAN Deleterious Deleterious
O60732 MAGC1_HUMAN Neutral Neutral
O43405 COCH_HUMAN Deleterious Deleterious
Q8N0U7 CA087_HUMAN Neutral Neutral
O95479 G6PE_HUMAN Neutral Neutral
Q9UJS0 CMC2_HUMAN Deleterious Neutral
Q8N7L0 CM030_HUMAN Neutral Neutral
P20036 HA2Q_HUMAN Neutral Neutral
P55809 SCOT1_HUMAN Deleterious Neutral
P12883 MYH7_HUMAN Deleterious Deleterious
P00439 PH4H_HUMAN Deleterious Deleterious
P54368 OAZ1_HUMAN Neutral Neutral
O00555 CAC1A_HUMAN Deleterious Deleterious
A6NKK0 OR5H1_HUMAN Neutral Neutral
Q9UHF7 TRPS1_HUMAN Deleterious Deleterious
Q5TB80 QN1_HUMAN Neutral Neutral
P37058 DHB3_HUMAN Deleterious Deleterious
Q8N157 AHI1_HUMAN Neutral Neutral
P00480 OTC_HUMAN Deleterious Deleterious
Q9UBW5 BIN2_HUMAN Neutral Neutral
Q8TDI0 CHD5_HUMAN Neutral Neutral
Q04844 ACHE_HUMAN Deleterious Neutral
P12883 MYH7_HUMAN Deleterious Deleterious
Q9H8X9 ZDH11_HUMAN Neutral Neutral
P04637 P53_HUMAN Deleterious Deleterious
P34059 GALNS_HUMAN Deleterious Deleterious
Q9Y3A5 SBDS_HUMAN Deleterious Deleterious
P40337 VHL_HUMAN Deleterious Deleterious
P42785 PCP_HUMAN Deleterious Neutral
Q6MZQ0 PTOR2_HUMAN Neutral Neutral
P38398 BRCA1_HUMAN Deleterious Deleterious
P08100 OPSD_HUMAN Deleterious Deleterious
P29597 TYK2_HUMAN Neutral Neutral
Q9NRP7 STK36_HUMAN Neutral Neutral
Q9NRF9 DPOE3_HUMAN Neutral Neutral
Q09428 ABCC8_HUMAN Deleterious Deleterious
P35670 ATP7B_HUMAN Deleterious Deleterious
P08588 AA2AR_HUMAN Neutral Neutral
P78504 JAG1_HUMAN Deleterious Deleterious
P46734 MP2K3_HUMAN Deleterious Neutral
Q8IZD4 DCP1B_HUMAN Neutral Neutral
P53814 SMTN_HUMAN Neutral Neutral
Q9Y5I7 CLD16_HUMAN Deleterious Deleterious
P19338 NUCL_HUMAN Neutral Neutral
P00451 FA8_HUMAN Deleterious Deleterious
Q6YHK3 CD109_HUMAN Neutral Neutral
O75369 FLNB_HUMAN Deleterious Deleterious
P21695 GPDA_HUMAN Neutral Neutral
Q7Z570 Z804A_HUMAN Neutral Neutral
P30518 V2R_HUMAN Deleterious Deleterious
P50750 CDK9_HUMAN Neutral Neutral
Q8WZ42 TITIN_HUMAN Neutral Neutral
P21728 DRD1_HUMAN Neutral Neutral
P37023 ACVL1_HUMAN Deleterious Deleterious
Q14896 MYPC3_HUMAN Deleterious Deleterious
Q9UBS4 DJB11_HUMAN Neutral Neutral
P17302 CXA1_HUMAN Deleterious Deleterious
P55017 S12A3_HUMAN Deleterious Deleterious
P63000 RAC1_HUMAN Neutral Neutral
P30453 1A34_HUMAN Neutral Neutral
P02735 SAA_HUMAN Deleterious Neutral
Q13402 MYO7A_HUMAN Deleterious Deleterious
Q31612 1B73_HUMAN Neutral Neutral
Q14679 TTLL4_HUMAN Neutral Neutral
Q9GZU0 CF062_HUMAN Neutral Neutral
P49770 EI2BB_HUMAN Deleterious Deleterious
Q5TDP6 LGSN_HUMAN Neutral Neutral
Q9Y242 TCF19_HUMAN Neutral Neutral
P08397 HEM3_HUMAN Deleterious Deleterious
Q96PP9 GBP4_HUMAN Neutral Neutral
P10253 LYAG_HUMAN Deleterious Deleterious
Q9NV72 ZN701_HUMAN Neutral Neutral
P41181 AQP2_HUMAN Deleterious Deleterious
P04156 PRIO_HUMAN Deleterious Deleterious
Q9GIY3 2B1E_HUMAN Neutral Neutral
Q6N021 TET2_HUMAN Neutral Neutral
P22894 MMP8_HUMAN Neutral Neutral
P51688 SPHM_HUMAN Deleterious Deleterious
Q6UWE0 LRSM1_HUMAN Neutral Neutral
Q9NRP7 STK36_HUMAN Neutral Neutral
P21980 TGM2_HUMAN Neutral Neutral
Q8NFT8 DNER_HUMAN Neutral Neutral
Q07889 SOS1_HUMAN Deleterious Deleterious
P33897 ABCD1_HUMAN Deleterious Deleterious
Q9BXT6 M10L1_HUMAN Neutral Neutral
P01130 LDLR_HUMAN Deleterious Deleterious
P47712 PA24A_HUMAN Neutral Neutral
P10275 ANDR_HUMAN Deleterious Deleterious
P16070 CD44_HUMAN Neutral Neutral
Q9BY84 DUS16_HUMAN Neutral Neutral
Q14498 RBM39_HUMAN Neutral Neutral
P82650 RT22_HUMAN Neutral Deleterious
Q68CQ1 CA175_HUMAN Neutral Neutral
Q9NQ55 SSF1_HUMAN Neutral Neutral
P04275 VWF_HUMAN Deleterious Deleterious
Q6GPH4 XAF1_HUMAN Neutral Neutral
P51608 MECP2_HUMAN Deleterious Deleterious
A6NK97 S22AK_HUMAN Neutral Neutral
P29033 CXB2_HUMAN Deleterious Deleterious
Q13618 CUL3_HUMAN Neutral Neutral
P43246 MSH2_HUMAN Deleterious Deleterious
P08237 K6PF_HUMAN Deleterious Deleterious
Q12772 SRBP2_HUMAN Neutral Neutral
Q08493 PDE4C_HUMAN Neutral Neutral
P35557 HXK4_HUMAN Deleterious Deleterious
O75360 PROP1_HUMAN Neutral Deleterious
P12883 MYH7_HUMAN Deleterious Deleterious
P02461 CO3A1_HUMAN Deleterious Deleterious
Q13315 ATM_HUMAN Deleterious Neutral
Q5TAH2 S9A11_HUMAN Neutral Neutral
P60201 MYPR_HUMAN Deleterious Deleterious
P16278 BGAL_HUMAN Deleterious Deleterious
P04156 PRIO_HUMAN Deleterious Deleterious
O75051 PLXA2_HUMAN Neutral Neutral
Q8NGY1 O10Z1_HUMAN Neutral Neutral
Q8NGG0 OR8J3_HUMAN Neutral Neutral
Q9H1Z4 WDR13_HUMAN Neutral Neutral
Q3BBV0 NBPF1_HUMAN Neutral Neutral
P13569 CFTR_HUMAN Deleterious Deleterious
Q96LP6 CL042_HUMAN Neutral Neutral
Q06187 BTK_HUMAN Deleterious Deleterious
P01903 2DRA_HUMAN Neutral Neutral
P30480 1B42_HUMAN Neutral Neutral
P27540 ARNT_HUMAN Neutral Neutral
Q0VAF6 SYCN_HUMAN Neutral Neutral
Q9H8X2 IPPK_HUMAN Neutral Neutral
Q6P2Q9 PRP8_HUMAN Deleterious Neutral
O14967 CLGN_HUMAN Neutral Neutral
P08922 ROS_HUMAN Neutral Neutral
P13647 K2C5_HUMAN Deleterious Deleterious
P40937 RFC5_HUMAN Neutral Neutral
Q13510 ASAH1_HUMAN Deleterious Deleterious
P07814 SYEP_HUMAN Neutral Neutral
Q5W0A0 YM007_HUMAN Neutral Neutral
Q9Y426 CU025_HUMAN Neutral Neutral
Q8N807 PDILT_HUMAN Neutral Neutral
P40692 MLH1_HUMAN Deleterious Deleterious
P01185 NEU2_HUMAN Deleterious Deleterious
O15255 CXX1_HUMAN Neutral Neutral
P10275 ANDR_HUMAN Deleterious Deleterious
Q9UBP0 SPAST_HUMAN Deleterious Deleterious
Q9UBP0 SPAST_HUMAN Deleterious Deleterious
P08034 CXB1_HUMAN Deleterious Deleterious
P10746 HEM4_HUMAN Deleterious Deleterious
P51688 SPHM_HUMAN Deleterious Deleterious
P07099 HYEP_HUMAN Neutral Neutral
Q14956 GPNMB_HUMAN Neutral Neutral
Q9BZV3 IMPG2_HUMAN Neutral Neutral
P05166 PCCB_HUMAN Deleterious Deleterious
P01241 SOMA_HUMAN Deleterious Deleterious
P43026 GDF5_HUMAN Deleterious Deleterious
O15118 NPC1_HUMAN Deleterious Deleterious
P30512 1A29_HUMAN Neutral Neutral
P43246 MSH2_HUMAN Deleterious Deleterious
P01008 ANT3_HUMAN Deleterious Deleterious
P00451 FA8_HUMAN Deleterious Deleterious
Q12809 KCNH2_HUMAN Deleterious Deleterious
P48634 BAT2_HUMAN Neutral Neutral
Q676U5 A16L1_HUMAN Neutral Neutral
Q9UEF7 KLOT_HUMAN Neutral Neutral
P35575 G6PC_HUMAN Deleterious Deleterious
P60201 MYPR_HUMAN Deleterious Deleterious
Q8NHS3 MFSD8_HUMAN Deleterious Deleterious
P35555 FBN1_HUMAN Deleterious Deleterious
P35575 G6PC_HUMAN Deleterious Deleterious
P10275 ANDR_HUMAN Deleterious Deleterious
P33897 ABCD1_HUMAN Deleterious Deleterious
Q9Y619 ORNT1_HUMAN Deleterious Deleterious
P16473 TSHR_HUMAN Deleterious Deleterious
Q6IQ23 PKHA7_HUMAN Neutral Neutral
O43511 S26A4_HUMAN Deleterious Deleterious
P46013 KI67_HUMAN Neutral Neutral
P13569 CFTR_HUMAN Deleterious Deleterious
Q155Q3 DIXC1_HUMAN Neutral Neutral
P13765 2B11_HUMAN Neutral Neutral
Q02388 CO7A1_HUMAN Deleterious Deleterious
P02458 CO2A1_HUMAN Deleterious Deleterious
P01009 A1AT_HUMAN Neutral Neutral
P08686 CP21A_HUMAN Deleterious Deleterious
P10275 ANDR_HUMAN Deleterious Deleterious
Q9HBL0 TENS1_HUMAN Neutral Neutral
P98164 LRP2_HUMAN Neutral Neutral
Q9ULD2 MTUS1_HUMAN Neutral Neutral
Q99895 CTRC_HUMAN Neutral Neutral
Q96KP4 CNDP2_HUMAN Neutral Neutral
Q70EL1 UBP54_HUMAN Neutral Neutral
Q9P109 GCNT4_HUMAN Neutral Neutral
P56539 CAV3_HUMAN Deleterious Deleterious
Q9NU22 MDN1_HUMAN Neutral Neutral
Q9P2K1 C2D2A_HUMAN Neutral Neutral
Q14191 WRN_HUMAN Neutral Neutral
Q6AI08 HEAT6_HUMAN Neutral Neutral
P07949 RET_HUMAN Deleterious Deleterious
P08235 MCR_HUMAN Deleterious Neutral
P08514 ITA2B_HUMAN Deleterious Deleterious
Q68CP4 HGNAT_HUMAN Deleterious Deleterious
P02042 HBA_HUMAN Neutral Neutral
P12318 FCG2A_HUMAN Neutral Neutral
Q68CP4 HGNAT_HUMAN Deleterious Deleterious
O15305 PMM2_HUMAN Deleterious Deleterious
P55289 CAD12_HUMAN Neutral Neutral
Q9UKZ4 TEN1_HUMAN Neutral Neutral
Q14003 KCNC3_HUMAN Deleterious Deleterious
O95180 CAC1H_HUMAN Deleterious Deleterious
O60806 TBX19_HUMAN Neutral Deleterious
P51587 BRCA2_HUMAN Deleterious Deleterious
O00623 PEX12_HUMAN Neutral Deleterious
Q6ZWL3 CP4V2_HUMAN Deleterious Deleterious
Q8TAB3 PCD19_HUMAN Neutral Deleterious
P06280 AGAL_HUMAN Deleterious Deleterious
O15537 XLRS1_HUMAN Deleterious Deleterious
P35240 MERL_HUMAN Deleterious Deleterious
P49069 CAMLG_HUMAN Neutral Neutral
Q9BV79 MECR_HUMAN Neutral Neutral
Q99697 PITX2_HUMAN Deleterious Deleterious
Q9UBM7 DHCR7_HUMAN Deleterious Deleterious
P22888 LSHR_HUMAN Deleterious Neutral
Q7Z4N2 TRPM1_HUMAN Neutral Neutral
P38398 BRCA1_HUMAN Deleterious Deleterious
P35555 FBN1_HUMAN Deleterious Deleterious
P50895 BCAM_HUMAN Neutral Neutral
Q76N32 CEP68_HUMAN Neutral Neutral
Q04695 K1C17_HUMAN Deleterious Deleterious
Q9Y5I7 CLD16_HUMAN Deleterious Deleterious
Q8TDS4 NIAR1_HUMAN Neutral Neutral
Q96KK4 O10C1_HUMAN Neutral Neutral
P08100 OPSD_HUMAN Deleterious Deleterious
P06858 LIPL_HUMAN Deleterious Deleterious
Q9Y345 SC6A5_HUMAN Neutral Neutral
Q15111 PLCL1_HUMAN Neutral Neutral
P00403 COX2_HUMAN Neutral Neutral
P01130 LDLR_HUMAN Deleterious Deleterious
Q14397 GCKR_HUMAN Neutral Neutral
P00439 PH4H_HUMAN Deleterious Deleterious
P51168 SCNNB_HUMAN Neutral Deleterious
Q5VTM1 FAM25_HUMAN Neutral Neutral
Q2M3D2 EX3L2_HUMAN Neutral Neutral
Q9H8X9 ZDH11_HUMAN Neutral Neutral
P25189 MYP0_HUMAN Deleterious Deleterious
Q8NHY5 HUS1B_HUMAN Neutral Neutral
Q9BUR4 TCAB1_HUMAN Neutral Neutral
P41229 KDM5C_HUMAN Deleterious Deleterious
P01130 LDLR_HUMAN Deleterious Deleterious
P29965 CD40L_HUMAN Deleterious Deleterious
P07902 GALT_HUMAN Deleterious Deleterious
Q9UH99 UN84B_HUMAN Neutral Neutral
Q8WZ42 TITIN_HUMAN Neutral Neutral
O15118 NPC1_HUMAN Deleterious Deleterious
P22888 LSHR_HUMAN Deleterious Deleterious
Q9H7Z7 PGES2_HUMAN Neutral Neutral
P04839 CY24B_HUMAN Deleterious Deleterious
P51570 GALK1_HUMAN Deleterious Deleterious
P49768 PSN1_HUMAN Deleterious Deleterious
P42261 GRIA1_HUMAN Neutral Neutral
Q29983 MICA_HUMAN Neutral Neutral
Q9UMX9 S45A2_HUMAN Deleterious Deleterious
P14902 I23O1_HUMAN Neutral Neutral
P07357 CO8A_HUMAN Neutral Neutral
P51788 CLCN2_HUMAN Deleterious Deleterious
Q8NHS3 MFSD8_HUMAN Deleterious Neutral
P21817 RYR1_HUMAN Deleterious Deleterious
P07949 RET_HUMAN Deleterious Deleterious
P15289 ARSA_HUMAN Deleterious Deleterious
P04156 PRIO_HUMAN Deleterious Deleterious
Q92918 M4K1_HUMAN Neutral Neutral
P08603 CFAH_HUMAN Deleterious Deleterious
Q8NDW8 TT21A_HUMAN Neutral Neutral
O15118 NPC1_HUMAN Deleterious Deleterious
P32004 L1CAM_HUMAN Deleterious Deleterious
Q99250 SCN2A_HUMAN Deleterious Deleterious
Q13255 GRM1_HUMAN Neutral Neutral
O75197 LRP5_HUMAN Deleterious Deleterious
P16278 BGAL_HUMAN Deleterious Deleterious
P18440 ARY1_HUMAN Neutral Neutral
Q96MR6 WDR65_HUMAN Neutral Neutral
Q04656 ATP7A_HUMAN Deleterious Deleterious
P30466 1B18_HUMAN Neutral Neutral
P04062 GLCM_HUMAN Deleterious Deleterious
P49748 ACADV_HUMAN Deleterious Deleterious
P12694 ODBA_HUMAN Deleterious Deleterious
Q14524 SCN5A_HUMAN Deleterious Deleterious
P09919 CSF3_HUMAN Neutral Neutral
Q8WUJ3 K1199_HUMAN Neutral Neutral
P10253 LYAG_HUMAN Deleterious Deleterious
P35555 FBN1_HUMAN Deleterious Deleterious
P35637 FUS_HUMAN Deleterious Deleterious
Q9BXM0 PRAX_HUMAN Neutral Neutral
P21439 MDR3_HUMAN Deleterious Deleterious
O94929 ABLM3_HUMAN Neutral Neutral
Q96JG9 ZN469_HUMAN Neutral Neutral
Q96KN7 RPGR1_HUMAN Neutral Neutral
P50747 BPL1_HUMAN Deleterious Deleterious
O43493 TGON2_HUMAN Neutral Neutral
O14896 IRF6_HUMAN Deleterious Deleterious
P14138 EDN3_HUMAN Deleterious Deleterious
P10746 HEM4_HUMAN Deleterious Deleterious
P03952 FA11_HUMAN Neutral Neutral
P54802 ANAG_HUMAN Deleterious Deleterious
Q8N554 ZN276_HUMAN Neutral Neutral
P23508 CRCM_HUMAN 0.5 Deleterious
Q7Z408 CSMD2_HUMAN Neutral Neutral
Q6STE5 SMRD3_HUMAN Neutral Neutral
Q13428 TCOF_HUMAN Neutral Neutral
Q9BZS1 FOXP3_HUMAN Deleterious Deleterious
Q9BZD6 TMG4_HUMAN Neutral Neutral
Q6P3S1 DEN1B_HUMAN Neutral Neutral
A8MTZ7 CL071_HUMAN Neutral Neutral
Q02388 CO7A1_HUMAN Deleterious Deleterious
P11055 MYH3_HUMAN Deleterious Deleterious
P17066 HSP76_HUMAN Neutral Neutral
O95342 ABCBB_HUMAN Deleterious Deleterious
P10275 ANDR_HUMAN Deleterious Deleterious
Q9Y6S9 RPKL1_HUMAN Neutral Neutral
P04637 P53_HUMAN Deleterious Deleterious
P05107 ITB2_HUMAN Deleterious Deleterious
Q8TAA9 VANG1_HUMAN Deleterious Neutral
Q9UBF9 MYOTI_HUMAN Deleterious Deleterious
Q92698 RAD54_HUMAN Neutral Neutral
P10912 GHR_HUMAN Deleterious Deleterious
P13569 CFTR_HUMAN Deleterious Deleterious
B1AK53 ESPN_HUMAN Neutral Deleterious
P02545 LMNA_HUMAN Deleterious Deleterious
Q9GZU5 NYX_HUMAN Deleterious Deleterious
P35499 SCN4A_HUMAN Deleterious Deleterious
Q8NG81 OR2M7_HUMAN Neutral Neutral
P29475 NOS1_HUMAN Neutral Neutral
Q5JQC9 AKAP4_HUMAN Neutral Neutral
P46734 MP2K3_HUMAN Neutral Neutral
P46821 MAP1B_HUMAN Neutral Neutral
P78562 PHEX_HUMAN Deleterious Deleterious
P01225 FSHB_HUMAN Neutral Neutral
Q7RTY5 ESSPL_HUMAN Neutral Neutral
P00156 CYB_HUMAN Neutral Neutral
Q9HBV1 POPD3_HUMAN Neutral Neutral
O60880 SH21A_HUMAN Deleterious Deleterious
Q9UL12 SARDH_HUMAN Neutral Neutral
P00740 FA9_HUMAN Deleterious Deleterious
Q9BXW9 FACD2_HUMAN Neutral Neutral
Q07002 PCTK3_HUMAN Neutral Neutral
P52569 CTR2_HUMAN Neutral Neutral
Q8NEH6 MNS1_HUMAN Neutral Neutral
Q9UMQ6 CAN11_HUMAN Neutral Neutral
P32019 I5P2_HUMAN Neutral Neutral
P02545 LMNA_HUMAN Deleterious Deleterious
Q5JRX3 PREP_HUMAN Neutral Neutral
P38936 CDN1A_HUMAN Neutral Neutral
Q9UJ70 NAGK_HUMAN Neutral Neutral
Q6ZUT3 FRMD7_HUMAN Deleterious Neutral
Q92832 NELL1_HUMAN Neutral Neutral
Q8IUG5 MY18B_HUMAN Neutral Deleterious
Q13702 RAPSN_HUMAN Deleterious Deleterious
O15015 ZN646_HUMAN Neutral Neutral
P51787 KCNQ1_HUMAN Deleterious Deleterious
Q00889 PSG6_HUMAN Neutral Neutral
Q13888 TF2H2_HUMAN Neutral Neutral
P05546 HEP2_HUMAN Deleterious Neutral
Q8IUG5 MY18B_HUMAN Neutral Deleterious
A4D1E9 GTPBA_HUMAN Neutral Neutral
Q9H3D4 P63_HUMAN Deleterious Deleterious
P14410 SUIS_HUMAN Deleterious Deleterious
P04222 1C03_HUMAN Neutral Neutral
P30486 1B48_HUMAN Neutral Neutral
Q9H4D5 NXF3_HUMAN Neutral Neutral
Q92834 RPGR_HUMAN Deleterious Deleterious
P08034 CXB1_HUMAN Deleterious Deleterious
Q16585 SGCB_HUMAN Deleterious Deleterious
P26998 CRBB3_HUMAN Neutral Deleterious
Q09428 ABCC8_HUMAN Deleterious Neutral
Q9UJW2 TINAG_HUMAN Neutral Neutral
Q9Y5E1 PCDB9_HUMAN Neutral Neutral
Q16671 AMHR2_HUMAN Deleterious Deleterious
P78424 PO6F2_HUMAN Neutral Neutral
P01909 HA25_HUMAN Neutral Neutral
P11686 PSPC_HUMAN Deleterious Deleterious
P08034 CXB1_HUMAN Deleterious Deleterious
O75363 BCAS1_HUMAN Neutral Neutral
B0I1T2 MYO1G_HUMAN Neutral Neutral
Q9NYF5 FA13B_HUMAN Neutral Neutral
Q9UNI1 CELA1_HUMAN Neutral Neutral
P78363 ABCA4_HUMAN Deleterious Deleterious
P49815 TSC2_HUMAN Deleterious Deleterious
P30461 1B13_HUMAN Neutral Neutral
O15118 NPC1_HUMAN Deleterious Deleterious
Q9H251 CAD23_HUMAN Neutral Deleterious
Q8IUG5 MY18B_HUMAN Neutral Deleterious
O75445 USH2A_HUMAN Neutral Neutral
Q06187 BTK_HUMAN Deleterious Deleterious
P00451 FA8_HUMAN Deleterious Deleterious
O75828 CBR3_HUMAN Neutral Neutral
Q9H3U1 UN45A_HUMAN Neutral Neutral
P17302 CXA1_HUMAN Deleterious Deleterious
P35475 IDUA_HUMAN Deleterious Deleterious
P25929 NPY1R_HUMAN Neutral Neutral
Q96S42 NODAL_HUMAN Neutral Neutral
Q00266 METK1_HUMAN Deleterious Deleterious
Q9NQX3 GEPH_HUMAN Neutral Deleterious
Q9BX79 STRA6_HUMAN Deleterious Deleterious
P30203 CD6_HUMAN Neutral Neutral
O95359 TACC2_HUMAN Neutral Neutral
Q13488 VPP3_HUMAN Deleterious Deleterious
O75578 ITA10_HUMAN Neutral Neutral
Q8TAM1 BBS10_HUMAN Deleterious Deleterious
P19878 NCF2_HUMAN Neutral Neutral
P59543 T2R49_HUMAN Neutral Neutral
P35555 FBN1_HUMAN Deleterious Deleterious
P05067 A4_HUMAN Deleterious Deleterious
Q9BXC9 BBS2_HUMAN Deleterious Deleterious
Q5RHP9 CA173_HUMAN Neutral Neutral
O94779 CNTN5_HUMAN Neutral Neutral
P22888 LSHR_HUMAN Deleterious Deleterious
P02452 CO1A1_HUMAN Deleterious Deleterious
A6NJZ3 O6C65_HUMAN Neutral Neutral
O75054 IGSF3_HUMAN Neutral Neutral
P30566 PUR8_HUMAN Deleterious Deleterious
O15305 PMM2_HUMAN Deleterious Deleterious
O75106 AOC2_HUMAN Neutral Neutral
Q12887 COX10_HUMAN Deleterious Deleterious
Q14296 FASTK_HUMAN Neutral Neutral
Q99259 DCE1_HUMAN Neutral Neutral
P04637 P53_HUMAN Deleterious Deleterious
B1ANS9 WDR64_HUMAN Neutral Neutral
P12111 CO6A3_HUMAN Deleterious Neutral
Q14524 SCN5A_HUMAN Deleterious Deleterious
P04062 GLCM_HUMAN Deleterious Deleterious
P00439 PH4H_HUMAN Deleterious Deleterious
P40337 VHL_HUMAN Deleterious Deleterious
P04626 ERBB2_HUMAN Deleterious Neutral
P35670 ATP7B_HUMAN Deleterious Deleterious
Q8NH85 OR5R1_HUMAN Neutral Neutral
P82279 CRUM1_HUMAN Deleterious Deleterious
P31213 S5A2_HUMAN Deleterious Deleterious
P07476 INVO_HUMAN Neutral Neutral
Q16281 CNGA3_HUMAN Deleterious Deleterious
P52952 NKX25_HUMAN Deleterious Deleterious
P21359 NF1_HUMAN Deleterious Deleterious
Q9Y653 GPR56_HUMAN Neutral Deleterious
P03952 KLKB1_HUMAN Neutral Neutral
O00255 MEN1_HUMAN Deleterious Deleterious
P36021 MOT8_HUMAN Deleterious Neutral
P51787 KCNQ1_HUMAN Deleterious Deleterious
Q16671 AMHR2_HUMAN Deleterious Deleterious
P22033 MUTA_HUMAN Deleterious Deleterious
Q5VT06 CE350_HUMAN Neutral Neutral
Q16854 DGUOK_HUMAN Deleterious Deleterious
Q9Y5Y5 PEX16_HUMAN Neutral Neutral
Q9BZ23 PANK2_HUMAN Deleterious Deleterious
Q86YR7 MF2L2_HUMAN Neutral Neutral
P00740 FA9_HUMAN Deleterious Deleterious
O60844 ZG16_HUMAN Neutral Neutral
P59044 NALP6_HUMAN Neutral Neutral
P48506 GSH1_HUMAN Deleterious Deleterious
Q7Z7A1 CE110_HUMAN Neutral Neutral
Q16586 SGCA_HUMAN Deleterious Deleterious
P05452 TETN_HUMAN Neutral Neutral
P17302 CXA1_HUMAN Deleterious Deleterious
P11086 PNMT_HUMAN Neutral Neutral
Q6XZB0 LIPI_HUMAN Neutral Neutral
P29400 CO4A5_HUMAN Deleterious Deleterious
Q13315 ATM_HUMAN Deleterious Deleterious
P51587 BRCA2_HUMAN Deleterious Deleterious
P33897 ABCD1_HUMAN Deleterious Deleterious
P16422 EPCAM_HUMAN Neutral Neutral
O15305 PMM2_HUMAN Deleterious Deleterious
Q9UHK6 AMACR_HUMAN Neutral Neutral
Q12788 TBL3_HUMAN Neutral Neutral
Q8WZ42 TITIN_HUMAN Neutral Neutral
Q13635 PTC1_HUMAN Deleterious Deleterious
P30518 V2R_HUMAN Deleterious Deleterious
Q8WXD2 SCG3_HUMAN Neutral Neutral
Q6ZW61 BBS12_HUMAN Neutral Deleterious
P18577 RHCE_HUMAN Neutral Neutral
P43251 BTD_HUMAN Deleterious Deleterious
Q13315 ATM_HUMAN Neutral Deleterious
Q05066 SRY_HUMAN Deleterious Deleterious
Q8NCU4 K1407_HUMAN Neutral Neutral
P05166 PCCB_HUMAN Deleterious Deleterious
P30518 V2R_HUMAN Deleterious Deleterious
O95206 PCDH8_HUMAN Neutral Neutral
P00480 OTC_HUMAN Deleterious Deleterious
P07225 PROS_HUMAN Deleterious Deleterious
P08514 ITA2B_HUMAN Deleterious Deleterious
P54868 HMCS2_HUMAN Deleterious Deleterious
P06213 INSR_HUMAN Deleterious Deleterious
Q8NEM8 CBPC3_HUMAN Neutral Neutral
Q9UBP0 SPAST_HUMAN Deleterious Deleterious
Q92838 EDA_HUMAN Deleterious Deleterious
O75923 DYSF_HUMAN Deleterious Deleterious
Q14676 MDC1_HUMAN Neutral Neutral
P10275 ANDR_HUMAN Deleterious Deleterious
O00222 GRM8_HUMAN Neutral Neutral
Q9Y618 NCOR2_HUMAN Neutral Neutral
O95972 BMP15_HUMAN Deleterious Neutral
Q5H8C1 FREM1_HUMAN Neutral Neutral
O60393 NOBOX_HUMAN Neutral Neutral
P08F94 PKHD1_HUMAN Deleterious Deleterious
Q99972 MYOC_HUMAN Deleterious Neutral
P15289 ARSA_HUMAN Deleterious Deleterious
Q2TBF2 WSCD2_HUMAN Neutral Neutral
Q09428 ABCC8_HUMAN Deleterious Deleterious
Q96MS0 ROBO3_HUMAN Deleterious Deleterious
P29965 CD40L_HUMAN Deleterious Deleterious
P22033 MUTA_HUMAN Deleterious Deleterious
Q9Y4K1 AIM1_HUMAN Neutral Neutral
Q9H9V9 JMJD4_HUMAN Neutral Neutral
Q86UX2 ITIH5_HUMAN Neutral Neutral
P08183 MDR1_HUMAN Neutral Neutral
Q13562 NDF1_HUMAN Neutral Deleterious
Q92574 TSC1_HUMAN Deleterious Deleterious
P22033 MUTA_HUMAN Deleterious Deleterious
Q8WXX7 AUTS2_HUMAN Neutral Neutral
P00451 FA8_HUMAN Deleterious Deleterious
Q8TB36 GDAP1_HUMAN Deleterious Deleterious
P08590 MYL3_HUMAN Deleterious Deleterious
Q9H2C0 GAN_HUMAN Deleterious Deleterious
P08514 ITA2B_HUMAN Deleterious Deleterious
Q05066 SRY_HUMAN Deleterious Deleterious
Q5MIZ7 P4R3B_HUMAN Neutral Neutral
Q0P5N6 ARL16_HUMAN Neutral Neutral
P21953 ODBB_HUMAN Deleterious Deleterious
Q7Z3T1 OR2W3_HUMAN Neutral Neutral
Q4VC05 BCL7A_HUMAN Neutral Neutral
O43707 ACTN4_HUMAN Deleterious Deleterious
O75445 USH2A_HUMAN Deleterious Neutral
P35575 G6PC_HUMAN Deleterious Deleterious
P02461 CO3A1_HUMAN Deleterious Deleterious
P11362 FGFR1_HUMAN Deleterious Deleterious
P03951 FA11_HUMAN Deleterious Deleterious
P42771 CD2A1_HUMAN Deleterious Neutral
Q8NBS3 S4A11_HUMAN Deleterious Deleterious
Q6PHW0 IYD1_HUMAN Deleterious Neutral
O95477 ABCA1_HUMAN Deleterious Deleterious
P05186 PPBT_HUMAN Deleterious Deleterious
P04264 K2C1_HUMAN Deleterious Deleterious
Q13428 TCOF_HUMAN Neutral Deleterious
Q9HC29 NOD2_HUMAN Deleterious Deleterious
Q9UGM3 DMBT1_HUMAN Neutral Deleterious
P04637 P53_HUMAN Deleterious Deleterious
Q12948 FOXC1_HUMAN Deleterious Deleterious
O76014 KRT37_HUMAN Neutral Neutral
O95343 SIX3_HUMAN Deleterious Deleterious
Q8WXI4 ACO11_HUMAN Neutral Neutral
Q14896 MYPC3_HUMAN Deleterious Neutral
Q9Y6R7 FCGBP_HUMAN Neutral Neutral
Q05315 LPPL_HUMAN Neutral Neutral
Q8IWR0 Z3H7A_HUMAN Neutral Neutral
Q6IWH7 ANO7_HUMAN Neutral Neutral
P47989 XDH_HUMAN Neutral Neutral
O14773 TPP1_HUMAN Deleterious Deleterious
Q12809 KCNH2_HUMAN Deleterious Deleterious
P51587 BRCA2_HUMAN Deleterious Neutral
Q02846 GUC2D_HUMAN Deleterious Neutral
Q7Z494 NPHP3_HUMAN Deleterious Deleterious
O43707 ACTN4_HUMAN Deleterious Deleterious
P20823 HNF1A_HUMAN Deleterious Deleterious
P00451 FA8_HUMAN Deleterious Deleterious
Q86YD7 F90A1_HUMAN Neutral Neutral
Q9Y6J6 KCNE2_HUMAN Deleterious Deleterious
Q31610 1B81_HUMAN Neutral Neutral
Q8TE73 DYH5_HUMAN Neutral Neutral
P16860 ANFB_HUMAN Neutral Neutral
O75807 PR15A_HUMAN Neutral Neutral
O76039 CDKL5_HUMAN Deleterious Deleterious
P36871 PGM1_HUMAN Neutral Neutral
Q9Y5X4 NR2E3_HUMAN Deleterious Deleterious
P00480 OTC_HUMAN Deleterious Deleterious
P81133 SIM1_HUMAN Neutral Neutral
Q3MJ13 WDR72_HUMAN Neutral Neutral
Q03405 UPAR_HUMAN Neutral Neutral
P09874 PARP1_HUMAN Neutral Neutral
P00813 ADA_HUMAN Deleterious Deleterious
Q15526 SURF1_HUMAN Deleterious Deleterious
P11215 ITAM_HUMAN Neutral Neutral
P35232 PHB_HUMAN Neutral Deleterious
P04637 P53_HUMAN Deleterious Deleterious
Q9Y2P5 S27A5_HUMAN Neutral Neutral
Q9UPA5 BSN_HUMAN Neutral Neutral
Q14524 SCN5A_HUMAN Deleterious Deleterious
Q9H8W5 TRI45_HUMAN Neutral Neutral
P35575 G6PC_HUMAN Deleterious Deleterious
Q9UM47 NOTC3_HUMAN Deleterious Deleterious
Q9H9S5 FKRP_HUMAN Deleterious Deleterious
P11532 DMD_HUMAN Neutral Deleterious
Q4G0P3 HYDIN_HUMAN Neutral Neutral
P04637 P53_HUMAN Deleterious Deleterious
Q6V702 CD022_HUMAN Neutral Neutral
P04062 GLCM_HUMAN Deleterious Deleterious
Q9UEF7 KLOT_HUMAN Neutral Neutral
P55017 S12A3_HUMAN Deleterious Deleterious
Q99714 HCD2_HUMAN Neutral Deleterious
P16278 BGAL_HUMAN Deleterious Neutral
P01008 A1AT_HUMAN Deleterious Neutral
O94885 SASH1_HUMAN Neutral Neutral
Q8WVV4 POF1B_HUMAN Neutral Deleterious
P00918 CAH2_HUMAN Deleterious Deleterious
O75326 SEM7A_HUMAN Neutral Neutral
P98160 PGBM_HUMAN Neutral Neutral
Q9UBY8 CLN8_HUMAN Deleterious Neutral
Q8IY92 SLX4_HUMAN Neutral Neutral
P45381 ACY2_HUMAN Deleterious Deleterious
Q9P241 AT10D_HUMAN Neutral Neutral
P02533 K1C14_HUMAN Deleterious Deleterious
P30542 AA1R_HUMAN Neutral Neutral
O75695 XRP2_HUMAN Deleterious Deleterious
Q53TN4 CYBR1_HUMAN Neutral Deleterious
Q8NHL6 LIRB1_HUMAN Neutral Neutral
P12882 MYH1_HUMAN Neutral Neutral
Q9Y2K3 MYH15_HUMAN Neutral Neutral
O60260 PRKN2_HUMAN Deleterious Deleterious
Q92915 FGF14_HUMAN Neutral Neutral
Q8TDN2 KCNV2_HUMAN Deleterious Deleterious
Q8NDW8 TT21A_HUMAN Neutral Neutral
P21817 RYR1_HUMAN Deleterious Deleterious
P07954 FUMH_HUMAN Deleterious Deleterious
Q9BUP0 EFHD1_HUMAN Neutral Neutral
P35247 SFTPD_HUMAN Neutral Neutral
P23490 LORI_HUMAN Neutral Neutral
O95363 SYFM_HUMAN Neutral Neutral
O15537 XLRS1_HUMAN Deleterious Deleterious
P12259 FA5_HUMAN Neutral Neutral
Q8IU60 DCP2_HUMAN Neutral Neutral
O60566 BUB1B_HUMAN Deleterious Deleterious
Q9H251 CAD23_HUMAN Neutral Neutral
O43586 PPIP1_HUMAN Neutral Deleterious
P08236 BGLR_HUMAN Deleterious Deleterious
O00418 EF2K_HUMAN Neutral Neutral
P00451 FA8_HUMAN Deleterious Deleterious
P51460 INSL3_HUMAN Neutral Neutral
P09544 WNT2_HUMAN Neutral Neutral
Q9Y4A5 TRRAP_HUMAN Neutral Neutral
P23760 PAX3_HUMAN Deleterious Deleterious
Q13485 SMAD4_HUMAN Deleterious Deleterious
P02743 SAMP_HUMAN Neutral Neutral
P51787 KCNQ1_HUMAN Deleterious Deleterious
Q9NU63 ZFP57_HUMAN Neutral Deleterious
Q8IVH4 MMAA_HUMAN Deleterious Deleterious
Q9Y6K9 NEMO_HUMAN Deleterious Deleterious
P30488 1B50_HUMAN Neutral Neutral
Q02318 CP27A_HUMAN Deleterious Neutral
P08514 ITA2B_HUMAN Deleterious Deleterious
P30793 GCH1_HUMAN Deleterious Deleterious
P20807 CAN3_HUMAN Deleterious Deleterious
Q96MS0 ROBO3_HUMAN Deleterious Neutral
P98172 EFNB1_HUMAN Deleterious Deleterious
P04839 CY24B_HUMAN Deleterious Deleterious
P00740 FA9_HUMAN Deleterious Deleterious
Q01459 DIAC_HUMAN Neutral Neutral
Q05209 PTN12_HUMAN Neutral Deleterious
Q9NZC2 TREM2_HUMAN Neutral Neutral
O60566 BUB1B_HUMAN Deleterious Neutral
P29400 CO4A5_HUMAN Deleterious Deleterious
P33897 ABCD1_HUMAN Deleterious Deleterious
P43251 BTD_HUMAN Deleterious Deleterious
P63092 GNAS2_HUMAN Deleterious Deleterious
P41240 CSK_HUMAN Deleterious Neutral
Q8NGM9 OR8D4_HUMAN Neutral Neutral
P98194 AT2C1_HUMAN Deleterious Deleterious
O95672 ECEL1_HUMAN Neutral Neutral
O43826 G6PT1_HUMAN Deleterious Deleterious
P56693 SOX10_HUMAN Neutral Deleterious
Q9UPT8 ZC3H4_HUMAN Neutral Neutral
Q68CJ6 CH080_HUMAN Neutral Neutral
P40692 MLH1_HUMAN Deleterious Deleterious
P43251 BTD_HUMAN Deleterious Deleterious
P16401 H15_HUMAN Neutral Neutral
P54803 GALC_HUMAN Deleterious Deleterious
O75161 NPHP4_HUMAN Deleterious Deleterious
O43790 KRT86_HUMAN Deleterious Deleterious
Q9NZQ8 TRPM5_HUMAN Neutral Neutral
Q99848 EBP2_HUMAN Neutral Neutral
Q29983 MICA_HUMAN Neutral Neutral
Q03426 KIME_HUMAN Deleterious Deleterious
Q96PD5 PGRP2_HUMAN Neutral Neutral
O95497 VNN1_HUMAN Neutral Neutral
P00451 FA8_HUMAN Deleterious Deleterious
Q9UM47 NOTC3_HUMAN Deleterious Deleterious
P07949 RET_HUMAN Deleterious Deleterious
P63000 RAC1_HUMAN Neutral Neutral
Q3ZCN5 OTOGL_HUMAN Neutral Neutral
P46013 KI67_HUMAN Neutral Neutral
P01889 1B07_HUMAN Neutral Neutral
P04637 P53_HUMAN Deleterious Deleterious
P14679 TYRO_HUMAN Deleterious Deleterious
A1KZ92 PXDNL_HUMAN Neutral Neutral
Q6P5W5 S39A4_HUMAN Deleterious Neutral
P00451 FA8_HUMAN Deleterious Deleterious
Q8WUH2 TGFA1_HUMAN Neutral Neutral
P11473 VDR_HUMAN Neutral Neutral
P51648 AL3A2_HUMAN Deleterious Deleterious
Q29963 1C06_HUMAN Neutral Neutral
Q12809 KCNH2_HUMAN Deleterious Neutral
P81172 HEPC_HUMAN Deleterious Deleterious
P30613 KPYR_HUMAN Deleterious Deleterious
P54840 GYS2_HUMAN Deleterious Neutral
O95477 ABCA1_HUMAN Deleterious Deleterious
P10275 ANDR_HUMAN Deleterious Deleterious
P47712 PA24A_HUMAN Neutral Neutral
Q5U5R9 HECD2_HUMAN Neutral Neutral
O95970 LGI1_HUMAN Deleterious Deleterious
P02452 CO1A1_HUMAN Deleterious Deleterious
P00747 PLMN_HUMAN Deleterious Neutral
Q16543 CDC37_HUMAN Neutral Neutral
Q96P20 NALP3_HUMAN Deleterious Deleterious
P12830 CADH1_HUMAN Deleterious Deleterious
Q5VT25 MRCKA_HUMAN Neutral Neutral
P17405 ASM_HUMAN Deleterious Deleterious
P52701 MSH6_HUMAN Neutral Deleterious
P33897 ABCD1_HUMAN Deleterious Deleterious
P04070 PROC_HUMAN Deleterious Deleterious
P35240 MERL_HUMAN Deleterious Deleterious
Q13496 MTM1_HUMAN Deleterious Deleterious
P04637 P53_HUMAN Deleterious Deleterious
P35499 SCN4A_HUMAN Deleterious Deleterious
P50443 S26A2_HUMAN Deleterious Deleterious
P33897 ABCD1_HUMAN Deleterious Deleterious
Q9P0W8 SPAT7_HUMAN Neutral Neutral
P60709 ACTB_HUMAN Deleterious Neutral
Q14524 SCN5A_HUMAN Deleterious Deleterious
Q03426 KIME_HUMAN Deleterious Deleterious
Q9H0F5 RNF38_HUMAN Neutral Neutral
P00480 OTC_HUMAN Deleterious Deleterious
P24394 IL4RA_HUMAN Neutral Neutral
Q8TBZ9 CG062_HUMAN Neutral Neutral
Q99502 EYA1_HUMAN Deleterious Deleterious
Q30201 HFE_HUMAN Deleterious Deleterious
Q03393 PTPS_HUMAN Deleterious Deleterious
Q49AG3 ZBED5_HUMAN Neutral Neutral
O60812 HNRCL_HUMAN Neutral Neutral
P23415 GLRA1_HUMAN Deleterious Deleterious
Q9UKY0 PRND_HUMAN Neutral Neutral
P12271 RLBP1_HUMAN Deleterious Deleterious
Q8WZ42 TITIN_HUMAN Neutral Neutral
P06132 DCUP_HUMAN Deleterious Deleterious
Q9Y2U5 M3K2_HUMAN Neutral Neutral
P35499 SCN4A_HUMAN Deleterious Deleterious
P01008 ANT3_HUMAN Deleterious Deleterious
P07477 TRY1_HUMAN Deleterious Deleterious
Q15814 TBCC_HUMAN Neutral Neutral
O95409 ZIC2_HUMAN Deleterious Deleterious
P17302 CXA1_HUMAN Deleterious Deleterious
P11684 UTER_HUMAN Neutral Neutral
Q9UBB9 TFP11_HUMAN Neutral Neutral
O00141 SGK1_HUMAN Neutral Neutral
Q29980 1B57_HUMAN Neutral Neutral
P00451 FA8_HUMAN Deleterious Deleterious
P31512 FMO4_HUMAN Neutral Neutral
P49454 CENPF_HUMAN Neutral Neutral
Q8NH67 O52I2_HUMAN Neutral Neutral
Q9NZK5 CECR1_HUMAN Neutral Neutral
P18074 ERCC2_HUMAN Deleterious Deleterious
Q5JTN6 WDR38_HUMAN Neutral Neutral
O15118 NPC1_HUMAN Deleterious Deleterious
Q9NPG8 ZDHC4_HUMAN Neutral Neutral
P14679 TYRO_HUMAN Deleterious Deleterious
Q03393 PTPS_HUMAN Deleterious Deleterious
P05186 PPBT_HUMAN Deleterious Deleterious
P08034 CXB1_HUMAN Deleterious Deleterious
A6H8Y1 BDP1_HUMAN Neutral Neutral
P06744 G6PI_HUMAN Deleterious Neutral
P22735 TGM1_HUMAN Deleterious Deleterious
P78363 ABCA4_HUMAN Deleterious Deleterious
Q07837 SLC31_HUMAN Deleterious Deleterious
P57789 KCNKA_HUMAN Neutral Neutral
P08514 ITA2B_HUMAN Deleterious Deleterious
A4D1E9 GTPBA_HUMAN Neutral Neutral
Q9UGM3 DMBT1_HUMAN Neutral Neutral
P21583 SCF_HUMAN Neutral Neutral
P03951 FA11_HUMAN Deleterious Deleterious
Q9NQW1 SC31B_HUMAN Neutral Neutral
P07949 RET_HUMAN Deleterious Deleterious
Q9UNM6 PSD13_HUMAN Neutral Neutral
P08034 CXB1_HUMAN Deleterious Deleterious
P08F94 PKHD1_HUMAN Deleterious Neutral
O00555 CAC1A_HUMAN Deleterious Deleterious
P51648 AL3A2_HUMAN Deleterious Deleterious
Q9BV10 ALG12_HUMAN Deleterious Deleterious
P10275 ANDR_HUMAN Deleterious Deleterious
Q06187 BTK_HUMAN Deleterious Deleterious
P30613 KPYR_HUMAN Deleterious Deleterious
P40337 VHL_HUMAN Deleterious Deleterious
Q6ZVN8 RGMC_HUMAN Deleterious Deleterious
Q149N8 SHPRH_HUMAN Neutral Deleterious
P06132 DCUP_HUMAN Deleterious Deleterious
Q14376 GALE_HUMAN Deleterious Deleterious
P40337 VHL_HUMAN Deleterious Deleterious
P78363 ABCA4_HUMAN Deleterious Deleterious
Q96NT5 PCFT_HUMAN Deleterious Deleterious
Q96JQ2 CLMN_HUMAN Neutral Neutral
P04637 P53_HUMAN Deleterious Deleterious
Q9Y2U8 MAN1_HUMAN Neutral Neutral
P04839 CY24B_HUMAN Deleterious Deleterious
P16930 FAAA_HUMAN Deleterious Deleterious
Q14162 SREC_HUMAN Neutral Neutral
Q9UBX7 KLK11_HUMAN Neutral Neutral
P16278 BGAL_HUMAN Deleterious Deleterious
Q6GPH6 IPIL1_HUMAN Neutral Neutral
P20930 FILA_HUMAN Neutral Neutral
P08100 OPSD_HUMAN Deleterious Deleterious
P35612 ADDB_HUMAN Neutral Neutral
P00491 PNPH_HUMAN Deleterious Deleterious
Q8NGY5 OR6N1_HUMAN Neutral Neutral
Q86YP4 P66A_HUMAN Neutral Neutral
P68032 ACTC_HUMAN Deleterious Deleterious
O60779 S19A2_HUMAN Deleterious Deleterious
P00439 PH4H_HUMAN Deleterious Deleterious
O00255 MEN1_HUMAN Deleterious Deleterious
Q9UM07 PADI4_HUMAN Neutral Neutral
O15287 FANCG_HUMAN Neutral Neutral
Q9Y223 GLCNE_HUMAN Deleterious Deleterious
Q8NDV3 SMC1B_HUMAN Neutral Neutral
Q8WU20 FRS2_HUMAN Neutral Neutral
P23025 XPA_HUMAN Neutral Deleterious
Q13253 NOGG_HUMAN Deleterious Deleterious
P00480 OTC_HUMAN Deleterious Deleterious
P04062 GLCM_HUMAN Deleterious Deleterious
P49257 LMAN1_HUMAN Neutral Neutral
P10275 ANDR_HUMAN Deleterious Deleterious
Q9BZ11 ADA33_HUMAN Neutral Neutral
P07902 GALT_HUMAN Deleterious Deleterious
O95342 ABCBB_HUMAN Deleterious Deleterious
P42771 CD2A1_HUMAN Deleterious Deleterious
Q86SJ6 DSG4_HUMAN Neutral Neutral
Q02388 CO7A1_HUMAN Deleterious Deleterious
Q96LI9 CX058_HUMAN Neutral Neutral
Q8NGY0 O10X1_HUMAN Neutral Neutral
P55287 CAD11_HUMAN Neutral Neutral
Q92947 GCDH_HUMAN Deleterious Deleterious
O15118 NPC1_HUMAN Deleterious Deleterious
Q99741 CDC6_HUMAN Neutral Neutral
O43424 GRID2_HUMAN Neutral Neutral
Q6UXV0 GFRAL_HUMAN Neutral Neutral
Q68CQ1 CA175_HUMAN Neutral Neutral
Q92781 RDH1_HUMAN Deleterious Deleterious
Q01484 ANK2_HUMAN Neutral Deleterious
P10275 ANDR_HUMAN Deleterious Deleterious
P30536 TSPOA_HUMAN Neutral Neutral
P41180 CASR_HUMAN Deleterious Deleterious
Q13402 MYO7A_HUMAN Deleterious Neutral
P35556 FBN2_HUMAN Deleterious Deleterious
Q9P0X4 CAC1I_HUMAN Neutral Neutral
P30304 MPIP1_HUMAN Neutral Neutral
Q06187 BTK_HUMAN Deleterious Deleterious
O15118 NPC1_HUMAN Deleterious Deleterious
O75712 CXB3_HUMAN Deleterious Deleterious
P09619 PGFRB_HUMAN Neutral Neutral
P52945 PDX1_HUMAN Deleterious Deleterious
Q9H1I8 ASCC2_HUMAN Neutral Neutral
P35556 FBN2_HUMAN Deleterious Deleterious
P35670 ATP7B_HUMAN Deleterious Deleterious
O43511 S26A4_HUMAN Deleterious Deleterious
Q8WZ04 TOMT_HUMAN Neutral Deleterious
Q9H9P8 L2HDH_HUMAN Deleterious Neutral
Q8NBK3 SUMF1_HUMAN Deleterious Deleterious
A6NE01 F186A_HUMAN Neutral Neutral
P00797 RENI_HUMAN Neutral Deleterious
P30518 V2R_HUMAN Deleterious Deleterious
Q07000 1C15_HUMAN Neutral Neutral
P80365 DHI2_HUMAN Deleterious Deleterious
P07108 ACBP_HUMAN Neutral Neutral
O15537 XLRS1_HUMAN Deleterious Deleterious
Q99972 MYOC_HUMAN Deleterious Deleterious
Q86UE3 ZN546_HUMAN Neutral Neutral
Q14154 K0141_HUMAN Neutral Neutral
Q8IY37 DHX37_HUMAN Neutral Neutral
P35499 SCN4A_HUMAN Deleterious Deleterious
P04637 P53_HUMAN Deleterious Deleterious
Q9NU22 MDN1_HUMAN Neutral Neutral
P14679 TYRO_HUMAN Deleterious Deleterious
O95409 ZIC2_HUMAN Deleterious Deleterious
P00480 OTC_HUMAN Deleterious Deleterious
Q99574 NEUS_HUMAN Neutral Deleterious
Q5K651 SAMD9_HUMAN Neutral Deleterious
P00451 FA8_HUMAN Deleterious Deleterious
P00451 FA8_HUMAN Deleterious Deleterious
Q969H0 FBXW7_HUMAN Neutral Deleterious
Q96MC2 CB039_HUMAN Neutral Neutral
P35030 TRY3_HUMAN Neutral Neutral
Q8NDW8 TT21A_HUMAN Neutral Neutral
O75306 NDUS2_HUMAN Neutral Deleterious
P07911 UROM_HUMAN Deleterious Deleterious
P49768 PSN1_HUMAN Deleterious Deleterious
O15455 TLR3_HUMAN Neutral Neutral
P01116 RASK_HUMAN Deleterious Deleterious
P00451 FA8_HUMAN Deleterious Deleterious
Q86VF7 NRAP_HUMAN Neutral Neutral
P51608 MECP2_HUMAN Deleterious Deleterious
Q16853 AOC3_HUMAN Neutral Neutral
O43572 AKA10_HUMAN Neutral Neutral
P07225 PROS_HUMAN Deleterious Deleterious
P37173 TGFR2_HUMAN Deleterious Deleterious
P35520 CBS_HUMAN Deleterious Deleterious
P04070 PROC_HUMAN Deleterious Deleterious
P08034 CXB1_HUMAN Deleterious Deleterious
O76024 WFS1_HUMAN Deleterious Neutral
P00439 PH4H_HUMAN Deleterious Deleterious
O14832 PAHX_HUMAN Deleterious Deleterious
Q9UPQ8 DOLK_HUMAN 0.5 Deleterious
P01037 CYTN_HUMAN Neutral Neutral
P16284 PECA1_HUMAN Neutral Neutral
P14679 TYRO_HUMAN Deleterious Deleterious
Q9NZ20 PA2G3_HUMAN Neutral Neutral
Q02962 PAX2_HUMAN Neutral Deleterious
P06213 INSR_HUMAN Deleterious Deleterious
Q9NNW7 GSHR_HUMAN Neutral Neutral
O94901 UN84A_HUMAN Neutral Neutral
Q6WRI0 IGS10_HUMAN Neutral Neutral
Q16647 PTGIS_HUMAN Neutral Neutral
Q92838 EDA_HUMAN Deleterious Deleterious
Q8N720 ZN655_HUMAN Neutral Neutral
P35222 CTNB1_HUMAN Deleterious Deleterious
P63000 RAC1_HUMAN Neutral Neutral
Q96RK0 CIC_HUMAN Neutral Neutral
O96017 CHK2_HUMAN Deleterious Deleterious
O95475 SIX6_HUMAN 0.5 Neutral
P11717 MPRI_HUMAN Neutral Neutral
Q14680 MELK_HUMAN Neutral Neutral
P04637 P53_HUMAN Deleterious Deleterious
P08686 CP21A_HUMAN Deleterious Neutral
Q04756 HGFA_HUMAN Neutral Neutral
Q5T7B8 KIF24_HUMAN Neutral Neutral
P78332 RBM6_HUMAN Neutral Neutral
O75398 DEAF1_HUMAN Deleterious Deleterious
P52701 MSH6_HUMAN Neutral Neutral
P04062 GLCM_HUMAN Deleterious Deleterious
Q09428 ABCC8_HUMAN Deleterious Neutral
Q9NYZ3 GTSE1_HUMAN Neutral Neutral
Q96RG2 PASK_HUMAN Neutral Neutral
P51608 MECP2_HUMAN Deleterious Deleterious
P07949 RET_HUMAN Deleterious Deleterious
P13647 K2C5_HUMAN Deleterious Deleterious
O00555 CAC1A_HUMAN Deleterious Neutral
Q8N6I1 EID2_HUMAN Neutral Neutral
P08034 CXB1_HUMAN Deleterious Deleterious
Q9UBP0 SPAST_HUMAN Deleterious Deleterious
P10253 LYAG_HUMAN Deleterious Deleterious
P15884 ITF2_HUMAN Deleterious Deleterious
P60484 PTEN_HUMAN Deleterious Deleterious
P02533 K1C14_HUMAN Deleterious Deleterious
P46100 ATRX_HUMAN Deleterious Deleterious
Q9NQC7 CYLD_HUMAN Neutral Deleterious
P04637 P53_HUMAN Deleterious Deleterious
P04637 P53_HUMAN Deleterious Deleterious
Q15465 SHH_HUMAN Deleterious Deleterious
P02458 CO2A1_HUMAN Deleterious Deleterious
Q9Y6H8 CXA3_HUMAN Deleterious Deleterious
P45379 TNNT2_HUMAN Deleterious Deleterious
P08236 BGLR_HUMAN Deleterious Deleterious
P00491 PNPH_HUMAN Deleterious Deleterious
O75352 MPU1_HUMAN Deleterious Neutral
P54278 PMS2_HUMAN Neutral Neutral
Q02388 CO7A1_HUMAN Deleterious Deleterious
Q9Y4F4 F179B_HUMAN Neutral Neutral
Q14764 MVP_HUMAN Neutral Neutral
P08100 OPSD_HUMAN Deleterious Deleterious
P02458 CO2A1_HUMAN Deleterious Deleterious
P40763 STAT3_HUMAN Deleterious Deleterious
Q8IXE1 OR4N5_HUMAN Neutral Neutral
Q5TG30 RG18L_HUMAN Neutral Neutral
P06858 LIPL_HUMAN Deleterious Deleterious
P60331 KR101_HUMAN Neutral Neutral
P04066 FUCO_HUMAN Deleterious Neutral
Q15678 PTN14_HUMAN Neutral Neutral
P04180 LCAT_HUMAN Deleterious Deleterious
P00966 ASSY_HUMAN Deleterious Deleterious
P04275 VWF_HUMAN Deleterious Deleterious
P15289 ARSA_HUMAN Deleterious Deleterious
Q53EZ4 CEP55_HUMAN Neutral Neutral
O95835 LATS1_HUMAN Neutral Neutral
P51878 CASP5_HUMAN Neutral Neutral
Q86YA3 CD021_HUMAN Neutral Neutral
O00255 MEN1_HUMAN Deleterious Deleterious
P08686 CP21A_HUMAN Deleterious Deleterious
Q04656 ATP7A_HUMAN Deleterious Deleterious
P05166 PCCB_HUMAN Deleterious Deleterious
Q13873 BMPR2_HUMAN Deleterious Deleterious
Q8IW45 CARKD_HUMAN Neutral Neutral
Q12809 KCNH2_HUMAN Deleterious Neutral
P14679 TYRO_HUMAN Deleterious Deleterious
P04637 P53_HUMAN Deleterious Deleterious
P04424 ARLY_HUMAN Deleterious Deleterious
Q9H251 CAD23_HUMAN Deleterious Deleterious
P08235 MCR_HUMAN Deleterious Deleterious
Q8TAT5 NEIL3_HUMAN Neutral Neutral
P07225 PROS_HUMAN Deleterious Deleterious
Q9UHC1 MLH3_HUMAN Neutral Neutral
P16473 TSHR_HUMAN Deleterious Deleterious
P22033 MUTA_HUMAN Deleterious Deleterious
P04062 GLCM_HUMAN Deleterious Deleterious
O15305 PMM2_HUMAN Deleterious Deleterious
P51843 NR0B1_HUMAN Deleterious Deleterious
O75015 FCG3B_HUMAN Neutral Neutral
Q13635 PTC1_HUMAN Deleterious Deleterious
Q9HCJ1 ANKH_HUMAN Deleterious Deleterious
P07949 RET_HUMAN Deleterious Deleterious
Q9Y399 RT02_HUMAN Neutral Neutral
Q9H9S5 FKRP_HUMAN Deleterious Deleterious
Q9BZE2 PUS3_HUMAN Neutral Neutral
O15553 MEFV_HUMAN Deleterious Deleterious
Q8N344 MIER2_HUMAN Neutral Neutral
P15289 ARSA_HUMAN Deleterious Deleterious
Q99954 SMR3A_HUMAN Neutral Neutral
Q92734 TFG_HUMAN Neutral Neutral
Q9Y672 ALG6_HUMAN Neutral Deleterious
O15439 MRP4_HUMAN Neutral Neutral
Q5TCH4 CP4AM_HUMAN Neutral Neutral
P08519 APOA_HUMAN Neutral Neutral
Q9H222 ABCG5_HUMAN Deleterious Neutral
P05186 PPBT_HUMAN Deleterious Deleterious
Q16829 DUS7_HUMAN Neutral Neutral
P06280 AGAL_HUMAN Deleterious Deleterious
Q8WWH5 TRUB1_HUMAN Neutral Neutral
Q86Y30 BAGE2_HUMAN Neutral Neutral
Q8IZX4 TAF1L_HUMAN Neutral Neutral
Q8NH64 O51A7_HUMAN Neutral Neutral
P21549 SPYA_HUMAN Deleterious Neutral
P40692 MLH1_HUMAN Deleterious Deleterious
Q6IE81 JADE1_HUMAN Neutral Neutral
P13647 K2C5_HUMAN Deleterious Deleterious
Q5VY09 IER5_HUMAN Neutral Neutral
Q8WXG6 MADD_HUMAN Neutral Neutral
Q86WI1 PKHL1_HUMAN Neutral Neutral
P55017 S12A3_HUMAN Deleterious Deleterious
P35670 ATP7B_HUMAN Deleterious Deleterious
Q8WX94 NALP7_HUMAN Deleterious Neutral
P20807 CAN3_HUMAN Deleterious Deleterious
P42771 CD2A1_HUMAN Deleterious Deleterious
A6NJ78 ME5D1_HUMAN Neutral Neutral
P22735 TGM1_HUMAN Deleterious Deleterious
P16581 LYAM2_HUMAN Neutral Neutral
Q7Z695 ADCK2_HUMAN Neutral Neutral
Q08477 CP4F3_HUMAN Neutral Neutral
Q14896 MYPC3_HUMAN Deleterious Deleterious
P10253 LYAG_HUMAN Deleterious Deleterious
P15056 BRAF1_HUMAN Deleterious Deleterious
Q96PF2 TSSK2_HUMAN Neutral Neutral
O43147 SGSM2_HUMAN Neutral Neutral
P06280 AGAL_HUMAN Deleterious Deleterious
Q14774 HLX_HUMAN Neutral Neutral
P42704 LPPRC_HUMAN Neutral Deleterious
P35557 HXK4_HUMAN Deleterious Deleterious
P11686 PSPC_HUMAN Deleterious Neutral
Q9HBL8 NMRL1_HUMAN Neutral Neutral
P22413 ENPP1_HUMAN Deleterious Deleterious
Q27J81 INF2_HUMAN Neutral Neutral
P50897 PPT1_HUMAN Deleterious Deleterious
P22304 IDS_HUMAN Deleterious Deleterious
Q96P20 NALP3_HUMAN Deleterious Deleterious
Q15021 CND1_HUMAN Neutral Neutral
P07585 PGS2_HUMAN Neutral Neutral
P21359 NF1_HUMAN Deleterious Deleterious
P30518 V2R_HUMAN Deleterious Deleterious
Q9BUZ4 TRAF4_HUMAN Neutral Neutral
O76024 WFS1_HUMAN Deleterious Deleterious
Q6IEV9 OR4CB_HUMAN Neutral Neutral
P51688 SPHM_HUMAN Deleterious Deleterious
Q9H582 ZN644_HUMAN Neutral Neutral
Q96G03 PGM2_HUMAN Neutral Neutral
P00480 OTC_HUMAN Deleterious Deleterious
P22304 IDS_HUMAN Deleterious Deleterious
P30483 1B45_HUMAN Neutral Neutral
Q9BSI4 TINF2_HUMAN Neutral Deleterious
Q9Y3L3 3BP1_HUMAN Neutral Neutral
Q9UM47 NOTC3_HUMAN Deleterious Deleterious
P55157 MTP_HUMAN Neutral Deleterious
Q9Y223 GLCNE_HUMAN Deleterious Deleterious
Q8NBK3 SUMF1_HUMAN Deleterious Deleterious
Q9UHN6 TMEM2_HUMAN Neutral Neutral
P04637 P53_HUMAN Deleterious Deleterious
Q9BU61 NDUF3_HUMAN Neutral Deleterious
Q6ZWL3 CP4V2_HUMAN Deleterious Deleterious
Q8TBF5 PIGX_HUMAN Neutral Neutral
P01137 TGFB1_HUMAN Deleterious Deleterious
P69905 HBA_HUMAN Neutral Neutral
P13569 CFTR_HUMAN Deleterious Deleterious
P45381 ACY2_HUMAN Deleterious Deleterious
P54802 ANAG_HUMAN Deleterious Deleterious
P35499 SCN4A_HUMAN Deleterious Deleterious
Q96FL9 GLT14_HUMAN Neutral Neutral
Q96RK4 BBS4_HUMAN Deleterious Deleterious
Q8NHS4 CB063_HUMAN Neutral Neutral
Q14966 ZN638_HUMAN Neutral Neutral
Q8NGK1 O51G1_HUMAN Neutral Neutral
Q13635 PTC1_HUMAN Deleterious Deleterious
Q9H3N8 HRH4_HUMAN Neutral Neutral
Q13315 ATM_HUMAN Deleterious Deleterious
P14679 TYRO_HUMAN Deleterious Deleterious
P07477 TRY1_HUMAN Deleterious Deleterious
Q8TDR4 TCP1L_HUMAN Neutral Neutral
O60404 O10H3_HUMAN Neutral Neutral
P20711 DDC_HUMAN Deleterious Deleterious
O00469 PLOD2_HUMAN Deleterious Deleterious
Q6VVB1 NHLC1_HUMAN Deleterious Deleterious
Q8TCU3 S7A13_HUMAN Neutral Neutral
P38935 SMBP2_HUMAN Deleterious Deleterious
Q9UMQ6 CAN11_HUMAN Neutral Neutral
P40692 MLH1_HUMAN Deleterious Neutral
O43602 DCX_HUMAN Deleterious Deleterious
P51687 SUOX_HUMAN Deleterious Deleterious
P01130 LDLR_HUMAN Deleterious Deleterious
Q8IZP9 GPR64_HUMAN Neutral Neutral
P12830 CADH1_HUMAN Deleterious Neutral
Q8WZ42 TITIN_HUMAN Neutral Neutral
Q8N3C0 HELC1_HUMAN Neutral Neutral
Q9P2P6 STAR9_HUMAN Neutral Neutral
O95342 ABCBB_HUMAN Deleterious Neutral
P20929 NEBU_HUMAN Neutral Neutral
Q9UHN6 TMEM2_HUMAN Neutral Neutral
P0C0L4 CO3_HUMAN Neutral Neutral
Q9H254 SPTN4_HUMAN Neutral Neutral
P02461 CO3A1_HUMAN Deleterious Deleterious
P01891 1A68_HUMAN Neutral Neutral
P01031 CO5_HUMAN Neutral Neutral
P13569 CFTR_HUMAN Deleterious Deleterious
P22309 UD11_HUMAN Deleterious Deleterious
Q9UQ84 EXO1_HUMAN Neutral Neutral
Q16667 CDKN3_HUMAN Deleterious Deleterious
P07911 UROM_HUMAN Deleterious Deleterious
P35670 ATP7B_HUMAN Deleterious Deleterious
P06400 RB_HUMAN Deleterious Deleterious
P16473 TSHR_HUMAN Deleterious Deleterious
P59095 STAR6_HUMAN Neutral Neutral
P32322 P5CR1_HUMAN Deleterious Deleterious
P98161 PKD1_HUMAN Deleterious Deleterious
Q5QGS0 K2022_HUMAN Neutral Neutral
O15118 NPC1_HUMAN Deleterious Deleterious
Q96EG1 ARSG_HUMAN Neutral Neutral
Q14654 IRK11_HUMAN Deleterious Deleterious
O14896 IRF6_HUMAN Deleterious Deleterious
P17181 INAR1_HUMAN Neutral Neutral
P22304 IDS_HUMAN Deleterious Deleterious
P37173 TGFR2_HUMAN Deleterious Neutral
P00156 CYB_HUMAN Neutral Deleterious
Q96GE4 CCD45_HUMAN Neutral Neutral
Q92838 EDA_HUMAN Deleterious Deleterious
Q9H0P0 5NT3_HUMAN Deleterious Deleterious
P14410 SUIS_HUMAN Deleterious Deleterious
O76090 BEST1_HUMAN Deleterious Deleterious
P30518 V2R_HUMAN Deleterious Deleterious
Q8TE73 DYH5_HUMAN Neutral Neutral
P04062 GLCM_HUMAN Deleterious Deleterious
Q16678 CP1B1_HUMAN Deleterious Deleterious
O60885 BRD4_HUMAN Neutral Neutral
Q13601 KRR1_HUMAN Neutral Neutral
P02462 CO4A1_HUMAN Deleterious Deleterious
P00439 PH4H_HUMAN Deleterious Deleterious
Q04844 ACHE_HUMAN Deleterious Deleterious
Q86UK0 ABCAC_HUMAN Deleterious Deleterious
P37231 PPARG_HUMAN Deleterious Deleterious
P01266 THYG_HUMAN Neutral Deleterious
Q8WZ42 TITIN_HUMAN Neutral Neutral
Q29836 1B67_HUMAN Neutral Neutral
Q04656 ATP7A_HUMAN Deleterious Deleterious
P13569 CFTR_HUMAN Deleterious Deleterious
P35453 HXD13_HUMAN Deleterious Deleterious
P21817 RYR1_HUMAN Deleterious Deleterious
O15015 ZN646_HUMAN Neutral Neutral
Q9Y6K9 NEMO_HUMAN Deleterious Deleterious
O60313 OPA1_HUMAN Deleterious Deleterious
P09923 PPBI_HUMAN Neutral Neutral
Q6Y7W6 PERQ2_HUMAN Deleterious Neutral
Q8N323 FA55A_HUMAN Neutral Neutral
P11086 PNMT_HUMAN Neutral Neutral
Q9HCM1 CL035_HUMAN Neutral Neutral
P54098 DPOG1_HUMAN Deleterious Deleterious
Q15034 HERC3_HUMAN Neutral Neutral
Q9Y2T1 AXN2_HUMAN Neutral Deleterious
P35575 G6PC_HUMAN Deleterious Deleterious
Q9BQ95 ECSIT_HUMAN Neutral Neutral
O00255 MEN1_HUMAN Deleterious Deleterious
Q9Y6N6 LAMC3_HUMAN Neutral Neutral
P08397 HEM3_HUMAN Deleterious Deleterious
P80365 DHI2_HUMAN Deleterious Deleterious
O60880 SH21A_HUMAN Deleterious Deleterious
P08236 BGLR_HUMAN Deleterious Deleterious
Q96N22 ZN681_HUMAN Neutral Neutral
Q8NBS3 S4A11_HUMAN Deleterious Neutral
Q8TA86 RP9_HUMAN Neutral Deleterious
Q16836 HCDH_HUMAN Neutral Deleterious
Q8IVF2 AHNK2_HUMAN Neutral Neutral
Q29865 1C18_HUMAN Neutral Neutral
P40337 VHL_HUMAN Deleterious Deleterious
P02461 CO3A1_HUMAN Deleterious Neutral
P20807 CAN3_HUMAN Deleterious Deleterious
P12830 CADH1_HUMAN Deleterious Deleterious
Q9H967 WDR76_HUMAN Neutral Neutral
Q3ZCN5 OTOGL_HUMAN Neutral Neutral
P14679 TYRO_HUMAN Deleterious Deleterious
Q13535 ATR_HUMAN Neutral Neutral
Q8IZ07 AN13A_HUMAN Neutral Neutral
Q01974 ROR2_HUMAN Neutral Neutral
O43602 DCX_HUMAN Deleterious Deleterious
Q8N136 WDR69_HUMAN Neutral Neutral
P10643 CO7_HUMAN Neutral Deleterious
P82251 BAT1_HUMAN Deleterious Deleterious
Q9Y2E5 MA2B2_HUMAN Neutral Neutral
Q8WX94 NALP7_HUMAN Deleterious Deleterious
P39060 COIA1_HUMAN Neutral Neutral
Q5VY09 IER5_HUMAN Neutral Neutral
O15537 XLRS1_HUMAN Deleterious Deleterious
Q9UKU7 ACAD8_HUMAN Deleterious Deleterious
Q9P2S2 NRX2A_HUMAN Neutral Neutral
P50336 PPOX_HUMAN Deleterious Neutral
Q06187 BTK_HUMAN Deleterious Deleterious
Q03518 TAP1_HUMAN Neutral Neutral
Q93038 TNR25_HUMAN Neutral Neutral
Q9UM47 NOTC3_HUMAN Deleterious Deleterious
P35498 SCN1A_HUMAN Deleterious Deleterious
P78527 PRKDC_HUMAN Neutral Neutral
Q6NXG1 ESRP1_HUMAN Neutral Neutral
Q8N423 LIRB2_HUMAN Neutral Neutral
P35557 HXK4_HUMAN Deleterious Deleterious
Q99466 NOTC4_HUMAN Neutral Neutral
Q8NGL1 OR5DI_HUMAN Neutral Neutral
O43295 SRGP2_HUMAN Neutral Neutral
Q9UQ07 MOK_HUMAN Neutral Neutral
Q5T2L2 AKCL1_HUMAN Neutral Neutral
Q13510 ASAH1_HUMAN Deleterious Deleterious
Q9UQQ2 SH2B3_HUMAN Neutral Neutral
Q504Y3 ZCPW2_HUMAN Neutral Neutral
Q9UBM7 DHCR7_HUMAN Deleterious Deleterious
Q9BYJ1 LOX15_HUMAN Neutral Neutral
Q8IYX3 CC116_HUMAN Neutral Neutral
Q01740 FMO1_HUMAN Neutral Neutral
Q9BXF9 TEKT3_HUMAN Neutral Neutral
Q9P1V8 CN174_HUMAN Neutral Neutral
Q9Y6I7 WSB1_HUMAN Neutral Neutral
P02655 APOC2_HUMAN Neutral Neutral
Q5TD94 RSH4A_HUMAN Neutral Neutral
P10321 1C07_HUMAN Neutral Neutral
P54098 DPOG1_HUMAN Deleterious Deleterious
P23786 CPT2_HUMAN Deleterious Deleterious
P49768 PSN1_HUMAN Deleterious Deleterious
O15537 XLRS1_HUMAN Deleterious Deleterious
P08F94 PKHD1_HUMAN Deleterious Neutral
P00492 HPRT_HUMAN Deleterious Deleterious
P58340 MLF1_HUMAN Neutral Neutral
Q04771 ACVR1_HUMAN Deleterious Deleterious
P19224 UD16_HUMAN Neutral Neutral
Q5T4D3 TMTC4_HUMAN Neutral Neutral
P04637 P53_HUMAN Deleterious Deleterious
P16499 PDE6A_HUMAN Neutral Deleterious
P35523 CLCN1_HUMAN Deleterious Deleterious
P30613 KPYR_HUMAN Deleterious Deleterious
Q9HCC0 MCCB_HUMAN Deleterious Deleterious
P33897 ABCD1_HUMAN Deleterious Deleterious
P04062 GLCM_HUMAN Deleterious Deleterious
Q53R41 FAKD1_HUMAN Neutral Neutral
Q4G0P3 HYDIN_HUMAN Neutral Neutral
P35573 GDE_HUMAN Neutral Neutral
Q9H3U5 MFSD1_HUMAN Neutral Neutral
Q96N38 ZN714_HUMAN Neutral Neutral
P15289 ARSA_HUMAN Deleterious Deleterious
P43246 MSH2_HUMAN Deleterious Deleterious
P54803 GALC_HUMAN Deleterious Deleterious
Q562F6 SGOL2_HUMAN Neutral Neutral
P15848 ARSB_HUMAN Deleterious Deleterious
O95163 ELP1_HUMAN Neutral Neutral
O15553 MEFV_HUMAN Deleterious Deleterious
P54277 PMS1_HUMAN Neutral Neutral
P49746 TSP3_HUMAN Neutral Neutral
Q99732 LITAF_HUMAN Deleterious Deleterious
P16442 BGAT_HUMAN Neutral Neutral
P20273 CD22_HUMAN Neutral Neutral
P04637 P53_HUMAN Deleterious Deleterious
P00740 FA9_HUMAN Deleterious Deleterious
Q5T3J3 CA103_HUMAN Neutral Neutral
Q8NBK3 SUMF1_HUMAN Deleterious Deleterious
P98161 PKD1_HUMAN Deleterious Neutral
P06213 INSR_HUMAN Deleterious Deleterious
Q13510 ASAH1_HUMAN Deleterious Deleterious
P55000 SLUR1_HUMAN Deleterious Deleterious
Q07820 MCL1_HUMAN Neutral Neutral
Q9HCU8 DPOD4_HUMAN Neutral Neutral
O14896 IRF6_HUMAN Deleterious Deleterious
Q5T4F4 ZFY27_HUMAN Neutral Neutral
Q8NDM7 CJ079_HUMAN Neutral Neutral
Q68D51 DEN2C_HUMAN Neutral Neutral
P35575 G6PC_HUMAN Deleterious Deleterious
Q9UL41 PNMA3_HUMAN Neutral Neutral
P23786 CPT2_HUMAN Deleterious Deleterious
P04637 P53_HUMAN Deleterious Deleterious
Q16678 CP1B1_HUMAN Neutral Deleterious
P06744 G6PI_HUMAN Deleterious Deleterious
P29597 TYK2_HUMAN Neutral Neutral
Q5T7N2 LITD1_HUMAN Neutral Neutral
P08034 CXB1_HUMAN Deleterious Deleterious
Q9BRU9 UTP23_HUMAN Neutral Neutral
P02545 LMNA_HUMAN Deleterious Deleterious
P51522 ZNF83_HUMAN Neutral Neutral
P51648 AL3A2_HUMAN Deleterious Deleterious
P01130 LDLR_HUMAN Deleterious Deleterious
P04000 OPSR_HUMAN Neutral Neutral
O43918 AIRE_HUMAN Deleterious Deleterious
Q92947 GCDH_HUMAN Deleterious Deleterious
Q9UPV0 CE164_HUMAN Neutral Neutral
P60371 KR106_HUMAN Neutral Neutral
P21439 MDR3_HUMAN Deleterious Neutral
P30086 PEBP1_HUMAN Neutral Neutral
Q9P2H0 K1377_HUMAN Neutral Neutral
Q2M1Z3 CDGAP_HUMAN Neutral Neutral
P10253 LYAG_HUMAN Deleterious Deleterious
Q09470 KCNA1_HUMAN Deleterious Deleterious
Q13144 EI2BE_HUMAN Deleterious Deleterious
Q6UDR6 SPIT4_HUMAN Neutral Neutral
Q9UPT8 ZC3H4_HUMAN Neutral Neutral
O95969 SG1D2_HUMAN Neutral Neutral
O43423 AN32C_HUMAN Neutral Neutral
Q8NFD2 ANKK1_HUMAN Neutral Neutral
Q9Y2L5 TRS85_HUMAN Neutral Neutral
Q9NZC3 GDE1_HUMAN Neutral Neutral
Q96CX3 ZN501_HUMAN Neutral Neutral
Q7Z2Z1 CO042_HUMAN Neutral Neutral
P07225 PROS_HUMAN Deleterious Deleterious
Q96RK4 BBS4_HUMAN Deleterious Deleterious
Q29980 MICB_HUMAN Neutral Neutral
Q99490 AGAP2_HUMAN Deleterious Deleterious
Q17RW2 COOA1_HUMAN Neutral Neutral
P00480 OTC_HUMAN Deleterious Deleterious
P54760 EPHB4_HUMAN Neutral Neutral
P00451 FA8_HUMAN Deleterious Deleterious
Q9NR63 CP26B_HUMAN Neutral Neutral
Q86W28 NALP8_HUMAN Neutral Neutral
Q9UBP0 SPAST_HUMAN Deleterious Deleterious
Q02763 TIE2_HUMAN Neutral Neutral
P39019 RS19_HUMAN Deleterious Deleterious
Q8NB16 MLKL_HUMAN Neutral Neutral
Q01831 XPC_HUMAN Neutral Neutral
Q5JPB2 ZN831_HUMAN Neutral Neutral
P35555 FBN1_HUMAN Deleterious Deleterious
O43511 S26A4_HUMAN Deleterious Deleterious
Q9NXF8 ZDHC7_HUMAN Neutral Neutral
O95409 ZIC2_HUMAN Deleterious Deleterious
Q9NPI5 NRK2_HUMAN Neutral Neutral
Q69YN2 C19L1_HUMAN Neutral Neutral
P05067 A4_HUMAN Deleterious Deleterious
Q9UBP0 SPAST_HUMAN Deleterious Neutral
Q9Y238 DLEC1_HUMAN Neutral Neutral
P47901 V1BR_HUMAN Neutral Neutral
Q7L0Q8 RHOU_HUMAN Neutral Neutral
O76090 BEST1_HUMAN Deleterious Deleterious
Q99972 MYOC_HUMAN Deleterious Deleterious
Q06187 BTK_HUMAN Deleterious Deleterious
Q96LB8 PGRP4_HUMAN Neutral Neutral
P21359 NF1_HUMAN Deleterious Deleterious
Q9NUV7 SPTC3_HUMAN Neutral Neutral
Q6PK04 CC137_HUMAN Neutral Neutral
Q9H0D6 XRN2_HUMAN Neutral Neutral
Q8WZ42 TITIN_HUMAN Neutral Neutral
Q9HCN3 TMM8A_HUMAN Neutral Neutral
O14924 RGS12_HUMAN Neutral Neutral
P16219 ACADS_HUMAN Deleterious Deleterious
P54098 DPOG1_HUMAN Deleterious Deleterious
Q9UQ88 CD2L2_HUMAN Neutral Neutral
Q8N344 MIER2_HUMAN Neutral Neutral
P06733 ENOG_HUMAN Neutral Neutral
O43157 PLXB1_HUMAN Neutral Neutral
Q8IX01 SFR14_HUMAN Neutral Neutral
P10253 LYAG_HUMAN Deleterious Deleterious
Q9P0L2 MARK1_HUMAN Neutral Neutral
P10253 LYAG_HUMAN Deleterious Deleterious
Q9BSE5 SPEB_HUMAN Neutral Neutral
Q6IE36 OVOS2_HUMAN Neutral Neutral
P06400 RB_HUMAN Deleterious Deleterious
O14976 GAK_HUMAN Neutral Neutral
Q9H611 PIF1_HUMAN Neutral Neutral
P01241 SOMA_HUMAN Deleterious Deleterious
P54098 DPOG1_HUMAN Deleterious Deleterious
P14679 TYRO_HUMAN Deleterious Deleterious
O15118 NPC1_HUMAN Deleterious Deleterious
Q8NBS3 S4A11_HUMAN Deleterious Neutral
P00533 EGFR_HUMAN Deleterious Deleterious
O15360 FANCA_HUMAN Deleterious Deleterious
P42771 CD2A1_HUMAN Deleterious Deleterious
Q02388 CO7A1_HUMAN Deleterious Deleterious
P21817 RYR1_HUMAN Deleterious Deleterious
Q96J66 ABCCB_HUMAN Neutral Neutral
P15289 ARSA_HUMAN Deleterious Deleterious
P62913 RL11_HUMAN Neutral Deleterious
Q01113 IL9R_HUMAN Neutral Neutral
Q6R327 RICTR_HUMAN Neutral Neutral
Q8NH59 O51Q1_HUMAN Neutral Neutral
P63261 ACTG_HUMAN Deleterious Deleterious
P23526 SAHH_HUMAN Deleterious Deleterious
P16144 ITB4_HUMAN Deleterious Deleterious
P00451 FA8_HUMAN Deleterious Deleterious
Q92834 RPGR_HUMAN Deleterious Neutral
P05186 PPBT_HUMAN Deleterious Deleterious
P05093 CP17A_HUMAN Deleterious Deleterious
P35680 HNF1B_HUMAN Deleterious Deleterious
P62861 RS30_HUMAN Neutral Neutral
Q14246 EMR1_HUMAN Neutral Neutral
Q86WV1 SKAP1_HUMAN Neutral Neutral
Q9H568 ACTL8_HUMAN Neutral Neutral
P02458 CO2A1_HUMAN Deleterious Deleterious
P32119 PRDX2_HUMAN Neutral Neutral
Q9BZ11 ADA33_HUMAN Neutral Neutral
Q5T5C0 STXB5_HUMAN Neutral Neutral
P11532 DMD_HUMAN Neutral Deleterious
P20036 HA2Q_HUMAN Neutral Neutral
Q6ECI4 ZN470_HUMAN Neutral Neutral
Q6P1Q9 MTL2B_HUMAN Neutral Neutral
P35670 ATP7B_HUMAN Deleterious Deleterious
P10746 HEM4_HUMAN Deleterious Deleterious
P00439 PH4H_HUMAN Deleterious Deleterious
P06213 INSR_HUMAN Deleterious Deleterious
P00740 FA9_HUMAN Deleterious Deleterious
Q13733 AT1A4_HUMAN Neutral Neutral
Q9C000 NALP1_HUMAN Neutral Neutral
Q16678 CP2A6_HUMAN Deleterious Neutral
P78527 PRKDC_HUMAN Neutral Neutral
Q9NYC9 DYH9_HUMAN Neutral Neutral
P02452 CO1A1_HUMAN Deleterious Deleterious
Q8N1F8 S11IP_HUMAN Neutral Neutral
P35555 FBN1_HUMAN Deleterious Deleterious
Q9UBM7 DHCR7_HUMAN Deleterious Deleterious
Q96RS6 NUDC1_HUMAN Neutral Neutral
Q3L8U1 CHD9_HUMAN Neutral Neutral
Q9GZW5 SCND2_HUMAN Neutral Neutral
Q14695 K0087_HUMAN Neutral Neutral
P51692 STA5B_HUMAN Neutral Deleterious
O15060 ZBT39_HUMAN Neutral Neutral
P10253 LYAG_HUMAN Deleterious Deleterious
Q96KD3 F71F1_HUMAN Neutral Neutral
P14679 TYRO_HUMAN Deleterious Deleterious
O95243 MBD4_HUMAN Neutral Neutral
Q9UQ10 DHDH_HUMAN Neutral Neutral
P98161 PKD1_HUMAN Deleterious Deleterious
P06753 TPM3_HUMAN Deleterious Deleterious
P33897 ABCD1_HUMAN Deleterious Deleterious
O95838 GLP2R_HUMAN Neutral Neutral
P04637 P53_HUMAN Deleterious Deleterious
Q9UHK6 AMACR_HUMAN Neutral Neutral
Q6BDS2 URFB1_HUMAN Neutral Neutral
P13473 LAMP2_HUMAN Neutral Deleterious
P35670 ATP7B_HUMAN Deleterious Deleterious
P29965 CD40L_HUMAN Deleterious Deleterious
P21731 TA2R_HUMAN Neutral Neutral
P00740 FA9_HUMAN Deleterious Deleterious
Q9HCJ1 ANKH_HUMAN Deleterious Deleterious
P15538 C11B1_HUMAN Deleterious Neutral
Q8WZA0 LZIC_HUMAN Neutral Neutral
Q9Y520 BA2D1_HUMAN Neutral Neutral
Q9Y4R7 TTLL3_HUMAN Neutral Neutral
P53985 MOT1_HUMAN Neutral Deleterious
Q8N398 VW5B2_HUMAN Neutral Neutral
O15118 NPC1_HUMAN Deleterious Deleterious
P16473 TSHR_HUMAN Deleterious Deleterious
O60404 O10H3_HUMAN Neutral Neutral
P48165 CXA8_HUMAN Deleterious Deleterious
P14770 GPIX_HUMAN Deleterious Deleterious
P45379 TNNT2_HUMAN Deleterious Deleterious
O95976 IGSF6_HUMAN Neutral Neutral
P55265 DSRAD_HUMAN Deleterious Deleterious
Q6KC79 NIPBL_HUMAN Deleterious Neutral
Q99973 TEP1_HUMAN Neutral Neutral
Q9NZC9 SMAL1_HUMAN Deleterious Deleterious
P07225 PROS_HUMAN Deleterious Deleterious
Q0VG06 FP100_HUMAN Neutral Neutral
P08034 CXB1_HUMAN Deleterious Deleterious
Q99640 PMYT1_HUMAN Neutral Neutral
O75445 USH2A_HUMAN Deleterious Deleterious
P05186 PPBT_HUMAN Deleterious Deleterious
Q12888 TP53B_HUMAN Neutral Neutral
P16435 NCPR_HUMAN Deleterious Deleterious
Q4L235 ACSF4_HUMAN Neutral Neutral
Q02388 CO7A1_HUMAN Deleterious Deleterious
P20807 CAN3_HUMAN Deleterious Deleterious
P25874 UCP1_HUMAN Neutral Neutral
P21439 MDR3_HUMAN Deleterious Neutral
Q05066 SRY_HUMAN Deleterious Deleterious
Q07889 SOS1_HUMAN Deleterious Deleterious
Q9NVS9 PNPO_HUMAN Neutral Neutral
Q12888 TP53B_HUMAN Neutral Neutral
O75445 USH2A_HUMAN Deleterious Deleterious
P10696 PPBN_HUMAN Neutral Neutral
P08F94 PKHD1_HUMAN Deleterious Neutral
Q13315 ATM_HUMAN Neutral Neutral
P00480 OTC_HUMAN Deleterious Deleterious
Q8WXG9 GPR98_HUMAN Neutral Neutral
P00492 HPRT_HUMAN Deleterious Deleterious
P51587 BRCA2_HUMAN Deleterious Neutral
P31785 IL2RG_HUMAN Deleterious Deleterious
P08397 HEM3_HUMAN Deleterious Deleterious
O15537 XLRS1_HUMAN Deleterious Deleterious
P0C6P0 BCL8_HUMAN Neutral Neutral
Q06187 BTK_HUMAN Deleterious Deleterious
Q0D2K0 NPAL4_HUMAN Deleterious Deleterious
P22888 LSHR_HUMAN Deleterious Deleterious
Q8TCT9 HM13_HUMAN Neutral Neutral
P78324 SHPS1_HUMAN Neutral Neutral
P34913 HYES_HUMAN Neutral Neutral
Q7Z3E2 CJ118_HUMAN Neutral Neutral
Q9P2H0 K1377_HUMAN Neutral Neutral
Q3KQU3 MA7D1_HUMAN Neutral Neutral
O15537 XLRS1_HUMAN Deleterious Deleterious
Q8WZ42 TITIN_HUMAN Neutral Neutral
Q5VUA4 ZN318_HUMAN Neutral Neutral
Q92889 XPF_HUMAN Neutral Deleterious
P08708 RS17_HUMAN Neutral Neutral
Q8TCT0 CERK1_HUMAN Neutral Neutral
Q14181 DPOA2_HUMAN Neutral Neutral
P07101 TY3H_HUMAN Deleterious Deleterious
Q15858 SCN9A_HUMAN Deleterious Deleterious
P30793 GCH1_HUMAN Deleterious Deleterious
O75155 CAND2_HUMAN Neutral Neutral
P15529 MCP_HUMAN Neutral Deleterious
P30480 1B42_HUMAN Neutral Neutral
Q00889 PSG6_HUMAN Neutral Neutral
Q9NZL9 MAT2B_HUMAN Neutral Neutral
P37173 TGFR2_HUMAN Deleterious Deleterious
P02647 APOA1_HUMAN Neutral Neutral
Q68DK2 ZFY26_HUMAN Neutral Neutral
P60891 PRPS1_HUMAN Deleterious Deleterious
P06744 G6PI_HUMAN Deleterious Deleterious
P10321 1C07_HUMAN Neutral Neutral
Q01974 ROR2_HUMAN Neutral Neutral
P00439 PH4H_HUMAN Deleterious Deleterious
Q96P20 NALP3_HUMAN Deleterious Deleterious
P05108 CP11A_HUMAN Deleterious Neutral
Q06187 BTK_HUMAN Deleterious Deleterious
P36956 SRBP1_HUMAN Neutral Neutral
Q05066 SRY_HUMAN Deleterious Deleterious
P30487 1B49_HUMAN Neutral Neutral
Q9GZU2 PEG3_HUMAN Neutral Neutral
Q53HC0 CCD92_HUMAN Neutral Neutral
O43556 SGCE_HUMAN Neutral Deleterious
Q9BY15 EMR3_HUMAN Neutral Neutral
Q99972 MYOC_HUMAN Deleterious Deleterious
Q9BX26 SYCP2_HUMAN Neutral Neutral
Q15695 U2AFL_HUMAN Neutral Neutral
Q68DK2 ZFY26_HUMAN Neutral Neutral
P02461 CO3A1_HUMAN Deleterious Deleterious
Q9Y3E2 BOLA1_HUMAN Neutral Neutral
P31327 CPSM_HUMAN Deleterious Neutral
Q2LD37 K1109_HUMAN Neutral Neutral
P30460 1B08_HUMAN Neutral Neutral
Q6UWV2 MPZL3_HUMAN Neutral Neutral
Q9Y2P5 S27A5_HUMAN Neutral Neutral
Q86XP0 PA24D_HUMAN Neutral Neutral
Q92698 RAD54_HUMAN Neutral Deleterious
P02768 ALBU_HUMAN Neutral Deleterious
O00358 FOXE1_HUMAN Deleterious Deleterious
Q4G0P3 HYDIN_HUMAN Neutral Neutral
Q9NQ38 ISK5_HUMAN Neutral Neutral
Q96C34 RUND1_HUMAN Neutral Neutral
Q14188 TFDP2_HUMAN Neutral Neutral
P01008 ANT3_HUMAN Deleterious Deleterious
P31785 IL2RG_HUMAN Deleterious Deleterious
P06744 G6PI_HUMAN Deleterious Deleterious
Q13608 PEX6_HUMAN Deleterious Neutral
P08603 CFAH_HUMAN Deleterious Neutral
P60891 PRPS1_HUMAN Deleterious Deleterious
P04637 P53_HUMAN Deleterious Deleterious
P01130 LDLR_HUMAN Deleterious Deleterious
P54802 ANAG_HUMAN Deleterious Deleterious
P60201 MYPR_HUMAN Deleterious Deleterious
O15537 XLRS1_HUMAN Deleterious Deleterious
P04637 P53_HUMAN Deleterious Deleterious
P28068 2DMB_HUMAN Neutral Neutral
Q8N130 NPT2C_HUMAN Deleterious Neutral
P05164 PERM_HUMAN Neutral Neutral
Q9UJW0 DCTN4_HUMAN Neutral Neutral
P01732 CD8A_HUMAN Neutral Deleterious
Q9NSI6 BRWD1_HUMAN Neutral Neutral
Q15582 BGH3_HUMAN Deleterious Deleterious
Q13310 PABP4_HUMAN Neutral Neutral
P00390 GSHR_HUMAN Neutral Neutral
P12643 BMP2_HUMAN Neutral Neutral
P43630 KI2L1_HUMAN Neutral Neutral
P43628 KI2L3_HUMAN Neutral Neutral
Q7Z2Y5 NRK_HUMAN Neutral Neutral
Q9UL59 ZN214_HUMAN Neutral Neutral
P22735 TGM1_HUMAN Deleterious Deleterious
P06400 RB_HUMAN Deleterious Neutral
Q9BQS8 FYCO1_HUMAN Neutral Neutral
Q14654 IRK11_HUMAN Deleterious Deleterious
O95255 MRP6_HUMAN Deleterious Deleterious
P43246 MSH2_HUMAN Deleterious Deleterious
Q9Y672 ALG6_HUMAN Neutral Deleterious
P02458 CO2A1_HUMAN Deleterious Neutral
P46734 MP2K3_HUMAN Neutral Neutral
Q9BUM1 G6PC3_HUMAN Neutral Deleterious
P23942 PRPH2_HUMAN Deleterious Deleterious
Q9HCM1 CL035_HUMAN Neutral Neutral
P02461 CO3A1_HUMAN Deleterious Deleterious
Q9HC29 NOD2_HUMAN Deleterious Deleterious
Q6IQ55 TTBK2_HUMAN Neutral Neutral
P21439 MDR3_HUMAN Deleterious Neutral
Q9Y3N9 OR2W1_HUMAN Neutral Neutral
Q05086 UBE3A_HUMAN Neutral Neutral
Q9NVL1 FA86C_HUMAN Neutral Neutral
Q6P387 CP046_HUMAN Neutral Neutral
P35555 FBN1_HUMAN Deleterious Deleterious
Q8N752 KC1AL_HUMAN Neutral Neutral
P00439 PH4H_HUMAN Deleterious Deleterious
Q9NRA2 S17A5_HUMAN Deleterious Deleterious
P30556 AGTR1_HUMAN Neutral Neutral
Q9NNX6 CD209_HUMAN Neutral Neutral
P15289 ARSA_HUMAN Deleterious Deleterious
P20718 GRAH_HUMAN Neutral Neutral
Q99456 K1C12_HUMAN Deleterious Deleterious
P06401 PRGR_HUMAN Neutral Neutral
Q8WYQ5 DGCR8_HUMAN Neutral Neutral
P29965 CD40L_HUMAN Deleterious Deleterious
Q01860 PO5F1_HUMAN Neutral Neutral
P46952 3HAO_HUMAN Neutral Neutral
P20711 DDC_HUMAN Deleterious Neutral
O60880 SH21A_HUMAN Deleterious Deleterious
Q9UBT7 CTNL1_HUMAN Neutral Neutral
P15918 RAG1_HUMAN Deleterious Deleterious
P00441 SODC_HUMAN Deleterious Deleterious
P20138 CD33_HUMAN Neutral Neutral
Q16548 B2LA1_HUMAN Neutral Neutral
P06400 RB_HUMAN Deleterious Deleterious
P08686 CP21A_HUMAN Deleterious Deleterious
P42858 HD_HUMAN Neutral Neutral
Q14154 K0141_HUMAN Neutral Neutral
Q14264 ENR1_HUMAN Neutral Neutral
P35557 HXK4_HUMAN Deleterious Deleterious
P68032 ACTC_HUMAN Deleterious Deleterious
Q8NBP7 PCSK9_HUMAN Neutral Neutral
P42336 PK3CA_HUMAN Deleterious Deleterious
Q16288 NTRK3_HUMAN Neutral Neutral
Q96T76 MMS19_HUMAN Neutral Neutral
P15918 RAG1_HUMAN Deleterious Deleterious
P22735 TGM1_HUMAN Deleterious Deleterious
Q14832 GRM3_HUMAN Neutral Neutral
P06744 G6PI_HUMAN Deleterious Deleterious
Q8WZ42 TITIN_HUMAN Neutral Neutral
Q9NZN8 CNOT2_HUMAN Neutral Neutral
P08559 ODPA_HUMAN Deleterious Deleterious
P49748 ACADV_HUMAN Deleterious Deleterious
O15146 MUSK_HUMAN Neutral Neutral
P31785 IL2RG_HUMAN Deleterious Deleterious
Q03426 KIME_HUMAN Deleterious Deleterious
O96017 CHK2_HUMAN Neutral Neutral
Q8NER5 ACV1C_HUMAN Neutral Neutral
P19429 TNNI3_HUMAN Deleterious Deleterious
O76082 S22A5_HUMAN Deleterious Neutral
P00451 FA8_HUMAN Deleterious Deleterious
Q8WWA0 ITLN1_HUMAN Neutral Neutral
Q9UBC3 DNM3B_HUMAN Deleterious Deleterious
Q99706 KI2L4_HUMAN Neutral Neutral
O00481 BT3A1_HUMAN Neutral Neutral
P23945 FSHR_HUMAN Deleterious Deleterious
Q6ZVN8 RGMC_HUMAN Deleterious Deleterious
P51857 AK1D1_HUMAN Neutral Deleterious
P35498 SCN1A_HUMAN Deleterious Deleterious
Q0VDD7 CS057_HUMAN Neutral Neutral
P22681 CBL_HUMAN Neutral Neutral
P00451 FA8_HUMAN Deleterious Deleterious
Q29980 1B08_HUMAN Neutral Neutral
P52952 NKX25_HUMAN Deleterious Deleterious
P08183 MDR1_HUMAN Neutral Neutral
P35498 SCN1A_HUMAN Deleterious Deleterious
Q99895 CTRC_HUMAN Neutral Neutral
P05166 PCCB_HUMAN Deleterious Deleterious
O60811 PRAM2_HUMAN Neutral Neutral
O43511 S26A4_HUMAN Deleterious Deleterious
P42701 I12R1_HUMAN Neutral Neutral
P51798 CLCN7_HUMAN Deleterious Deleterious
P13647 K2C5_HUMAN Deleterious Deleterious
P01116 RASK_HUMAN Deleterious Deleterious
O60674 JAK2_HUMAN Neutral Neutral
Q99456 K1C12_HUMAN Deleterious Deleterious
P49815 TSC2_HUMAN Deleterious Deleterious
O95972 BMP15_HUMAN Deleterious Deleterious
O95050 INMT_HUMAN Neutral Neutral
P00480 OTC_HUMAN Deleterious Deleterious
P38398 BRCA1_HUMAN Deleterious Deleterious
P00813 ADA_HUMAN Deleterious Deleterious
Q8WZ42 TITIN_HUMAN Neutral Neutral
Q8IWY9 CDAN1_HUMAN Deleterious Deleterious
P55017 S12A3_HUMAN Deleterious Deleterious
Q96MS0 ROBO3_HUMAN Neutral Deleterious
P00740 FA9_HUMAN Deleterious Deleterious
P56539 CAV3_HUMAN Deleterious Deleterious
P11362 FGFR1_HUMAN Deleterious Deleterious
Q13571 LAPM5_HUMAN Neutral Neutral
O00555 CAC1A_HUMAN Deleterious Deleterious
Q9BUR4 TCAB1_HUMAN Neutral Neutral
Q07837 SLC31_HUMAN Deleterious Deleterious
P20794 MAK_HUMAN Neutral Neutral
O15169 AXN1_HUMAN Deleterious Deleterious
P51688 SPHM_HUMAN Deleterious Deleterious
P33897 ABCD1_HUMAN Deleterious Deleterious
P35555 FBN1_HUMAN Deleterious Deleterious
Q9HB58 SP110_HUMAN Neutral Neutral
P36021 MOT8_HUMAN Deleterious Deleterious
A6NHL2 TBAL3_HUMAN Neutral Neutral
P03915 NU5M_HUMAN Neutral Neutral
O60931 CTNS_HUMAN Deleterious Deleterious
P55291 CAD15_HUMAN Deleterious Deleterious
Q5BJE1 CR034_HUMAN Neutral Neutral
Q9UH65 SWP70_HUMAN Neutral Neutral
Q8NGF7 OR5BH_HUMAN Neutral Neutral
P29033 CXB2_HUMAN Deleterious Deleterious
P51511 MMP8_HUMAN Neutral Neutral
Q14524 SCN5A_HUMAN Deleterious Deleterious
Q96SZ5 AEDO_HUMAN Neutral Neutral
P08581 MET_HUMAN Deleterious Deleterious
P43246 MSH2_HUMAN Deleterious Deleterious
P0C0L4 CO4A_HUMAN Neutral Neutral
P06280 AGAL_HUMAN Deleterious Deleterious
Q06187 BTK_HUMAN Deleterious Deleterious
Q86XN6 ZN761_HUMAN Neutral Neutral
P26367 PAX6_HUMAN Deleterious Deleterious
P32004 L1CAM_HUMAN Deleterious Deleterious
P30613 KPYR_HUMAN Deleterious Deleterious
O00254 PAR3_HUMAN Neutral Neutral
P20807 CAN3_HUMAN Deleterious Deleterious
Q02846 GUC2D_HUMAN Deleterious Deleterious
P10721 KIT_HUMAN Deleterious Deleterious
P19971 TYPH_HUMAN Neutral Deleterious
Q13315 ATM_HUMAN Neutral Deleterious
P03951 FA11_HUMAN Deleterious Deleterious
P04062 GLCM_HUMAN Deleterious Deleterious
Q9UMQ6 CAN11_HUMAN Neutral Neutral
Q99519 NEUR1_HUMAN Deleterious Deleterious
P30613 KPYR_HUMAN Deleterious Deleterious
Q92956 TNR14_HUMAN Neutral Neutral
P04637 P53_HUMAN Deleterious Deleterious
Q9UQ90 SPG7_HUMAN Neutral Deleterious
P02730 B3AT_HUMAN Deleterious Deleterious
P30954 O10J1_HUMAN Neutral Neutral
O14773 TPP1_HUMAN Deleterious Deleterious
Q14524 SCN5A_HUMAN Deleterious Deleterious
A1A4S6 RHG10_HUMAN Neutral Neutral
P42336 PK3CA_HUMAN Deleterious Deleterious
Q9ULG6 CCPG1_HUMAN Neutral Neutral
P00451 FA8_HUMAN Deleterious Deleterious
Q16281 CNGA3_HUMAN Deleterious Deleterious
P17787 ACHB2_HUMAN Deleterious Deleterious
Q92820 GGH_HUMAN Neutral Neutral
P04275 VWF_HUMAN Deleterious Deleterious
P30613 KPYR_HUMAN Deleterious Deleterious
Q13326 SGCG_HUMAN Neutral Neutral
P15289 ARSA_HUMAN Deleterious Deleterious
P10912 GHR_HUMAN Deleterious Deleterious
Q9NSE4 SYIM_HUMAN Neutral Neutral
Q9UGM3 DMBT1_HUMAN Neutral Neutral
Q9H1B5 XYLT2_HUMAN Neutral Neutral
Q09428 ABCC8_HUMAN Deleterious Deleterious
P08397 HEM3_HUMAN Deleterious Deleterious
Q8IUG5 MY18B_HUMAN Neutral Deleterious
Q8IWF2 FXRD2_HUMAN Neutral Neutral
P35557 HXK4_HUMAN Deleterious Deleterious
P35499 SCN4A_HUMAN Deleterious Deleterious
Q8NFJ9 BBS1_HUMAN Deleterious Deleterious
P78364 PHC1_HUMAN Neutral Neutral
Q8TE57 ATS16_HUMAN Neutral Neutral
P11277 SPTB1_HUMAN Neutral Neutral
Q5SXM2 SNPC4_HUMAN Neutral Neutral
Q5VST9 OBSCN_HUMAN Neutral Neutral
P07225 PROS_HUMAN Deleterious Deleterious
P40763 STAT3_HUMAN Deleterious Deleterious
Q8N394 TMTC2_HUMAN Neutral Neutral
P04264 K2C1_HUMAN Deleterious Deleterious
P07949 RET_HUMAN Deleterious Deleterious
P52952 NKX25_HUMAN Deleterious Deleterious
P51688 SPHM_HUMAN Deleterious Deleterious
Q92838 EDA_HUMAN Deleterious Deleterious
P49768 PSN1_HUMAN Deleterious Deleterious
Q8NI22 MCFD2_HUMAN Neutral Deleterious
Q8NCL9 APCDL_HUMAN Neutral Neutral
Q8N1F7 NUP93_HUMAN Neutral Neutral
P23786 CPT2_HUMAN Deleterious Deleterious
P04637 P53_HUMAN Deleterious Deleterious
P60891 PRPS1_HUMAN Deleterious Deleterious
O14613 BORG1_HUMAN Neutral Neutral
Q13315 ATM_HUMAN Neutral Deleterious
A6QL63 BTBDB_HUMAN Neutral Neutral
P03915 NU5M_HUMAN Neutral Deleterious
P98174 FGD1_HUMAN Deleterious Deleterious
Q5UIP0 RIF1_HUMAN Neutral Neutral
P02042 HBB_HUMAN Neutral Neutral
Q9Y5P6 GMPPB_HUMAN Neutral Neutral
P35542 SAA4_HUMAN Neutral Neutral
Q499Z3 SLNL1_HUMAN Neutral Neutral
Q96KK4 O10C1_HUMAN Neutral Neutral
O94778 AQP8_HUMAN Neutral Neutral
Q76NI1 VKIND_HUMAN Neutral Neutral
P16157 ANK1_HUMAN Neutral Deleterious
P20810 ICAL_HUMAN Neutral Neutral
Q8TDL5 LPLC1_HUMAN Neutral Neutral
P40763 STAT3_HUMAN Deleterious Deleterious
P31641 SC6A6_HUMAN Neutral Neutral
P26367 PAX6_HUMAN Deleterious Deleterious
P29400 CO4A5_HUMAN Deleterious Deleterious
Q9P2V4 LRIT1_HUMAN Neutral Neutral
P52701 MSH6_HUMAN Neutral Neutral
P00439 PH4H_HUMAN Deleterious Deleterious
O75923 DYSF_HUMAN Deleterious Deleterious
O76090 BEST1_HUMAN Deleterious Deleterious
Q68DY9 ZN772_HUMAN Neutral Neutral
Q9Y2X3 NOP58_HUMAN Neutral Neutral
P07225 PROS_HUMAN Deleterious Neutral
P06239 LCK_HUMAN Deleterious Deleterious
Q9P212 PLCE1_HUMAN Neutral Deleterious
P49286 MTR1B_HUMAN Neutral Neutral
O43520 AT8B1_HUMAN Deleterious Deleterious
P00740 FA9_HUMAN Deleterious Deleterious
A8MXY4 ZNF99_HUMAN Neutral Neutral
P25189 MYP0_HUMAN Deleterious Deleterious
O14832 PAHX_HUMAN Deleterious Deleterious
P48506 GSH1_HUMAN Deleterious Deleterious
Q8NGE0 O10AD_HUMAN Neutral Neutral
P05106 ITB3_HUMAN Deleterious Neutral
Q96RQ3 MCCA_HUMAN Deleterious Deleterious
P42768 WASP_HUMAN Deleterious Deleterious
P02730 B3AT_HUMAN Deleterious Neutral
P11310 ACADM_HUMAN Deleterious Deleterious
Q7Z442 PK1L2_HUMAN Neutral Neutral
Q9Y6R7 FCGBP_HUMAN Neutral Neutral
P04275 VWF_HUMAN Deleterious Deleterious
Q9BQ52 RNZ2_HUMAN Neutral Deleterious
Q9UBS0 KS6B2_HUMAN Neutral Neutral
P30613 KPYR_HUMAN Deleterious Deleterious
P22304 IDS_HUMAN Deleterious Deleterious
Q9UM01 YLAT1_HUMAN Deleterious Deleterious
Q16671 AMHR2_HUMAN Deleterious Deleterious
P51608 MECP2_HUMAN Deleterious Deleterious
Q96L96 ALPK3_HUMAN Neutral Neutral
P07741 APT_HUMAN Deleterious Deleterious
Q29980 1A02_HUMAN Neutral Neutral
P15918 RAG1_HUMAN Deleterious Deleterious
P24530 EDNRB_HUMAN Deleterious Deleterious
Q9H939 PPIP2_HUMAN Neutral Neutral
P02766 TTHY_HUMAN Deleterious Deleterious
P51582 P2RY4_HUMAN Neutral Neutral
P49815 TSC2_HUMAN Deleterious Deleterious
Q9UMR2 DD19B_HUMAN Neutral Neutral
P52701 MSH6_HUMAN Neutral Neutral
P19544 WT1_HUMAN Deleterious Deleterious
Q9Y4A5 TRRAP_HUMAN Neutral Neutral
Q07889 SOS1_HUMAN Deleterious Deleterious
P49441 INPP_HUMAN Neutral Neutral
P35520 CBS_HUMAN Deleterious Deleterious
P10071 GLI3_HUMAN Neutral Deleterious
Q14896 MYPC3_HUMAN Deleterious Deleterious
Q92889 XPF_HUMAN Neutral Neutral
Q13023 AKAP6_HUMAN Neutral Neutral
P00480 OTC_HUMAN Deleterious Deleterious
P16671 CD36_HUMAN Deleterious Neutral
P34995 PE2R1_HUMAN Neutral Neutral
P78524 ST5_HUMAN Neutral Neutral
P00441 SODC_HUMAN Deleterious Deleterious
P02766 TTHY_HUMAN Deleterious Deleterious
Q86Y07 VRK2_HUMAN Neutral Neutral
O15287 FANCG_HUMAN Neutral Neutral
P38398 BRCA1_HUMAN Deleterious Neutral
P04637 P53_HUMAN Deleterious Deleterious
Q8WZA1 PMGT1_HUMAN Deleterious Deleterious
P00439 PH4H_HUMAN Deleterious Deleterious
Q9Y6D5 BIG2_HUMAN Neutral Neutral
P55017 S12A3_HUMAN Deleterious Deleterious
Q8NGC7 O11H6_HUMAN Neutral Neutral
P51688 SPHM_HUMAN Deleterious Deleterious
P04637 P53_HUMAN Deleterious Deleterious
P02452 CO1A1_HUMAN Deleterious Deleterious
Q8WZ42 TITIN_HUMAN Neutral Neutral
P05534 1A24_HUMAN Neutral Neutral
P15289 ARSA_HUMAN Deleterious Neutral
Q9UM47 NOTC3_HUMAN Deleterious Deleterious
Q9UHF7 TRPS1_HUMAN Deleterious Deleterious
P06280 AGAL_HUMAN Deleterious Deleterious
Q13488 VPP3_HUMAN Deleterious Deleterious
Q9UHC6 CNTP2_HUMAN Neutral Neutral
O14578 CTRO_HUMAN Neutral Neutral
P19438 TNR1A_HUMAN Deleterious Deleterious
P21359 NF1_HUMAN Deleterious Deleterious
Q96R28 OR2M2_HUMAN Neutral Neutral
Q02388 CO7A1_HUMAN Deleterious Deleterious
O75161 NPHP4_HUMAN Deleterious Deleterious
Q9HAT1 LMA1L_HUMAN Neutral Neutral
P00451 FA8_HUMAN Deleterious Deleterious
P26842 CD27_HUMAN Neutral Neutral
P11464 PSG1_HUMAN Neutral Neutral
Q96DT5 DYH11_HUMAN Neutral Neutral
Q03692 COAA1_HUMAN Deleterious Deleterious
P48551 INAR2_HUMAN Neutral Neutral
Q8WZ42 TITIN_HUMAN Neutral Neutral
Q9UM73 ALK_HUMAN Neutral Neutral
Q9UQ84 EXO1_HUMAN Neutral Neutral
Q9NQG7 HPS4_HUMAN Neutral Neutral
P49748 ACADV_HUMAN Deleterious Deleterious
Q99575 POP1_HUMAN Neutral Neutral
P10253 LYAG_HUMAN Deleterious Deleterious
Q96PK2 MACF4_HUMAN Neutral Neutral
Q13496 MTM1_HUMAN Deleterious Deleterious
Q13315 ATM_HUMAN Neutral Neutral
Q29980 1B35_HUMAN Neutral Neutral
P29033 CXB2_HUMAN Deleterious Deleterious
Q13950 RUNX2_HUMAN Deleterious Deleterious
Q5TCH4 CP4AM_HUMAN Neutral Neutral
Q8N3K9 CMYA5_HUMAN Neutral Neutral
Q2UY09 COSA1_HUMAN Neutral Neutral
Q7Z333 SETX_HUMAN Deleterious Neutral
O75923 DYSF_HUMAN Deleterious Deleterious
P10275 ANDR_HUMAN Deleterious Deleterious
Q8IY47 KBTB2_HUMAN Neutral Neutral
P25189 MYP0_HUMAN Deleterious Deleterious
P10828 THB_HUMAN Deleterious Deleterious
P35520 CBS_HUMAN Deleterious Deleterious
P10828 THB_HUMAN Deleterious Deleterious
Q8TDI7 TMC2_HUMAN Neutral Neutral
Q6ICG8 WBP2L_HUMAN Neutral Neutral
Q96L93 KI16B_HUMAN Neutral Neutral
P26367 PAX6_HUMAN Deleterious Deleterious
P37023 ACVL1_HUMAN Deleterious Deleterious
P07949 RET_HUMAN Deleterious Deleterious
P04637 P53_HUMAN Deleterious Deleterious
P15514 AREG_HUMAN Neutral Neutral
P24394 IL4RA_HUMAN Neutral Neutral
P35670 ATP7B_HUMAN Deleterious Deleterious
Q6UXB3 LYPD2_HUMAN Neutral Neutral
O00254 PAR3_HUMAN Neutral Neutral
P59538 T2R44_HUMAN Neutral Neutral
Q12866 MERTK_HUMAN Neutral Neutral
P48165 CXA8_HUMAN Deleterious Deleterious
P36956 SRBP1_HUMAN Neutral Neutral
P55017 S12A3_HUMAN Deleterious Deleterious
Q8NGH9 O52E4_HUMAN Neutral Neutral
Q14679 TTLL4_HUMAN Neutral Neutral
O43918 AIRE_HUMAN Deleterious Deleterious
Q13415 ORC1_HUMAN Neutral Neutral
P06280 AGAL_HUMAN Deleterious Deleterious
Q12860 CNTN1_HUMAN Neutral Neutral
O00555 CAC1A_HUMAN Deleterious Deleterious
P07225 PROS_HUMAN Deleterious Deleterious
Q9HDC9 APMAP_HUMAN Neutral Neutral
P04637 P53_HUMAN Deleterious Deleterious
O60663 LMX1B_HUMAN Deleterious Deleterious
Q9BYR7 KRA32_HUMAN Neutral Neutral
O76013 KRT36_HUMAN Neutral Neutral
Q9C0E2 XPO4_HUMAN Neutral Neutral
Q7Z4N2 TRPM1_HUMAN Neutral Neutral
P06276 CHLE_HUMAN Deleterious Deleterious
O15118 NPC1_HUMAN Deleterious Deleterious
P05165 PCCA_HUMAN Deleterious Deleterious
Q9UM47 NOTC3_HUMAN Deleterious Deleterious
Q8IVM0 CCD50_HUMAN Neutral Neutral
Q99665 I12R2_HUMAN Neutral Neutral
Q9UBX5 FBLN5_HUMAN Deleterious Deleterious
P10828 THB_HUMAN Deleterious Deleterious
Q9NR96 TLR9_HUMAN Neutral Neutral
P0C5J1 F86B2_HUMAN Neutral Neutral
P29400 CO4A5_HUMAN Deleterious Neutral
Q5T7N2 LITD1_HUMAN Neutral Neutral
P30518 V2R_HUMAN Deleterious Deleterious
P05062 ALDOB_HUMAN Deleterious Deleterious
Q02750 MP2K1_HUMAN Deleterious Deleterious
P06280 AGAL_HUMAN Deleterious Deleterious
P16499 PDE6A_HUMAN Deleterious Deleterious
P35680 HNF1B_HUMAN Deleterious Deleterious
P36957 ODO2_HUMAN Neutral Neutral
P15848 ARSB_HUMAN Deleterious Deleterious
P22033 MUTA_HUMAN Deleterious Deleterious
Q29983 MICA_HUMAN Neutral Neutral
P16188 1A30_HUMAN Neutral Neutral
Q9UBP0 SPAST_HUMAN Deleterious Deleterious
P48668 K2C6C_HUMAN Neutral Neutral
Q8N9Y4 F181A_HUMAN Neutral Neutral
P13569 CFTR_HUMAN Deleterious Deleterious
O14901 KLF11_HUMAN Neutral Deleterious
P52952 NKX25_HUMAN Deleterious Deleterious
P04637 P53_HUMAN Deleterious Deleterious
Q9H251 CAD23_HUMAN Neutral Deleterious
P04156 PRIO_HUMAN Deleterious Neutral
P20813 CP2B6_HUMAN Neutral Neutral
Q8NGJ2 O52H1_HUMAN Neutral Neutral
P04155 TFF1_HUMAN Neutral Deleterious
Q9Y620 RA54B_HUMAN Deleterious Neutral
Q8NER5 ACV1C_HUMAN Neutral Neutral
Q13936 CAC1C_HUMAN Deleterious Neutral
Q9H777 RNZ1_HUMAN Neutral Neutral
Q06187 BTK_HUMAN Deleterious Deleterious
Q12809 KCNH2_HUMAN Deleterious Deleterious
Q5SYE7 NHSL1_HUMAN Neutral Neutral
Q9NP86 CABP5_HUMAN Neutral Neutral
Q5T5J6 CA026_HUMAN Neutral Neutral
Q6ISS4 LAIR2_HUMAN Neutral Neutral
Q02223 TNR17_HUMAN Neutral Neutral
Q13323 BIK_HUMAN Neutral Neutral
Q12901 ZN155_HUMAN Neutral Neutral
P15056 BRAF1_HUMAN Deleterious Deleterious
Q12772 SRBP2_HUMAN Neutral Neutral
P04637 P53_HUMAN Deleterious Deleterious
Q09428 ABCC8_HUMAN Deleterious Deleterious
P00451 FA8_HUMAN Deleterious Deleterious
Q8WXX0 DYH7_HUMAN Neutral Neutral
Q96P44 COLA1_HUMAN Neutral Neutral
Q9H9S5 FKRP_HUMAN Deleterious Deleterious
P51161 FABP6_HUMAN Neutral Neutral
O43918 AIRE_HUMAN Deleterious Deleterious
Q9HB58 SP110_HUMAN Neutral Neutral
P06127 CD5_HUMAN Neutral Neutral
P41180 CASR_HUMAN Deleterious Deleterious
P07949 RET_HUMAN Deleterious Deleterious
Q86YR7 MF2L2_HUMAN Neutral Neutral
P01112 RASH_HUMAN Deleterious Deleterious
P50897 PPT1_HUMAN Deleterious Deleterious
P03951 FA11_HUMAN Deleterious Deleterious
P35240 MERL_HUMAN Deleterious Deleterious
P35680 HNF1B_HUMAN Deleterious Deleterious
P35498 SCN1A_HUMAN Deleterious Deleterious
P11498 PYC_HUMAN Deleterious Deleterious
P40692 MLH1_HUMAN Deleterious Deleterious
O60333 KIF1B_HUMAN Neutral Deleterious
P00451 FA8_HUMAN Deleterious Deleterious
Q14524 SCN5A_HUMAN Deleterious Deleterious
P15924 DESP_HUMAN Deleterious Deleterious
P55210 CASP7_HUMAN Neutral Neutral
Q8WXE9 STON2_HUMAN Neutral Neutral
P00451 FA8_HUMAN Deleterious Deleterious
P16278 BGAL_HUMAN Deleterious Deleterious
P58418 CLRN1_HUMAN Deleterious Deleterious
P51857 AK1D1_HUMAN Neutral Deleterious
P55735 SEC13_HUMAN Neutral Neutral
O95918 OR2H2_HUMAN Neutral Neutral
P0C7H9 U17L7_HUMAN Neutral Neutral
Q8WZ42 TITIN_HUMAN Neutral Neutral
P02461 CO3A1_HUMAN Deleterious Deleterious
P00439 PH4H_HUMAN Deleterious Deleterious
P02458 CO2A1_HUMAN Deleterious Deleterious
P02545 LMNA_HUMAN Deleterious Deleterious
Q06187 BTK_HUMAN Deleterious Deleterious
P21817 RYR1_HUMAN Deleterious Deleterious
P04637 P53_HUMAN Deleterious Deleterious
P35555 FBN1_HUMAN Deleterious Deleterious
Q9GIY3 2B1E_HUMAN Neutral Neutral
Q02386 ZNF45_HUMAN Neutral Neutral
P51587 BRCA2_HUMAN Deleterious Deleterious
Q86XX4 FRAS1_HUMAN Neutral Neutral
P40692 MLH1_HUMAN Deleterious Deleterious
Q8TE82 S3TC1_HUMAN Neutral Neutral
Q07000 1C15_HUMAN Neutral Neutral
Q9NVV4 PAPD1_HUMAN Neutral Neutral
O95528 GTR10_HUMAN Deleterious Deleterious
P16442 BGAT_HUMAN Neutral Neutral
P49768 PSN1_HUMAN Deleterious Deleterious
Q05066 SRY_HUMAN Deleterious Deleterious
Q9NXN4 GDAP2_HUMAN Neutral Neutral
Q9BZE1 RM37_HUMAN Neutral Neutral
Q8WY07 CTR3_HUMAN Neutral Neutral
P35670 ATP7B_HUMAN Deleterious Deleterious
P06280 AGAL_HUMAN Deleterious Deleterious
P08603 CFAH_HUMAN Deleterious Deleterious
P08603 CFAH_HUMAN Deleterious Deleterious
P11717 MPRI_HUMAN Neutral Neutral
O15118 NPC1_HUMAN Deleterious Deleterious
P55084 ECHB_HUMAN Deleterious Deleterious
P21964 COMT_HUMAN Neutral Neutral
P08686 CP21A_HUMAN Deleterious Deleterious
Q29980 1A02_HUMAN Neutral Neutral
Q8N9Z0 ZN610_HUMAN Neutral Neutral
P58005 SESN3_HUMAN Neutral Neutral
P30505 1C08_HUMAN Neutral Neutral
P63092 GNAS2_HUMAN Deleterious Deleterious
Q8WZ42 TITIN_HUMAN Neutral Neutral
P04839 CY24B_HUMAN Deleterious Deleterious
Q6PEY2 TBA3E_HUMAN Neutral Neutral
P11362 FGFR1_HUMAN Deleterious Deleterious
P50219 MNX1_HUMAN Deleterious Deleterious
Q9NS23 RASF1_HUMAN Neutral Neutral
O76090 BEST1_HUMAN Deleterious Deleterious
P42701 I12R1_HUMAN Neutral Neutral
Q8N3T6 T132C_HUMAN Neutral Neutral
Q6ZUB1 CI079_HUMAN Neutral Neutral
Q07869 PPARA_HUMAN Neutral Neutral
Q8NCD3 HJURP_HUMAN Neutral Neutral
Q9C029 TRIM7_HUMAN Neutral Neutral
P01130 LDLR_HUMAN Deleterious Deleterious
Q4G0P3 HYDIN_HUMAN Neutral Neutral
O76090 BEST1_HUMAN Deleterious Deleterious
Q14008 CKAP5_HUMAN Neutral Neutral
Q86W11 Z397O_HUMAN Neutral Neutral
P35670 ATP7B_HUMAN Deleterious Deleterious
Q8IYB3 SRRM1_HUMAN Neutral Neutral
P42771 CD2A1_HUMAN Deleterious Deleterious
P33897 ABCD1_HUMAN Deleterious Deleterious
Q9UQV4 LAMP3_HUMAN Neutral Neutral
Q6ZWH5 NEK10_HUMAN Neutral Neutral
Q96P20 NALP3_HUMAN Deleterious Deleterious
Q9UBM7 DHCR7_HUMAN Deleterious Deleterious
P29317 EPHA2_HUMAN Neutral Neutral
P21817 RYR1_HUMAN Deleterious Neutral
O15537 XLRS1_HUMAN Deleterious Deleterious
Q13557 KCC2D_HUMAN Neutral Neutral
P02458 CO2A1_HUMAN Deleterious Deleterious
P33897 ABCD1_HUMAN Deleterious Deleterious
Q9HC10 OTOF_HUMAN Deleterious Deleterious
P20807 CAN3_HUMAN Deleterious Deleterious
O15457 MSH4_HUMAN Neutral Neutral
Q13043 STK4_HUMAN Neutral Neutral
P43246 MSH2_HUMAN Deleterious Deleterious
Q07001 ACHD_HUMAN Deleterious Deleterious
P04637 P53_HUMAN Deleterious Deleterious
Q07889 SOS1_HUMAN Deleterious Deleterious
Q9HC10 OTOF_HUMAN Deleterious Deleterious
P35499 SCN4A_HUMAN Deleterious Deleterious
Q5T6C5 AT7L2_HUMAN Neutral Neutral
Q9UMX9 S45A2_HUMAN Deleterious Deleterious
P07902 GALT_HUMAN Deleterious Deleterious
P45381 ACY2_HUMAN Deleterious Deleterious
P40692 MLH1_HUMAN Deleterious Deleterious
Q6UXI9 NPNT_HUMAN Neutral Neutral
P41143 OPRD_HUMAN Neutral Neutral
Q96RL7 VP13A_HUMAN Neutral Neutral
P50416 CPT1A_HUMAN Deleterious Deleterious
Q92947 GCDH_HUMAN Deleterious Deleterious
P51685 CCR8_HUMAN Neutral Neutral
P51172 SCNND_HUMAN Neutral Neutral
Q8NEE6 FXL13_HUMAN Neutral Neutral
Q96SB8 SMC6_HUMAN Neutral Neutral
O00294 TULP1_HUMAN Deleterious Neutral
Q07869 PPARA_HUMAN Neutral Neutral
P35670 ATP7B_HUMAN Deleterious Deleterious
Q96HA1 P121A_HUMAN Neutral Neutral
Q9Y5I3 PCDA1_HUMAN Neutral Neutral
O76090 BEST1_HUMAN Deleterious Deleterious
