# Supplementary material for: Prediction of Deleterious Single Amino Acid Polymorphisms with a Consensus Holdout Sampler
Source: Curr Genomics. 2024 Mar 14;25(3):171–84. doi: 10.2174/0113892029236347240308054538 (PMC11288160; doi:10.2174/0113892029236347240308054538)
Supplement: Supplementary file 1 [file CG-25-171_SD1.zip › CG-25-171_SD1/Supplementary Material 6/K5-Fold_Effect_Prediction.txt]

Protein_Code_1 Protein_Code_2 Predicted_Effect Observed_Effect
P00740 FA9_HUMAN Deleterious Deleterious
Q99972 MYOC_HUMAN Deleterious Deleterious
P25440 BRD2_HUMAN Neutral Neutral
Q9Y572 RIPK3_HUMAN Neutral Neutral
P00451 FA8_HUMAN Deleterious Deleterious
Q9H3L0 MMAD_HUMAN Neutral Deleterious
P02549 SPTA1_HUMAN Deleterious Deleterious
Q5W0A0 YM007_HUMAN Neutral Neutral
Q6ZN28 MACC1_HUMAN Neutral Neutral
Q5MJ10 SPXN2_HUMAN Neutral Neutral
Q2M2I8 AAK1_HUMAN Neutral Neutral
P15056 BRAF1_HUMAN Deleterious Deleterious
P10070 GLI2_HUMAN Deleterious Deleterious
P15313 VATB1_HUMAN Deleterious Deleterious
P43246 MSH2_HUMAN Deleterious Deleterious
O43379 WDR62_HUMAN Neutral Neutral
Q6ZR37 PKHG7_HUMAN Neutral Neutral
Q6P7N7 TMM81_HUMAN Neutral Neutral
P10253 LYAG_HUMAN Deleterious Deleterious
Q9UQ84 EXO1_HUMAN Neutral Neutral
Q9Y6S9 RPKL1_HUMAN Neutral Neutral
Q9UNA1 RHG26_HUMAN Neutral Deleterious
Q9NRG7 D39U1_HUMAN Neutral Neutral
P11532 DMD_HUMAN Neutral Neutral
Q15582 BGH3_HUMAN Deleterious Deleterious
O15213 WDR46_HUMAN Neutral Neutral
Q8TCU3 S7A13_HUMAN Neutral Neutral
Q9Y3I0 CV028_HUMAN Neutral Neutral
Q2WEN9 CEA16_HUMAN Neutral Neutral
Q8NCE0 SEN2_HUMAN Neutral Neutral
Q13144 EI2BE_HUMAN Deleterious Deleterious
Q96AQ9 F131C_HUMAN Neutral Neutral
Q5T7N2 LITD1_HUMAN Neutral Neutral
P13236 CCL4_HUMAN Neutral Neutral
P18074 ERCC2_HUMAN Deleterious Deleterious
Q9P243 ZFAT_HUMAN Neutral Neutral
P00492 HPRT_HUMAN Deleterious Deleterious
P34059 GALNS_HUMAN Deleterious Deleterious
P23352 KALM_HUMAN Deleterious Neutral
P55084 ECHB_HUMAN Deleterious Deleterious
Q13635 PTC1_HUMAN Deleterious Neutral
P35555 FBN1_HUMAN Deleterious Deleterious
P02545 LMNA_HUMAN Deleterious Deleterious
Q03013 GSTM4_HUMAN Neutral Neutral
Q92947 GCDH_HUMAN Deleterious Deleterious
O95409 ZIC2_HUMAN Deleterious Deleterious
Q9Y672 ALG6_HUMAN Deleterious Neutral
P07359 GP1BA_HUMAN Neutral Deleterious
P34059 GALNS_HUMAN Deleterious Deleterious
Q9HC29 NOD2_HUMAN Deleterious Deleterious
Q6ZNG2 DBX2_HUMAN Neutral Neutral
P04062 GLCM_HUMAN Deleterious Deleterious
Q5VT06 CE350_HUMAN Neutral Neutral
O43423 AN32C_HUMAN Neutral Neutral
Q9HAS3 S28A3_HUMAN Neutral Neutral
Q7Z434 MAVS_HUMAN Neutral Neutral
P43657 P2RY5_HUMAN Deleterious Neutral
P12883 MYH7_HUMAN Deleterious Deleterious
P00451 FA8_HUMAN Deleterious Deleterious
A8MTY7 KRA97_HUMAN Neutral Neutral
P12109 CO6A1_HUMAN Deleterious Deleterious
P08236 BGLR_HUMAN Deleterious Deleterious
Q9HB55 CP343_HUMAN Neutral Neutral
P54756 EPHA5_HUMAN Neutral Neutral
P02768 ALBU_HUMAN Neutral Deleterious
Q8IYD1 ERF3B_HUMAN Neutral Neutral
P32004 L1CAM_HUMAN Deleterious Deleterious
P04637 P53_HUMAN Deleterious Deleterious
A9YTQ3 AHRR_HUMAN Neutral Neutral
Q9NXG2 THUM1_HUMAN Neutral Neutral
P30533 AMRP_HUMAN Neutral Neutral
O60811 PRAM2_HUMAN Neutral Neutral
P06280 AGAL_HUMAN Deleterious Deleterious
P16499 PDE6A_HUMAN Neutral Neutral
Q8NGC2 OR4E2_HUMAN Neutral Neutral
Q9BSK1 ZN577_HUMAN Neutral Neutral
P21439 MDR3_HUMAN Deleterious Deleterious
P13647 K2C5_HUMAN Deleterious Deleterious
Q96IZ0 PAWR_HUMAN Neutral Neutral
P49815 TSC2_HUMAN Deleterious Neutral
P07099 HYEP_HUMAN Neutral Neutral
O75150 BRE1B_HUMAN Neutral Neutral
P04637 P53_HUMAN Deleterious Deleterious
Q9BZZ2 SN_HUMAN Neutral Neutral
P78324 SHPS1_HUMAN Neutral Neutral
P28069 PIT1_HUMAN Deleterious Neutral
Q7L7V1 DHX32_HUMAN Neutral Neutral
P00439 PH4H_HUMAN Deleterious Deleterious
Q99519 NEUR1_HUMAN Deleterious Deleterious
P05164 PERM_HUMAN Deleterious Neutral
Q6Y7W6 PERQ2_HUMAN Neutral Deleterious
P33897 ABCD1_HUMAN Deleterious Deleterious
Q9NVI1 FANCI_HUMAN Neutral Neutral
P00451 FA8_HUMAN Deleterious Deleterious
Q8NI51 CTCFL_HUMAN Neutral Neutral
Q9Y4B5 K0802_HUMAN Neutral Neutral
Q9UKX3 MYH13_HUMAN Neutral Neutral
P37023 ACVL1_HUMAN Deleterious Deleterious
P03950 ANGI_HUMAN Deleterious Deleterious
Q9UIF7 MUTYH_HUMAN Neutral Neutral
P28332 ADH6_HUMAN Neutral Neutral
P00451 FA8_HUMAN Deleterious Deleterious
Q8TBB5 KLDC4_HUMAN Neutral Neutral
Q29980 1B35_HUMAN Neutral Neutral
Q86VY4 TSYL5_HUMAN Neutral Neutral
P25445 TNR6_HUMAN Deleterious Deleterious
Q14679 TTLL4_HUMAN Neutral Neutral
Q03167 TGBR3_HUMAN Neutral Neutral
P30613 KPYR_HUMAN Deleterious Deleterious
P15056 BRAF1_HUMAN Deleterious Deleterious
O15537 XLRS1_HUMAN Deleterious Deleterious
Q9Y4K4 M4K5_HUMAN Neutral Neutral
O76082 S22A5_HUMAN Deleterious Neutral
P22557 HEM0_HUMAN Deleterious Deleterious
P05019 IGF1A_HUMAN Neutral Neutral
P22301 IL10_HUMAN Neutral Deleterious
Q9BUI4 RPC3_HUMAN Neutral Neutral
P78363 ABCA4_HUMAN Deleterious Deleterious
P14091 PEPA_HUMAN Neutral Neutral
Q16518 RPE65_HUMAN Deleterious Deleterious
P35908 K22E_HUMAN Deleterious Deleterious
Q68DX3 FRPD2_HUMAN Neutral Neutral
P22304 IDS_HUMAN Deleterious Deleterious
Q9BXW9 FACD2_HUMAN Neutral Neutral
Q06187 BTK_HUMAN Deleterious Neutral
P06280 AGAL_HUMAN Deleterious Deleterious
O15197 EPHB6_HUMAN Neutral Neutral
Q96C45 ULK4_HUMAN Neutral Neutral
O14832 PAHX_HUMAN Deleterious Deleterious
Q99650 OSMR_HUMAN Neutral Neutral
O15405 TOX3_HUMAN Neutral Neutral
Q8NEE6 FXL13_HUMAN Neutral Neutral
Q99456 K1C12_HUMAN Deleterious Deleterious
Q5GFL6 VWA2_HUMAN Neutral Neutral
Q9GZX3 CHST6_HUMAN Deleterious Deleterious
O75445 USH2A_HUMAN Deleterious Deleterious
P31785 IL2RG_HUMAN Deleterious Deleterious
Q92947 GCDH_HUMAN Deleterious Deleterious
O43186 CRX_HUMAN Deleterious Deleterious
Q13084 RM28_HUMAN Neutral Neutral
Q06124 PTN11_HUMAN Deleterious Deleterious
Q8IWY9 CDAN1_HUMAN Deleterious Deleterious
P32929 CGL_HUMAN Neutral Neutral
P98160 PGBM_HUMAN Neutral Deleterious
Q16281 CNGA3_HUMAN Deleterious Deleterious
Q9P126 CLC1B_HUMAN Neutral Neutral
Q96P20 NALP3_HUMAN Deleterious Deleterious
P82279 CRUM1_HUMAN Deleterious Deleterious
P12883 MYH7_HUMAN Deleterious Deleterious
Q96JB8 MPP4_HUMAN Neutral Neutral
Q5VWP3 CF142_HUMAN Neutral Neutral
O43196 MSH5_HUMAN Neutral Neutral
P13647 K2C5_HUMAN Deleterious Deleterious
P0C263 SBK2_HUMAN Neutral Neutral
P57082 TBX4_HUMAN Deleterious Neutral
Q9Y6L6 SO1B1_HUMAN Neutral Neutral
Q16281 CNGA3_HUMAN Deleterious Deleterious
Q2M3X9 ZN674_HUMAN Neutral Deleterious
P36551 HEM6_HUMAN Deleterious Deleterious
Q8NFQ5 BPIL3_HUMAN Neutral Neutral
Q13489 BIRC3_HUMAN Neutral Neutral
P57075 UBS3A_HUMAN Neutral Neutral
Q2VPA4 CR1L_HUMAN Neutral Neutral
P49685 GPR15_HUMAN Neutral Neutral
Q2TAK8 MUM1_HUMAN Neutral Neutral
P08514 ITA2B_HUMAN Deleterious Deleterious
Q6ZRC1 CD050_HUMAN Neutral Neutral
O14832 PAHX_HUMAN Deleterious Deleterious
P18858 DNLI1_HUMAN Neutral Neutral
P00439 PH4H_HUMAN Deleterious Deleterious
P21802 FGFR2_HUMAN Deleterious Deleterious
P00533 EGFR_HUMAN Deleterious Deleterious
P23760 PAX3_HUMAN Deleterious Deleterious
P13647 K2C5_HUMAN Deleterious Deleterious
P08779 K1C16_HUMAN Deleterious Deleterious
P05546 HEP2_HUMAN Neutral Neutral
Q6P656 CO026_HUMAN Neutral Neutral
P23352 KALM_HUMAN Deleterious Deleterious
Q8NGI0 O52N2_HUMAN Neutral Neutral
O75891 FTHFD_HUMAN Neutral Neutral
Q8TDY8 IGDC4_HUMAN Neutral Neutral
O00462 MANBA_HUMAN Neutral Neutral
Q9Y3X0 CCDC9_HUMAN Neutral Neutral
P42771 CD2A1_HUMAN Deleterious Deleterious
P02533 K1C14_HUMAN Deleterious Deleterious
P51160 PDE6C_HUMAN Neutral Neutral
P35520 CBS_HUMAN Deleterious Deleterious
Q9NWW5 CLN6_HUMAN Deleterious Deleterious
O43149 ZZEF1_HUMAN Neutral Neutral
P28067 HA23_HUMAN Neutral Neutral
Q5T619 ZN648_HUMAN Neutral Neutral
O95255 MRP6_HUMAN Deleterious Deleterious
Q9BY76 ANGL4_HUMAN Neutral Neutral
Q9H251 CAD23_HUMAN Deleterious Deleterious
Q14524 SCN5A_HUMAN Deleterious Deleterious
P08588 P2RY4_HUMAN Neutral Neutral
Q13510 ASAH1_HUMAN Deleterious Deleterious
P01891 1A68_HUMAN Neutral Neutral
O75923 DYSF_HUMAN Deleterious Deleterious
P51608 MECP2_HUMAN Deleterious Deleterious
O15264 MK13_HUMAN Neutral Neutral
P24043 LAMA2_HUMAN Neutral Neutral
P04062 GLCM_HUMAN Deleterious Deleterious
P01130 LDLR_HUMAN Deleterious Deleterious
P21802 FGFR2_HUMAN Deleterious Deleterious
Q9NRM0 GTR9_HUMAN Neutral Neutral
P35520 CBS_HUMAN Deleterious Deleterious
Q16595 FRDA_HUMAN Deleterious Deleterious
P35670 ATP7B_HUMAN Deleterious Deleterious
O60840 CAC1F_HUMAN Deleterious Deleterious
P30989 NTR1_HUMAN Neutral Neutral
P04003 C4BPA_HUMAN Neutral Neutral
Q9Y4Z2 NGN3_HUMAN Deleterious Deleterious
P15289 ARSA_HUMAN Deleterious Deleterious
Q8IYB8 SUV3_HUMAN Neutral Neutral
P02533 K1C14_HUMAN Deleterious Neutral
P22557 HEM0_HUMAN Deleterious Deleterious
Q58EX7 PKHG4_HUMAN Neutral Neutral
Q9Y2U5 M3K2_HUMAN Neutral Neutral
Q96BD5 PF21A_HUMAN Neutral Neutral
P17661 DESM_HUMAN Deleterious Deleterious
P00813 ADA_HUMAN Deleterious Deleterious
P04629 NTRK1_HUMAN Deleterious Neutral
P15056 BRAF1_HUMAN Deleterious Deleterious
Q9P2W9 STX18_HUMAN Neutral Neutral
Q4LDR2 CTXN3_HUMAN Neutral Neutral
Q8NCE0 SEN2_HUMAN Neutral Neutral
P49815 TSC2_HUMAN Deleterious Deleterious
Q7Z6M4 MTER2_HUMAN Neutral Neutral
P78324 SHPS1_HUMAN Neutral Neutral
Q9BY49 PECR_HUMAN Neutral Neutral
P19438 TNR1A_HUMAN Deleterious Deleterious
P25391 LAMA1_HUMAN Neutral Neutral
P06737 PYGL_HUMAN Neutral Neutral
Q9H251 CAD23_HUMAN Deleterious Deleterious
O14896 IRF6_HUMAN Deleterious Deleterious
P02452 CO1A1_HUMAN Deleterious Deleterious
Q14CZ7 FAKD3_HUMAN Neutral Neutral
P12883 MYH7_HUMAN Deleterious Deleterious
Q9NRP7 STK36_HUMAN Neutral Neutral
P35240 MERL_HUMAN Deleterious Deleterious
Q9BXR5 TLR10_HUMAN Neutral Neutral
O75161 NPHP4_HUMAN Deleterious Deleterious
Q9Y6R1 S4A4_HUMAN Deleterious Deleterious
P57679 EVC_HUMAN Neutral Neutral
P08922 ROS_HUMAN Neutral Neutral
Q9NUM3 S39A9_HUMAN Neutral Neutral
O75106 AOC2_HUMAN Neutral Neutral
O00555 CAC1A_HUMAN Deleterious Deleterious
P38398 BRCA1_HUMAN Neutral Neutral
Q9BY14 TX101_HUMAN Neutral Neutral
P00439 PH4H_HUMAN Deleterious Deleterious
Q9Y4U1 MMAC_HUMAN Deleterious Deleterious
P51648 AL3A2_HUMAN Deleterious Deleterious
P04222 1C03_HUMAN Neutral Neutral
P48552 NRIP1_HUMAN Neutral Neutral
P00813 ADA_HUMAN Deleterious Deleterious
P19099 C11B2_HUMAN Deleterious Deleterious
Q12923 PTN13_HUMAN Neutral Neutral
Q96RB7 OR5MB_HUMAN Neutral Neutral
Q14654 IRK11_HUMAN Deleterious Deleterious
P10253 LYAG_HUMAN Deleterious Deleterious
Q06730 ZN33A_HUMAN Neutral Neutral
Q00341 VIGLN_HUMAN Neutral Neutral
Q9H251 CAD23_HUMAN Deleterious Neutral
Q13496 MTM1_HUMAN Deleterious Deleterious
P00451 FA8_HUMAN Deleterious Deleterious
P04424 ARLY_HUMAN Deleterious Deleterious
P35670 ATP7B_HUMAN Deleterious Deleterious
Q14832 GRM3_HUMAN Neutral Neutral
Q96P20 NALP3_HUMAN Deleterious Deleterious
P11168 GTR2_HUMAN Deleterious Neutral
P00480 OTC_HUMAN Deleterious Deleterious
O76090 BEST1_HUMAN Deleterious Deleterious
Q9BQD3 CS050_HUMAN Neutral Neutral
P00451 FA8_HUMAN Deleterious Deleterious
P33076 C2TA_HUMAN Neutral Neutral
O75914 PAK3_HUMAN Neutral Deleterious
P04637 P53_HUMAN Deleterious Deleterious
Q9Y6C2 EMIL1_HUMAN Neutral Neutral
Q07000 1C15_HUMAN Neutral Neutral
Q9H251 CAD23_HUMAN Deleterious Deleterious
O75165 DJC13_HUMAN Neutral Neutral
Q13428 TCOF_HUMAN Neutral Deleterious
Q9Y4C8 RBM19_HUMAN Neutral Neutral
Q8NI35 INADL_HUMAN Neutral Neutral
Q8N5C6 SRBD1_HUMAN Neutral Neutral
P32929 CGL_HUMAN Neutral Neutral
P06280 AGAL_HUMAN Deleterious Deleterious
O75445 USH2A_HUMAN Neutral Neutral
P30613 KPYR_HUMAN Deleterious Deleterious
P21359 NF1_HUMAN Deleterious Deleterious
A6NM43 TCPQL_HUMAN Neutral Neutral
P26842 CD27_HUMAN Neutral Neutral
Q13315 ATM_HUMAN Deleterious Deleterious
P02545 LMNA_HUMAN Deleterious Deleterious
Q6EMB2 TTLL5_HUMAN Neutral Neutral
Q9BU61 NDUF3_HUMAN Neutral Deleterious
O00574 CXCR6_HUMAN Neutral Neutral
P02461 CO3A1_HUMAN Deleterious Deleterious
O95382 M3K6_HUMAN Neutral Neutral
P33897 ABCD1_HUMAN Deleterious Deleterious
Q9H668 OBFC1_HUMAN Neutral Neutral
Q9HAS3 S28A3_HUMAN Neutral Neutral
P43246 MSH2_HUMAN Deleterious Deleterious
O75712 CXB3_HUMAN Deleterious Neutral
Q92543 SNX19_HUMAN Neutral Neutral
Q8TDL5 LPLC1_HUMAN Neutral Neutral
O96017 CHK2_HUMAN Deleterious Neutral
P51587 BRCA2_HUMAN Deleterious Deleterious
Q99972 MYOC_HUMAN Deleterious Deleterious
P30487 1B49_HUMAN Neutral Neutral
Q3KNS1 PTHD3_HUMAN Neutral Neutral
P49796 RGS3_HUMAN Neutral Neutral
Q9H0Y0 ATG10_HUMAN Neutral Neutral
Q6UXI9 NPNT_HUMAN Neutral Neutral
Q6P2C0 WDR93_HUMAN Neutral Neutral
Q14524 SCN5A_HUMAN Deleterious Deleterious
Q12834 CDC20_HUMAN Neutral Neutral
A6NMU1 O52A4_HUMAN Neutral Neutral
Q8WZ42 TITIN_HUMAN Neutral Neutral
P17097 ZNF7_HUMAN Neutral Neutral
P23769 GATA2_HUMAN Neutral Neutral
P26358 DNMT1_HUMAN Neutral Neutral
P51787 KCNQ1_HUMAN Deleterious Deleterious
P00533 EGFR_HUMAN Deleterious Deleterious
Q92947 GCDH_HUMAN Deleterious Deleterious
O60840 CAC1F_HUMAN Deleterious Deleterious
P78363 ABCA4_HUMAN Deleterious Deleterious
P01583 IL1A_HUMAN Neutral Neutral
P11532 DMD_HUMAN Neutral Deleterious
Q8N149 LIRA2_HUMAN Neutral Neutral
P04637 P53_HUMAN Deleterious Deleterious
P05186 PPBT_HUMAN Deleterious Deleterious
P13645 K1C10_HUMAN Deleterious Deleterious
P42684 ABL2_HUMAN Neutral Neutral
O76090 BEST1_HUMAN Deleterious Deleterious
P22830 HEMH_HUMAN Deleterious Deleterious
O15143 ARC1B_HUMAN Neutral Neutral
P11717 MPRI_HUMAN Neutral Neutral
P51511 MMP1_HUMAN Neutral Neutral
Q9H267 VP33B_HUMAN Neutral Deleterious
Q14004 CD2L5_HUMAN Neutral Neutral
Q86WS5 CFAD_HUMAN Neutral Neutral
Q13253 NOGG_HUMAN Deleterious Deleterious
Q9H209 O10A4_HUMAN Neutral Neutral
P00492 HPRT_HUMAN Deleterious Deleterious
P53634 CATC_HUMAN Deleterious Deleterious
P21817 RYR1_HUMAN Deleterious Deleterious
A6NKQ9 CGB1_HUMAN Neutral Neutral
P56975 NRG3_HUMAN Neutral Neutral
Q93075 TATD2_HUMAN Neutral Neutral
Q96SE0 ABHD1_HUMAN Neutral Neutral
Q07837 SLC31_HUMAN Deleterious Deleterious
P00846 ATP6_HUMAN Neutral Neutral
P35557 HXK4_HUMAN Deleterious Deleterious
O00555 CAC1A_HUMAN Deleterious Deleterious
P01112 RASH_HUMAN Deleterious Deleterious
P40337 VHL_HUMAN Deleterious Deleterious
O14958 CASQ2_HUMAN Neutral Deleterious
Q13496 MTM1_HUMAN Deleterious Deleterious
P43246 MSH2_HUMAN Deleterious Neutral
Q15796 SMAD2_HUMAN Neutral Deleterious
P13747 HLAE_HUMAN Neutral Neutral
O60318 MCM3A_HUMAN Neutral Neutral
Q13496 MTM1_HUMAN Deleterious Deleterious
P10275 ANDR_HUMAN Deleterious Deleterious
Q5SNV9 CA167_HUMAN Neutral Neutral
P29400 CO4A5_HUMAN Deleterious Deleterious
P35670 ATP7B_HUMAN Deleterious Deleterious
Q75N90 FBN3_HUMAN Neutral Neutral
O95342 ABCBB_HUMAN Deleterious Deleterious
P22309 UD11_HUMAN Deleterious Deleterious
P00451 FA8_HUMAN Deleterious Deleterious
Q6N021 TET2_HUMAN Neutral Neutral
O15118 NPC1_HUMAN Deleterious Deleterious
P07225 PROS_HUMAN Deleterious Deleterious
O43772 MCAT_HUMAN Deleterious Deleterious
O15360 FANCA_HUMAN Deleterious Deleterious
P35240 MERL_HUMAN Deleterious Deleterious
P07949 RET_HUMAN Deleterious Neutral
Q14524 SCN5A_HUMAN Deleterious Deleterious
P16144 ITB4_HUMAN Deleterious Deleterious
Q8NFW1 COMA1_HUMAN Neutral Neutral
Q76LX8 ATS13_HUMAN Deleterious Deleterious
P21802 FGFR2_HUMAN Deleterious Deleterious
Q6ZWL3 CP4V2_HUMAN Deleterious Deleterious
P49815 TSC2_HUMAN Neutral Neutral
P35212 CXA4_HUMAN Neutral Neutral
P82251 BAT1_HUMAN Deleterious Deleterious
P35556 FBN2_HUMAN Deleterious Deleterious
P54760 EPHB4_HUMAN Neutral Neutral
O15305 PMM2_HUMAN Deleterious Deleterious
P29033 CXB2_HUMAN Deleterious Neutral
Q6P1M3 L2GL2_HUMAN Neutral Neutral
Q93099 HGD_HUMAN Deleterious Deleterious
Q96RG2 PASK_HUMAN Neutral Neutral
P07202 PERT_HUMAN Deleterious Neutral
P30487 1B49_HUMAN Neutral Neutral
P20823 HNF1A_HUMAN Deleterious Deleterious
Q29963 1C06_HUMAN Neutral Neutral
Q02161 RHD_HUMAN Neutral Neutral
P25445 TNR6_HUMAN Deleterious Neutral
P08F94 PKHD1_HUMAN Deleterious Deleterious
Q8TAP9 TTDN1_HUMAN Neutral Deleterious
O60449 LY75_HUMAN Neutral Neutral
Q9ULD2 MTUS1_HUMAN Neutral Deleterious
Q9GZU5 NYX_HUMAN Deleterious Deleterious
P04062 GLCM_HUMAN Deleterious Deleterious
O15269 SPTC1_HUMAN Deleterious Deleterious
P12883 MYH7_HUMAN Deleterious Deleterious
P25067 CO8A2_HUMAN Deleterious Deleterious
P38398 BRCA1_HUMAN Neutral Deleterious
P08174 DAF_HUMAN Neutral Neutral
P78363 ABCA4_HUMAN Deleterious Deleterious
Q96KK4 O10C1_HUMAN Neutral Neutral
P12883 MYH7_HUMAN Deleterious Deleterious
Q8NH85 OR5R1_HUMAN Neutral Neutral
Q86UC2 RSPH3_HUMAN Neutral Neutral
Q16281 CNGA3_HUMAN Deleterious Deleterious
P07949 RET_HUMAN Deleterious Deleterious
Q14524 SCN5A_HUMAN Deleterious Deleterious
Q01432 AMPD3_HUMAN Deleterious Deleterious
P46527 CDN1B_HUMAN Neutral Neutral
P51608 MECP2_HUMAN Deleterious Deleterious
Q99250 SCN2A_HUMAN Deleterious Deleterious
O60502 NCOAT_HUMAN Neutral Neutral
Q99489 OXDD_HUMAN Neutral Neutral
Q9BXF3 CECR2_HUMAN Neutral Neutral
O60260 PRKN2_HUMAN Deleterious Deleterious
Q9UEE5 ST17A_HUMAN Neutral Neutral
P03971 MIS_HUMAN Deleterious Neutral
P50552 VASP_HUMAN Neutral Neutral
Q6RW13 ATRAP_HUMAN Neutral Neutral
P06744 G6PI_HUMAN Deleterious Deleterious
Q9UBC3 DNM3B_HUMAN Deleterious Deleterious
P45379 TNNT2_HUMAN Deleterious Deleterious
Q5T4F4 ZFY27_HUMAN Neutral Neutral
Q8WZ42 TITIN_HUMAN Neutral Neutral
Q8NG48 LINS1_HUMAN Neutral Neutral
P04637 P53_HUMAN Deleterious Deleterious
P24903 CP2F1_HUMAN Neutral Neutral
P04637 P53_HUMAN Deleterious Deleterious
Q9GZU5 NYX_HUMAN Deleterious Deleterious
Q5TZA2 CROCC_HUMAN Neutral Neutral
P08514 ITA2B_HUMAN Deleterious Deleterious
P13569 CFTR_HUMAN Deleterious Deleterious
P13569 CFTR_HUMAN Deleterious Deleterious
Q53GL0 PKHO1_HUMAN Neutral Neutral
Q03468 ERCC6_HUMAN Neutral Neutral
Q12948 FOXC1_HUMAN Deleterious Deleterious
O95278 EPM2A_HUMAN Deleterious Deleterious
P21709 EPHA1_HUMAN Neutral Neutral
Q96MX3 ZNF48_HUMAN Neutral Neutral
P20936 RASA1_HUMAN Deleterious Deleterious
P60891 PRPS1_HUMAN Deleterious Deleterious
P35670 ATP7B_HUMAN Deleterious Deleterious
Q8IZP6 R113B_HUMAN Neutral Neutral
Q8WXG9 GPR98_HUMAN Neutral Neutral
Q9UIV8 SPB13_HUMAN Neutral Neutral
P15056 BRAF1_HUMAN Deleterious Deleterious
O95342 ABCBB_HUMAN Deleterious Neutral
P20036 HA2Q_HUMAN Neutral Neutral
P39086 GRIK1_HUMAN Neutral Neutral
Q12887 COX10_HUMAN Deleterious Neutral
Q8WUJ3 K1199_HUMAN Deleterious Deleterious
Q13360 ZN177_HUMAN Neutral Neutral
O15118 NPC1_HUMAN Deleterious Deleterious
P02461 CO3A1_HUMAN Deleterious Deleterious
Q5SWA1 PR15B_HUMAN Neutral Neutral
P48444 COPD_HUMAN Neutral Neutral
P35555 FBN1_HUMAN Deleterious Deleterious
O15553 MEFV_HUMAN Deleterious Deleterious
P04637 P53_HUMAN Deleterious Deleterious
P00451 FA8_HUMAN Deleterious Deleterious
P06396 GELS_HUMAN Deleterious Neutral
P51511 MMP1_HUMAN Neutral Neutral
P98172 EFNB1_HUMAN Deleterious Deleterious
P02549 SPTA1_HUMAN Deleterious Neutral
Q495M9 USH1G_HUMAN Neutral Deleterious
P35555 FBN1_HUMAN Deleterious Deleterious
Q8WVR3 CG043_HUMAN Neutral Neutral
P07225 PROS_HUMAN Deleterious Deleterious
P00740 FA9_HUMAN Deleterious Deleterious
Q9HC10 OTOF_HUMAN Neutral Neutral
P78504 JAG1_HUMAN Deleterious Deleterious
P11055 MYH3_HUMAN Deleterious Neutral
O15335 CHAD_HUMAN Neutral Neutral
P17302 CXA1_HUMAN Deleterious Deleterious
P07902 GALT_HUMAN Deleterious Deleterious
P30453 1A34_HUMAN Neutral Neutral
P50570 DYN2_HUMAN Deleterious Deleterious
P15248 IL9_HUMAN Neutral Neutral
Q14896 MYPC3_HUMAN Deleterious Deleterious
P20594 ANPRB_HUMAN Deleterious Deleterious
P30536 TSPOA_HUMAN Neutral Neutral
P21439 MDR3_HUMAN Deleterious Neutral
Q13237 KGP2_HUMAN Neutral Neutral
P30520 PURA2_HUMAN Deleterious Neutral
P04264 K2C1_HUMAN Deleterious Deleterious
Q6NT32 EST7_HUMAN Neutral Neutral
P60014 KR10A_HUMAN Neutral Neutral
P46597 HIOM_HUMAN Neutral Neutral
P98161 PKD1_HUMAN Deleterious Deleterious
Q9NTG1 PKDRE_HUMAN Neutral Neutral
Q99611 SPS2_HUMAN Neutral Neutral
P78363 ABCA4_HUMAN Deleterious Deleterious
Q14654 IRK11_HUMAN Deleterious Deleterious
Q9NP61 ARFG3_HUMAN Neutral Neutral
P21359 NF1_HUMAN Deleterious Deleterious
Q7Z3B3 K1267_HUMAN Neutral Neutral
Q6ZUX3 F179A_HUMAN Neutral Neutral
P00439 PH4H_HUMAN Deleterious Deleterious
Q6P3R8 NEK5_HUMAN Neutral Neutral
P22830 HEMH_HUMAN Deleterious Deleterious
Q92887 MRP2_HUMAN Neutral Deleterious
P60014 KR10A_HUMAN Neutral Neutral
P48304 REG1B_HUMAN Neutral Neutral
P25106 CXCR7_HUMAN Neutral Neutral
P35670 ATP7B_HUMAN Deleterious Deleterious
Q6PEW1 ZCH12_HUMAN Neutral Neutral
Q00889 PSG6_HUMAN Neutral Neutral
Q9BXU1 STK31_HUMAN Neutral Neutral
O15232 MATN3_HUMAN Deleterious Deleterious
Q8IVV2 LOXH1_HUMAN Neutral Neutral
P04062 GLCM_HUMAN Deleterious Neutral
P34949 MPI_HUMAN Deleterious Deleterious
Q9NYQ6 CELR1_HUMAN Neutral Neutral
P78363 ABCA4_HUMAN Deleterious Deleterious
P04637 P53_HUMAN Deleterious Deleterious
Q01415 GALK2_HUMAN Neutral Neutral
P00156 CYB_HUMAN Neutral Deleterious
O76039 CDKL5_HUMAN Deleterious Deleterious
P10275 ANDR_HUMAN Deleterious Deleterious
P52701 MSH6_HUMAN Neutral Deleterious
Q96T76 MMS19_HUMAN Neutral Neutral
P08034 CXB1_HUMAN Deleterious Deleterious
P07476 INVO_HUMAN Neutral Neutral
Q15131 CDK10_HUMAN Neutral Neutral
O43511 S26A4_HUMAN Deleterious Deleterious
Q99456 K1C12_HUMAN Deleterious Deleterious
P13726 TF_HUMAN Neutral Neutral
P12883 MYH7_HUMAN Deleterious Deleterious
Q9NST1 PLPL3_HUMAN Neutral Neutral
Q9HB58 SP110_HUMAN Neutral Neutral
Q06187 BTK_HUMAN Deleterious Deleterious
Q01094 E2F1_HUMAN Neutral Neutral
P43694 GATA4_HUMAN Neutral Deleterious
Q9H5K3 SG196_HUMAN Neutral Neutral
P28069 PIT1_HUMAN Deleterious Deleterious
P21817 RYR1_HUMAN Deleterious Deleterious
Q8N157 AHI1_HUMAN Neutral Neutral
P78314 3BP2_HUMAN Deleterious Deleterious
P02458 CO2A1_HUMAN Deleterious Deleterious
O75462 CRLF1_HUMAN Neutral Deleterious
Q9HBV1 POPD3_HUMAN Neutral Neutral
P42771 CD2A1_HUMAN Deleterious Deleterious
Q14654 IRK11_HUMAN Deleterious Neutral
O15305 PMM2_HUMAN Deleterious Deleterious
P36269 GGT5_HUMAN Neutral Neutral
P07225 PROS_HUMAN Deleterious Deleterious
Q01196 RUNX1_HUMAN Neutral Neutral
P03923 NU6M_HUMAN Deleterious Deleterious
P04629 NTRK1_HUMAN Deleterious Deleterious
Q9BX63 FANCJ_HUMAN Neutral Neutral
Q92947 GCDH_HUMAN Deleterious Deleterious
P15289 ARSA_HUMAN Deleterious Deleterious
Q8WZ42 TITIN_HUMAN Neutral Neutral
P35968 VGFR2_HUMAN Neutral Neutral
P13569 CFTR_HUMAN Deleterious Deleterious
P82251 BAT1_HUMAN Deleterious Deleterious
P07949 RET_HUMAN Deleterious Deleterious
Q6ZVN8 RGMC_HUMAN Deleterious Deleterious
P08100 OPSD_HUMAN Deleterious Deleterious
Q15935 ZNF77_HUMAN Neutral Neutral
Q29983 MICA_HUMAN Neutral Neutral
P10253 LYAG_HUMAN Deleterious Deleterious
Q49AM1 MTER3_HUMAN Neutral Neutral
Q7Z745 YE013_HUMAN Neutral Neutral
P00451 FA8_HUMAN Deleterious Deleterious
P38398 BRCA1_HUMAN Deleterious Neutral
P35498 SCN1A_HUMAN Deleterious Deleterious
P42771 CD2A1_HUMAN Deleterious Neutral
P17213 BPI_HUMAN Neutral Neutral
P16860 ANFB_HUMAN Neutral Neutral
P04637 P53_HUMAN Deleterious Deleterious
Q8NGD3 OR4K5_HUMAN Neutral Neutral
P11055 MYH3_HUMAN Neutral Deleterious
P05165 PCCA_HUMAN Deleterious Deleterious
P04637 P53_HUMAN Deleterious Deleterious
P08581 MET_HUMAN Deleterious Deleterious
O75443 TECTA_HUMAN Deleterious Deleterious
P11678 PERE_HUMAN Neutral Neutral
Q6ZWJ8 KCP_HUMAN Neutral Neutral
Q92643 GPI8_HUMAN Neutral Neutral
O76090 BEST1_HUMAN Deleterious Deleterious
P28329 CLAT_HUMAN Deleterious Neutral
Q9NZR4 VSX1_HUMAN Deleterious Deleterious
Q8N1A6 CD033_HUMAN Neutral Neutral
A4UGR9 XIRP2_HUMAN Neutral Neutral
P00395 COX1_HUMAN Neutral Deleterious
P04637 P53_HUMAN Deleterious Deleterious
P10275 ANDR_HUMAN Deleterious Neutral
P21817 RYR1_HUMAN Deleterious Deleterious
Q2M2Z5 KIZ_HUMAN Neutral Neutral
Q68DN1 CB016_HUMAN Neutral Neutral
P30793 GCH1_HUMAN Deleterious Deleterious
Q16540 RM23_HUMAN Neutral Neutral
Q7Z6J0 SH3R1_HUMAN Neutral Neutral
P19429 TNNI3_HUMAN Deleterious Deleterious
P13645 K1C10_HUMAN Deleterious Neutral
Q70J99 UN13D_HUMAN Neutral Neutral
P08603 CFAH_HUMAN Neutral Deleterious
P00441 SODC_HUMAN Deleterious Deleterious
Q9NRR2 TRYG1_HUMAN Neutral Neutral
P30504 1C04_HUMAN Neutral Neutral
Q8NGF0 O52B6_HUMAN Neutral Neutral
P53370 NUDT6_HUMAN Deleterious Neutral
P30837 AL1B1_HUMAN Neutral Neutral
P05186 PPBT_HUMAN Deleterious Deleterious
Q8WZA1 PMGT1_HUMAN Neutral Neutral
P04229 2B11_HUMAN Neutral Neutral
P46019 KPB2_HUMAN Deleterious Deleterious
Q7Z4S6 KI21A_HUMAN Deleterious Deleterious
P14679 TYRO_HUMAN Deleterious Deleterious
P14679 TYRO_HUMAN Deleterious Deleterious
P00451 FA8_HUMAN Deleterious Deleterious
P30479 1B41_HUMAN Neutral Neutral
P37023 ACVL1_HUMAN Deleterious Deleterious
Q96DW6 S2538_HUMAN Deleterious Deleterious
P00451 FA8_HUMAN Deleterious Deleterious
P45381 ACY2_HUMAN Deleterious Deleterious
P49768 PSN1_HUMAN Deleterious Deleterious
P54132 BLM_HUMAN Deleterious Deleterious
Q9UMX1 SUFU_HUMAN Neutral Neutral
P21817 RYR1_HUMAN Deleterious Deleterious
O95789 ZMYM6_HUMAN Neutral Neutral
P28223 5HT2A_HUMAN Neutral Neutral
Q14764 MVP_HUMAN Neutral Neutral
P63092 GNAS2_HUMAN Deleterious Deleterious
P43246 MSH2_HUMAN Deleterious Deleterious
P37058 DHB3_HUMAN Deleterious Deleterious
Q30201 HFE_HUMAN Deleterious Deleterious
P35475 IDUA_HUMAN Deleterious Deleterious
P02452 CO1A1_HUMAN Deleterious Deleterious
Q95365 1B38_HUMAN Neutral Neutral
Q149M9 NWD1_HUMAN Neutral Neutral
O43868 S28A2_HUMAN Neutral Neutral
P07101 TY3H_HUMAN Deleterious Deleterious
Q05655 KPCD_HUMAN Neutral Neutral
P04062 GLCM_HUMAN Deleterious Deleterious
Q86YV5 SG223_HUMAN Neutral Neutral
P35498 SCN1A_HUMAN Deleterious Deleterious
P23415 GLRA1_HUMAN Deleterious Deleterious
P54803 GALC_HUMAN Deleterious Deleterious
Q92574 TSC1_HUMAN Deleterious Deleterious
P17213 BPI_HUMAN Neutral Neutral
O95409 ZIC2_HUMAN Deleterious Deleterious
Q8IWF2 FXRD2_HUMAN Neutral Neutral
P30084 ECHM_HUMAN Neutral Neutral
P00846 ATP6_HUMAN Neutral Deleterious
Q9ULV3 CIZ1_HUMAN Neutral Neutral
Q9Y672 ALG6_HUMAN Deleterious Deleterious
Q03426 KIME_HUMAN Deleterious Deleterious
P35670 ATP7B_HUMAN Deleterious Deleterious
P09238 MMP10_HUMAN Neutral Neutral
P00480 OTC_HUMAN Deleterious Deleterious
Q99973 TEP1_HUMAN Neutral Neutral
P23942 PRPH2_HUMAN Deleterious Neutral
Q92956 TNR14_HUMAN Neutral Neutral
O95477 ABCA1_HUMAN Deleterious Deleterious
Q07889 SOS1_HUMAN Deleterious Deleterious
Q9NUV7 SPTC3_HUMAN Neutral Neutral
P40337 VHL_HUMAN Deleterious Deleterious
Q15034 HERC3_HUMAN Neutral Neutral
Q13316 DMP1_HUMAN Neutral Deleterious
Q99972 MYOC_HUMAN Deleterious Deleterious
P00740 FA9_HUMAN Deleterious Deleterious
P49638 TTPA_HUMAN Deleterious Deleterious
Q75N90 FBN3_HUMAN Neutral Neutral
Q13496 MTM1_HUMAN Deleterious Deleterious
P10912 GHR_HUMAN Deleterious Deleterious
Q14929 ZN169_HUMAN Neutral Neutral
Q14896 MYPC3_HUMAN Deleterious Deleterious
P22223 CADH3_HUMAN Neutral Neutral
P16188 1A30_HUMAN Neutral Neutral
Q29980 1B44_HUMAN Neutral Neutral
P00451 FA8_HUMAN Deleterious Deleterious
Q96P66 GP101_HUMAN Neutral Neutral
P19971 TYPH_HUMAN Deleterious Deleterious
P11172 PYR5_HUMAN Deleterious Deleterious
P01008 ANT3_HUMAN Deleterious Deleterious
P52789 HXK2_HUMAN Neutral Neutral
Q9H0F7 ARL6_HUMAN Deleterious Deleterious
Q6P9F7 LRC8B_HUMAN Neutral Neutral
Q16394 EXT1_HUMAN Deleterious Deleterious
Q6ZV29 PLPL7_HUMAN Neutral Neutral
A0PJW8 DAPL1_HUMAN Neutral Neutral
A6NMS3 OR5K4_HUMAN Neutral Neutral
P30566 PUR8_HUMAN Deleterious Deleterious
Q04671 P_HUMAN Deleterious Deleterious
P04637 P53_HUMAN Deleterious Deleterious
P35555 FBN1_HUMAN Deleterious Deleterious
Q6RUI8 CS048_HUMAN Neutral Neutral
Q3SXY7 LRIT3_HUMAN Neutral Neutral
P10275 ANDR_HUMAN Deleterious Deleterious
Q8WW24 TEKT4_HUMAN Neutral Neutral
Q8NH72 OR4C6_HUMAN Neutral Neutral
Q9P0K8 FOXJ2_HUMAN Neutral Neutral
Q9UN74 PCDA4_HUMAN Neutral Neutral
O75445 USH2A_HUMAN Deleterious Deleterious
Q14623 IHH_HUMAN Deleterious Deleterious
P09960 LKHA4_HUMAN Neutral Neutral
P57679 EVC_HUMAN Neutral Neutral
P02545 LMNA_HUMAN Deleterious Deleterious
Q709C8 VP13C_HUMAN Neutral Neutral
P05067 A4_HUMAN Deleterious Neutral
P20851 C4BPB_HUMAN Neutral Neutral
P10275 ANDR_HUMAN Deleterious Deleterious
P43146 DCC_HUMAN Neutral Neutral
P55056 APOC4_HUMAN Neutral Neutral
O60733 PA2G6_HUMAN Neutral Deleterious
Q92838 EDA_HUMAN Deleterious Deleterious
P50747 BPL1_HUMAN Deleterious Deleterious
Q5T1M5 FKB15_HUMAN Neutral Neutral
O95970 LGI1_HUMAN Deleterious Deleterious
Q8IYK2 CC105_HUMAN Neutral Neutral
Q6P1Q9 MTL2B_HUMAN Neutral Neutral
Q9UNE0 EDAR_HUMAN Deleterious Deleterious
Q9BYJ1 LOX15_HUMAN Neutral Neutral
P58335 ANTR2_HUMAN Deleterious Neutral
Q86Y46 K2C73_HUMAN Neutral Neutral
P35548 MSX2_HUMAN Neutral Deleterious
Q8WZ42 TITIN_HUMAN Neutral Neutral
P30566 PUR8_HUMAN Deleterious Deleterious
P30475 1B39_HUMAN Neutral Neutral
Q96L96 ALPK3_HUMAN Neutral Neutral
P35555 FBN1_HUMAN Deleterious Deleterious
O00754 MA2B1_HUMAN Deleterious Deleterious
O15195 VILL_HUMAN Neutral Neutral
Q96RI0 PAR4_HUMAN Neutral Neutral
P06280 AGAL_HUMAN Deleterious Deleterious
P21359 NF1_HUMAN Deleterious Neutral
Q8TDL5 LPLC1_HUMAN Neutral Neutral
Q8NGS8 O13C5_HUMAN Neutral Neutral
Q93099 HGD_HUMAN Deleterious Deleterious
P35348 ADA1A_HUMAN Neutral Neutral
Q14524 SCN5A_HUMAN Deleterious Deleterious
Q9H583 HEAT1_HUMAN Neutral Neutral
Q8NH74 O10A6_HUMAN Neutral Neutral
P08F94 PKHD1_HUMAN Deleterious Deleterious
P04637 P53_HUMAN Deleterious Deleterious
Q27J81 INF2_HUMAN Neutral Neutral
P09172 DOPO_HUMAN Deleterious Deleterious
P07225 PROS_HUMAN Deleterious Deleterious
P35670 ATP7B_HUMAN Deleterious Deleterious
P10721 KIT_HUMAN Deleterious Deleterious
P00480 OTC_HUMAN Deleterious Deleterious
Q9UBC3 DNM3B_HUMAN Deleterious Deleterious
Q9GZU2 PEG3_HUMAN Neutral Neutral
Q13263 TIF1B_HUMAN Neutral Neutral
Q9P2N4 ATS9_HUMAN Neutral Neutral
P15848 ARSB_HUMAN Deleterious Deleterious
P24043 LAMA2_HUMAN Neutral Deleterious
P35237 SPB6_HUMAN Neutral Neutral
Q5VST9 OBSCN_HUMAN Neutral Neutral
P12883 MYH7_HUMAN Deleterious Deleterious
P54802 ANAG_HUMAN Deleterious Deleterious
Q9UBM7 DHCR7_HUMAN Deleterious Deleterious
Q8WTS1 ABHD5_HUMAN Deleterious Deleterious
Q03692 COAA1_HUMAN Deleterious Deleterious
O60687 SRPX2_HUMAN Neutral Deleterious
P51172 SCNND_HUMAN Neutral Neutral
P00451 FA8_HUMAN Deleterious Deleterious
Q5VY43 PEAR1_HUMAN Neutral Neutral
Q9HC35 EMAL4_HUMAN Neutral Neutral
Q9NX05 F120C_HUMAN Neutral Neutral
Q8TDN2 KCNV2_HUMAN Deleterious Deleterious
P22304 IDS_HUMAN Deleterious Deleterious
O75132 ZBED4_HUMAN Neutral Neutral
P17302 CXA1_HUMAN Deleterious Deleterious
Q00526 CDK3_HUMAN Neutral Neutral
Q9NTQ9 CXB4_HUMAN Neutral Neutral
Q96DT5 DYH11_HUMAN Neutral Neutral
P35555 FBN1_HUMAN Deleterious Deleterious
Q96L96 ALPK3_HUMAN Neutral Neutral
P22735 TGM1_HUMAN Deleterious Deleterious
Q8WZ42 TITIN_HUMAN Neutral Neutral
O00255 MEN1_HUMAN Deleterious Deleterious
Q9NNW7 TRXR2_HUMAN Neutral Neutral
P22735 TGM1_HUMAN Deleterious Deleterious
Q7Z591 AKNA_HUMAN Neutral Neutral
P51648 AL3A2_HUMAN Deleterious Deleterious
P20807 CAN3_HUMAN Deleterious Deleterious
P35555 FBN1_HUMAN Deleterious Deleterious
P22083 FUT4_HUMAN Neutral Neutral
O60934 NBN_HUMAN Neutral Neutral
Q05901 ACHB3_HUMAN Neutral Neutral
Q8TC84 FANK1_HUMAN Neutral Neutral
P29400 CO4A5_HUMAN Deleterious Deleterious
P06132 DCUP_HUMAN Deleterious Deleterious
P23760 PAX3_HUMAN Deleterious Deleterious
Q8NAT2 TDRD5_HUMAN Neutral Neutral
P01008 IPSP_HUMAN Deleterious Neutral
Q86YR7 MF2L2_HUMAN Neutral Neutral
Q06124 PTN11_HUMAN Deleterious Deleterious
O60880 SH21A_HUMAN Deleterious Deleterious
P30154 2AAB_HUMAN Deleterious Deleterious
P14679 TYRO_HUMAN Deleterious Deleterious
Q8IYB5 SMAP1_HUMAN Neutral Neutral
Q8WTW3 COG1_HUMAN Neutral Neutral
Q8NHS4 CB063_HUMAN Neutral Neutral
O60673 DPOLZ_HUMAN Neutral Neutral
P23945 FSHR_HUMAN Deleterious Neutral
Q5JVL4 EFHC1_HUMAN Neutral Deleterious
P35527 K1C9_HUMAN Deleterious Deleterious
P24394 IL4RA_HUMAN Neutral Neutral
P42898 MTHR_HUMAN Deleterious Deleterious
Q3V5L5 MGT5B_HUMAN Neutral Neutral
Q96C45 ULK4_HUMAN Neutral Neutral
P00740 FA9_HUMAN Deleterious Deleterious
Q09472 EP300_HUMAN Neutral Deleterious
P00451 FA8_HUMAN Deleterious Deleterious
P34059 GALNS_HUMAN Deleterious Deleterious
Q9NZH6 IL1F7_HUMAN Neutral Neutral
P55809 SCOT1_HUMAN Deleterious Deleterious
Q14999 CUL7_HUMAN Deleterious Neutral
P78504 JAG1_HUMAN Deleterious Deleterious
P42263 GRIA3_HUMAN Deleterious Deleterious
Q8NGG5 OR8K1_HUMAN Neutral Neutral
Q14678 KANK1_HUMAN Neutral Neutral
P04637 P53_HUMAN Deleterious Deleterious
P22234 PUR6_HUMAN Neutral Neutral
Q02252 MMSA_HUMAN Deleterious Deleterious
Q96K12 FACR2_HUMAN Neutral Neutral
Q01974 ROR2_HUMAN Deleterious Deleterious
P35713 SOX18_HUMAN Deleterious Deleterious
Q01831 XPC_HUMAN Neutral Neutral
O60909 B4GT2_HUMAN Neutral Neutral
O76090 BEST1_HUMAN Deleterious Deleterious
P00966 ASSY_HUMAN Deleterious Deleterious
Q9UBC1 IKBL1_HUMAN Neutral Neutral
P35557 HXK4_HUMAN Deleterious Deleterious
P52701 MSH6_HUMAN Neutral Neutral
P35575 G6PC_HUMAN Deleterious Deleterious
P11274 BCR_HUMAN Neutral Neutral
P35372 OPRM_HUMAN Neutral Neutral
P98161 PKD1_HUMAN Deleterious Deleterious
O60806 TBX19_HUMAN Neutral Deleterious
Q6UXH0 TD26_HUMAN Neutral Neutral
Q9UM47 NOTC3_HUMAN Deleterious Deleterious
P00748 FA12_HUMAN Deleterious Deleterious
P00451 FA8_HUMAN Deleterious Deleterious
Q15465 SHH_HUMAN Deleterious Deleterious
P00439 PH4H_HUMAN Deleterious Deleterious
Q04826 1B40_HUMAN Neutral Neutral
P01130 LDLR_HUMAN Deleterious Deleterious
Q8WZ42 TITIN_HUMAN Neutral Deleterious
P38398 BRCA1_HUMAN Deleterious Deleterious
P15822 ZEP1_HUMAN Neutral Neutral
Q58F21 BRDT_HUMAN Neutral Neutral
P08603 CFAH_HUMAN Deleterious Deleterious
P30530 UFO_HUMAN Neutral Neutral
P04062 GLCM_HUMAN Deleterious Deleterious
Q8IUG5 MY18B_HUMAN Deleterious Neutral
Q6NT55 CP4FN_HUMAN Deleterious Neutral
O43187 IRAK2_HUMAN Neutral Neutral
Q13315 ATM_HUMAN Deleterious Neutral
Q6UUV9 CRTC1_HUMAN Neutral Neutral
P11511 CP19A_HUMAN Neutral Deleterious
O75445 USH2A_HUMAN Deleterious Deleterious
Q12809 KCNH2_HUMAN Deleterious Deleterious
P25092 GUC2C_HUMAN Neutral Neutral
P34059 GALNS_HUMAN Deleterious Deleterious
P22557 HEM0_HUMAN Deleterious Deleterious
Q9HBG4 VPP4_HUMAN Deleterious Deleterious
Q14524 SCN5A_HUMAN Deleterious Deleterious
Q9NP59 S40A1_HUMAN Deleterious Deleterious
O15061 SYNEM_HUMAN Neutral Neutral
P19174 PLCG1_HUMAN Neutral Neutral
Q15582 BGH3_HUMAN Deleterious Deleterious
Q13402 MYO7A_HUMAN Deleterious Deleterious
P00439 PH4H_HUMAN Deleterious Deleterious
P35670 ATP7B_HUMAN Deleterious Deleterious
Q9NNW7 TRXR2_HUMAN Neutral Neutral
Q03395 ROM1_HUMAN Neutral Neutral
P31942 HNRH3_HUMAN Neutral Neutral
Q6X4W1 NELF_HUMAN Neutral Deleterious
P04637 P53_HUMAN Deleterious Deleterious
P41180 CASR_HUMAN Deleterious Deleterious
P23946 CMA1_HUMAN Neutral Neutral
Q13106 ZN154_HUMAN Neutral Neutral
O75445 USH2A_HUMAN Deleterious Deleterious
Q9HC16 ABC3G_HUMAN Neutral Neutral
Q14676 MDC1_HUMAN Neutral Neutral
P12883 MYH7_HUMAN Deleterious Deleterious
P20807 CAN3_HUMAN Deleterious Deleterious
Q5BVD1 TTMP_HUMAN Neutral Neutral
O75923 DYSF_HUMAN Deleterious Deleterious
Q7Z4N2 TRPM1_HUMAN Neutral Neutral
P04637 P53_HUMAN Deleterious Deleterious
Q13415 ORC1_HUMAN Neutral Neutral
P13569 CFTR_HUMAN Deleterious Deleterious
P48668 K2C6C_HUMAN Neutral Neutral
B0I1T2 MYO1G_HUMAN Neutral Neutral
O15305 PMM2_HUMAN Deleterious Deleterious
Q9HC58 NCKX3_HUMAN Neutral Neutral
P38398 BRCA1_HUMAN Deleterious Deleterious
Q8IY26 PPAC2_HUMAN Neutral Neutral
P98170 XIAP_HUMAN Neutral Neutral
O15118 NPC1_HUMAN Deleterious Neutral
P78363 ABCA4_HUMAN Deleterious Deleterious
Q9H9S5 FKRP_HUMAN Deleterious Deleterious
Q8TDL5 LPLC1_HUMAN Neutral Neutral
P36508 ZNF76_HUMAN Neutral Neutral
P38435 VKGC_HUMAN Deleterious Deleterious
P02452 CO1A1_HUMAN Deleterious Deleterious
P14679 TYRO_HUMAN Deleterious Deleterious
P22413 ENPP1_HUMAN Deleterious Neutral
P98171 RHG04_HUMAN Neutral Neutral
P00480 OTC_HUMAN Deleterious Deleterious
Q52M93 Z585B_HUMAN Neutral Neutral
Q92838 EDA_HUMAN Deleterious Deleterious
Q5VTE6 ANGE2_HUMAN Neutral Neutral
Q9BYJ1 LOX15_HUMAN Neutral Neutral
P00451 FA8_HUMAN Deleterious Deleterious
P50443 S26A2_HUMAN Deleterious Deleterious
Q96F05 CK024_HUMAN Neutral Neutral
P30518 V2R_HUMAN Deleterious Deleterious
Q9P2D1 CHD7_HUMAN Deleterious Neutral
P16278 BGAL_HUMAN Deleterious Deleterious
O15269 SPTC1_HUMAN Deleterious Neutral
P03989 1B27_HUMAN Neutral Neutral
Q15796 SMAD2_HUMAN Deleterious Deleterious
P29400 CO4A5_HUMAN Deleterious Deleterious
O75503 CLN5_HUMAN Deleterious Deleterious
P51959 CCNG1_HUMAN Neutral Neutral
P35475 IDUA_HUMAN Deleterious Deleterious
P04626 ERBB2_HUMAN Neutral Neutral
P13647 K2C5_HUMAN Deleterious Deleterious
P17302 CXA1_HUMAN Deleterious Deleterious
P41182 BCL6_HUMAN Neutral Neutral
P21815 SIAL_HUMAN Neutral Neutral
P34913 HYES_HUMAN Neutral Neutral
P04839 CY24B_HUMAN Deleterious Deleterious
Q695T7 S6A19_HUMAN Deleterious Deleterious
P11217 PYGM_HUMAN Deleterious Deleterious
P00387 NB5R3_HUMAN Deleterious Deleterious
P58397 ATS12_HUMAN Neutral Neutral
Q8TDC3 BRSK1_HUMAN Neutral Neutral
Q16678 CP2A6_HUMAN Deleterious Neutral
O60840 CAC1F_HUMAN Neutral Neutral
Q9ULG6 CCPG1_HUMAN Neutral Neutral
P23219 PGH1_HUMAN Neutral Neutral
Q96JG9 ZN469_HUMAN Neutral Neutral
O15360 FANCA_HUMAN Deleterious Deleterious
Q9H251 CAD23_HUMAN Neutral Neutral
P08123 CO1A2_HUMAN Deleterious Deleterious
P12883 MYH7_HUMAN Deleterious Deleterious
O60566 BUB1B_HUMAN Deleterious Neutral
Q05066 SRY_HUMAN Deleterious Deleterious
Q9UG01 IF172_HUMAN Neutral Neutral
O15273 TELT_HUMAN Deleterious Deleterious
Q13569 TDG_HUMAN Neutral Neutral
Q8WZ42 TITIN_HUMAN Neutral Neutral
P06280 AGAL_HUMAN Deleterious Deleterious
P22607 FGFR3_HUMAN Deleterious Deleterious
P35499 SCN4A_HUMAN Deleterious Deleterious
Q8IWU2 LMTK2_HUMAN Neutral Neutral
P40692 MLH1_HUMAN Deleterious Deleterious
O95255 MRP6_HUMAN Deleterious Deleterious
P26367 PAX6_HUMAN Deleterious Deleterious
Q68DQ2 CRBG3_HUMAN Neutral Neutral
Q13415 ORC1_HUMAN Neutral Neutral
Q01453 PMP22_HUMAN Deleterious Deleterious
P01266 THYG_HUMAN Neutral Neutral
P15289 ARSA_HUMAN Deleterious Deleterious
P09429 HMGB1_HUMAN Deleterious Deleterious
O60320 F1891_HUMAN Neutral Neutral
Q6PJ69 TRI65_HUMAN Neutral Neutral
Q07699 SCN1B_HUMAN Neutral Deleterious
Q9UM47 NOTC3_HUMAN Deleterious Deleterious
P14598 NCF1_HUMAN Neutral Neutral
Q92781 RDH1_HUMAN Deleterious Deleterious
P17948 VGFR1_HUMAN Neutral Neutral
P49748 ACADV_HUMAN Deleterious Deleterious
Q9NP31 SH22A_HUMAN Neutral Neutral
P13569 CFTR_HUMAN Deleterious Deleterious
P06744 G6PI_HUMAN Deleterious Deleterious
Q96FC9 DDX11_HUMAN Neutral Neutral
Q96BR6 ZN669_HUMAN Neutral Neutral
Q8IWU9 TPH2_HUMAN Neutral Neutral
Q13253 NOGG_HUMAN Deleterious Deleterious
P47989 XDH_HUMAN Neutral Deleterious
P82279 CRUM1_HUMAN Deleterious Deleterious
P03971 MIS_HUMAN Deleterious Deleterious
Q9NQW5 PRDM7_HUMAN Neutral Neutral
P35475 IDUA_HUMAN Deleterious Deleterious
Q12809 KCNH2_HUMAN Deleterious Deleterious
P00451 FA8_HUMAN Deleterious Deleterious
P78368 KC1G2_HUMAN Neutral Neutral
Q9Y6J6 KCNE2_HUMAN Deleterious Deleterious
P12830 CADH1_HUMAN Deleterious Neutral
O00591 GBRP_HUMAN Neutral Neutral
Q1ZYL8 CS036_HUMAN Neutral Neutral
P16109 LYAM3_HUMAN Neutral Neutral
Q6N021 TET2_HUMAN Neutral Neutral
O95477 ABCA1_HUMAN Deleterious Deleterious
Q8WZ42 TITIN_HUMAN Neutral Neutral
P02452 CO1A1_HUMAN Deleterious Deleterious
Q06187 BTK_HUMAN Deleterious Deleterious
P35555 FBN1_HUMAN Deleterious Deleterious
Q9H251 CAD23_HUMAN Deleterious Deleterious
Q6Y7W6 PERQ2_HUMAN Neutral Deleterious
Q5VST9 OBSCN_HUMAN Neutral Neutral
P08686 CP21A_HUMAN Deleterious Deleterious
Q9NY56 OBP2A_HUMAN Neutral Neutral
Q5VTH9 WDR78_HUMAN Neutral Neutral
Q96MC2 CB039_HUMAN Neutral Neutral
P20823 HNF1A_HUMAN Deleterious Deleterious
Q8N743 KI3L3_HUMAN Neutral Neutral
P40692 MLH1_HUMAN Deleterious Deleterious
Q12968 NFAC3_HUMAN Neutral Neutral
Q09428 ABCC8_HUMAN Deleterious Deleterious
Q15849 UT2_HUMAN Neutral Neutral
Q9H171 ZBP1_HUMAN Neutral Neutral
O75712 CXB3_HUMAN Deleterious Deleterious
O60449 LY75_HUMAN Neutral Neutral
Q8NFR7 CC148_HUMAN Neutral Neutral
Q8IWN7 RP1L1_HUMAN Neutral Neutral
Q5T4D3 TMTC4_HUMAN Neutral Neutral
P04637 P53_HUMAN Deleterious Deleterious
Q8IWY9 CDAN1_HUMAN Deleterious Deleterious
P05160 F13B_HUMAN Neutral Neutral
Q09428 ABCC8_HUMAN Deleterious Deleterious
Q14896 MYPC3_HUMAN Deleterious Deleterious
P78562 PHEX_HUMAN Deleterious Deleterious
P05549 AP2A_HUMAN Neutral Deleterious
Q9BYJ0 FGFP2_HUMAN Neutral Neutral
P06276 CHLE_HUMAN Deleterious Deleterious
P51787 KCNQ1_HUMAN Deleterious Deleterious
Q6ZN57 ZFP2_HUMAN Neutral Neutral
P50993 AT1A2_HUMAN Deleterious Deleterious
O75891 FTHFD_HUMAN Neutral Neutral
P07225 PROS_HUMAN Deleterious Deleterious
P33261 CP2CJ_HUMAN Neutral Neutral
P06858 LIPL_HUMAN Deleterious Neutral
P02538 K2C6A_HUMAN Neutral Neutral
O76090 BEST1_HUMAN Deleterious Deleterious
Q13635 PTC1_HUMAN Deleterious Deleterious
Q92947 GCDH_HUMAN Deleterious Deleterious
P51787 KCNQ1_HUMAN Deleterious Deleterious
P49815 TSC2_HUMAN Deleterious Neutral
Q9C0D5 TANC1_HUMAN Neutral Neutral
O15040 K0329_HUMAN Neutral Neutral
P00451 FA8_HUMAN Deleterious Deleterious
P06280 AGAL_HUMAN Deleterious Deleterious
P09417 DHPR_HUMAN Deleterious Deleterious
Q99638 RAD9A_HUMAN Neutral Neutral
P30613 KPYR_HUMAN Deleterious Deleterious
P35475 IDUA_HUMAN Deleterious Deleterious
Q0VF96 CGNL1_HUMAN Neutral Neutral
Q9H1C7 CE032_HUMAN Neutral Neutral
P08183 MDR1_HUMAN Neutral Neutral
Q04771 ACVR1_HUMAN Deleterious Deleterious
P29400 CO4A5_HUMAN Deleterious Deleterious
Q9H3D4 P63_HUMAN Deleterious Deleterious
Q9H3D4 P63_HUMAN Deleterious Deleterious
Q8NCL9 APCDL_HUMAN Neutral Neutral
P01241 SOMA_HUMAN Deleterious Deleterious
P02461 CO3A1_HUMAN Deleterious Deleterious
O00220 TR10A_HUMAN Neutral Neutral
Q6P9H5 GIMA6_HUMAN Neutral Neutral
P0C7X5 ZN806_HUMAN Neutral Neutral
P43034 LIS1_HUMAN Deleterious Deleterious
Q49AM3 TTC31_HUMAN Neutral Neutral
Q8TCY9 URG4_HUMAN Neutral Neutral
P18074 ERCC2_HUMAN Deleterious Deleterious
P56202 CATW_HUMAN Neutral Neutral
Q02083 NAAA_HUMAN Neutral Neutral
P13569 CFTR_HUMAN Deleterious Deleterious
Q9HBJ7 UBP29_HUMAN Neutral Neutral
Q6WN34 CRDL2_HUMAN Neutral Neutral
P07949 RET_HUMAN Deleterious Deleterious
P11717 MPRI_HUMAN Neutral Neutral
Q04671 P_HUMAN Deleterious Deleterious
Q13936 CAC1C_HUMAN Deleterious Neutral
O75398 DEAF1_HUMAN Deleterious Deleterious
P38398 BRCA1_HUMAN Deleterious Deleterious
Q9NTG1 PKDRE_HUMAN Neutral Neutral
Q8WYQ9 ZCH14_HUMAN Neutral Neutral
Q6X4T0 CL054_HUMAN Neutral Neutral
Q96MF7 NSE2_HUMAN Neutral Neutral
P05062 ALDOB_HUMAN Deleterious Deleterious
Q14654 IRK11_HUMAN Deleterious Deleterious
P12111 CO6A3_HUMAN Deleterious Deleterious
P39060 COIA1_HUMAN Neutral Neutral
Q49AG3 ZBED5_HUMAN Neutral Neutral
Q14353 GAMT_HUMAN Deleterious Deleterious
Q8TEC5 SH3R2_HUMAN Neutral Neutral
P33897 ABCD1_HUMAN Deleterious Deleterious
Q13111 CAF1A_HUMAN Neutral Neutral
P00439 PH4H_HUMAN Deleterious Deleterious
Q9Y2Y1 RPC10_HUMAN Neutral Neutral
P26367 PAX6_HUMAN Deleterious Deleterious
P51692 STA5B_HUMAN Neutral Deleterious
Q9ULH1 ASAP1_HUMAN Neutral Neutral
Q7Z3B3 K1267_HUMAN Neutral Neutral
O15305 PMM2_HUMAN Deleterious Deleterious
P15822 ZEP1_HUMAN Neutral Neutral
P35555 FBN1_HUMAN Deleterious Deleterious
Q04656 ATP7A_HUMAN Deleterious Deleterious
Q16281 CNGA3_HUMAN Deleterious Deleterious
Q8IV76 PASD1_HUMAN Neutral Neutral
Q9NYW5 TA2R4_HUMAN Neutral Neutral
Q96PP9 GBP4_HUMAN Neutral Neutral
Q86SQ4 GP126_HUMAN Neutral Neutral
Q03164 HRX_HUMAN Neutral Neutral
P04062 GLCM_HUMAN Deleterious Deleterious
P00451 FA8_HUMAN Deleterious Deleterious
P78363 ABCA4_HUMAN Deleterious Deleterious
P21439 MDR3_HUMAN Deleterious Deleterious
Q9NZ20 PA2G3_HUMAN Neutral Neutral
P35240 MERL_HUMAN Deleterious Neutral
P15882 CHIN_HUMAN Deleterious Deleterious
P11182 ODB2_HUMAN Neutral Deleterious
P15976 GATA1_HUMAN Neutral Deleterious
O75056 SDC3_HUMAN Neutral Neutral
P29597 TYK2_HUMAN Neutral Neutral
P30487 1B49_HUMAN Neutral Neutral
P12830 CADH1_HUMAN Deleterious Deleterious
Q6ZW61 BBS12_HUMAN Neutral Neutral
P00846 ATP6_HUMAN Neutral Neutral
P08034 CXB1_HUMAN Deleterious Deleterious
O60312 AT10A_HUMAN Neutral Neutral
Q3MJ13 WDR72_HUMAN Neutral Neutral
Q8N0U7 CA087_HUMAN Neutral Neutral
Q06187 BTK_HUMAN Deleterious Deleterious
P52701 MSH6_HUMAN Neutral Neutral
Q9NP81 SYSM_HUMAN Neutral Neutral
P07225 PROS_HUMAN Deleterious Deleterious
P12883 MYH7_HUMAN Deleterious Deleterious
Q9H9Q4 NHEJ1_HUMAN Neutral Deleterious
Q00604 NDP_HUMAN Deleterious Deleterious
Q9NXA8 SIRT5_HUMAN Neutral Neutral
P06703 S10A6_HUMAN Neutral Neutral
Q13148 TADBP_HUMAN Deleterious Deleterious
Q9UM47 NOTC3_HUMAN Deleterious Deleterious
P35548 MSX2_HUMAN Neutral Deleterious
Q99972 MYOC_HUMAN Deleterious Deleterious
P16144 ITB4_HUMAN Deleterious Deleterious
P26440 IVD_HUMAN Deleterious Deleterious
Q03001 BPAEB_HUMAN Neutral Neutral
O75443 TECTA_HUMAN Deleterious Neutral
Q9UPN3 MACF1_HUMAN Neutral Neutral
Q8TE73 DYH5_HUMAN Neutral Deleterious
Q9Y623 MYH4_HUMAN Neutral Neutral
Q9GZU1 MCLN1_HUMAN Deleterious Deleterious
Q8NI60 ADCK3_HUMAN Deleterious Deleterious
P04637 P53_HUMAN Deleterious Deleterious
Q9UM47 NOTC3_HUMAN Deleterious Deleterious
P05186 PPBT_HUMAN Deleterious Deleterious
P49748 ACADV_HUMAN Deleterious Deleterious
O95180 CAC1H_HUMAN Neutral Deleterious
P35557 HXK4_HUMAN Deleterious Deleterious
Q86TB3 ALPK2_HUMAN Neutral Neutral
P04179 SODM_HUMAN Neutral Neutral
Q14376 GALE_HUMAN Deleterious Neutral
P26439 3BHS2_HUMAN Deleterious Deleterious
P49768 PSN1_HUMAN Deleterious Deleterious
P16278 BGAL_HUMAN Deleterious Deleterious
P43246 MSH2_HUMAN Deleterious Deleterious
P15289 ARSA_HUMAN Deleterious Deleterious
P50897 PPT1_HUMAN Deleterious Deleterious
P28067 HA23_HUMAN Neutral Neutral
O75445 USH2A_HUMAN Deleterious Deleterious
Q13873 BMPR2_HUMAN Deleterious Deleterious
P00441 SODC_HUMAN Deleterious Deleterious
P19544 WT1_HUMAN Deleterious Deleterious
Q3T8J9 GON4L_HUMAN Neutral Neutral
P35555 FBN1_HUMAN Deleterious Deleterious
P14679 TYRO_HUMAN Deleterious Deleterious
P19429 TNNI3_HUMAN Deleterious Deleterious
P15056 BRAF1_HUMAN Deleterious Deleterious
P40692 MLH1_HUMAN Deleterious Neutral
Q04671 P_HUMAN Deleterious Deleterious
Q15751 HERC1_HUMAN Neutral Neutral
Q31610 1B81_HUMAN Neutral Neutral
P10275 ANDR_HUMAN Deleterious Deleterious
Q8IXJ9 ASXL1_HUMAN Neutral Neutral
P35548 MSX2_HUMAN Neutral Deleterious
P25116 PAR1_HUMAN Neutral Neutral
Q9UHD8 SEPT9_HUMAN Neutral Deleterious
O43820 HYAL3_HUMAN Neutral Neutral
Q86WI1 PKHL1_HUMAN Neutral Neutral
Q04826 1B40_HUMAN Neutral Neutral
P35670 ATP7B_HUMAN Deleterious Deleterious
P00390 GSHR_HUMAN Neutral Neutral
P38935 SMBP2_HUMAN Deleterious Deleterious
Q9UHC1 MLH3_HUMAN Neutral Neutral
B1AK53 ESPN_HUMAN Neutral Deleterious
Q9ULD4 BRPF3_HUMAN Neutral Neutral
P11177 ODPB_HUMAN Deleterious Neutral
P10321 1C07_HUMAN Neutral Neutral
P98161 PKD1_HUMAN Deleterious Neutral
Q6ZNJ1 NBEL2_HUMAN Neutral Neutral
Q02388 CO7A1_HUMAN Deleterious Deleterious
Q9HC29 NOD2_HUMAN Deleterious Deleterious
Q8NDW8 TT21A_HUMAN Neutral Neutral
O00222 GRM8_HUMAN Neutral Neutral
O00418 EF2K_HUMAN Neutral Neutral
O00499 BIN1_HUMAN Neutral Deleterious
P21817 RYR1_HUMAN Deleterious Deleterious
P35557 HXK4_HUMAN Deleterious Deleterious
Q9UH36 SRR1L_HUMAN Neutral Neutral
P33897 ABCD1_HUMAN Deleterious Deleterious
Q8IYV9 IZUM1_HUMAN Neutral Neutral
Q29980 1B35_HUMAN Neutral Neutral
Q14CN2 CLCA4_HUMAN Neutral Neutral
Q99684 GFI1_HUMAN Neutral Neutral
P18577 RHCE_HUMAN Neutral Neutral
Q8NBS3 S4A11_HUMAN Deleterious Neutral
Q9P225 DYH2_HUMAN Neutral Neutral
P00451 FA8_HUMAN Deleterious Deleterious
P20930 FILA_HUMAN Neutral Neutral
Q6MZW2 FSTL4_HUMAN Neutral Neutral
Q9UJA9 ENPP5_HUMAN Neutral Neutral
Q09160 1A80_HUMAN Neutral Neutral
Q96Q06 K1881_HUMAN Neutral Neutral
P06276 CHLE_HUMAN Deleterious Deleterious
P16615 AT2A2_HUMAN Deleterious Deleterious
P22033 MUTA_HUMAN Deleterious Deleterious
Q5BKX6 S45A4_HUMAN Neutral Neutral
P17302 CXA1_HUMAN Deleterious Deleterious
Q14117 DPYS_HUMAN Deleterious Deleterious
Q14055 CO9A2_HUMAN Neutral Deleterious
Q9UGU0 TCF20_HUMAN Neutral Neutral
P00451 FA8_HUMAN Deleterious Deleterious
O15232 MATN3_HUMAN Deleterious Deleterious
Q13946 PDE7A_HUMAN Neutral Neutral
P51659 DHB4_HUMAN Neutral Neutral
P49748 ACADV_HUMAN Deleterious Deleterious
Q03518 TAP1_HUMAN Neutral Neutral
Q7RTR8 T2R42_HUMAN Neutral Neutral
Q8WZ42 TITIN_HUMAN Neutral Neutral
Q14896 MYPC3_HUMAN Deleterious Deleterious
O95696 BRD1_HUMAN Neutral Neutral
P78363 ABCA4_HUMAN Deleterious Deleterious
P38435 VKGC_HUMAN Deleterious Deleterious
Q16678 CP1B1_HUMAN Deleterious Neutral
P13647 K2C5_HUMAN Deleterious Deleterious
O43526 KCNQ2_HUMAN Deleterious Deleterious
Q9P1Y5 CAMP3_HUMAN Neutral Neutral
P05160 F13B_HUMAN Neutral Neutral
Q2VY69 ZN284_HUMAN Neutral Neutral
P00533 EGFR_HUMAN Deleterious Deleterious
Q9HAS3 S28A3_HUMAN Neutral Neutral
P50440 GATM_HUMAN Neutral Neutral
P33897 ABCD1_HUMAN Deleterious Deleterious
Q14524 SCN5A_HUMAN Deleterious Deleterious
Q96NR8 RDH12_HUMAN Deleterious Deleterious
P01571 IFN17_HUMAN Neutral Neutral
P00439 PH4H_HUMAN Deleterious Deleterious
P25189 MYP0_HUMAN Deleterious Deleterious
Q8IVM0 CCD50_HUMAN Neutral Neutral
Q6PI48 SYDM_HUMAN Deleterious Deleterious
Q9H251 CAD23_HUMAN Deleterious Deleterious
Q9UNA4 POLI_HUMAN Neutral Neutral
Q14191 WRN_HUMAN Neutral Neutral
P51993 FUT6_HUMAN Neutral Neutral
P21912 DHSB_HUMAN Deleterious Deleterious
O00255 MEN1_HUMAN Deleterious Deleterious
Q63HN8 RN213_HUMAN Neutral Neutral
P42684 ABL2_HUMAN Neutral Neutral
Q15397 K0020_HUMAN Neutral Neutral
Q9Y4A5 TRRAP_HUMAN Neutral Neutral
O15537 XLRS1_HUMAN Deleterious Deleterious
Q9NX45 SOLH2_HUMAN Neutral Neutral
Q6NZ63 STEAL_HUMAN Neutral Neutral
P17030 ZNF25_HUMAN Neutral Neutral
P06865 HEXA_HUMAN Deleterious Deleterious
Q6BDS2 URFB1_HUMAN Neutral Neutral
Q13148 TADBP_HUMAN Deleterious Deleterious
Q9H2C0 GAN_HUMAN Deleterious Deleterious
P20333 TNR1B_HUMAN Neutral Neutral
Q13496 MTM1_HUMAN Deleterious Deleterious
P20823 HNF1A_HUMAN Deleterious Deleterious
Q16881 TRXR1_HUMAN Neutral Neutral
P16499 PDE6A_HUMAN Deleterious Deleterious
P30518 V2R_HUMAN Deleterious Deleterious
O43511 S26A4_HUMAN Deleterious Deleterious
Q8N465 D2HDH_HUMAN Deleterious Neutral
Q9UQC9 CLCA2_HUMAN Neutral Neutral
P50281 MMP14_HUMAN Neutral Neutral
P08034 CXB1_HUMAN Deleterious Deleterious
Q7Z3K6 MIER3_HUMAN Neutral Neutral
Q9GZU5 NYX_HUMAN Deleterious Deleterious
P25067 CO8A2_HUMAN Deleterious Deleterious
Q01970 PLCB3_HUMAN Neutral Neutral
P00451 FA8_HUMAN Deleterious Deleterious
P51587 BRCA2_HUMAN Deleterious Deleterious
A6NES4 YB046_HUMAN Neutral Neutral
Q7Z3V4 UBE3B_HUMAN Neutral Neutral
P12883 MYH7_HUMAN Deleterious Deleterious
P15848 ARSB_HUMAN Deleterious Deleterious
Q86Y26 NUT_HUMAN Neutral Neutral
Q16611 BAK_HUMAN Neutral Neutral
O00206 TLR4_HUMAN Neutral Neutral
O95970 LGI1_HUMAN Deleterious Deleterious
Q9H2C0 GAN_HUMAN Deleterious Deleterious
Q12809 KCNH2_HUMAN Deleterious Deleterious
A6NE01 F186A_HUMAN Neutral Neutral
P51587 BRCA2_HUMAN Deleterious Neutral
P06276 CHLE_HUMAN Deleterious Deleterious
Q13200 PSMD2_HUMAN Neutral Neutral
Q5TCH4 CP4AM_HUMAN Neutral Neutral
P98164 LRP2_HUMAN Neutral Neutral
P08603 CFAH_HUMAN Deleterious Deleterious
P38935 SMBP2_HUMAN Deleterious Neutral
P00439 PH4H_HUMAN Deleterious Deleterious
Q8NDH2 YM018_HUMAN Neutral Neutral
P07949 RET_HUMAN Deleterious Neutral
P12883 MYH7_HUMAN Deleterious Deleterious
P98161 PKD1_HUMAN Deleterious Deleterious
Q14896 MYPC3_HUMAN Deleterious Deleterious
P22607 FGFR3_HUMAN Deleterious Neutral
P10124 SRGN_HUMAN Neutral Neutral
P04155 TFF1_HUMAN Deleterious Deleterious
P04180 LCAT_HUMAN Deleterious Deleterious
O75923 DYSF_HUMAN Deleterious Deleterious
O75462 CRLF1_HUMAN Neutral Deleterious
P63092 GNAS2_HUMAN Deleterious Deleterious
P50748 KNTC1_HUMAN Neutral Neutral
Q8TEM1 PO210_HUMAN Neutral Neutral
P55084 ECHB_HUMAN Deleterious Deleterious
P30518 V2R_HUMAN Deleterious Neutral
Q00722 PLCB2_HUMAN Neutral Neutral
Q00973 B4GN1_HUMAN Neutral Neutral
Q9ULD2 MTUS1_HUMAN Neutral Deleterious
Q9BXC9 BBS2_HUMAN Deleterious Deleterious
P11532 DMD_HUMAN Deleterious Deleterious
P33261 CP2CJ_HUMAN Neutral Neutral
Q8IXS2 CCD65_HUMAN Neutral Neutral
Q8WXR4 MYO3B_HUMAN Neutral Neutral
Q13427 PPIG_HUMAN Neutral Neutral
P78363 ABCA4_HUMAN Deleterious Deleterious
O95427 PIGN_HUMAN Neutral Neutral
Q5VIY5 ZN468_HUMAN Neutral Neutral
P04637 P53_HUMAN Deleterious Deleterious
Q9Y463 DYR1B_HUMAN Neutral Neutral
Q9NP74 PALMD_HUMAN Neutral Neutral
P24557 THAS_HUMAN Neutral Neutral
P41180 CASR_HUMAN Deleterious Deleterious
P35670 ATP7B_HUMAN Deleterious Deleterious
Q9UQ84 EXO1_HUMAN Neutral Neutral
P06744 G6PI_HUMAN Deleterious Deleterious
P08581 MET_HUMAN Deleterious Deleterious
P06280 AGAL_HUMAN Deleterious Deleterious
Q7Z333 SETX_HUMAN Deleterious Deleterious
Q9BYJ1 LOX15_HUMAN Neutral Neutral
Q9H116 GZF1_HUMAN Neutral Neutral
P52333 JAK3_HUMAN Neutral Neutral
O60494 CUBN_HUMAN Neutral Neutral
Q8NE22 CE035_HUMAN Neutral Neutral
Q06330 SUH_HUMAN Neutral Neutral
P41231 P2RY2_HUMAN Neutral Neutral
Q9H0D2 ZN541_HUMAN Neutral Neutral
P21817 RYR1_HUMAN Deleterious Deleterious
Q92805 GOGA1_HUMAN Neutral Neutral
Q6NSJ0 K1161_HUMAN Neutral Neutral
Q9NWW5 CLN6_HUMAN Deleterious Deleterious
P24158 PRTN3_HUMAN Neutral Neutral
Q03468 ERCC6_HUMAN Neutral Neutral
Q13496 MTM1_HUMAN Deleterious Deleterious
Q13487 SNPC2_HUMAN Neutral Neutral
Q8TCE9 PPL13_HUMAN Neutral Neutral
O15360 FANCA_HUMAN Deleterious Deleterious
P78363 ABCA4_HUMAN Deleterious Deleterious
Q96KP4 CNDP2_HUMAN Neutral Neutral
P05186 PPBT_HUMAN Deleterious Deleterious
P04637 P53_HUMAN Deleterious Deleterious
P54803 GALC_HUMAN Deleterious Deleterious
Q5JPE7 NOMO2_HUMAN Neutral Neutral
P06213 INSR_HUMAN Deleterious Deleterious
P08034 CXB1_HUMAN Deleterious Deleterious
P06744 G6PI_HUMAN Deleterious Deleterious
P49454 CENPF_HUMAN Neutral Neutral
P17301 ITA2_HUMAN Neutral Neutral
Q6ZN32 ETV3L_HUMAN Neutral Neutral
Q02388 CO7A1_HUMAN Deleterious Deleterious
P98161 PKD1_HUMAN Deleterious Deleterious
P02708 ACHA_HUMAN Deleterious Deleterious
P06400 RB_HUMAN Deleterious Deleterious
Q8WWF5 ZNRF4_HUMAN Neutral Neutral
P40337 VHL_HUMAN Deleterious Deleterious
Q02388 CO7A1_HUMAN Deleterious Deleterious
Q29980 HFE_HUMAN Neutral Neutral
P20839 IMDH1_HUMAN Deleterious Deleterious
Q9P0G3 KLK14_HUMAN Neutral Neutral
Q9BZZ5 API5_HUMAN Neutral Neutral
P04279 SEMG1_HUMAN Neutral Neutral
P33897 ABCD1_HUMAN Deleterious Deleterious
P00451 FA8_HUMAN Deleterious Deleterious
P23945 FSHR_HUMAN Deleterious Deleterious
Q3SYC2 MOGT2_HUMAN Neutral Neutral
Q8N9V7 CC077_HUMAN Neutral Neutral
Q5VST9 OBSCN_HUMAN Neutral Neutral
Q8NEV8 EXPH5_HUMAN Neutral Neutral
Q15848 ADIPO_HUMAN Neutral Neutral
Q13496 MTM1_HUMAN Deleterious Deleterious
P08F94 PKHD1_HUMAN Deleterious Deleterious
P29400 CO4A5_HUMAN Deleterious Deleterious
Q9NX94 OPA1L_HUMAN Neutral Neutral
P04637 P53_HUMAN Deleterious Deleterious
P17066 HSP76_HUMAN Neutral Neutral
Q03405 UPAR_HUMAN Neutral Neutral
Q14574 DSC3_HUMAN Neutral Neutral
Q6PIU2 ADCL1_HUMAN Neutral Neutral
P00918 CAH2_HUMAN Neutral Deleterious
P49815 TSC2_HUMAN Deleterious Deleterious
P21397 AOFA_HUMAN Neutral Neutral
Q5TGY1 TMCO4_HUMAN Neutral Neutral
Q9NYL5 CP39A_HUMAN Neutral Neutral
Q8N1A6 CD033_HUMAN Neutral Neutral
P04637 P53_HUMAN Deleterious Deleterious
P51798 CLCN7_HUMAN Deleterious Deleterious
Q9HC29 NOD2_HUMAN Deleterious Deleterious
P00480 OTC_HUMAN Deleterious Neutral
Q9BX82 ZN471_HUMAN Neutral Neutral
Q08050 FOXM1_HUMAN Neutral Neutral
O60494 CUBN_HUMAN Neutral Neutral
P04637 P53_HUMAN Deleterious Deleterious
P37023 ACVL1_HUMAN Deleterious Deleterious
Q7Z2Z1 CO042_HUMAN Neutral Neutral
Q8NGX0 O11L1_HUMAN Neutral Neutral
Q9Y6L6 SO1B1_HUMAN Neutral Neutral
O75923 DYSF_HUMAN Deleterious Deleterious
P11362 FGFR1_HUMAN Deleterious Deleterious
Q9BSN7 TM204_HUMAN Neutral Neutral
O76090 BEST1_HUMAN Deleterious Deleterious
O15040 K0329_HUMAN Neutral Neutral
P35557 HXK4_HUMAN Deleterious Deleterious
P00441 SODC_HUMAN Deleterious Deleterious
Q96I76 GPTC3_HUMAN Neutral Neutral
P35372 OPRM_HUMAN Neutral Neutral
Q9BQ08 RETNB_HUMAN Neutral Neutral
Q03013 GSTM4_HUMAN Neutral Neutral
P19447 ERCC3_HUMAN Deleterious Deleterious
O43602 DCX_HUMAN Deleterious Deleterious
P34059 GALNS_HUMAN Deleterious Deleterious
P49454 CENPF_HUMAN Neutral Neutral
P00441 SODC_HUMAN Deleterious Deleterious
P35557 HXK4_HUMAN Deleterious Neutral
Q9UM47 NOTC3_HUMAN Deleterious Neutral
Q8IX01 SFR14_HUMAN Neutral Neutral
O15018 PDZD2_HUMAN Neutral Neutral
Q2M296 MTHSD_HUMAN Neutral Neutral
Q9Y223 GLCNE_HUMAN Deleterious Deleterious
Q99571 P2RX4_HUMAN Neutral Neutral
P08686 CP21A_HUMAN Deleterious Deleterious
O15244 S22A2_HUMAN Neutral Neutral
P98161 PKD1_HUMAN Deleterious Deleterious
Q04771 ACVR1_HUMAN Deleterious Deleterious
Q8N4C8 MINK1_HUMAN Neutral Neutral
O76039 CDKL5_HUMAN Deleterious Deleterious
P40692 MLH1_HUMAN Deleterious Deleterious
Q12889 OVGP1_HUMAN Neutral Neutral
Q3KQU3 MA7D1_HUMAN Neutral Neutral
P00439 PH4H_HUMAN Deleterious Deleterious
O43187 IRAK2_HUMAN Neutral Neutral
P08118 MSMB_HUMAN Neutral Neutral
O95359 TACC2_HUMAN Neutral Neutral
P51587 BRCA2_HUMAN Deleterious Neutral
Q9BRR0 ZKSC3_HUMAN Neutral Neutral
P10321 1C07_HUMAN Neutral Neutral
Q6UX39 AMTN_HUMAN Neutral Neutral
Q6P1Q9 MTL2B_HUMAN Neutral Neutral
Q9NZC9 SMAL1_HUMAN Deleterious Deleterious
P42768 WASP_HUMAN Deleterious Deleterious
Q8WZ42 TITIN_HUMAN Neutral Neutral
P17252 KPCA_HUMAN Neutral Neutral
Q15858 SCN9A_HUMAN Deleterious Deleterious
P49747 COMP_HUMAN Deleterious Deleterious
Q9UNS1 TIM_HUMAN Neutral Neutral
P19438 TNR1A_HUMAN Deleterious Deleterious
P33897 ABCD1_HUMAN Deleterious Deleterious
P16435 NCPR_HUMAN Deleterious Deleterious
Q9NUM3 S39A9_HUMAN Neutral Neutral
Q53G59 KLH12_HUMAN Neutral Neutral
P33897 ABCD1_HUMAN Deleterious Deleterious
P02461 CO3A1_HUMAN Deleterious Deleterious
Q8NGX3 O10T2_HUMAN Neutral Neutral
P00846 ATP6_HUMAN Neutral Neutral
P40121 CAPG_HUMAN Neutral Neutral
P50416 CPT1A_HUMAN Deleterious Deleterious
Q8TDQ7 GNPI2_HUMAN Neutral Neutral
Q9H5L6 THAP9_HUMAN Neutral Neutral
P51810 GP143_HUMAN Deleterious Deleterious
O43602 DCX_HUMAN Deleterious Deleterious
Q8TE73 DYH5_HUMAN Neutral Deleterious
Q96MN2 NALP4_HUMAN Neutral Neutral
P18505 GBRB1_HUMAN Neutral Neutral
Q8WZ42 TITIN_HUMAN Neutral Neutral
P78347 GTF2I_HUMAN Neutral Neutral
O95140 MFN2_HUMAN Deleterious Deleterious
P08F94 PKHD1_HUMAN Deleterious Deleterious
Q8IYP9 ZDH23_HUMAN Neutral Neutral
P30493 1B55_HUMAN Neutral Neutral
Q8NGN1 OR6T1_HUMAN Neutral Neutral
P35499 SCN4A_HUMAN Deleterious Deleterious
Q8NGN4 O10G9_HUMAN Neutral Neutral
P00439 PH4H_HUMAN Deleterious Deleterious
P04062 GLCM_HUMAN Deleterious Deleterious
P78504 JAG1_HUMAN Deleterious Deleterious
Q96SE0 ABHD1_HUMAN Neutral Neutral
Q30167 2B1A_HUMAN Neutral Neutral
Q01968 OCRL_HUMAN Deleterious Deleterious
Q9NTQ9 CXB4_HUMAN Neutral Neutral
P98161 PKD1_HUMAN Deleterious Neutral
P08069 IGF1R_HUMAN Neutral Neutral
P31785 IL2RG_HUMAN Deleterious Deleterious
P04637 P53_HUMAN Deleterious Deleterious
Q5DID0 UROL1_HUMAN Neutral Neutral
P20807 CAN3_HUMAN Deleterious Deleterious
Q86UQ4 ABCAD_HUMAN Neutral Neutral
Q8TDW7 FAT3_HUMAN Neutral Neutral
O75398 DEAF1_HUMAN Deleterious Deleterious
Q13950 RUNX2_HUMAN Deleterious Deleterious
P98095 FBLN2_HUMAN Neutral Neutral
P00480 OTC_HUMAN Deleterious Deleterious
Q9NSI6 BRWD1_HUMAN Neutral Neutral
Q9H9P8 L2HDH_HUMAN Deleterious Deleterious
P02730 B3AT_HUMAN Deleterious Deleterious
Q8NBF1 GLIS1_HUMAN Neutral Neutral
P02743 SAMP_HUMAN Neutral Neutral
P08397 HEM3_HUMAN Deleterious Deleterious
Q9UGM3 DMBT1_HUMAN Neutral Neutral
P49815 TSC2_HUMAN Neutral Neutral
P08123 CO1A2_HUMAN Deleterious Deleterious
O15118 NPC1_HUMAN Deleterious Deleterious
O60229 KALRN_HUMAN Neutral Neutral
P30480 1B42_HUMAN Neutral Neutral
P10275 ANDR_HUMAN Deleterious Deleterious
P42261 GRIA1_HUMAN Neutral Neutral
O14920 IKKB_HUMAN Neutral Neutral
P10916 MLRV_HUMAN Deleterious Neutral
P00387 NB5R3_HUMAN Deleterious Deleterious
P04839 CY24B_HUMAN Deleterious Deleterious
P80370 DLK1_HUMAN Neutral Neutral
Q9BZA8 PC11Y_HUMAN Neutral Neutral
Q15527 SURF2_HUMAN Neutral Neutral
Q8WZ42 TITIN_HUMAN Neutral Neutral
P13569 CFTR_HUMAN Deleterious Deleterious
Q8WWU7 ITLN2_HUMAN Neutral Neutral
P17302 CXA1_HUMAN Deleterious Deleterious
Q6ZUT3 FRMD7_HUMAN Deleterious Deleterious
P01241 SOMA_HUMAN Deleterious Deleterious
Q08708 CLM6_HUMAN Neutral Neutral
P22735 TGM1_HUMAN Deleterious Deleterious
P54803 GALC_HUMAN Deleterious Deleterious
Q12809 KCNH2_HUMAN Deleterious Deleterious
P55017 S12A3_HUMAN Deleterious Deleterious
P24941 CDK2_HUMAN Neutral Neutral
Q86Z02 HIPK1_HUMAN Neutral Neutral
Q02388 CO7A1_HUMAN Deleterious Deleterious
Q13402 MYO7A_HUMAN Deleterious Deleterious
P51810 GP143_HUMAN Deleterious Deleterious
Q8IUG5 MY18B_HUMAN Neutral Neutral
Q09428 ABCC8_HUMAN Deleterious Deleterious
Q13155 AIMP2_HUMAN Neutral Deleterious
Q5THR3 EFCB6_HUMAN Neutral Neutral
P13942 COBA2_HUMAN Neutral Neutral
Q63HM2 CN135_HUMAN Neutral Neutral
P35520 CBS_HUMAN Deleterious Deleterious
P12883 MYH7_HUMAN Deleterious Deleterious
Q9UHY8 FEZ2_HUMAN Neutral Neutral
P22735 TGM1_HUMAN Deleterious Deleterious
Q8NCT1 ARRD4_HUMAN Neutral Neutral
Q16549 PCSK7_HUMAN Neutral Neutral
Q9UKT4 FBX5_HUMAN Neutral Neutral
Q92574 TSC1_HUMAN Deleterious Deleterious
Q14896 MYPC3_HUMAN Deleterious Neutral
O75691 UTP20_HUMAN Neutral Neutral
Q9C0D5 TANC1_HUMAN Neutral Neutral
P04637 P53_HUMAN Deleterious Deleterious
Q6B0I6 KDM4D_HUMAN Neutral Neutral
P51172 SCNND_HUMAN Neutral Neutral
P27815 PDE4A_HUMAN Neutral Neutral
Q16678 CP1B1_HUMAN Deleterious Deleterious
P13746 1A11_HUMAN Neutral Neutral
P51787 KCNQ1_HUMAN Deleterious Deleterious
Q96GN5 CDA7L_HUMAN Neutral Neutral
A4UGR9 XIRP2_HUMAN Neutral Neutral
Q9H4B6 SAV1_HUMAN Neutral Deleterious
Q6BDS2 URFB1_HUMAN Neutral Neutral
P37173 TGFR2_HUMAN Deleterious Neutral
P35680 HNF1B_HUMAN Deleterious Deleterious
P29033 CXB2_HUMAN Deleterious Deleterious
P20823 HNF1A_HUMAN Deleterious Deleterious
P26367 PAX6_HUMAN Deleterious Deleterious
Q8N5S3 CB073_HUMAN Neutral Neutral
P51787 KCNQ1_HUMAN Deleterious Deleterious
B1ANY3 CI051_HUMAN Neutral Neutral
Q9P2K8 E2AK4_HUMAN Neutral Neutral
Q9HAW9 UD18_HUMAN Neutral Neutral
P54760 EPHB4_HUMAN Neutral Neutral
P40337 VHL_HUMAN Deleterious Deleterious
Q9UBM1 PEMT_HUMAN Neutral Neutral
P26439 3BHS2_HUMAN Deleterious Deleterious
P35670 ATP7B_HUMAN Deleterious Deleterious
Q13740 CD166_HUMAN Neutral Neutral
Q9ULG6 CCPG1_HUMAN Neutral Neutral
P14151 LYAM1_HUMAN Neutral Neutral
Q5W0A0 YM007_HUMAN Neutral Neutral
O43272 PROD_HUMAN Neutral Neutral
P30566 PUR8_HUMAN Deleterious Neutral
P00846 ATP6_HUMAN Neutral Neutral
Q8IVF2 AHNK2_HUMAN Neutral Neutral
P18887 XRCC1_HUMAN Neutral Neutral
Q9Y2Y6 TMM98_HUMAN Neutral Neutral
P04637 P53_HUMAN Deleterious Deleterious
P24557 THAS_HUMAN Neutral Neutral
Q96HA8 NTAQ1_HUMAN Neutral Neutral
P08514 ITA2B_HUMAN Deleterious Deleterious
P78559 MAP1A_HUMAN Neutral Neutral
O75747 P3C2G_HUMAN Neutral Neutral
Q6UXA7 CF015_HUMAN Neutral Neutral
P00740 FA9_HUMAN Deleterious Deleterious
O60934 NBN_HUMAN Neutral Neutral
Q15831 STK11_HUMAN Deleterious Deleterious
Q8WXD0 RXFP2_HUMAN Neutral Deleterious
P20929 NEBU_HUMAN Neutral Neutral
P13569 CFTR_HUMAN Deleterious Deleterious
P20823 HNF1A_HUMAN Deleterious Deleterious
Q2I0M5 RSPO4_HUMAN Deleterious Deleterious
P04637 P53_HUMAN Deleterious Deleterious
P08034 CXB1_HUMAN Deleterious Deleterious
P04637 P53_HUMAN Deleterious Deleterious
Q6YHK3 CD109_HUMAN Neutral Neutral
Q6ZN66 GBP6_HUMAN Neutral Neutral
Q7Z442 PK1L2_HUMAN Neutral Neutral
Q2WGJ6 KLH38_HUMAN Neutral Neutral
O76090 BEST1_HUMAN Deleterious Deleterious
Q16281 CNGA3_HUMAN Deleterious Deleterious
Q86TC9 MYPN_HUMAN Neutral Neutral
Q5JRA6 MIA3_HUMAN Neutral Neutral
Q8WZ42 TITIN_HUMAN Neutral Neutral
P10523 ARRS_HUMAN Neutral Neutral
P50747 BPL1_HUMAN Deleterious Deleterious
Q9UMZ3 PTPRQ_HUMAN Neutral Neutral
P06241 FYN_HUMAN Neutral Neutral
O60931 CTNS_HUMAN Deleterious Deleterious
Q9NZV5 SELN_HUMAN Deleterious Deleterious
P06132 DCUP_HUMAN Deleterious Deleterious
O76014 KRT37_HUMAN Neutral Neutral
P06213 INSR_HUMAN Deleterious Deleterious
Q96S66 CLCC1_HUMAN Neutral Neutral
Q8NFJ5 RAI3_HUMAN Neutral Neutral
P35555 FBN1_HUMAN Deleterious Deleterious
O15015 ZN646_HUMAN Neutral Neutral
Q9BRX9 MORG1_HUMAN Neutral Neutral
Q02388 CO7A1_HUMAN Deleterious Deleterious
Q9BXC9 BBS2_HUMAN Deleterious Deleterious
P00451 FA8_HUMAN Deleterious Deleterious
Q13129 RLF_HUMAN Neutral Neutral
P43146 DCC_HUMAN Neutral Neutral
P07902 GALT_HUMAN Deleterious Deleterious
P08910 ABHD2_HUMAN Neutral Neutral
Q9NTJ3 SMC4_HUMAN Neutral Neutral
P16435 NCPR_HUMAN Deleterious Deleterious
Q13477 MADCA_HUMAN Neutral Neutral
Q12860 CNTN1_HUMAN Neutral Neutral
P03952 FA11_HUMAN Neutral Neutral
O76090 BEST1_HUMAN Deleterious Deleterious
P43630 KI2L2_HUMAN Neutral Neutral
Q29836 1B67_HUMAN Neutral Neutral
Q86TB3 ALPK2_HUMAN Neutral Neutral
P05186 PPBT_HUMAN Deleterious Deleterious
Q8TDI7 TMC2_HUMAN Neutral Neutral
Q7Z7G8 VP13B_HUMAN Neutral Deleterious
P06865 HEXA_HUMAN Deleterious Deleterious
P00451 FA8_HUMAN Deleterious Deleterious
Q8TAM1 BBS10_HUMAN Deleterious Deleterious
Q9Y603 ETV7_HUMAN Neutral Neutral
P04637 P53_HUMAN Deleterious Deleterious
Q8IX01 SFR14_HUMAN Neutral Neutral
P51688 SPHM_HUMAN Deleterious Deleterious
P35520 CBS_HUMAN Deleterious Deleterious
P14679 TYRO_HUMAN Deleterious Deleterious
Q13315 ATM_HUMAN Deleterious Neutral
P01233 CGHB_HUMAN Neutral Neutral
P53420 CO4A4_HUMAN Deleterious Deleterious
Q9Y6H8 CXA3_HUMAN Deleterious Deleterious
P54132 BLM_HUMAN Neutral Deleterious
P51608 MECP2_HUMAN Neutral Neutral
P07225 PROS_HUMAN Deleterious Deleterious
Q7Z333 SETX_HUMAN Deleterious Deleterious
P08603 CFAH_HUMAN Deleterious Deleterious
Q8NGH3 OR2D3_HUMAN Neutral Neutral
Q99996 AKAP9_HUMAN Neutral Neutral
Q9HC10 OTOF_HUMAN Neutral Deleterious
Q02318 CP27A_HUMAN Deleterious Deleterious
Q96N87 S6A18_HUMAN Neutral Neutral
Q13496 MTM1_HUMAN Deleterious Deleterious
P40937 RFC5_HUMAN Neutral Neutral
Q13402 MYO7A_HUMAN Deleterious Deleterious
Q9BX84 TRPM6_HUMAN Neutral Neutral
Q8IWL1 SFPA2_HUMAN Neutral Neutral
P00451 FA8_HUMAN Deleterious Deleterious
Q9Y2J4 AMOL2_HUMAN Neutral Neutral
Q96N77 ZN641_HUMAN Neutral Neutral
Q7Z3Z4 PIWL4_HUMAN Neutral Neutral
Q12840 KIF5A_HUMAN Deleterious Deleterious
P34059 GALNS_HUMAN Deleterious Deleterious
P02545 LMNA_HUMAN Deleterious Deleterious
O15305 PMM2_HUMAN Deleterious Deleterious
Q9BTW9 TBCD_HUMAN Neutral Neutral
P05362 ICAM1_HUMAN Neutral Neutral
P30443 1A01_HUMAN Neutral Neutral
Q9HC36 RMTL1_HUMAN Neutral Neutral
P30566 PUR8_HUMAN Deleterious Deleterious
P43405 KSYK_HUMAN Neutral Neutral
P00797 RENI_HUMAN Neutral Deleterious
Q9GZX6 IL22_HUMAN Neutral Neutral
Q01831 XPC_HUMAN Neutral Neutral
Q96GP6 SREC2_HUMAN Neutral Neutral
P12821 ACE_HUMAN Neutral Neutral
Q9NZC7 WWOX_HUMAN Neutral Deleterious
P51617 IRAK1_HUMAN Neutral Neutral
Q8IWU2 LMTK2_HUMAN Neutral Neutral
P51812 KS6A3_HUMAN Deleterious Deleterious
P00451 FA8_HUMAN Deleterious Deleterious
P40337 VHL_HUMAN Deleterious Deleterious
Q13261 I15RA_HUMAN Neutral Neutral
P53985 MOT1_HUMAN Deleterious Deleterious
O15553 MEFV_HUMAN Deleterious Deleterious
P00395 COX1_HUMAN Neutral Neutral
Q96NL0 RUN3B_HUMAN Neutral Neutral
Q96P20 NALP3_HUMAN Deleterious Deleterious
P11137 MAP2_HUMAN Neutral Neutral
P13765 2DOB_HUMAN Neutral Neutral
Q96KN7 RPGR1_HUMAN Neutral Deleterious
P17787 ACHB2_HUMAN Deleterious Deleterious
P01229 LSHB_HUMAN Neutral Deleterious
P10912 GHR_HUMAN Deleterious Deleterious
P21802 FGFR2_HUMAN Deleterious Deleterious
P35520 CBS_HUMAN Deleterious Deleterious
Q9Y3A5 SBDS_HUMAN Deleterious Deleterious
P23526 SAHH_HUMAN Deleterious Neutral
P00492 HPRT_HUMAN Deleterious Deleterious
Q8NGS8 O13C5_HUMAN Neutral Neutral
P11274 BCR_HUMAN Neutral Neutral
P35498 SCN1A_HUMAN Deleterious Deleterious
Q92834 RPGR_HUMAN Deleterious Neutral
Q9GZU2 PEG3_HUMAN Neutral Neutral
Q16678 CP21A_HUMAN Neutral Neutral
Q14376 GALE_HUMAN Deleterious Deleterious
P19438 TNR1A_HUMAN Deleterious Deleterious
P07477 TRY1_HUMAN Deleterious Deleterious
P12259 FA5_HUMAN Neutral Neutral
Q9Y2A4 ZN443_HUMAN Neutral Neutral
P32927 IL3RB_HUMAN Neutral Neutral
A0FGR8 ESYT2_HUMAN Neutral Neutral
P50219 MNX1_HUMAN Deleterious Deleterious
P07949 RET_HUMAN Deleterious Deleterious
O95613 PCNT_HUMAN Neutral Neutral
Q9H7Y0 CX036_HUMAN Neutral Neutral
P00966 ASSY_HUMAN Deleterious Deleterious
P04180 LCAT_HUMAN Deleterious Deleterious
Q9BX84 TRPM6_HUMAN Neutral Neutral
Q9NYZ3 GTSE1_HUMAN Neutral Neutral
Q9BX69 CARD6_HUMAN Neutral Neutral
O00255 MEN1_HUMAN Deleterious Deleterious
P20591 MX1_HUMAN Neutral Neutral
P04637 P53_HUMAN Deleterious Deleterious
Q8N6L0 CC155_HUMAN Neutral Neutral
Q5TCX8 M3KL4_HUMAN Neutral Neutral
P19429 TNNI3_HUMAN Deleterious Deleterious
Q9NRJ4 TULP4_HUMAN Neutral Neutral
A8MXQ7 YH010_HUMAN Neutral Neutral
P04424 ARLY_HUMAN Deleterious Deleterious
P03950 ANGI_HUMAN Deleterious Neutral
P54098 DPOG1_HUMAN Deleterious Deleterious
P40692 MLH1_HUMAN Deleterious Deleterious
P98161 PKD1_HUMAN Deleterious Neutral
P11277 SPTB1_HUMAN Neutral Neutral
Q9NR16 C163B_HUMAN Neutral Neutral
P78363 ABCA4_HUMAN Deleterious Deleterious
Q9H0H3 ENC2_HUMAN Neutral Neutral
P51681 CCR5_HUMAN Neutral Neutral
P60201 MYPR_HUMAN Deleterious Deleterious
P17050 NAGAB_HUMAN Deleterious Deleterious
Q8IUG5 MY18B_HUMAN Deleterious Neutral
P13760 2B14_HUMAN Neutral Neutral
Q7Z418 KCNKI_HUMAN Neutral Neutral
P48048 IRK1_HUMAN Deleterious Deleterious
P46734 MP2K3_HUMAN Neutral Neutral
P48506 GSH1_HUMAN Deleterious Deleterious
P10828 THB_HUMAN Deleterious Deleterious
P04229 2B11_HUMAN Neutral Neutral
Q9UQ84 EXO1_HUMAN Neutral Neutral
Q9P286 PAK7_HUMAN Neutral Neutral
P12883 MYH7_HUMAN Deleterious Deleterious
Q96BH3 ESPB1_HUMAN Neutral Neutral
P04637 P53_HUMAN Deleterious Deleterious
P02458 CO2A1_HUMAN Deleterious Neutral
Q8N4B4 FBX39_HUMAN Neutral Neutral
Q01740 FMO1_HUMAN Neutral Neutral
P49768 PSN1_HUMAN Deleterious Deleterious
Q15746 MYLK_HUMAN Neutral Neutral
P00740 FA9_HUMAN Deleterious Deleterious
P05093 CP17A_HUMAN Deleterious Deleterious
P06132 DCUP_HUMAN Deleterious Deleterious
P55157 MTP_HUMAN Deleterious Deleterious
P54098 DPOG1_HUMAN Deleterious Neutral
P21439 MDR3_HUMAN Deleterious Deleterious
Q96RK4 BBS4_HUMAN Deleterious Deleterious
Q6NUT3 CS028_HUMAN Neutral Neutral
P16473 TSHR_HUMAN Deleterious Deleterious
Q6PK04 CC137_HUMAN Neutral Neutral
P02461 CO3A1_HUMAN Deleterious Deleterious
Q9H307 PININ_HUMAN Neutral Neutral
Q13635 PTC1_HUMAN Deleterious Deleterious
Q99972 MYOC_HUMAN Deleterious Deleterious
O95976 IGSF6_HUMAN Neutral Neutral
Q8WWQ8 STAB2_HUMAN Neutral Neutral
Q9BWW8 APOL6_HUMAN Neutral Neutral
Q8N5M1 ATPF2_HUMAN Neutral Deleterious
Q6ZNQ3 LRC69_HUMAN Neutral Neutral
Q8WZ42 TITIN_HUMAN Neutral Neutral
Q92838 EDA_HUMAN Deleterious Deleterious
Q75N90 FBN3_HUMAN Neutral Neutral
O94972 TRI37_HUMAN Deleterious Neutral
P32004 L1CAM_HUMAN Deleterious Deleterious
P32004 L1CAM_HUMAN Deleterious Deleterious
O43826 G6PT1_HUMAN Deleterious Deleterious
P42356 PI4KA_HUMAN Neutral Neutral
Q9HC36 RMTL1_HUMAN Neutral Neutral
Q9P1Z0 ZBTB4_HUMAN Neutral Neutral
Q12772 SRBP2_HUMAN Neutral Neutral
P49815 TSC2_HUMAN Deleterious Deleterious
P04637 P53_HUMAN Deleterious Deleterious
P08603 CFAH_HUMAN Deleterious Deleterious
O15360 FANCA_HUMAN Deleterious Deleterious
P29475 NOS1_HUMAN Neutral Neutral
Q92954 PRG4_HUMAN Neutral Neutral
Q9H257 CARD9_HUMAN Neutral Neutral
P11511 CP19A_HUMAN Neutral Deleterious
P40692 MLH1_HUMAN Deleterious Deleterious
Q9GZX3 CHST6_HUMAN Deleterious Deleterious
P15289 ARSA_HUMAN Deleterious Neutral
P41229 KDM5C_HUMAN Deleterious Deleterious
Q9Y6R4 M3K4_HUMAN Neutral Neutral
P15289 ARSA_HUMAN Deleterious Deleterious
P04637 P53_HUMAN Deleterious Deleterious
P12883 MYH7_HUMAN Deleterious Deleterious
O15438 MRP3_HUMAN Neutral Neutral
Q03518 TAP1_HUMAN Neutral Neutral
Q8WZA1 PMGT1_HUMAN Deleterious Deleterious
Q9UPX6 K1024_HUMAN Neutral Neutral
P51460 INSL3_HUMAN Neutral Deleterious
P11712 CP2C9_HUMAN Neutral Neutral
Q6P0Q8 MAST2_HUMAN Neutral Neutral
Q6ZWL3 CP4V2_HUMAN Deleterious Neutral
P06865 HEXA_HUMAN Deleterious Deleterious
P55884 EIF3B_HUMAN Neutral Neutral
P08476 INHBA_HUMAN Neutral Neutral
P98073 ENTK_HUMAN Neutral Neutral
O00142 KITM_HUMAN Deleterious Deleterious
Q5T5S1 K1984_HUMAN Neutral Neutral
P07949 RET_HUMAN Deleterious Deleterious
A6NKQ9 CGHB_HUMAN Neutral Neutral
P57081 WDR4_HUMAN Neutral Neutral
P08123 CO1A2_HUMAN Deleterious Deleterious
Q95365 1B38_HUMAN Neutral Neutral
P49747 COMP_HUMAN Deleterious Deleterious
Q9Y253 POLH_HUMAN Deleterious Neutral
P39060 COIA1_HUMAN Neutral Neutral
P35498 SCN1A_HUMAN Deleterious Deleterious
P43626 KI2L1_HUMAN Neutral Neutral
Q13255 GRM1_HUMAN Neutral Neutral
Q13402 MYO7A_HUMAN Deleterious Deleterious
P14151 LYAM1_HUMAN Neutral Neutral
P11310 ACADM_HUMAN Deleterious Deleterious
O43918 AIRE_HUMAN Deleterious Deleterious
P04062 GLCM_HUMAN Deleterious Deleterious
Q15465 SHH_HUMAN Deleterious Deleterious
Q8WZ42 TITIN_HUMAN Neutral Neutral
Q8TDF6 GRP4_HUMAN Neutral Neutral
P13569 CFTR_HUMAN Deleterious Deleterious
O15537 XLRS1_HUMAN Deleterious Deleterious
P08590 MYL3_HUMAN Deleterious Deleterious
Q16281 CNGA3_HUMAN Deleterious Deleterious
Q8WXH0 SYNE2_HUMAN Neutral Neutral
O15439 MRP4_HUMAN Neutral Neutral
P01112 RASH_HUMAN Deleterious Deleterious
Q5GFL6 VWA2_HUMAN Neutral Neutral
P17022 ZNF18_HUMAN Neutral Neutral
P51690 ARSE_HUMAN Deleterious Neutral
O43435 TBX1_HUMAN Deleterious Deleterious
O95140 MFN2_HUMAN Deleterious Deleterious
Q9HCU4 CELR2_HUMAN Neutral Neutral
P13569 CFTR_HUMAN Deleterious Neutral
P35626 ARBK2_HUMAN Neutral Neutral
Q99758 ABCA3_HUMAN Deleterious Neutral
Q04721 NOTC2_HUMAN Neutral Deleterious
Q8IUH8 IMP5_HUMAN Neutral Neutral
P38398 BRCA1_HUMAN Neutral Deleterious
Q9ULG6 CCPG1_HUMAN Neutral Neutral
P82279 CRUM1_HUMAN Deleterious Neutral
P05067 A4_HUMAN Deleterious Deleterious
P04637 P53_HUMAN Deleterious Deleterious
Q2M3G0 ABCB5_HUMAN Neutral Neutral
Q14690 RRP5_HUMAN Neutral Neutral
O60733 PA2G6_HUMAN Neutral Neutral
P04637 P53_HUMAN Deleterious Deleterious
Q96MN9 ZN488_HUMAN Neutral Neutral
A3KMH1 K0564_HUMAN Neutral Neutral
Q96RD3 O52E6_HUMAN Neutral Neutral
P22607 FGFR3_HUMAN Deleterious Neutral
Q9H0P0 5NT3_HUMAN Deleterious Deleterious
P36897 TGFR1_HUMAN Deleterious Deleterious
P36894 BMR1A_HUMAN Deleterious Deleterious
O15230 LAMA5_HUMAN Neutral Neutral
P30542 AA1R_HUMAN Neutral Neutral
Q99519 NEUR1_HUMAN Deleterious Deleterious
P54840 GYS2_HUMAN Deleterious Deleterious
O75631 UPK3A_HUMAN Neutral Deleterious
O76039 CDKL5_HUMAN Deleterious Deleterious
P19021 AMD_HUMAN Neutral Neutral
P35520 CBS_HUMAN Deleterious Deleterious
Q06124 PTN11_HUMAN Deleterious Deleterious
P50391 NPY4R_HUMAN Neutral Neutral
P10275 ANDR_HUMAN Deleterious Deleterious
P45381 ACY2_HUMAN Deleterious Deleterious
O15118 NPC1_HUMAN Deleterious Deleterious
Q5XXA6 ANO1_HUMAN Neutral Neutral
P00451 FA8_HUMAN Deleterious Deleterious
Q53T94 TAF1B_HUMAN Neutral Neutral
Q9H2C0 GAN_HUMAN Deleterious Deleterious
Q9H2C0 GAN_HUMAN Deleterious Deleterious
Q04671 P_HUMAN Deleterious Neutral
Q01959 SC6A3_HUMAN Neutral Neutral
P16473 TSHR_HUMAN Deleterious Deleterious
P60201 MYPR_HUMAN Deleterious Deleterious
P06400 RB_HUMAN Deleterious Deleterious
Q96HP8 T176A_HUMAN Neutral Neutral
Q93074 MED12_HUMAN Neutral Neutral
Q02161 RHD_HUMAN Neutral Neutral
P04062 GLCM_HUMAN Deleterious Deleterious
P40337 VHL_HUMAN Deleterious Deleterious
P60484 PTEN_HUMAN Deleterious Deleterious
Q86VS8 HOOK3_HUMAN Neutral Neutral
Q9H9P8 L2HDH_HUMAN Deleterious Deleterious
P41229 KDM5C_HUMAN Deleterious Deleterious
P35557 HXK4_HUMAN Deleterious Deleterious
A6NKC4 FCG3B_HUMAN Neutral Neutral
Q8NHU3 SMS2_HUMAN Neutral Neutral
Q02383 SEMG2_HUMAN Neutral Neutral
Q86XP0 PA24D_HUMAN Neutral Neutral
Q5C9Z4 NOM1_HUMAN Neutral Neutral
P23467 PTPRB_HUMAN Neutral Neutral
P10275 ANDR_HUMAN Deleterious Deleterious
Q9HCE0 K1632_HUMAN Neutral Neutral
P35670 ATP7B_HUMAN Deleterious Deleterious
O75582 KS6A5_HUMAN Neutral Neutral
P00451 FA8_HUMAN Deleterious Deleterious
O15118 NPC1_HUMAN Deleterious Deleterious
O95990 F107A_HUMAN Neutral Neutral
P00451 FA8_HUMAN Deleterious Deleterious
P51608 MECP2_HUMAN Deleterious Deleterious
Q8WXX0 DYH7_HUMAN Neutral Neutral
P21817 RYR1_HUMAN Deleterious Neutral
P33897 ABCD1_HUMAN Deleterious Deleterious
P07225 PROS_HUMAN Deleterious Deleterious
Q9H069 LRC48_HUMAN Neutral Neutral
P08603 CFAH_HUMAN Neutral Deleterious
Q8NBK3 SUMF1_HUMAN Deleterious Deleterious
Q9NR63 CP26B_HUMAN Neutral Neutral
O43918 AIRE_HUMAN Deleterious Deleterious
O95342 ABCBB_HUMAN Deleterious Deleterious
Q14126 DSG2_HUMAN Neutral Neutral
Q86VD1 MORC1_HUMAN Neutral Neutral
P35914 HMGCL_HUMAN Deleterious Deleterious
Q16099 GRIK4_HUMAN Neutral Neutral
P06865 HEXA_HUMAN Deleterious Deleterious
Q9NYW3 TA2R7_HUMAN Neutral Neutral
P10314 1A32_HUMAN Neutral Neutral
P50851 LRBA_HUMAN Neutral Neutral
A8TX70 CO6A5_HUMAN Neutral Neutral
P51812 KS6A3_HUMAN Deleterious Deleterious
Q9BYB0 SHAN3_HUMAN Neutral Neutral
P35499 SCN4A_HUMAN Deleterious Deleterious
Q9Y520 BA2D1_HUMAN Neutral Neutral
P16144 ITB4_HUMAN Deleterious Deleterious
Q9UMX1 SUFU_HUMAN Neutral Neutral
Q8IXE1 OR4N5_HUMAN Neutral Neutral
P00439 PH4H_HUMAN Deleterious Deleterious
P07339 CATD_HUMAN Neutral Deleterious
Q14289 FAK2_HUMAN Neutral Neutral
Q9H0K1 SIK2_HUMAN Neutral Neutral
Q9NS98 SEM3G_HUMAN Neutral Neutral
O00754 MA2B1_HUMAN Deleterious Neutral
Q9NZC2 TREM2_HUMAN Neutral Neutral
P08100 OPSD_HUMAN Deleterious Deleterious
P37231 PPARG_HUMAN Neutral Neutral
P40939 ECHA_HUMAN Deleterious Deleterious
P54802 ANAG_HUMAN Deleterious Deleterious
P08588 CCR5_HUMAN Neutral Neutral
P52952 NKX25_HUMAN Deleterious Deleterious
P49815 TSC2_HUMAN Deleterious Deleterious
Q9NZS2 KLRF1_HUMAN Neutral Neutral
P04637 P53_HUMAN Deleterious Deleterious
P08F94 PKHD1_HUMAN Deleterious Neutral
Q15398 DLGP5_HUMAN Neutral Neutral
Q9Y603 ETV7_HUMAN Neutral Neutral
P08034 CXB1_HUMAN Deleterious Deleterious
P11055 MYH3_HUMAN Deleterious Deleterious
Q04671 P_HUMAN Deleterious Deleterious
Q12809 KCNH2_HUMAN Deleterious Deleterious
Q96JH8 RADIL_HUMAN Neutral Neutral
Q99972 MYOC_HUMAN Deleterious Deleterious
P05089 ARGI1_HUMAN Deleterious Deleterious
Q9GZR1 SENP6_HUMAN Neutral Neutral
Q9NYQ8 FAT2_HUMAN Neutral Neutral
Q8N0X2 SPG16_HUMAN Neutral Neutral
P35670 ATP7B_HUMAN Deleterious Deleterious
Q9NP94 S39A2_HUMAN Neutral Neutral
O00255 MEN1_HUMAN Deleterious Deleterious
P04637 P53_HUMAN Deleterious Deleterious
P58012 FOXL2_HUMAN Deleterious Deleterious
Q99558 M3K14_HUMAN Neutral Neutral
P18462 1A25_HUMAN Neutral Neutral
O15527 OGG1_HUMAN Neutral Deleterious
P11310 ACADM_HUMAN Deleterious Deleterious
P20929 NEBU_HUMAN Neutral Neutral
Q9BRR9 RHG09_HUMAN Neutral Neutral
Q99519 NEUR1_HUMAN Deleterious Deleterious
Q9NQ90 ANO2_HUMAN Neutral Neutral
Q29983 MICA_HUMAN Neutral Neutral
P82279 CRUM1_HUMAN Deleterious Deleterious
P15814 IGLL1_HUMAN Neutral Deleterious
P01892 1A02_HUMAN Neutral Neutral
P04637 P53_HUMAN Deleterious Deleterious
Q00532 CDKL1_HUMAN Neutral Neutral
P01185 NEU2_HUMAN Deleterious Neutral
Q07001 ACHD_HUMAN Deleterious Deleterious
Q8N7M0 TC1D1_HUMAN Neutral Neutral
P51587 BRCA2_HUMAN Deleterious Deleterious
P10828 THB_HUMAN Deleterious Deleterious
Q4U2R6 RM51_HUMAN Neutral Neutral
Q16678 CP1B1_HUMAN Deleterious Deleterious
P00441 SODC_HUMAN Deleterious Deleterious
P35555 FBN1_HUMAN Deleterious Deleterious
Q68CQ1 CA175_HUMAN Neutral Neutral
Q96B96 TM159_HUMAN Neutral Neutral
P22735 TGM1_HUMAN Deleterious Neutral
Q14654 IRK11_HUMAN Deleterious Deleterious
P30450 1A26_HUMAN Neutral Neutral
P14091 PEPA_HUMAN Neutral Neutral
Q5VVJ2 MYSM1_HUMAN Neutral Neutral
P17405 ASM_HUMAN Deleterious Deleterious
Q9UBX5 FBLN5_HUMAN Deleterious Deleterious
Q8N6F1 CLD19_HUMAN Neutral Deleterious
Q8WV35 LRC29_HUMAN Neutral Neutral
O94788 AL1A2_HUMAN Neutral Neutral
Q8WZA1 PMGT1_HUMAN Deleterious Deleterious
P01909 HA25_HUMAN Neutral Neutral
Q96AY2 EME1_HUMAN Neutral Neutral
P51570 GALK1_HUMAN Deleterious Deleterious
Q92838 EDA_HUMAN Deleterious Deleterious
Q8WWB7 NCUG1_HUMAN Neutral Neutral
Q9H209 O10A4_HUMAN Neutral Neutral
Q9BSQ5 CCM2_HUMAN Neutral Neutral
P02461 CO3A1_HUMAN Deleterious Deleterious
Q8TD57 DYH3_HUMAN Neutral Neutral
Q9H251 CAD23_HUMAN Deleterious Neutral
O15118 NPC1_HUMAN Deleterious Deleterious
Q96I82 KAZD1_HUMAN Neutral Neutral
Q6VVB1 NHLC1_HUMAN Deleterious Deleterious
P78363 ABCA4_HUMAN Deleterious Deleterious
Q9UFF9 CNOT8_HUMAN Neutral Neutral
P03989 1B27_HUMAN Neutral Neutral
P49959 MRE11_HUMAN Deleterious Neutral
Q8NAG6 ANKL1_HUMAN Neutral Neutral
P01185 NEU2_HUMAN Deleterious Deleterious
P00451 FA8_HUMAN Deleterious Deleterious
P78562 PHEX_HUMAN Deleterious Deleterious
Q8NGT5 OR9A2_HUMAN Neutral Neutral
P03951 FA11_HUMAN Deleterious Deleterious
P13746 1A11_HUMAN Neutral Neutral
P57727 TMPS3_HUMAN Neutral Neutral
O95972 BMP15_HUMAN Deleterious Deleterious
P17021 ZNF17_HUMAN Neutral Neutral
P45379 TNNT2_HUMAN Deleterious Deleterious
Q13950 RUNX2_HUMAN Deleterious Deleterious
P53634 CATC_HUMAN Deleterious Neutral
Q9BYD2 RM09_HUMAN Neutral Neutral
P04114 APOB_HUMAN Neutral Neutral
P45379 TNNT2_HUMAN Deleterious Deleterious
Q96QZ0 PANX3_HUMAN Neutral Neutral
P10314 1A32_HUMAN Neutral Neutral
P63092 GNAS2_HUMAN Deleterious Deleterious
P26439 3BHS2_HUMAN Deleterious Deleterious
P36021 MOT8_HUMAN Deleterious Deleterious
P22304 IDS_HUMAN Deleterious Deleterious
P05186 PPBT_HUMAN Deleterious Neutral
P46100 ATRX_HUMAN Deleterious Deleterious
Q01968 OCRL_HUMAN Deleterious Deleterious
P33076 C2TA_HUMAN Neutral Neutral
O95447 LCA5L_HUMAN Neutral Neutral
Q6ZNG1 ZN600_HUMAN Neutral Neutral
P78363 ABCA4_HUMAN Deleterious Neutral
O75712 CXB3_HUMAN Deleterious Deleterious
P16473 TSHR_HUMAN Deleterious Deleterious
P0C7P3 SLN14_HUMAN Neutral Neutral
Q9UJ71 CLC4K_HUMAN Neutral Neutral
P08034 CXB1_HUMAN Deleterious Deleterious
Q9UBP0 SPAST_HUMAN Deleterious Deleterious
Q16363 LAMA4_HUMAN Neutral Neutral
Q13751 LAMB3_HUMAN Neutral Deleterious
Q86UW9 DTX2_HUMAN Neutral Neutral
P35498 SCN1A_HUMAN Deleterious Deleterious
P24557 THAS_HUMAN Deleterious Neutral
Q86X29 LSR_HUMAN Neutral Neutral
O00255 MEN1_HUMAN Deleterious Deleterious
P15848 ARSB_HUMAN Deleterious Deleterious
Q9Y653 GPR56_HUMAN Deleterious Neutral
Q96MT8 CEP63_HUMAN Neutral Neutral
P04637 P53_HUMAN Deleterious Deleterious
P38398 BRCA1_HUMAN Deleterious Neutral
Q2TBF2 WSCD2_HUMAN Neutral Neutral
Q6IA86 ELP2_HUMAN Neutral Neutral
P04637 P53_HUMAN Deleterious Deleterious
P11387 TOP1_HUMAN Deleterious Deleterious
P0C6S8 LIGO3_HUMAN Neutral Neutral
O43826 G6PT1_HUMAN Deleterious Deleterious
Q66K80 CA104_HUMAN Neutral Neutral
Q92503 S14L1_HUMAN Neutral Neutral
P00739 HPTR_HUMAN Neutral Neutral
P49842 STK19_HUMAN Neutral Neutral
P04637 P53_HUMAN Deleterious Deleterious
P16473 TSHR_HUMAN Deleterious Neutral
Q99650 OSMR_HUMAN Neutral Neutral
Q99814 EPAS1_HUMAN Neutral Deleterious
Q9P2J2 TUTLA_HUMAN Neutral Neutral
P51687 SUOX_HUMAN Deleterious Deleterious
P08559 ODPA_HUMAN Deleterious Deleterious
P06280 AGAL_HUMAN Deleterious Deleterious
P00740 FA9_HUMAN Deleterious Deleterious
P04062 GLCM_HUMAN Deleterious Deleterious
O14746 TERT_HUMAN Neutral Neutral
P25024 CXCR1_HUMAN Neutral Neutral
P00439 PH4H_HUMAN Deleterious Deleterious
Q16610 ECM1_HUMAN Neutral Neutral
Q01726 MSHR_HUMAN Neutral Neutral
Q68DK2 ZFY26_HUMAN Neutral Neutral
O43602 DCX_HUMAN Deleterious Deleterious
P50479 PDLI4_HUMAN Neutral Neutral
Q76LX8 ATS13_HUMAN Deleterious Deleterious
Q9H5F2 CK001_HUMAN Neutral Neutral
Q8WZ42 TITIN_HUMAN Neutral Neutral
P68871 HBB_HUMAN Neutral Neutral
P49019 G109B_HUMAN Neutral Neutral
P78559 MAP1A_HUMAN Neutral Neutral
P15056 BRAF1_HUMAN Deleterious Deleterious
P04637 P53_HUMAN Deleterious Deleterious
P59543 T2R49_HUMAN Neutral Neutral
Q53F39 MPPE1_HUMAN Neutral Neutral
P17661 DESM_HUMAN Deleterious Deleterious
P04275 VWF_HUMAN Deleterious Deleterious
O15118 NPC1_HUMAN Deleterious Deleterious
Q6IMN6 CAPR2_HUMAN Neutral Neutral
Q12809 KCNH2_HUMAN Deleterious Deleterious
P42771 CD2A1_HUMAN Deleterious Deleterious
Q02318 CP27A_HUMAN Deleterious Deleterious
P98161 PKD1_HUMAN Deleterious Deleterious
P00492 HPRT_HUMAN Deleterious Deleterious
Q13043 STK4_HUMAN Neutral Neutral
Q9Y6B6 SAR1B_HUMAN Deleterious Deleterious
Q8NGJ1 OR4D6_HUMAN Neutral Neutral
P21912 DHSB_HUMAN Deleterious Deleterious
P35475 IDUA_HUMAN Deleterious Deleterious
Q9UBZ9 REV1_HUMAN Neutral Neutral
P08100 OPSD_HUMAN Deleterious Deleterious
O76039 CDKL5_HUMAN Deleterious Neutral
P10523 ARRS_HUMAN Neutral Neutral
P40763 STAT3_HUMAN Deleterious Deleterious
Q96RK4 BBS4_HUMAN Deleterious Deleterious
Q9H222 ABCG5_HUMAN Deleterious Neutral
P16278 BGAL_HUMAN Deleterious Deleterious
P78363 ABCA4_HUMAN Deleterious Deleterious
P29965 CD40L_HUMAN Deleterious Deleterious
Q14573 ITPR3_HUMAN Neutral Neutral
P08034 CXB1_HUMAN Deleterious Deleterious
P51787 KCNQ1_HUMAN Deleterious Deleterious
A6NIM6 S15A5_HUMAN Neutral Neutral
P01008 ANT3_HUMAN Deleterious Deleterious
P51686 CCR9_HUMAN Neutral Neutral
P20930 FILA_HUMAN Neutral Neutral
O76090 BEST1_HUMAN Deleterious Deleterious
P04217 A1BG_HUMAN Neutral Neutral
Q92766 RREB1_HUMAN Neutral Neutral
P12883 MYH7_HUMAN Deleterious Deleterious
P35555 FBN1_HUMAN Deleterious Deleterious
Q75N90 FBN3_HUMAN Neutral Neutral
P00439 PH4H_HUMAN Deleterious Deleterious
Q14654 IRK11_HUMAN Deleterious Deleterious
Q9Y5Z9 UBIA1_HUMAN Deleterious Deleterious
P54802 ANAG_HUMAN Deleterious Deleterious
P08034 CXB1_HUMAN Deleterious Deleterious
Q96PJ5 FCRL4_HUMAN Neutral Neutral
P10275 ANDR_HUMAN Deleterious Deleterious
O95171 SCEL_HUMAN Neutral Neutral
Q8NGV5 O13D1_HUMAN Neutral Neutral
Q5T5N4 CF118_HUMAN Neutral Neutral
P51587 BRCA2_HUMAN Deleterious Deleterious
P20591 MX1_HUMAN Neutral Neutral
P51587 BRCA2_HUMAN Neutral Deleterious
P30613 KPYR_HUMAN Deleterious Deleterious
P40692 MLH1_HUMAN Deleterious Neutral
P32519 ELF1_HUMAN Neutral Neutral
Q8NBP7 PCSK9_HUMAN Neutral Neutral
Q8NGD5 OR4KE_HUMAN Neutral Neutral
P01909 HA25_HUMAN Neutral Neutral
Q9UNQ0 ABCG2_HUMAN Neutral Neutral
P12429 ANXA3_HUMAN Neutral Neutral
Q96LB8 PGRP4_HUMAN Neutral Neutral
Q5T1R4 ZEP3_HUMAN Neutral Neutral
P06400 RB_HUMAN Deleterious Deleterious
Q8NBV8 SYT8_HUMAN Neutral Neutral
Q9UKP4 ATS7_HUMAN Neutral Neutral
Q8WYK0 ACO12_HUMAN Neutral Neutral
Q4G0P3 HYDIN_HUMAN Neutral Neutral
O95180 CAC1H_HUMAN Neutral Deleterious
Q6XPR3 RPTN_HUMAN Neutral Neutral
Q8NG81 OR2M7_HUMAN Neutral Neutral
P57054 PIGP_HUMAN Neutral Neutral
Q9NZH8 IL1F9_HUMAN Neutral Neutral
Q6UXX5 ITH5L_HUMAN Neutral Neutral
P21802 FGFR2_HUMAN Deleterious Deleterious
P04637 P53_HUMAN Deleterious Deleterious
P16473 TSHR_HUMAN Deleterious Deleterious
P30460 1B08_HUMAN Neutral Neutral
P52701 MSH6_HUMAN Neutral Deleterious
P18577 RHCE_HUMAN Neutral Neutral
P12235 ADT1_HUMAN Deleterious Deleterious
Q9NRG9 AAAS_HUMAN Neutral Deleterious
P15144 AMPN_HUMAN Neutral Neutral
P21817 RYR1_HUMAN Deleterious Deleterious
Q96JG9 ZN469_HUMAN Neutral Neutral
Q9UBM7 DHCR7_HUMAN Deleterious Deleterious
Q15046 SYK_HUMAN Neutral Neutral
Q96KV7 WDR90_HUMAN Neutral Neutral
Q8NGF6 O10W1_HUMAN Neutral Neutral
Q9GZX3 CHST6_HUMAN Deleterious Deleterious
Q8WZA1 PMGT1_HUMAN Deleterious Deleterious
O00255 MEN1_HUMAN Deleterious Deleterious
Q9BXU1 STK31_HUMAN Neutral Neutral
O60279 SUSD5_HUMAN Neutral Neutral
O94761 RECQ4_HUMAN Neutral Neutral
Q9NV92 NFIP2_HUMAN Neutral Neutral
Q6IPR3 TYW3_HUMAN Neutral Neutral
O76024 WFS1_HUMAN Deleterious Deleterious
P21802 FGFR2_HUMAN Deleterious Deleterious
Q9NU22 MDN1_HUMAN Neutral Neutral
P30685 1B35_HUMAN Neutral Neutral
P21399 ACOC_HUMAN Neutral Neutral
P04637 P53_HUMAN Deleterious Deleterious
P30518 V2R_HUMAN Deleterious Deleterious
Q8TD17 ZN398_HUMAN Neutral Neutral
P07954 FUMH_HUMAN Deleterious Deleterious
P13645 K1C10_HUMAN Deleterious Deleterious
Q2M385 MPEG1_HUMAN Neutral Neutral
P49748 ACADV_HUMAN Deleterious Neutral
Q9UGM3 DMBT1_HUMAN Neutral Neutral
Q86TH1 ATL2_HUMAN Deleterious Deleterious
Q8TCC7 S22A8_HUMAN Neutral Neutral
O14983 AT2A1_HUMAN Deleterious Deleterious
P16473 TSHR_HUMAN Deleterious Neutral
P16930 FAAA_HUMAN Deleterious Deleterious
Q06187 BTK_HUMAN Deleterious Deleterious
O75096 LRP4_HUMAN Neutral Neutral
P22033 MUTA_HUMAN Deleterious Deleterious
P02790 HEMO_HUMAN Neutral Neutral
P35670 ATP7B_HUMAN Deleterious Deleterious
P55017 S12A3_HUMAN Deleterious Deleterious
P22304 IDS_HUMAN Deleterious Deleterious
P17035 ZNF28_HUMAN Neutral Neutral
Q6ZV29 PLPL7_HUMAN Neutral Neutral
P30793 GCH1_HUMAN Deleterious Deleterious
Q8NH49 OR4X1_HUMAN Neutral Neutral
A4QPH2 PI4P2_HUMAN Neutral Neutral
P30508 1C12_HUMAN Neutral Neutral
P16615 AT2A2_HUMAN Deleterious Deleterious
Q09428 ABCC8_HUMAN Deleterious Deleterious
P35520 CBS_HUMAN Deleterious Deleterious
Q9Y2L1 RRP44_HUMAN Neutral Neutral
Q9H251 CAD23_HUMAN Deleterious Deleterious
P62424 RL7A_HUMAN Neutral Neutral
P02675 FIBG_HUMAN Neutral Neutral
Q9NZM1 MYOF_HUMAN Neutral Neutral
Q08828 ADCY1_HUMAN Neutral Neutral
Q9BZF2 OSBL7_HUMAN Neutral Neutral
P06858 LIPL_HUMAN Deleterious Deleterious
P00395 COX1_HUMAN Neutral Deleterious
P51810 GP143_HUMAN Deleterious Deleterious
P02461 CO3A1_HUMAN Deleterious Deleterious
Q99665 I12R2_HUMAN Neutral Neutral
P0C862 C1QT9_HUMAN Neutral Neutral
P47901 V1BR_HUMAN Neutral Neutral
P35555 FBN1_HUMAN Deleterious Deleterious
Q9HCE0 K1632_HUMAN Neutral Neutral
P51587 BRCA2_HUMAN Deleterious Deleterious
Q8TAT5 NEIL3_HUMAN Neutral Neutral
Q92562 FIG4_HUMAN Neutral Neutral
Q9BX79 STRA6_HUMAN Deleterious Deleterious
Q8WXG9 GPR98_HUMAN Neutral Neutral
Q9NRA2 S17A5_HUMAN Deleterious Deleterious
O60779 S19A2_HUMAN Deleterious Deleterious
P02452 CO1A1_HUMAN Deleterious Deleterious
Q14896 MYPC3_HUMAN Deleterious Deleterious
Q03426 KIME_HUMAN Deleterious Deleterious
P08514 ITA2B_HUMAN Deleterious Deleterious
Q9UKU7 ACAD8_HUMAN Deleterious Deleterious
P15313 VATB1_HUMAN Deleterious Neutral
P28068 2DMB_HUMAN Neutral Neutral
P0C7V0 CF217_HUMAN Neutral Neutral
P30460 1B08_HUMAN Neutral Neutral
Q7Z418 KCNKI_HUMAN Neutral Neutral
P05186 PPBT_HUMAN Deleterious Deleterious
P00736 C1R_HUMAN Neutral Neutral
Q99684 GFI1_HUMAN Neutral Deleterious
Q695T7 S6A19_HUMAN Deleterious Deleterious
Q8TE57 ATS16_HUMAN Neutral Neutral
P49810 PSN2_HUMAN Deleterious Deleterious
O15169 AXN1_HUMAN Neutral Deleterious
O75197 LRP5_HUMAN Deleterious Neutral
Q13315 ATM_HUMAN Neutral Deleterious
Q16610 ECM1_HUMAN Neutral Neutral
Q9UGM3 DMBT1_HUMAN Neutral Neutral
Q9NNW7 DLDH_HUMAN Neutral Neutral
P06400 RB_HUMAN Deleterious Deleterious
O60879 DIAP2_HUMAN Neutral Neutral
P04062 GLCM_HUMAN Deleterious Deleterious
P0C0L5 CO4B_HUMAN Neutral Neutral
O95972 BMP15_HUMAN Deleterious Deleterious
P13765 2B11_HUMAN Neutral Neutral
P13942 COBA2_HUMAN Deleterious Deleterious
Q9Y623 MYH4_HUMAN Neutral Neutral
Q96MX6 WDR92_HUMAN Neutral Neutral
Q5TB80 QN1_HUMAN Neutral Neutral
Q6ZW61 BBS12_HUMAN Neutral Neutral
O60318 MCM3A_HUMAN Neutral Neutral
Q2I0M5 RSPO4_HUMAN Deleterious Deleterious
Q99259 DCE1_HUMAN Neutral Deleterious
Q6NT16 CF192_HUMAN Neutral Neutral
Q13402 MYO7A_HUMAN Deleterious Deleterious
Q9UPN3 MACF1_HUMAN Neutral Neutral
P04637 P53_HUMAN Deleterious Deleterious
P49768 PSN1_HUMAN Deleterious Deleterious
P43630 KI2L2_HUMAN Neutral Neutral
O15553 MEFV_HUMAN Deleterious Deleterious
Q9NYQ6 CELR1_HUMAN Neutral Neutral
P02647 APOA1_HUMAN Neutral Neutral
P00740 FA9_HUMAN Deleterious Deleterious
Q8IVF2 AHNK2_HUMAN Neutral Neutral
P04264 K2C1_HUMAN Deleterious Deleterious
Q13315 ATM_HUMAN Neutral Neutral
Q6N021 TET2_HUMAN Neutral Deleterious
P63092 GNAS2_HUMAN Deleterious Neutral
Q9BQL6 FERM1_HUMAN Neutral Neutral
Q04656 ATP7A_HUMAN Deleterious Deleterious
Q9HCN3 TMM8A_HUMAN Neutral Neutral
P57678 GEMI4_HUMAN Neutral Neutral
Q14164 IKKE_HUMAN Neutral Neutral
P58012 FOXL2_HUMAN Deleterious Deleterious
O43246 CTR4_HUMAN Neutral Neutral
Q12809 KCNH2_HUMAN Deleterious Deleterious
Q969K7 TMM54_HUMAN Neutral Neutral
P15289 ARSA_HUMAN Deleterious Neutral
Q9BV79 MECR_HUMAN Neutral Neutral
P16930 FAAA_HUMAN Deleterious Deleterious
P00395 COX1_HUMAN Neutral Deleterious
P27169 PON1_HUMAN Neutral Neutral
P30613 KPYR_HUMAN Deleterious Deleterious
O60266 ADCY3_HUMAN Neutral Neutral
Q3SY05 CA157_HUMAN Neutral Neutral
Q9UKX2 MYH2_HUMAN Neutral Deleterious
Q12809 KCNH2_HUMAN Deleterious Deleterious
Q96L73 NSD1_HUMAN Deleterious Deleterious
P10912 GHR_HUMAN Deleterious Deleterious
Q9UHC6 CNTP2_HUMAN Neutral Neutral
P00533 EGFR_HUMAN Deleterious Deleterious
P51587 BRCA2_HUMAN Deleterious Deleterious
P33897 ABCD1_HUMAN Deleterious Deleterious
Q04446 GLGB_HUMAN Deleterious Deleterious
P42771 CD2A1_HUMAN Deleterious Deleterious
P30154 2AAB_HUMAN Deleterious Deleterious
O95425 SVIL_HUMAN Neutral Neutral
Q8WXI7 MUC16_HUMAN Neutral Neutral
O15118 NPC1_HUMAN Deleterious Deleterious
P00156 CYB_HUMAN Neutral Neutral
O14521 DHSD_HUMAN Deleterious Deleterious
P22735 TGM1_HUMAN Deleterious Deleterious
P42771 CD2A1_HUMAN Deleterious Deleterious
P05164 PERM_HUMAN Deleterious Neutral
P01877 IGHA2_HUMAN Neutral Neutral
P11362 FGFR1_HUMAN Deleterious Deleterious
P00492 HPRT_HUMAN Deleterious Deleterious
P00846 ATP6_HUMAN Neutral Deleterious
P49247 RPIA_HUMAN Deleterious Deleterious
P02655 APOC2_HUMAN Neutral Deleterious
P48788 TNNI2_HUMAN Neutral Deleterious
Q7Z570 Z804A_HUMAN Neutral Neutral
Q68D86 C102B_HUMAN Neutral Neutral
Q6ZRM9 YG024_HUMAN Neutral Neutral
Q9H3R0 KDM4C_HUMAN Neutral Neutral
Q13253 NOGG_HUMAN Deleterious Deleterious
P51168 SCNNB_HUMAN Deleterious Neutral
P35555 FBN1_HUMAN Deleterious Deleterious
Q14896 MYPC3_HUMAN Deleterious Deleterious
Q04695 K1C17_HUMAN Deleterious Deleterious
Q9ULJ1 ODF2L_HUMAN Neutral Neutral
Q9UHC1 MLH3_HUMAN Neutral Deleterious
P10275 ANDR_HUMAN Deleterious Deleterious
Q9P2F6 RHG20_HUMAN Neutral Neutral
Q09428 ABCC8_HUMAN Deleterious Neutral
Q9UQ88 CD2L2_HUMAN Neutral Neutral
P78363 ABCA4_HUMAN Deleterious Deleterious
Q13277 STX3_HUMAN Neutral Neutral
P22309 UD11_HUMAN Deleterious Deleterious
P04424 ARLY_HUMAN Deleterious Deleterious
Q15118 PDK1_HUMAN Neutral Neutral
Q9NS62 THSD1_HUMAN Neutral Neutral
O43593 HAIR_HUMAN Neutral Neutral
P33897 ABCD1_HUMAN Deleterious Deleterious
Q6UWR7 ENPP6_HUMAN Neutral Neutral
Q86U10 LPP60_HUMAN Neutral Neutral
Q76L83 ASXL2_HUMAN Neutral Neutral
P02533 K1C14_HUMAN Deleterious Neutral
O60260 PRKN2_HUMAN Deleterious Deleterious
Q13214 SEM3B_HUMAN Neutral Deleterious
P16144 ITB4_HUMAN Deleterious Deleterious
P0C0L4 CO4A_HUMAN Neutral Neutral
P19438 TNR1A_HUMAN Deleterious Deleterious
P10275 ANDR_HUMAN Deleterious Deleterious
Q6NT32 EST7_HUMAN Neutral Neutral
P11161 EGR2_HUMAN Deleterious Deleterious
P10275 ANDR_HUMAN Deleterious Deleterious
P17655 CAN2_HUMAN Neutral Neutral
P29400 CO4A5_HUMAN Deleterious Deleterious
P16473 TSHR_HUMAN Deleterious Deleterious
Q13144 EI2BE_HUMAN Deleterious Deleterious
Q96AQ2 TM125_HUMAN Neutral Neutral
P52333 JAK3_HUMAN Neutral Deleterious
Q9H4K1 RIBC2_HUMAN Neutral Neutral
A6NF34 ANTRL_HUMAN Neutral Neutral
P08F94 PKHD1_HUMAN Deleterious Deleterious
Q96PE6 ZIM3_HUMAN Neutral Neutral
Q9Y617 SERC_HUMAN Neutral Deleterious
P32004 L1CAM_HUMAN Deleterious Deleterious
Q8WTU0 DDI1_HUMAN Neutral Neutral
P08684 CP3A4_HUMAN Neutral Neutral
P05106 ITB3_HUMAN Deleterious Deleterious
P08034 CXB1_HUMAN Deleterious Deleterious
P35498 SCN1A_HUMAN Deleterious Deleterious
P38398 BRCA1_HUMAN Deleterious Deleterious
Q9BXY0 MAK16_HUMAN Neutral Neutral
Q15582 BGH3_HUMAN Deleterious Deleterious
Q01453 PMP22_HUMAN Deleterious Deleterious
P11362 FGFR1_HUMAN Deleterious Deleterious
Q16836 HCDH_HUMAN Neutral Deleterious
Q9UKQ2 ADA28_HUMAN Neutral Neutral
Q05469 LIPS_HUMAN Neutral Neutral
O75161 NPHP4_HUMAN Deleterious Deleterious
P30793 GCH1_HUMAN Deleterious Deleterious
Q7Z333 SETX_HUMAN Deleterious Deleterious
Q96QU1 PCD15_HUMAN Neutral Deleterious
Q6P179 ERAP2_HUMAN Neutral Neutral
P03897 NU3M_HUMAN Neutral Deleterious
P29033 CXB2_HUMAN Deleterious Deleterious
P08F94 PKHD1_HUMAN Deleterious Deleterious
P51460 INSL3_HUMAN Neutral Deleterious
P40189 IL6RB_HUMAN Neutral Neutral
O15197 EPHB6_HUMAN Neutral Neutral
P55895 RAG2_HUMAN Deleterious Deleterious
Q8NDV7 TNR6A_HUMAN Neutral Neutral
O14896 IRF6_HUMAN Deleterious Deleterious
P51587 BRCA2_HUMAN Deleterious Deleterious
P15918 RAG1_HUMAN Deleterious Deleterious
Q86YF9 DZIP1_HUMAN Neutral Neutral
Q9H9Q4 NHEJ1_HUMAN Neutral Neutral
P01892 1A02_HUMAN Neutral Neutral
O95409 ZIC2_HUMAN Deleterious Deleterious
Q8NEB7 ACRBP_HUMAN Neutral Neutral
Q8WXQ8 CBPA5_HUMAN Neutral Neutral
Q9BY44 EIF2A_HUMAN Neutral Neutral
P22304 IDS_HUMAN Deleterious Deleterious
P04181 OAT_HUMAN Deleterious Deleterious
P56851 EP3B_HUMAN Neutral Neutral
P56589 PEX3_HUMAN Neutral Neutral
Q06330 SUH_HUMAN Neutral Neutral
P13569 CFTR_HUMAN Deleterious Deleterious
Q05066 SRY_HUMAN Deleterious Deleterious
Q9UJ71 CLC4K_HUMAN Neutral Neutral
P18887 XRCC1_HUMAN Neutral Neutral
Q8WZ42 TITIN_HUMAN Neutral Neutral
Q8NGS8 O13C5_HUMAN Neutral Neutral
Q6PI73 LIRA6_HUMAN Neutral Neutral
P06744 G6PI_HUMAN Deleterious Deleterious
Q07864 DPOE1_HUMAN Neutral Neutral
Q75N90 FBN3_HUMAN Neutral Neutral
P04062 GLCM_HUMAN Deleterious Deleterious
P08514 ITA2B_HUMAN Deleterious Deleterious
Q8N3J2 METL4_HUMAN Neutral Neutral
Q7RTY7 OVCH1_HUMAN Neutral Neutral
Q06187 BTK_HUMAN Deleterious Deleterious
P11310 ACADM_HUMAN Deleterious Deleterious
Q9NRC6 SPTN5_HUMAN Neutral Neutral
P15559 NQO2_HUMAN Neutral Neutral
Q96M02 CJ090_HUMAN Neutral Neutral
P05186 PPBT_HUMAN Deleterious Deleterious
O75443 TECTA_HUMAN Deleterious Neutral
P54687 BCAT1_HUMAN Neutral Neutral
P06280 AGAL_HUMAN Deleterious Deleterious
P35241 RADI_HUMAN Deleterious Neutral
O96017 CHK2_HUMAN Deleterious Deleterious
P24043 LAMA2_HUMAN Deleterious Deleterious
Q8IY33 MILK2_HUMAN Neutral Neutral
P15289 ARSA_HUMAN Deleterious Deleterious
Q13939 CALI_HUMAN Neutral Neutral
Q13825 AUHM_HUMAN Neutral Deleterious
P42771 CD2A1_HUMAN Deleterious Neutral
O15305 PMM2_HUMAN Deleterious Deleterious
P25054 APC_HUMAN Deleterious Deleterious
P04075 ALDOA_HUMAN Neutral Neutral
P05121 PAI1_HUMAN Neutral Neutral
Q99697 PITX2_HUMAN Deleterious Deleterious
Q9UBM7 DHCR7_HUMAN Deleterious Deleterious
P98161 PKD1_HUMAN Deleterious Deleterious
P38435 VKGC_HUMAN Deleterious Deleterious
Q9NZC2 TREM2_HUMAN Neutral Deleterious
P03950 ANGI_HUMAN Deleterious Deleterious
O00206 TLR4_HUMAN Neutral Neutral
P08514 ITA2B_HUMAN Deleterious Deleterious
P16473 TSHR_HUMAN Deleterious Deleterious
P22304 IDS_HUMAN Deleterious Deleterious
Q86Y07 VRK2_HUMAN Neutral Neutral
Q5T6X5 GPC6A_HUMAN Neutral Neutral
Q9NRI5 DISC1_HUMAN Neutral Neutral
O60568 PLOD3_HUMAN Neutral Deleterious
Q13133 NR1H3_HUMAN Neutral Neutral
P22413 ENPP1_HUMAN Deleterious Deleterious
P21912 DHSB_HUMAN Deleterious Deleterious
Q6ZVN8 RGMC_HUMAN Deleterious Deleterious
Q9BQS8 FYCO1_HUMAN Neutral Neutral
P27816 MAP4_HUMAN Neutral Neutral
P01116 RASK_HUMAN Deleterious Deleterious
Q15695 U2AFL_HUMAN Neutral Neutral
P34059 GALNS_HUMAN Deleterious Deleterious
Q01831 XPC_HUMAN Neutral Neutral
Q9H251 CAD23_HUMAN Deleterious Deleterious
P55157 MTP_HUMAN Deleterious Deleterious
P00451 FA8_HUMAN Deleterious Deleterious
Q96RG2 PASK_HUMAN Neutral Neutral
Q13635 PTC1_HUMAN Deleterious Deleterious
O15305 PMM2_HUMAN Deleterious Deleterious
Q9NUW8 TYDP1_HUMAN Neutral Neutral
Q16678 CP1B1_HUMAN Deleterious Neutral
P11277 SPTB1_HUMAN Deleterious Deleterious
P13569 CFTR_HUMAN Deleterious Deleterious
P02810 PRPC_HUMAN Neutral Neutral
Q01968 OCRL_HUMAN Deleterious Deleterious
Q96RD7 PANX1_HUMAN Neutral Neutral
P17302 CXA1_HUMAN Deleterious Deleterious
O00469 PLOD2_HUMAN Deleterious Deleterious
P02708 ACHA_HUMAN Deleterious Deleterious
P01106 MYC_HUMAN Neutral Neutral
P04424 ARLY_HUMAN Deleterious Deleterious
A6NNM8 TTL13_HUMAN Neutral Neutral
P42357 HUTH_HUMAN Deleterious Deleterious
Q8N3L3 TXLNB_HUMAN Neutral Neutral
Q9P1W9 PIM2_HUMAN Neutral Neutral
P63092 GNAS2_HUMAN Deleterious Deleterious
P35670 ATP7B_HUMAN Deleterious Deleterious
P06280 AGAL_HUMAN Deleterious Deleterious
Q8N5U1 M4A15_HUMAN Neutral Neutral
Q75MW2 ZN767_HUMAN Neutral Neutral
P33897 ABCD1_HUMAN Deleterious Deleterious
P63252 IRK2_HUMAN Deleterious Deleterious
P78363 ABCA4_HUMAN Deleterious Deleterious
Q8N6M8 IQCF1_HUMAN Neutral Neutral
Q14517 FAT1_HUMAN Neutral Neutral
P36551 HEM6_HUMAN Deleterious Deleterious
Q86UW9 DTX2_HUMAN Neutral Neutral
O60880 SH21A_HUMAN Deleterious Deleterious
Q16850 CP51A_HUMAN Neutral Neutral
Q8TF30 WHAMM_HUMAN Neutral Neutral
Q8WZ42 TITIN_HUMAN Neutral Neutral
O43520 AT8B1_HUMAN Deleterious Deleterious
P00480 OTC_HUMAN Deleterious Deleterious
O43520 AT8B1_HUMAN Deleterious Deleterious
Q14654 IRK11_HUMAN Deleterious Neutral
O43602 DCX_HUMAN Deleterious Deleterious
Q6ZVN8 RGMC_HUMAN Deleterious Deleterious
P21333 FLNA_HUMAN Deleterious Deleterious
O95972 BMP15_HUMAN Deleterious Deleterious
P02461 CO3A1_HUMAN Deleterious Deleterious
P35555 FBN1_HUMAN Deleterious Deleterious
Q9P2J8 ZN624_HUMAN Neutral Neutral
P50416 CPT1A_HUMAN Deleterious Deleterious
P02452 CO1A1_HUMAN Deleterious Deleterious
P22033 MUTA_HUMAN Deleterious Deleterious
P49711 CTCF_HUMAN Deleterious Deleterious
P78363 ABCA4_HUMAN Deleterious Deleterious
P01011 AACT_HUMAN Neutral Neutral
P11362 FGFR1_HUMAN Deleterious Deleterious
Q96L73 NSD1_HUMAN Deleterious Neutral
Q63ZY6 NSN5C_HUMAN Neutral Neutral
Q6VVB1 NHLC1_HUMAN Deleterious Deleterious
P21860 ERBB3_HUMAN Neutral Neutral
P54257 HAP1_HUMAN Neutral Neutral
A8K855 EFCB7_HUMAN Neutral Neutral
Q53EV4 LRC23_HUMAN Neutral Neutral
P02787 TRFE_HUMAN Neutral Neutral
P04637 P53_HUMAN Deleterious Deleterious
P16871 IL7RA_HUMAN Neutral Deleterious
Q9H4L7 SMRCD_HUMAN Neutral Neutral
P35523 CLCN1_HUMAN Deleterious Deleterious
P50391 NPY4R_HUMAN Neutral Neutral
Q13769 THOC5_HUMAN Neutral Neutral
P48165 CXA8_HUMAN Deleterious Deleterious
P05549 AP2A_HUMAN Neutral Deleterious
O14936 CSKP_HUMAN Neutral Deleterious
Q14524 SCN5A_HUMAN Deleterious Deleterious
P40692 MLH1_HUMAN Deleterious Deleterious
P36957 ODO2_HUMAN Neutral Neutral
Q6UWW0 LCN15_HUMAN Neutral Neutral
P07988 PSPB_HUMAN Neutral Deleterious
Q9UNW1 MINP1_HUMAN Neutral Deleterious
Q9UHC1 MLH3_HUMAN Neutral Neutral
Q9UGI8 TES_HUMAN Neutral Neutral
Q86Y07 VRK2_HUMAN Neutral Neutral
O75197 LRP5_HUMAN Deleterious Deleterious
P51587 BRCA2_HUMAN Neutral Deleterious
P05154 IPSP_HUMAN Neutral Neutral
Q07889 SOS1_HUMAN Deleterious Deleterious
P35527 K1C9_HUMAN Deleterious Deleterious
Q92618 ZN516_HUMAN Neutral Neutral
Q8WWQ2 HPSE2_HUMAN Neutral Neutral
Q96KN7 RPGR1_HUMAN Neutral Deleterious
P04637 P53_HUMAN Deleterious Deleterious
P85298 RHG08_HUMAN Neutral Neutral
Q16671 AMHR2_HUMAN Deleterious Deleterious
Q5TCH4 CP4AM_HUMAN Neutral Neutral
P00451 FA8_HUMAN Deleterious Deleterious
P58304 VSX2_HUMAN Deleterious Deleterious
O95371 OR2C1_HUMAN Neutral Neutral
Q8IXS0 CF146_HUMAN Neutral Neutral
Q8TBZ0 CC110_HUMAN Neutral Neutral
O95436 NPT2B_HUMAN Deleterious Neutral
P21802 FGFR2_HUMAN Deleterious Deleterious
Q99665 I12R2_HUMAN Neutral Neutral
P38570 ITAE_HUMAN Neutral Neutral
P78363 ABCA4_HUMAN Deleterious Deleterious
P30491 1B53_HUMAN Neutral Neutral
Q9UM47 NOTC3_HUMAN Deleterious Deleterious
P49815 TSC2_HUMAN Deleterious Deleterious
P06280 AGAL_HUMAN Deleterious Deleterious
Q8ND56 LS14A_HUMAN Neutral Neutral
Q9GZX3 CHST6_HUMAN Deleterious Deleterious
P60201 MYPR_HUMAN Deleterious Deleterious
P15289 ARSA_HUMAN Deleterious Deleterious
Q9P2D1 CHD7_HUMAN Deleterious Deleterious
P08686 CP21A_HUMAN Deleterious Deleterious
Q96P20 NALP3_HUMAN Deleterious Deleterious
Q9Y6M9 NDUB9_HUMAN Neutral Neutral
P10275 ANDR_HUMAN Deleterious Deleterious
Q8IWY9 CDAN1_HUMAN Deleterious Deleterious
P52743 ZN137_HUMAN Neutral Neutral
Q16281 CNGA3_HUMAN Deleterious Deleterious
P06681 CO2_HUMAN Neutral Neutral
P51587 BRCA2_HUMAN Deleterious Deleterious
Q9UM47 NOTC3_HUMAN Deleterious Deleterious
P07954 FUMH_HUMAN Deleterious Deleterious
Q5VTM1 FAM25_HUMAN Neutral Neutral
Q9BXB7 SPT16_HUMAN Neutral Deleterious
Q14004 CD2L5_HUMAN Neutral Neutral
Q9NS23 RASF1_HUMAN Neutral Neutral
P45381 ACY2_HUMAN Deleterious Deleterious
P54756 EPHA5_HUMAN Neutral Neutral
Q09428 ABCC8_HUMAN Deleterious Deleterious
Q5VT66 MOSC1_HUMAN Neutral Neutral
P78362 SRPK2_HUMAN Neutral Neutral
Q18PE1 DOK7_HUMAN Neutral Neutral
Q13421 MSLN_HUMAN Neutral Neutral
O43511 S26A4_HUMAN Deleterious Deleterious
P55085 PAR2_HUMAN Neutral Neutral
P04150 GCR_HUMAN Deleterious Deleterious
P16435 NCPR_HUMAN Deleterious Neutral
Q13315 ATM_HUMAN Neutral Neutral
Q9BZ11 ADA33_HUMAN Neutral Neutral
P08034 CXB1_HUMAN Deleterious Deleterious
Q8NE62 CHDH_HUMAN Neutral Neutral
P03989 1B27_HUMAN Neutral Neutral
O75155 CAND2_HUMAN Neutral Neutral
Q99697 PITX2_HUMAN Deleterious Deleterious
O75161 NPHP4_HUMAN Deleterious Deleterious
Q96E93 KLRG1_HUMAN Neutral Neutral
P08F94 PKHD1_HUMAN Deleterious Deleterious
Q5SZK8 FREM2_HUMAN Neutral Neutral
Q14524 SCN5A_HUMAN Deleterious Deleterious
P10275 ANDR_HUMAN Deleterious Deleterious
P07902 GALT_HUMAN Deleterious Deleterious
Q15392 DHC24_HUMAN Deleterious Deleterious
O43189 PHF1_HUMAN Neutral Neutral
Q9H330 CI005_HUMAN Neutral Neutral
P07902 GALT_HUMAN Deleterious Deleterious
P22033 MUTA_HUMAN Deleterious Deleterious
P42771 CD2A1_HUMAN Deleterious Neutral
P25189 MYP0_HUMAN Deleterious Deleterious
Q13148 TADBP_HUMAN Deleterious Deleterious
Q9Y6K9 NEMO_HUMAN Deleterious Deleterious
P23760 PAX3_HUMAN Deleterious Deleterious
P78363 ABCA4_HUMAN Deleterious Deleterious
Q29980 1B44_HUMAN Neutral Neutral
O00295 TULP2_HUMAN Neutral Neutral
P08F94 PKHD1_HUMAN Deleterious Deleterious
Q9UBZ4 APEX2_HUMAN Neutral Neutral
P15289 ARSA_HUMAN Deleterious Deleterious
Q9NZH6 IL1F7_HUMAN Neutral Neutral
P00966 ASSY_HUMAN Deleterious Deleterious
P12883 MYH7_HUMAN Deleterious Deleterious
P78562 PHEX_HUMAN Deleterious Deleterious
Q96PQ7 KLHL5_HUMAN Neutral Neutral
P51688 SPHM_HUMAN Deleterious Deleterious
Q8NGM9 OR8D4_HUMAN Neutral Neutral
Q53T59 H1BP3_HUMAN Neutral Neutral
O95201 ZN205_HUMAN Neutral Neutral
Q96PD2 DCBD2_HUMAN Neutral Neutral
P00441 SODC_HUMAN Deleterious Deleterious
O15151 MDM4_HUMAN Neutral Neutral
P82251 BAT1_HUMAN Deleterious Deleterious
P10912 GHR_HUMAN Deleterious Deleterious
Q8IWZ6 BBS7_HUMAN Neutral Deleterious
O15050 LBA1_HUMAN Neutral Neutral
Q09428 ABCC8_HUMAN Deleterious Deleterious
P00439 PH4H_HUMAN Deleterious Deleterious
P78363 ABCA4_HUMAN Deleterious Deleterious
Q09428 ABCC8_HUMAN Deleterious Deleterious
P22735 TGM1_HUMAN Deleterious Deleterious
Q7Z4N2 TRPM1_HUMAN Neutral Neutral
P14598 NCF1_HUMAN Neutral Neutral
P30793 GCH1_HUMAN Deleterious Deleterious
Q16518 RPE65_HUMAN Deleterious Deleterious
P01889 1B07_HUMAN Neutral Neutral
P22033 MUTA_HUMAN Deleterious Deleterious
Q8TDQ1 CLM1_HUMAN Neutral Neutral
P68133 ACTS_HUMAN Deleterious Deleterious
Q93015 NAT6_HUMAN Neutral Deleterious
O75638 CTAG2_HUMAN Neutral Neutral
O75874 IDHC_HUMAN Deleterious Deleterious
Q96Q15 SMG1_HUMAN Neutral Neutral
Q7Z572 SPT21_HUMAN Neutral Neutral
Q96KV7 WDR90_HUMAN Neutral Neutral
Q8IWN7 RP1L1_HUMAN Neutral Neutral
Q14246 EMR1_HUMAN Neutral Neutral
Q9Y276 BCS1_HUMAN Deleterious Deleterious
P08123 CO1A2_HUMAN Deleterious Deleterious
P17813 EGLN_HUMAN Deleterious Deleterious
Q99835 SMO_HUMAN Neutral Deleterious
Q8TB36 GDAP1_HUMAN Deleterious Deleterious
P54803 GALC_HUMAN Deleterious Deleterious
P35498 SCN1A_HUMAN Deleterious Deleterious
Q9BYZ2 LDH6B_HUMAN Neutral Neutral
P34059 GALNS_HUMAN Deleterious Deleterious
P22681 CBL_HUMAN Neutral Neutral
Q12923 PTN13_HUMAN Neutral Neutral
P05129 KPCG_HUMAN Neutral Deleterious
P22304 IDS_HUMAN Deleterious Deleterious
P78363 ABCA4_HUMAN Deleterious Deleterious
Q15582 BGH3_HUMAN Deleterious Deleterious
P11509 CP2A6_HUMAN Neutral Neutral
Q9Y5K6 CD2AP_HUMAN Neutral Neutral
Q8WWZ3 EDAD_HUMAN Neutral Deleterious
P49815 TSC2_HUMAN Deleterious Deleterious
Q9Y6L6 SO1B1_HUMAN Neutral Neutral
P04637 P53_HUMAN Deleterious Deleterious
P01037 CYTN_HUMAN Neutral Neutral
Q96L96 ALPK3_HUMAN Neutral Neutral
Q8TE67 ES8L3_HUMAN Neutral Neutral
P08123 CO1A2_HUMAN Deleterious Deleterious
O15537 XLRS1_HUMAN Deleterious Deleterious
Q9Y3Z3 SAMH1_HUMAN Deleterious Deleterious
P28715 ERCC5_HUMAN Neutral Deleterious
P98161 PKD1_HUMAN Deleterious Neutral
Q5SNV9 CA167_HUMAN Neutral Neutral
P00740 FA9_HUMAN Deleterious Deleterious
P00813 ADA_HUMAN Deleterious Deleterious
P07911 UROM_HUMAN Deleterious Deleterious
P06276 CHLE_HUMAN Deleterious Deleterious
Q96T51 RUFY1_HUMAN Neutral Neutral
P31513 FMO3_HUMAN Deleterious Neutral
P51688 SPHM_HUMAN Deleterious Deleterious
Q5T2D3 OTUD3_HUMAN Neutral Neutral
Q5T8A7 K0649_HUMAN Neutral Neutral
Q9BX79 STRA6_HUMAN Neutral Deleterious
P38398 BRCA1_HUMAN Neutral Deleterious
P07902 GALT_HUMAN Deleterious Deleterious
Q03013 GSTM4_HUMAN Neutral Neutral
P04798 CP1A1_HUMAN Neutral Neutral
Q12809 KCNH2_HUMAN Deleterious Deleterious
O43520 AT8B1_HUMAN Deleterious Deleterious
P50897 PPT1_HUMAN Deleterious Deleterious
O76024 WFS1_HUMAN Deleterious Neutral
O43149 ZZEF1_HUMAN Neutral Neutral
P23760 PAX3_HUMAN Deleterious Deleterious
P11362 FGFR1_HUMAN Deleterious Deleterious
Q8IWI9 MGAP_HUMAN Neutral Neutral
Q5SZL2 CF204_HUMAN Neutral Neutral
O14773 TPP1_HUMAN Deleterious Deleterious
Q9HC29 NOD2_HUMAN Deleterious Deleterious
P02647 APOA1_HUMAN Neutral Neutral
Q63HK3 ZKSC2_HUMAN Neutral Neutral
P54840 GYS2_HUMAN Deleterious Deleterious
Q96RK4 BBS4_HUMAN Deleterious Deleterious
O95409 ZIC2_HUMAN Deleterious Deleterious
P12883 MYH7_HUMAN Deleterious Deleterious
P58182 O12D2_HUMAN Neutral Neutral
P10253 LYAG_HUMAN Deleterious Deleterious
P00492 HPRT_HUMAN Deleterious Deleterious
Q29980 1A11_HUMAN Neutral Neutral
O75161 NPHP4_HUMAN Deleterious Deleterious
P04114 APOB_HUMAN Neutral Neutral
Q8WZ42 TITIN_HUMAN Neutral Neutral
P02774 VTDB_HUMAN Neutral Neutral
P31645 SC6A4_HUMAN Neutral Neutral
O14522 PTPRT_HUMAN Deleterious Deleterious
Q6P2Q9 PRP8_HUMAN Deleterious Neutral
Q96NH3 CF170_HUMAN Neutral Neutral
O15305 PMM2_HUMAN Deleterious Deleterious
P04062 GLCM_HUMAN Deleterious Deleterious
Q6UY09 CEA20_HUMAN Neutral Neutral
Q8N1I0 DOCK4_HUMAN Neutral Neutral
Q92947 GCDH_HUMAN Deleterious Deleterious
P08100 OPSD_HUMAN Deleterious Deleterious
O15118 NPC1_HUMAN Deleterious Deleterious
O75352 MPU1_HUMAN Deleterious Neutral
Q15155 NOMO1_HUMAN Neutral Neutral
P55017 S12A3_HUMAN Deleterious Deleterious
Q8NH69 OR5W2_HUMAN Neutral Neutral
O95447 LCA5L_HUMAN Neutral Neutral
Q008S8 ECT2L_HUMAN Neutral Neutral
O15537 XLRS1_HUMAN Deleterious Deleterious
P08034 CXB1_HUMAN Deleterious Deleterious
P15085 CBPA1_HUMAN Neutral Neutral
O75923 DYSF_HUMAN Deleterious Deleterious
Q92736 RYR2_HUMAN Deleterious Deleterious
Q96LP6 CL042_HUMAN Neutral Neutral
P51681 CCR5_HUMAN Neutral Neutral
Q09428 ABCC8_HUMAN Deleterious Deleterious
Q8TF30 WHAMM_HUMAN Neutral Neutral
P21802 FGFR2_HUMAN Deleterious Deleterious
O75881 CP7B1_HUMAN Deleterious Deleterious
Q16281 CNGA3_HUMAN Deleterious Deleterious
Q8WZ42 TITIN_HUMAN Neutral Neutral
O76090 BEST1_HUMAN Deleterious Deleterious
P57723 PCBP4_HUMAN Neutral Neutral
P55017 S12A3_HUMAN Deleterious Deleterious
O00241 SIRB1_HUMAN Neutral Neutral
P20594 ANPRB_HUMAN Deleterious Deleterious
P11161 EGR2_HUMAN Deleterious Deleterious
Q99697 PITX2_HUMAN Deleterious Deleterious
P08123 CO1A2_HUMAN Deleterious Deleterious
P55040 GEM_HUMAN Neutral Neutral
Q99466 NOTC4_HUMAN Neutral Neutral
Q9NTJ4 MA2C1_HUMAN Neutral Neutral
P22735 TGM1_HUMAN Deleterious Deleterious
P00995 ISK1_HUMAN Deleterious Deleterious
Q8NGS8 O13C5_HUMAN Neutral Neutral
P07225 PROS_HUMAN Deleterious Deleterious
O43918 AIRE_HUMAN Deleterious Deleterious
P25054 APC_HUMAN Deleterious Deleterious
P07902 GALT_HUMAN Deleterious Deleterious
Q8TDY4 ASAP3_HUMAN Neutral Neutral
P15382 KCNE1_HUMAN Deleterious Deleterious
Q8IYS4 CP071_HUMAN Neutral Neutral
O60832 DKC1_HUMAN Deleterious Deleterious
Q04656 ATP7A_HUMAN Deleterious Deleterious
P04637 P53_HUMAN Deleterious Deleterious
P10275 ANDR_HUMAN Deleterious Deleterious
P04062 GLCM_HUMAN Deleterious Deleterious
Q96QF7 ACRC_HUMAN Neutral Neutral
P98161 PKD1_HUMAN Deleterious Deleterious
P38571 LICH_HUMAN Deleterious Neutral
Q9NZ56 FMN2_HUMAN Neutral Neutral
P04070 PROC_HUMAN Deleterious Deleterious
O15118 NPC1_HUMAN Deleterious Deleterious
Q9Y2I6 NINL_HUMAN Neutral Neutral
P00451 FA8_HUMAN Deleterious Neutral
Q53H76 PLA1A_HUMAN Neutral Neutral
P14679 TYRO_HUMAN Deleterious Deleterious
O95255 MRP6_HUMAN Deleterious Neutral
P19957 ELAF_HUMAN Neutral Neutral
P52701 MSH6_HUMAN Neutral Deleterious
P49768 PSN1_HUMAN Deleterious Deleterious
P06132 DCUP_HUMAN Deleterious Deleterious
P20718 GRAH_HUMAN Neutral Neutral
Q13253 NOGG_HUMAN Deleterious Deleterious
Q8N1I0 DOCK4_HUMAN Neutral Neutral
Q92889 XPF_HUMAN Neutral Neutral
P08514 ITA2B_HUMAN Deleterious Deleterious
Q15772 SPEG_HUMAN Neutral Neutral
P35575 G6PC_HUMAN Deleterious Deleterious
P21817 RYR1_HUMAN Deleterious Deleterious
P29033 CXB2_HUMAN Deleterious Deleterious
P23760 PAX3_HUMAN Deleterious Deleterious
P35555 FBN1_HUMAN Deleterious Deleterious
P15311 EZRI_HUMAN Neutral Neutral
P21817 RYR1_HUMAN Deleterious Deleterious
Q9Y4U1 MMAC_HUMAN Deleterious Deleterious
O95786 DDX58_HUMAN Neutral Neutral
Q99697 PITX2_HUMAN Deleterious Deleterious
P21817 RYR1_HUMAN Deleterious Deleterious
O75923 DYSF_HUMAN Deleterious Deleterious
P12883 MYH7_HUMAN Deleterious Deleterious
P12883 MYH7_HUMAN Deleterious Deleterious
Q76LX8 ATS13_HUMAN Deleterious Deleterious
Q8WZ42 TITIN_HUMAN Neutral Neutral
P53708 ITA2B_HUMAN Neutral Neutral
P02461 CO3A1_HUMAN Neutral Neutral
P15882 CHIN_HUMAN Deleterious Deleterious
Q15746 MYLK_HUMAN Neutral Neutral
Q06124 PTN11_HUMAN Deleterious Deleterious
O00294 TULP1_HUMAN Deleterious Deleterious
Q86YN6 PRGC2_HUMAN Neutral Neutral
Q9HAT2 SIAE_HUMAN Neutral Neutral
Q13635 PTC1_HUMAN Deleterious Deleterious
O60832 DKC1_HUMAN Deleterious Deleterious
Q16633 OBF1_HUMAN Neutral Neutral
P37088 SCNNA_HUMAN Neutral Deleterious
P03915 NU5M_HUMAN Neutral Deleterious
Q96I15 SCLY_HUMAN Neutral Neutral
P40692 MLH1_HUMAN Deleterious Neutral
P43246 MSH2_HUMAN Deleterious Deleterious
P21359 NF1_HUMAN Deleterious Deleterious
Q8N6T7 SIRT6_HUMAN Neutral Neutral
P00451 FA8_HUMAN Deleterious Deleterious
P42898 MTHR_HUMAN Deleterious Deleterious
Q6N021 TET2_HUMAN Neutral Neutral
P78527 PRKDC_HUMAN Neutral Neutral
Q68EA5 ZNF57_HUMAN Neutral Neutral
P56945 BCAR1_HUMAN Neutral Neutral
Q9H251 CAD23_HUMAN Deleterious Deleterious
O60494 CUBN_HUMAN Neutral Deleterious
Q6P179 ERAP2_HUMAN Neutral Neutral
Q96H86 ZN764_HUMAN Neutral Neutral
P28065 PSB9_HUMAN Neutral Neutral
P56715 RP1_HUMAN Neutral Neutral
Q0ZGT2 NEXN_HUMAN Neutral Neutral
Q9NS56 TOPRS_HUMAN Neutral Neutral
P00439 PH4H_HUMAN Deleterious Deleterious
Q969F8 KISSR_HUMAN Deleterious Deleterious
P22304 IDS_HUMAN Deleterious Deleterious
P10828 THB_HUMAN Deleterious Deleterious
P16860 ANFB_HUMAN Neutral Neutral
P11362 FGFR1_HUMAN Deleterious Deleterious
P29965 CD40L_HUMAN Deleterious Deleterious
Q00604 NDP_HUMAN Deleterious Deleterious
P06132 DCUP_HUMAN Deleterious Deleterious
Q9HC29 NOD2_HUMAN Deleterious Deleterious
Q9GZX3 CHST6_HUMAN Deleterious Deleterious
Q12802 AKP13_HUMAN Neutral Neutral
Q9H9S5 FKRP_HUMAN Deleterious Deleterious
P42336 PK3CA_HUMAN Deleterious Deleterious
Q8NCL8 TM116_HUMAN Neutral Neutral
Q9BUP3 HTAI2_HUMAN Deleterious Deleterious
P29400 CO4A5_HUMAN Deleterious Deleterious
Q8WZ42 TITIN_HUMAN Neutral Neutral
Q9Y223 GLCNE_HUMAN Deleterious Deleterious
P20823 HNF1A_HUMAN Deleterious Deleterious
Q6ICG8 WBP2L_HUMAN Neutral Neutral
P04062 GLCM_HUMAN Deleterious Deleterious
O76090 BEST1_HUMAN Deleterious Deleterious
Q15661 TRYB1_HUMAN Neutral Neutral
Q16627 CCL14_HUMAN Neutral Neutral
P01019 ANGT_HUMAN Neutral Neutral
P99999 CYC_HUMAN Deleterious Neutral
P29965 CD40L_HUMAN Deleterious Deleterious
P02549 SPTA1_HUMAN Neutral Neutral
O43175 SERA_HUMAN Deleterious Deleterious
O00222 GRM8_HUMAN Neutral Neutral
P35499 SCN4A_HUMAN Deleterious Deleterious
P08134 RHOC_HUMAN Neutral Neutral
Q75N90 FBN3_HUMAN Neutral Neutral
Q13286 CLN3_HUMAN Deleterious Deleterious
Q9Y3A5 SBDS_HUMAN Deleterious Deleterious
P28067 2DMA_HUMAN Neutral Neutral
Q8WXA8 5HT3C_HUMAN Neutral Neutral
P07686 HEXB_HUMAN Deleterious Deleterious
Q9UHF7 TRPS1_HUMAN Deleterious Neutral
Q02318 CP27A_HUMAN Deleterious Deleterious
Q9Y223 GLCNE_HUMAN Deleterious Deleterious
O75369 FLNB_HUMAN Deleterious Deleterious
Q9NYF0 DACT1_HUMAN Neutral Neutral
Q9BYH1 SE6L1_HUMAN Neutral Neutral
P37023 ACVL1_HUMAN Deleterious Deleterious
Q9P0L2 MARK1_HUMAN Neutral Neutral
P02766 TTHY_HUMAN Deleterious Deleterious
Q8NES3 LFNG_HUMAN Neutral Deleterious
P11802 CDK4_HUMAN Deleterious Neutral
P13569 CFTR_HUMAN Deleterious Deleterious
P14679 TYRO_HUMAN Deleterious Deleterious
Q13562 NDF1_HUMAN Neutral Deleterious
Q92614 MY18A_HUMAN Neutral Neutral
P19544 WT1_HUMAN Deleterious Deleterious
Q5SY16 NOL9_HUMAN Neutral Neutral
P08034 CXB1_HUMAN Deleterious Deleterious
P11509 CP2A6_HUMAN Neutral Neutral
Q14524 SCN5A_HUMAN Deleterious Deleterious
Q9BZ23 PANK2_HUMAN Deleterious Deleterious
P28290 SSFA2_HUMAN Neutral Neutral
P32004 L1CAM_HUMAN Deleterious Deleterious
P04637 P53_HUMAN Deleterious Deleterious
Q7Z7L1 SLN11_HUMAN Neutral Neutral
Q96MI9 CBPC4_HUMAN Neutral Neutral
P20823 HNF1A_HUMAN Deleterious Deleterious
Q04671 P_HUMAN Deleterious Neutral
P00492 HPRT_HUMAN Deleterious Deleterious
P56589 PEX3_HUMAN Neutral Deleterious
Q13936 CAC1C_HUMAN Deleterious Neutral
P25940 CO5A3_HUMAN Neutral Neutral
Q9H251 CAD23_HUMAN Deleterious Deleterious
Q96MC9 CA147_HUMAN Neutral Neutral
Q9HBU1 BARX1_HUMAN Neutral Neutral
Q6N021 TET2_HUMAN Neutral Deleterious
O15553 MEFV_HUMAN Deleterious Neutral
P02730 B3AT_HUMAN Deleterious Deleterious
P05107 ITB2_HUMAN Deleterious Deleterious
P51798 CLCN7_HUMAN Deleterious Deleterious
P06280 AGAL_HUMAN Deleterious Deleterious
Q14896 MYPC3_HUMAN Deleterious Deleterious
Q16600 ZN239_HUMAN Neutral Neutral
P40763 STAT3_HUMAN Deleterious Neutral
P08397 HEM3_HUMAN Deleterious Deleterious
Q96PQ1 SIG12_HUMAN Neutral Neutral
Q3SY77 UD3A2_HUMAN Neutral Neutral
O95970 LGI1_HUMAN Deleterious Deleterious
P10643 CO7_HUMAN Deleterious Neutral
Q92764 KRT35_HUMAN Neutral Neutral
P27816 MAP4_HUMAN Neutral Neutral
P55042 RAD_HUMAN Neutral Neutral
P34059 GALNS_HUMAN Deleterious Deleterious
P08922 ROS_HUMAN Neutral Neutral
P22309 UD11_HUMAN Deleterious Deleterious
Q92947 GCDH_HUMAN Deleterious Deleterious
P08684 CP3A4_HUMAN Neutral Neutral
P50416 CPT1A_HUMAN Deleterious Deleterious
Q03468 ERCC6_HUMAN Neutral Neutral
P29400 CO4A5_HUMAN Deleterious Deleterious
P05166 PCCB_HUMAN Deleterious Deleterious
P32004 L1CAM_HUMAN Deleterious Deleterious
Q9NQZ8 ZNF71_HUMAN Neutral Neutral
P00966 ASSY_HUMAN Deleterious Deleterious
Q5H8A4 PIGG_HUMAN Neutral Neutral
O95613 PCNT_HUMAN Neutral Neutral
P14410 SUIS_HUMAN Deleterious Deleterious
Q14532 K1H2_HUMAN Neutral Neutral
O43149 ZZEF1_HUMAN Neutral Neutral
O76041 NEBL_HUMAN Neutral Neutral
Q6KC79 NIPBL_HUMAN Deleterious Deleterious
P09493 TPM1_HUMAN Deleterious Deleterious
Q15375 EPHA7_HUMAN Neutral Neutral
Q6PKC3 TXD11_HUMAN Neutral Neutral
P02766 TTHY_HUMAN Deleterious Deleterious
Q6N021 TET2_HUMAN Neutral Neutral
P00451 FA8_HUMAN Deleterious Deleterious
O76024 WFS1_HUMAN Deleterious Neutral
P00480 OTC_HUMAN Deleterious Deleterious
Q15465 SHH_HUMAN Deleterious Deleterious
Q02078 MEF2A_HUMAN Neutral Neutral
P01008 ANT3_HUMAN Deleterious Deleterious
P05186 PPBT_HUMAN Deleterious Deleterious
P23760 PAX3_HUMAN Deleterious Neutral
O60942 MCE1_HUMAN Neutral Neutral
P16189 1A31_HUMAN Neutral Neutral
P59817 Z280A_HUMAN Neutral Neutral
P01579 IFNG_HUMAN Neutral Neutral
Q86VP3 PACS2_HUMAN Neutral Neutral
Q495M3 S36A2_HUMAN Neutral Neutral
Q8TDY2 RBCC1_HUMAN Neutral Neutral
P12883 MYH7_HUMAN Deleterious Deleterious
P14138 EDN3_HUMAN Deleterious Deleterious
P07949 RET_HUMAN Deleterious Deleterious
P05165 PCCA_HUMAN Deleterious Deleterious
P10398 ARAF_HUMAN Neutral Neutral
O15446 RPA34_HUMAN Neutral Neutral
Q5JTH9 RRP12_HUMAN Neutral Neutral
Q9NVD3 SETD4_HUMAN Neutral Neutral
Q5S007 LRRK2_HUMAN Deleterious Deleterious
P60484 PTEN_HUMAN Deleterious Deleterious
Q8WU03 GLYL2_HUMAN Neutral Neutral
P22033 MUTA_HUMAN Deleterious Deleterious
P11177 ODPB_HUMAN Deleterious Deleterious
O75631 UPK3A_HUMAN Neutral Neutral
P17948 VGFR1_HUMAN Neutral Neutral
Q969V4 TEKT1_HUMAN Neutral Neutral
P43246 MSH2_HUMAN Deleterious Deleterious
Q01432 AMPD3_HUMAN Deleterious Deleterious
Q9H4I8 SEHL2_HUMAN Neutral Neutral
Q92947 GCDH_HUMAN Deleterious Deleterious
O75083 WDR1_HUMAN Neutral Neutral
P00451 FA8_HUMAN Deleterious Deleterious
P05108 CP11A_HUMAN Neutral Deleterious
Q8TBZ0 CC110_HUMAN Neutral Neutral
Q02763 TIE2_HUMAN Neutral Deleterious
O43790 KRT86_HUMAN Deleterious Deleterious
O00255 MEN1_HUMAN Deleterious Deleterious
Q5ZPR3 CD276_HUMAN Neutral Neutral
Q17RW2 COOA1_HUMAN Neutral Neutral
Q7KYR7 BT2A1_HUMAN Neutral Neutral
Q96P20 NALP3_HUMAN Deleterious Deleterious
P43246 MSH2_HUMAN Deleterious Deleterious
P04637 P53_HUMAN Deleterious Deleterious
P20929 NEBU_HUMAN Neutral Neutral
P13637 AT1A3_HUMAN Deleterious Deleterious
Q8TDI8 TMC1_HUMAN Deleterious Neutral
Q8WXB1 F119A_HUMAN Neutral Neutral
Q29983 MICA_HUMAN Neutral Neutral
Q9BUB4 ADAT1_HUMAN Neutral Neutral
Q8NGR5 OR1L4_HUMAN Neutral Neutral
O60449 LY75_HUMAN Neutral Neutral
P08123 CO1A2_HUMAN Neutral Neutral
O00555 CAC1A_HUMAN Deleterious Deleterious
Q9Y5I2 PCDAA_HUMAN Neutral Neutral
Q8NF91 SYNE1_HUMAN Neutral Neutral
Q8WZ42 TITIN_HUMAN Neutral Neutral
O15527 OGG1_HUMAN Deleterious Deleterious
Q8N130 NPT2C_HUMAN Deleterious Deleterious
P16278 BGAL_HUMAN Deleterious Deleterious
P11509 CP2A6_HUMAN Neutral Neutral
O75095 MEGF6_HUMAN Neutral Neutral
P29400 CO4A5_HUMAN Deleterious Deleterious
P49747 COMP_HUMAN Deleterious Deleterious
P11217 PYGM_HUMAN Deleterious Deleterious
Q9Y3T9 NOC2L_HUMAN Neutral Neutral
P26651 TTP_HUMAN Neutral Neutral
Q9UHN1 DPOG2_HUMAN Neutral Neutral
O43772 MCAT_HUMAN Deleterious Deleterious
Q9H422 HIPK3_HUMAN Neutral Neutral
Q8WZ42 TITIN_HUMAN Neutral Neutral
P42771 CD2A1_HUMAN Deleterious Deleterious
P12883 MYH7_HUMAN Deleterious Deleterious
Q14833 GRM4_HUMAN Neutral Neutral
Q03692 COAA1_HUMAN Deleterious Deleterious
P04424 ARLY_HUMAN Deleterious Deleterious
P54802 ANAG_HUMAN Deleterious Deleterious
Q96C28 ZN707_HUMAN Neutral Neutral
P56539 CAV3_HUMAN Deleterious Deleterious
P23945 FSHR_HUMAN Deleterious Deleterious
P06127 CD5_HUMAN Neutral Neutral
P04062 GLCM_HUMAN Deleterious Deleterious
P52701 MSH6_HUMAN Neutral Neutral
P36551 HEM6_HUMAN Deleterious Deleterious
P04062 GLCM_HUMAN Deleterious Deleterious
P16473 TSHR_HUMAN Deleterious Deleterious
P78363 ABCA4_HUMAN Deleterious Deleterious
Q96S42 NODAL_HUMAN Neutral Neutral
P06213 INSR_HUMAN Deleterious Deleterious
P78363 ABCA4_HUMAN Deleterious Neutral
P10636 TAU_HUMAN Deleterious Deleterious
Q99572 P2RX7_HUMAN Neutral Neutral
P04637 P53_HUMAN Deleterious Deleterious
Q96P20 NALP3_HUMAN Deleterious Deleterious
P13645 K1C10_HUMAN Deleterious Deleterious
P25189 MYP0_HUMAN Deleterious Deleterious
P10275 ANDR_HUMAN Deleterious Deleterious
O75352 MPU1_HUMAN Deleterious Deleterious
Q03701 CEBPZ_HUMAN Neutral Neutral
P98164 LRP2_HUMAN Neutral Deleterious
Q5H9U9 DDX6L_HUMAN Neutral Neutral
O95835 LATS1_HUMAN Neutral Neutral
Q14191 WRN_HUMAN Neutral Neutral
Q15831 STK11_HUMAN Deleterious Deleterious
Q01726 MSHR_HUMAN Neutral Neutral
Q8N9Y4 F181A_HUMAN Neutral Neutral
Q8NGK5 O52M1_HUMAN Neutral Neutral
O76027 ANXA9_HUMAN Neutral Neutral
P00813 ADA_HUMAN Deleterious Neutral
Q15125 EBP_HUMAN Deleterious Deleterious
Q96S44 PRPK_HUMAN Neutral Neutral
Q9BXF9 TEKT3_HUMAN Neutral Neutral
P58182 O12D2_HUMAN Neutral Neutral
Q01094 E2F1_HUMAN Neutral Neutral
Q29980 1C04_HUMAN Neutral Neutral
Q6ZMB5 T184A_HUMAN Neutral Neutral
Q02388 CO7A1_HUMAN Deleterious Deleterious
O14830 PPE2_HUMAN Neutral Neutral
Q6EMB2 TTLL5_HUMAN Neutral Neutral
Q9BZA7 PC11X_HUMAN Neutral Neutral
P49748 ACADV_HUMAN Deleterious Deleterious
P28715 ERCC5_HUMAN Neutral Neutral
P30613 KPYR_HUMAN Deleterious Deleterious
P02461 CO3A1_HUMAN Deleterious Deleterious
P06865 HEXA_HUMAN Deleterious Deleterious
P03950 ANGI_HUMAN Deleterious Deleterious
P33897 ABCD1_HUMAN Deleterious Deleterious
O15553 MEFV_HUMAN Deleterious Deleterious
P20813 CP2B6_HUMAN Neutral Neutral
Q6ZP01 RBM44_HUMAN Neutral Neutral
Q8IUA0 WFDC8_HUMAN Neutral Neutral
P08514 ITA2B_HUMAN Deleterious Neutral
P46013 KI67_HUMAN Neutral Neutral
Q6P2Q9 PRP8_HUMAN Deleterious Deleterious
Q0D2J5 ZN763_HUMAN Neutral Neutral
P34913 HYES_HUMAN Neutral Neutral
Q9BY76 ANGL4_HUMAN Neutral Neutral
P53671 LIMK2_HUMAN Neutral Neutral
O95528 GTR10_HUMAN Deleterious Deleterious
Q9NPJ1 MKKS_HUMAN Deleterious Deleterious
Q02388 CO7A1_HUMAN Deleterious Deleterious
Q16772 GSTA3_HUMAN Neutral Neutral
Q9H8E8 CSR2B_HUMAN Neutral Neutral
P00740 FA9_HUMAN Deleterious Deleterious
Q5T655 CC147_HUMAN Neutral Neutral
P01266 THYG_HUMAN Neutral Neutral
Q96PH1 NOX5_HUMAN Neutral Neutral
P07099 HYEP_HUMAN Neutral Neutral
P78562 PHEX_HUMAN Deleterious Deleterious
Q8NG31 CASC5_HUMAN Neutral Neutral
P20823 HNF1A_HUMAN Deleterious Deleterious
P78363 ABCA4_HUMAN Deleterious Deleterious
O60880 SH21A_HUMAN Deleterious Deleterious
P35670 ATP7B_HUMAN Deleterious Deleterious
O75923 DYSF_HUMAN Deleterious Deleterious
Q6ZUT3 FRMD7_HUMAN Deleterious Neutral
Q7Z794 K2C1B_HUMAN Neutral Neutral
Q5T4W7 ARTN_HUMAN Neutral Neutral
P05106 ITB3_HUMAN Deleterious Neutral
Q92947 GCDH_HUMAN Deleterious Deleterious
P32004 L1CAM_HUMAN Deleterious Deleterious
P25189 MYP0_HUMAN Deleterious Deleterious
P15848 ARSB_HUMAN Deleterious Deleterious
Q9C0I3 F190A_HUMAN Neutral Neutral
Q9Y520 BA2D1_HUMAN Neutral Neutral
O43826 G6PT1_HUMAN Deleterious Deleterious
P25054 APC_HUMAN Deleterious Deleterious
P13535 MYH8_HUMAN Neutral Neutral
Q6UXG8 BTNL9_HUMAN Neutral Neutral
Q9NZV7 ZIM2_HUMAN Neutral Neutral
P00451 FA8_HUMAN Deleterious Deleterious
Q01740 FMO1_HUMAN Neutral Neutral
Q96N16 JKIP1_HUMAN Neutral Neutral
Q53GD3 CTL4_HUMAN Neutral Neutral
O14521 DHSD_HUMAN Deleterious Neutral
P30504 1C04_HUMAN Neutral Neutral
P98172 EFNB1_HUMAN Deleterious Deleterious
P16410 CTLA4_HUMAN Neutral Neutral
Q8IZD4 DCP1B_HUMAN Neutral Neutral
Q9UBP0 SPAST_HUMAN Deleterious Deleterious
P04637 P53_HUMAN Deleterious Deleterious
Q96DN0 ERP27_HUMAN Neutral Neutral
O00255 MEN1_HUMAN Deleterious Deleterious
Q9H095 IQCG_HUMAN Neutral Neutral
P59047 NALP5_HUMAN Neutral Neutral
P12830 CADH1_HUMAN Neutral Neutral
P04049 RAF1_HUMAN Deleterious Deleterious
P02458 CO2A1_HUMAN Deleterious Deleterious
P00480 OTC_HUMAN Deleterious Deleterious
O95971 BY55_HUMAN Neutral Neutral
P08397 HEM3_HUMAN Deleterious Deleterious
Q8NEV8 EXPH5_HUMAN Neutral Neutral
Q68CP4 HGNAT_HUMAN Deleterious Deleterious
P12259 FA5_HUMAN Neutral Deleterious
P00439 PH4H_HUMAN Deleterious Deleterious
Q6PJP8 DCR1A_HUMAN Neutral Neutral
P13569 CFTR_HUMAN Deleterious Neutral
O43252 PAPS1_HUMAN Neutral Neutral
P04629 NTRK1_HUMAN Deleterious Deleterious
P28328 PEX2_HUMAN Neutral Deleterious
P15056 BRAF1_HUMAN Deleterious Deleterious
P12111 CO6A3_HUMAN Deleterious Neutral
Q9NST1 PLPL3_HUMAN Neutral Neutral
P35226 BMI1_HUMAN Neutral Neutral
P04637 P53_HUMAN Deleterious Deleterious
P38935 SMBP2_HUMAN Deleterious Deleterious
P30495 1B56_HUMAN Neutral Neutral
P13765 2B1E_HUMAN Neutral Neutral
P41235 HNF4A_HUMAN Deleterious Neutral
Q9BZQ8 NIBAN_HUMAN Neutral Neutral
P26440 IVD_HUMAN Deleterious Deleterious
Q13733 AT1A4_HUMAN Neutral Neutral
P02452 CO1A1_HUMAN Deleterious Deleterious
P50219 MNX1_HUMAN Deleterious Deleterious
Q92609 TBCD5_HUMAN Neutral Neutral
A8MVA2 KRA96_HUMAN Neutral Neutral
Q8IYI0 CT196_HUMAN Neutral Neutral
Q6ZN16 M3K15_HUMAN Neutral Neutral
P30613 KPYR_HUMAN Deleterious Deleterious
Q9BXM7 PINK1_HUMAN Deleterious Neutral
P00451 FA8_HUMAN Deleterious Deleterious
P06280 AGAL_HUMAN Deleterious Deleterious
P78556 CCL20_HUMAN Neutral Neutral
P38935 SMBP2_HUMAN Deleterious Neutral
P24855 DNAS1_HUMAN Neutral Neutral
P54278 PMS2_HUMAN Neutral Neutral
O14522 PTPRT_HUMAN Deleterious Deleterious
O95190 OAZ2_HUMAN Neutral Neutral
Q9NPJ1 MKKS_HUMAN Deleterious Neutral
Q8NBS3 S4A11_HUMAN Deleterious Neutral
Q8TE73 DYH5_HUMAN Neutral Neutral
Q86XK2 FBX11_HUMAN Neutral Neutral
P35555 FBN1_HUMAN Deleterious Neutral
P22309 UD11_HUMAN Deleterious Deleterious
Q9H792 SG269_HUMAN Neutral Neutral
O76090 BEST1_HUMAN Deleterious Deleterious
P50542 PEX5_HUMAN Neutral Deleterious
Q9NPA5 ZF64A_HUMAN Neutral Neutral
P36969 GPX4_HUMAN Neutral Deleterious
P04637 P53_HUMAN Deleterious Deleterious
Q9UPQ3 AGAP1_HUMAN Neutral Neutral
Q14683 SMC1A_HUMAN Neutral Deleterious
Q08AG5 ZN844_HUMAN Neutral Neutral
P48637 GSHB_HUMAN Deleterious Deleterious
O95409 ZIC2_HUMAN Deleterious Deleterious
Q14246 EMR1_HUMAN Neutral Neutral
Q9Y672 ALG6_HUMAN Deleterious Deleterious
Q9H3S1 SEM4A_HUMAN Neutral Deleterious
Q9HC29 NOD2_HUMAN Deleterious Deleterious
Q6UVM3 KCNT2_HUMAN Neutral Neutral
P35670 ATP7B_HUMAN Deleterious Deleterious
P29400 CO4A5_HUMAN Deleterious Deleterious
P45379 TNNT2_HUMAN Deleterious Deleterious
Q96PL5 ERMAP_HUMAN Neutral Neutral
Q9H7H0 M11D1_HUMAN Neutral Neutral
A6H8Y1 BDP1_HUMAN Neutral Neutral
P37023 ACVL1_HUMAN Deleterious Deleterious
Q06187 BTK_HUMAN Deleterious Deleterious
O95231 VENTX_HUMAN Neutral Neutral
Q9UBM7 DHCR7_HUMAN Deleterious Deleterious
P34059 GALNS_HUMAN Deleterious Deleterious
Q8N4U5 T11L2_HUMAN Neutral Neutral
Q9Y619 ORNT1_HUMAN Deleterious Deleterious
P29400 CO4A5_HUMAN Deleterious Deleterious
Q9UKE5 TNIK_HUMAN Neutral Neutral
O43526 KCNQ2_HUMAN Deleterious Deleterious
Q96KW9 CM028_HUMAN Neutral Neutral
O15266 SHOX_HUMAN Deleterious Deleterious
P04155 TFF1_HUMAN Neutral Deleterious
P08034 CXB1_HUMAN Deleterious Deleterious
P10253 LYAG_HUMAN Deleterious Neutral
O60921 HUS1_HUMAN Neutral Neutral
Q96MS0 ROBO3_HUMAN Deleterious Deleterious
P00441 SODC_HUMAN Deleterious Deleterious
Q75MW2 ZN767_HUMAN Neutral Neutral
P23942 PRPH2_HUMAN Deleterious Deleterious
P28698 MZF1_HUMAN Neutral Neutral
Q9H4A3 WNK1_HUMAN Neutral Neutral
Q16557 PSG3_HUMAN Neutral Neutral
Q5JZY3 EPHAA_HUMAN Neutral Neutral
P38398 BRCA1_HUMAN Deleterious Neutral
P05186 PPBT_HUMAN Deleterious Deleterious
Q08AG5 ZN844_HUMAN Neutral Neutral
Q00887 PSG9_HUMAN Neutral Neutral
Q9NP78 ABCB9_HUMAN Neutral Neutral
P12830 CADH1_HUMAN Deleterious Deleterious
Q9NZJ0 DTL_HUMAN Neutral Neutral
O43520 AT8B1_HUMAN Deleterious Deleterious
Q8IVW1 ARL17_HUMAN Neutral Neutral
O96017 CHK2_HUMAN Deleterious Deleterious
P35498 SCN1A_HUMAN Deleterious Deleterious
B2RU33 POTEC_HUMAN Neutral Neutral
Q99973 TEP1_HUMAN Neutral Neutral
Q93099 HGD_HUMAN Deleterious Deleterious
P04114 APOB_HUMAN Neutral Neutral
P41732 TSN7_HUMAN Deleterious Neutral
Q13402 MYO7A_HUMAN Deleterious Deleterious
Q9H583 HEAT1_HUMAN Neutral Neutral
P18074 ERCC2_HUMAN Deleterious Deleterious
Q8NDY8 TMM52_HUMAN Neutral Neutral
Q96CG3 TIFA_HUMAN Neutral Neutral
P05549 AP2A_HUMAN Neutral Deleterious
P27930 IL1R2_HUMAN Neutral Neutral
Q8WXR4 MYO3B_HUMAN Neutral Neutral
P29400 CO4A5_HUMAN Deleterious Deleterious
Q9NR16 C163B_HUMAN Neutral Neutral
P22760 AAAD_HUMAN Neutral Neutral
P31513 FMO3_HUMAN Deleterious Neutral
Q8NH87 OR9G1_HUMAN Neutral Neutral
P10746 HEM4_HUMAN Deleterious Deleterious
P60484 PTEN_HUMAN Deleterious Deleterious
A6NKC9 SH2D7_HUMAN Neutral Neutral
P49916 DNLI3_HUMAN Neutral Neutral
P41229 KDM5C_HUMAN Deleterious Deleterious
Q70EL1 UBP54_HUMAN Neutral Neutral
Q9Y5E5 PCDB4_HUMAN Neutral Neutral
Q9C0D2 K1731_HUMAN Neutral Neutral
P10275 ANDR_HUMAN Deleterious Deleterious
P12883 MYH7_HUMAN Deleterious Deleterious
Q13635 PTC1_HUMAN Deleterious Neutral
Q02846 GUC2D_HUMAN Deleterious Deleterious
P35499 SCN4A_HUMAN Deleterious Deleterious
Q9H094 NBPF3_HUMAN Neutral Neutral
P54802 ANAG_HUMAN Deleterious Deleterious
Q9Y2U8 MAN1_HUMAN Neutral Neutral
Q9Y2C3 B3GT5_HUMAN Neutral Neutral
P00451 FA8_HUMAN Deleterious Deleterious
P08236 BGLR_HUMAN Deleterious Deleterious
P02452 CO1A1_HUMAN Deleterious Deleterious
Q7Z4N8 P4HA3_HUMAN Neutral Neutral
P14410 SUIS_HUMAN Deleterious Deleterious
Q7Z494 NPHP3_HUMAN Neutral Deleterious
Q9Y448 T4AF1_HUMAN Neutral Neutral
P10746 HEM4_HUMAN Deleterious Deleterious
O15118 NPC1_HUMAN Deleterious Deleterious
P08922 ROS_HUMAN Neutral Neutral
P04070 PROC_HUMAN Deleterious Deleterious
Q05066 SRY_HUMAN Deleterious Deleterious
Q9H2W1 M4A6A_HUMAN Neutral Neutral
P29400 CO4A5_HUMAN Deleterious Deleterious
P05166 PCCB_HUMAN Deleterious Deleterious
P08236 BGLR_HUMAN Deleterious Deleterious
P08588 PTAFR_HUMAN Neutral Neutral
P16615 AT2A2_HUMAN Deleterious Deleterious
O15360 FANCA_HUMAN Deleterious Deleterious
P40337 VHL_HUMAN Deleterious Deleterious
P08581 MET_HUMAN Deleterious Deleterious
Q9C093 SPEF2_HUMAN Neutral Neutral
Q15465 SHH_HUMAN Deleterious Deleterious
P52701 MSH6_HUMAN Neutral Neutral
Q9HC29 NOD2_HUMAN Deleterious Deleterious
Q5VT25 MRCKA_HUMAN Neutral Neutral
Q96RQ9 OXLA_HUMAN Neutral Neutral
P21359 NF1_HUMAN Deleterious Deleterious
P06865 HEXA_HUMAN Deleterious Deleterious
P37287 PIGA_HUMAN Deleterious Deleterious
P05106 ITB3_HUMAN Deleterious Deleterious
P11684 UTER_HUMAN Neutral Neutral
P05187 PPB1_HUMAN Neutral Neutral
P21709 EPHA1_HUMAN Neutral Neutral
P35670 ATP7B_HUMAN Deleterious Deleterious
P30480 1B42_HUMAN Neutral Neutral
P28222 5HT1B_HUMAN Neutral Neutral
O95154 ARK73_HUMAN Neutral Neutral
Q8IVG5 SAM9L_HUMAN Neutral Neutral
Q9BUT1 BDH2_HUMAN Neutral Neutral
Q9HBK9 AS3MT_HUMAN Neutral Neutral
Q14117 DPYS_HUMAN Deleterious Deleterious
Q9UBM7 DHCR7_HUMAN Deleterious Deleterious
Q9NQW8 CNGB3_HUMAN Deleterious Deleterious
Q8NH03 OR2T3_HUMAN Neutral Neutral
P52741 ZN134_HUMAN Neutral Neutral
P52701 MSH6_HUMAN Neutral Neutral
P63092 GNAS2_HUMAN Deleterious Deleterious
P00533 EGFR_HUMAN Deleterious Neutral
Q969Q4 ARL11_HUMAN Neutral Neutral
Q96BY7 ATG2B_HUMAN Neutral Neutral
P13569 CFTR_HUMAN Deleterious Deleterious
P28715 ERCC5_HUMAN Neutral Neutral
Q06124 PTN11_HUMAN Deleterious Deleterious
Q4G0P3 HYDIN_HUMAN Neutral Neutral
P30475 1B39_HUMAN Neutral Neutral
P0C7H9 U17L7_HUMAN Neutral Neutral
P09917 LOX5_HUMAN Neutral Neutral
Q99502 EYA1_HUMAN Deleterious Deleterious
Q14246 EMR1_HUMAN Neutral Neutral
Q6PEY2 TBA3E_HUMAN Neutral Neutral
Q9Y2X3 NOP58_HUMAN Neutral Neutral
P00451 FA8_HUMAN Deleterious Deleterious
P18074 ERCC2_HUMAN Deleterious Deleterious
O14773 TPP1_HUMAN Deleterious Neutral
P08123 CO1A2_HUMAN Neutral Neutral
P62241 RS8_HUMAN Neutral Neutral
Q9Y4D2 DGLA_HUMAN Neutral Neutral
Q96LB8 PGRP4_HUMAN Neutral Neutral
Q8WWK9 CKAP2_HUMAN Neutral Neutral
P12109 CO6A1_HUMAN Deleterious Deleterious
Q14746 COG2_HUMAN Neutral Neutral
P13569 CFTR_HUMAN Deleterious Deleterious
A8MT70 ZBBX_HUMAN Neutral Neutral
Q14353 GAMT_HUMAN Deleterious Deleterious
Q9UKJ3 GPTC8_HUMAN Neutral Neutral
P08100 OPSD_HUMAN Deleterious Deleterious
P01889 1B07_HUMAN Neutral Neutral
Q8NH49 OR4X1_HUMAN Neutral Neutral
Q12769 NU160_HUMAN Neutral Neutral
Q9UBU7 DBF4A_HUMAN Neutral Neutral
P52952 NKX25_HUMAN Deleterious Deleterious
P13569 CFTR_HUMAN Deleterious Neutral
Q9Y2I6 NINL_HUMAN Neutral Neutral
Q13495 MAMD1_HUMAN Neutral Neutral
P98174 FGD1_HUMAN Deleterious Deleterious
P01130 LDLR_HUMAN Deleterious Deleterious
Q9H5K3 SG196_HUMAN Neutral Neutral
P07498 CASK_HUMAN Neutral Neutral
P43694 GATA4_HUMAN Neutral Deleterious
Q9UIF7 MUTYH_HUMAN Neutral Neutral
Q8WZ42 TITIN_HUMAN Neutral Neutral
P18847 ATF3_HUMAN Neutral Neutral
P49815 TSC2_HUMAN Neutral Neutral
Q9UKN7 MYO15_HUMAN Neutral Deleterious
P23471 PTPRZ_HUMAN Neutral Neutral
Q8WVB6 CTF18_HUMAN Neutral Neutral
P20807 CAN3_HUMAN Deleterious Deleterious
P57773 CXA9_HUMAN Neutral Neutral
P48637 GSHB_HUMAN Deleterious Deleterious
P49815 TSC2_HUMAN Deleterious Deleterious
O60318 MCM3A_HUMAN Neutral Neutral
Q8N1N5 CRPAK_HUMAN Neutral Neutral
Q15375 EPHA7_HUMAN Neutral Neutral
P01185 NEU2_HUMAN Deleterious Deleterious
O75762 TRPA1_HUMAN Neutral Neutral
O15320 CTGE5_HUMAN Neutral Neutral
O60928 IRK13_HUMAN Neutral Deleterious
P52952 NKX25_HUMAN Deleterious Deleterious
P33076 C2TA_HUMAN Neutral Deleterious
P20823 HNF1A_HUMAN Deleterious Deleterious
Q86UE3 ZN546_HUMAN Neutral Neutral
Q9UKG1 DP13A_HUMAN Neutral Neutral
O60674 JAK2_HUMAN Neutral Deleterious
P31213 S5A2_HUMAN Deleterious Deleterious
Q8N159 NAGS_HUMAN Deleterious Deleterious
Q13751 LAMB3_HUMAN Neutral Neutral
Q02094 RHAG_HUMAN Deleterious Deleterious
Q9BXM7 PINK1_HUMAN Deleterious Neutral
Q99959 PKP2_HUMAN Deleterious Deleterious
O15060 ZBT39_HUMAN Neutral Neutral
P00439 PH4H_HUMAN Deleterious Deleterious
P00414 COX3_HUMAN Neutral Deleterious
O15118 NPC1_HUMAN Deleterious Deleterious
Q9Y5I3 PCDA1_HUMAN Neutral Neutral
P53355 DAPK1_HUMAN Neutral Neutral
P22304 IDS_HUMAN Deleterious Deleterious
Q9HC29 NOD2_HUMAN Deleterious Deleterious
Q8N283 ANR35_HUMAN Neutral Neutral
Q13336 UT1_HUMAN Neutral Neutral
P00813 ADA_HUMAN Deleterious Deleterious
P02730 B3AT_HUMAN Neutral Deleterious
P04637 P53_HUMAN Deleterious Deleterious
P19099 C11B2_HUMAN Deleterious Neutral
P49815 TSC2_HUMAN Deleterious Deleterious
Q9NWR8 C109B_HUMAN Neutral Neutral
Q5TCY1 TTBK1_HUMAN Neutral Neutral
P51587 BRCA2_HUMAN Deleterious Neutral
P19447 ERCC3_HUMAN Neutral Neutral
Q9Y4U1 MMAC_HUMAN Deleterious Deleterious
P33897 ABCD1_HUMAN Deleterious Deleterious
Q8TED0 UTP15_HUMAN Neutral Neutral
P29400 CO4A5_HUMAN Deleterious Deleterious
Q16549 PCSK7_HUMAN Neutral Neutral
Q86XE0 SNX32_HUMAN Neutral Neutral
Q13546 RIPK1_HUMAN Neutral Neutral
P07949 RET_HUMAN Deleterious Deleterious
Q9H237 PORCN_HUMAN Deleterious Deleterious
Q5TCX8 M3KL4_HUMAN Neutral Neutral
P06744 G6PI_HUMAN Deleterious Deleterious
P25205 MCM3_HUMAN Neutral Neutral
Q99732 LITAF_HUMAN Deleterious Deleterious
P35555 FBN1_HUMAN Deleterious Deleterious
Q9HCS7 SYF1_HUMAN Neutral Neutral
P05186 PPBT_HUMAN Deleterious Deleterious
O60673 DPOLZ_HUMAN Neutral Neutral
Q9UM47 NOTC3_HUMAN Deleterious Deleterious
P10828 THB_HUMAN Deleterious Deleterious
P29400 CO4A5_HUMAN Deleterious Deleterious
P78363 ABCA4_HUMAN Deleterious Deleterious
O94966 UBP19_HUMAN Neutral Neutral
P22033 MUTA_HUMAN Deleterious Neutral
P14679 TYRO_HUMAN Deleterious Deleterious
Q9H116 GZF1_HUMAN Neutral Neutral
P21709 EPHA1_HUMAN Neutral Neutral
P21359 NF1_HUMAN Deleterious Deleterious
Q9UGJ0 AAKG2_HUMAN Deleterious Deleterious
P58005 SESN3_HUMAN Neutral Neutral
Q8IWY9 CDAN1_HUMAN Neutral Deleterious
O95342 ABCBB_HUMAN Deleterious Deleterious
Q05481 ZNF91_HUMAN Neutral Neutral
P28069 PIT1_HUMAN Deleterious Neutral
O43511 S26A4_HUMAN Deleterious Deleterious
P32754 HPPD_HUMAN Deleterious Neutral
P20815 CP3A5_HUMAN Neutral Neutral
P17535 JUND_HUMAN Deleterious Neutral
Q5T1H1 EYS_HUMAN Neutral Neutral
Q86VW0 SESD1_HUMAN Neutral Neutral
P08F94 PKHD1_HUMAN Deleterious Deleterious
P22830 HEMH_HUMAN Deleterious Deleterious
P10636 TAU_HUMAN Deleterious Deleterious
Q9H227 GBA3_HUMAN Neutral Neutral
O15305 PMM2_HUMAN Deleterious Deleterious
P53634 CATC_HUMAN Deleterious Deleterious
P08637 FCG3A_HUMAN Neutral Neutral
Q99972 MYOC_HUMAN Deleterious Deleterious
P37023 ACVL1_HUMAN Deleterious Deleterious
Q8NHU2 CT026_HUMAN Neutral Neutral
O43345 ZN208_HUMAN Neutral Neutral
Q9UBP0 SPAST_HUMAN Deleterious Deleterious
Q12913 PTPRJ_HUMAN Neutral Neutral
A6PVS8 LRIQ3_HUMAN Neutral Neutral
P02452 CO1A1_HUMAN Deleterious Deleterious
P00740 FA9_HUMAN Deleterious Deleterious
P02654 APOC1_HUMAN Neutral Neutral
A5PLL7 TM189_HUMAN Neutral Neutral
P35520 CBS_HUMAN Deleterious Deleterious
P26439 3BHS2_HUMAN Deleterious Deleterious
P49419 ALDH2_HUMAN Deleterious Neutral
P35670 ATP7B_HUMAN Deleterious Deleterious
P06280 AGAL_HUMAN Deleterious Deleterious
P00451 FA8_HUMAN Deleterious Deleterious
P00740 FA9_HUMAN Deleterious Deleterious
P01008 ANT3_HUMAN Deleterious Deleterious
Q9NSU2 TREX1_HUMAN Deleterious Deleterious
P46821 MAP1B_HUMAN Neutral Neutral
Q8NFJ6 PKR2_HUMAN Deleterious Neutral
P18507 GBRG2_HUMAN Deleterious Deleterious
P08F94 PKHD1_HUMAN Deleterious Neutral
P37287 PIGA_HUMAN Deleterious Deleterious
O14633 LCE2B_HUMAN Neutral Neutral
P60201 MYPR_HUMAN Deleterious Deleterious
O43379 WDR62_HUMAN Neutral Neutral
Q9Y2W1 TR150_HUMAN Neutral Neutral
P01116 RASK_HUMAN Deleterious Deleterious
P40337 VHL_HUMAN Deleterious Deleterious
P13236 CCL4_HUMAN Neutral Neutral
Q9BXX3 AN30A_HUMAN Neutral Neutral
P01008 A1AT_HUMAN Deleterious Neutral
P35575 G6PC_HUMAN Deleterious Deleterious
Q07092 COGA1_HUMAN Neutral Neutral
Q9Y210 TRPC6_HUMAN Deleterious Deleterious
O43186 CRX_HUMAN Deleterious Deleterious
P48165 CXA8_HUMAN Deleterious Deleterious
Q8WUM4 PDC6I_HUMAN Neutral Neutral
P35240 MERL_HUMAN Deleterious Deleterious
P00451 FA8_HUMAN Deleterious Deleterious
Q14749 GNMT_HUMAN Deleterious Deleterious
Q8WX94 NALP7_HUMAN Deleterious Neutral
P40337 VHL_HUMAN Deleterious Deleterious
P04637 P53_HUMAN Deleterious Deleterious
Q6KC79 NIPBL_HUMAN Deleterious Deleterious
Q687X5 STEA4_HUMAN Neutral Neutral
Q96RW7 HMCN1_HUMAN Neutral Neutral
Q13635 PTC1_HUMAN Deleterious Deleterious
P08034 CXB1_HUMAN Deleterious Deleterious
P11413 G6PD_HUMAN Deleterious Deleterious
Q9BWW9 APOL5_HUMAN Neutral Neutral
Q8IWZ6 BBS7_HUMAN Deleterious Deleterious
Q9H221 ABCG8_HUMAN Deleterious Neutral
A6NLJ0 NLF2_HUMAN Neutral Neutral
Q29836 1B67_HUMAN Neutral Neutral
Q9UQP3 TENN_HUMAN Neutral Neutral
P10275 ANDR_HUMAN Deleterious Deleterious
P12883 MYH7_HUMAN Deleterious Deleterious
Q29980 1B08_HUMAN Neutral Neutral
O95905 SGT1_HUMAN Neutral Neutral
P23280 CAH6_HUMAN Neutral Neutral
O95343 SIX3_HUMAN Deleterious Deleterious
P78363 ABCA4_HUMAN Deleterious Deleterious
P51843 NR0B1_HUMAN Deleterious Deleterious
Q96BR1 SGK3_HUMAN Neutral Neutral
P35520 CBS_HUMAN Deleterious Deleterious
P10275 ANDR_HUMAN Deleterious Deleterious
Q16853 AOC3_HUMAN Neutral Neutral
P50897 PPT1_HUMAN Deleterious Deleterious
Q96M29 TEKT5_HUMAN Neutral Neutral
P08582 TRFE_HUMAN Neutral Neutral
P14136 GFAP_HUMAN Deleterious Deleterious
P50613 CDK7_HUMAN Neutral Neutral
Q5MAI5 CDKL4_HUMAN Neutral Neutral
P78562 PHEX_HUMAN Deleterious Deleterious
Q13415 ORC1_HUMAN Neutral Neutral
P07911 UROM_HUMAN Deleterious Deleterious
P35670 ATP7B_HUMAN Deleterious Deleterious
Q5T686 AVPI1_HUMAN Neutral Neutral
Q6VVB1 NHLC1_HUMAN Deleterious Deleterious
P22735 TGM1_HUMAN Deleterious Deleterious
Q8TAA1 RNS11_HUMAN Neutral Neutral
Q86WI1 PKHL1_HUMAN Neutral Neutral
P43246 MSH2_HUMAN Deleterious Deleterious
Q53EL9 SEZ6_HUMAN Neutral Neutral
P04637 P53_HUMAN Deleterious Deleterious
P26367 PAX6_HUMAN Deleterious Deleterious
P59044 NALP6_HUMAN Neutral Neutral
P20138 CD33_HUMAN Neutral Neutral
Q8N743 KI3L3_HUMAN Neutral Neutral
P25105 PTAFR_HUMAN Neutral Neutral
P06213 INSR_HUMAN Deleterious Deleterious
P33897 ABCD1_HUMAN Deleterious Deleterious
Q9Y619 ORNT1_HUMAN Deleterious Deleterious
O75116 ROCK2_HUMAN Neutral Neutral
P06280 AGAL_HUMAN Deleterious Deleterious
P46013 KI67_HUMAN Neutral Neutral
P04637 P53_HUMAN Deleterious Deleterious
P41181 AQP2_HUMAN Deleterious Deleterious
Q8IZT6 ASPM_HUMAN Neutral Neutral
O95163 ELP1_HUMAN Neutral Neutral
Q59H18 TNI3K_HUMAN Neutral Neutral
P51810 GP143_HUMAN Deleterious Deleterious
P10997 IAPP_HUMAN Neutral Neutral
Q96EE3 SEH1_HUMAN Neutral Neutral
P22830 HEMH_HUMAN Deleterious Deleterious
Q9H3L0 MMAD_HUMAN Neutral Deleterious
P51587 BRCA2_HUMAN Deleterious Deleterious
Q9Y5K2 KLK4_HUMAN Neutral Neutral
Q92834 RPGR_HUMAN Deleterious Deleterious
Q15208 STK38_HUMAN Neutral Neutral
Q92844 TANK_HUMAN Neutral Neutral
P49326 FMO5_HUMAN Neutral Neutral
P30505 1C08_HUMAN Neutral Neutral
Q02818 NUCB1_HUMAN Neutral Neutral
Q9HC29 NOD2_HUMAN Deleterious Deleterious
P17813 EGLN_HUMAN Deleterious Deleterious
Q14524 SCN5A_HUMAN Deleterious Deleterious
P42771 CD2A1_HUMAN Deleterious Deleterious
P04637 P53_HUMAN Deleterious Deleterious
P02675 FIBB_HUMAN Neutral Neutral
Q14191 WRN_HUMAN Neutral Neutral
Q9NYB0 TE2IP_HUMAN Neutral Neutral
P02452 CO1A1_HUMAN Deleterious Deleterious
Q9H0E9 BRD8_HUMAN Neutral Neutral
P68133 ACTS_HUMAN Deleterious Deleterious
Q4U2R8 S22A6_HUMAN Neutral Neutral
Q13546 RIPK1_HUMAN Neutral Neutral
O15553 MEFV_HUMAN Deleterious Deleterious
P10275 ANDR_HUMAN Deleterious Deleterious
P02771 FETA_HUMAN Neutral Neutral
P53634 CATC_HUMAN Deleterious Deleterious
P00326 ADH1G_HUMAN Neutral Neutral
Q9Y6X6 MYO16_HUMAN Neutral Neutral
P16219 ACADS_HUMAN Deleterious Deleterious
P00740 FA9_HUMAN Deleterious Deleterious
P45381 ACY2_HUMAN Deleterious Deleterious
P51648 AL3A2_HUMAN Deleterious Deleterious
Q9HC16 ABC3G_HUMAN Neutral Neutral
Q8NGC3 O10G2_HUMAN Neutral Neutral
P26640 SYVC_HUMAN Neutral Neutral
Q86TS9 RM52_HUMAN Neutral Neutral
Q9BVK2 ALG8_HUMAN Deleterious Neutral
O15553 MEFV_HUMAN Deleterious Deleterious
P11802 CDK4_HUMAN Deleterious Deleterious
P10636 TAU_HUMAN Deleterious Deleterious
Q15256 PTPRR_HUMAN Neutral Neutral
Q8NGQ5 OR9Q1_HUMAN Neutral Neutral
Q6VVB1 NHLC1_HUMAN Deleterious Deleterious
P06276 CHLE_HUMAN Deleterious Deleterious
P00451 FA8_HUMAN Deleterious Deleterious
P35575 G6PC_HUMAN Deleterious Deleterious
A6NC98 CC88B_HUMAN Neutral Neutral
P07954 FUMH_HUMAN Deleterious Deleterious
P30518 V2R_HUMAN Deleterious Deleterious
P17405 ASM_HUMAN Deleterious Deleterious
Q9UMD9 COHA1_HUMAN Neutral Neutral
Q2M2W7 CQ058_HUMAN Neutral Neutral
Q92911 SC5A5_HUMAN Deleterious Deleterious
O60882 MMP20_HUMAN Neutral Neutral
O15431 COPT1_HUMAN Neutral Neutral
Q8WZ42 TITIN_HUMAN Neutral Neutral
Q13936 CAC1C_HUMAN Deleterious Deleterious
P06276 CHLE_HUMAN Deleterious Deleterious
O43520 AT8B1_HUMAN Deleterious Deleterious
O43613 OX1R_HUMAN Neutral Neutral
O76024 WFS1_HUMAN Deleterious Deleterious
Q9Y2G4 ANKR6_HUMAN Neutral Neutral
P13765 2B1E_HUMAN Neutral Neutral
Q9Y4G6 TLN2_HUMAN Neutral Neutral
Q8TDW7 FAT3_HUMAN Neutral Neutral
Q969N4 TAAR8_HUMAN Neutral Neutral
Q5BJE1 CR034_HUMAN Neutral Neutral
Q99456 K1C12_HUMAN Deleterious Deleterious
Q15831 STK11_HUMAN Deleterious Deleterious
P25054 APC_HUMAN Deleterious Neutral
Q9Y5G9 PCDG4_HUMAN Neutral Neutral
Q9H2C0 GAN_HUMAN Deleterious Deleterious
P29400 CO4A5_HUMAN Deleterious Deleterious
P78363 ABCA4_HUMAN Deleterious Deleterious
Q9NZQ3 SPN90_HUMAN Neutral Neutral
P55211 CASP9_HUMAN Neutral Neutral
P81172 HEPC_HUMAN Deleterious Deleterious
Q4ZHG4 FNDC1_HUMAN Neutral Neutral
P35557 HXK4_HUMAN Deleterious Deleterious
P04637 P53_HUMAN Deleterious Deleterious
P01920 HB21_HUMAN Neutral Neutral
Q9BYH1 SE6L1_HUMAN Neutral Neutral
P05165 PCCA_HUMAN Deleterious Neutral
P13647 K2C5_HUMAN Deleterious Neutral
P16402 H13_HUMAN Neutral Neutral
P07902 GALT_HUMAN Deleterious Deleterious
Q8NCM8 DYHC2_HUMAN Neutral Neutral
Q68CP4 HGNAT_HUMAN Deleterious Deleterious
Q13309 SKP2_HUMAN Neutral Neutral
Q9HCM1 CL035_HUMAN Neutral Neutral
P18564 ITB6_HUMAN Neutral Neutral
P47874 OMP_HUMAN Neutral Neutral
P10321 1C07_HUMAN Neutral Neutral
P48448 AL3B2_HUMAN Neutral Neutral
Q8TDF5 NETO1_HUMAN Neutral Neutral
P43246 MSH2_HUMAN Deleterious Deleterious
Q5TG30 RG18L_HUMAN Neutral Neutral
O75398 DEAF1_HUMAN Deleterious Deleterious
P40692 MLH1_HUMAN Deleterious Deleterious
Q9NZP0 OR6C3_HUMAN Neutral Neutral
Q8N1G0 ZN687_HUMAN Neutral Neutral
P17302 CXA1_HUMAN Deleterious Deleterious
Q8N9P6 CI163_HUMAN Neutral Neutral
Q9H3D4 P63_HUMAN Deleterious Deleterious
O00255 MEN1_HUMAN Deleterious Deleterious
B2RTY4 MYO9A_HUMAN Neutral Neutral
P10253 LYAG_HUMAN Deleterious Deleterious
P40692 MLH1_HUMAN Deleterious Deleterious
P06213 INSR_HUMAN Deleterious Deleterious
P10144 GRAB_HUMAN Neutral Neutral
P02452 CO1A1_HUMAN Deleterious Deleterious
P51648 AL3A2_HUMAN Deleterious Deleterious
P21817 RYR1_HUMAN Deleterious Deleterious
P10275 ANDR_HUMAN Deleterious Deleterious
Q8IWI9 MGAP_HUMAN Neutral Neutral
P04275 VWF_HUMAN Deleterious Deleterious
Q9UBM7 DHCR7_HUMAN Deleterious Deleterious
O76090 BEST1_HUMAN Deleterious Deleterious
O14686 MLL2_HUMAN Neutral Neutral
Q15582 BGH3_HUMAN Deleterious Deleterious
P51161 FABP6_HUMAN Neutral Neutral
P55201 BRPF1_HUMAN Neutral Neutral
Q9BZY9 TRI31_HUMAN Neutral Neutral
Q8N456 LRC18_HUMAN Neutral Neutral
P22888 LSHR_HUMAN Deleterious Deleterious
Q92793 CBP_HUMAN Deleterious Deleterious
Q68CZ1 FTM_HUMAN Deleterious Deleterious
P78536 ADA17_HUMAN Neutral Neutral
P06865 HEXA_HUMAN Deleterious Deleterious
A4FU69 EFCB5_HUMAN Neutral Neutral
P05106 ITB3_HUMAN Deleterious Deleterious
Q13753 LAMC2_HUMAN Neutral Neutral
Q9UIJ5 ZDHC2_HUMAN Neutral Deleterious
P23942 PRPH2_HUMAN Deleterious Deleterious
Q8N5V2 NGEF_HUMAN Neutral Neutral
P33527 MRP1_HUMAN Neutral Neutral
O15537 XLRS1_HUMAN Deleterious Deleterious
P55017 S12A3_HUMAN Deleterious Deleterious
Q6N043 Z280D_HUMAN Neutral Neutral
P09622 DLDH_HUMAN Neutral Neutral
O15305 PMM2_HUMAN Deleterious Deleterious
Q86WD7 SPA9_HUMAN Neutral Neutral
Q6YHK3 CD109_HUMAN Neutral Neutral
P0C7X5 ZN806_HUMAN Neutral Neutral
Q14031 CO4A6_HUMAN Neutral Neutral
P10275 ANDR_HUMAN Deleterious Deleterious
Q9Y2W6 TDRKH_HUMAN Neutral Neutral
Q92838 EDA_HUMAN Deleterious Deleterious
P04180 LCAT_HUMAN Deleterious Neutral
Q8IY37 DHX37_HUMAN Neutral Neutral
P10275 ANDR_HUMAN Deleterious Deleterious
Q8N4S0 CCD82_HUMAN Neutral Neutral
Q8NG27 PJA1_HUMAN Neutral Neutral
P00480 OTC_HUMAN Deleterious Deleterious
P21802 FGFR2_HUMAN Deleterious Deleterious
Q5VY09 IER5_HUMAN Neutral Neutral
P51787 KCNQ1_HUMAN Deleterious Deleterious
Q96BH3 ESPB1_HUMAN Neutral Neutral
Q96NT5 PCFT_HUMAN Deleterious Deleterious
P63261 ACTG_HUMAN Deleterious Deleterious
Q6EEV4 GL1AD_HUMAN Neutral Neutral
Q9NY74 ETAA1_HUMAN Neutral Neutral
P06213 INSR_HUMAN Deleterious Deleterious
P35523 CLCN1_HUMAN Deleterious Deleterious
O75712 CXB3_HUMAN Deleterious Deleterious
Q9HC10 OTOF_HUMAN Deleterious Neutral
Q02817 MUC2_HUMAN Neutral Neutral
P51168 SCNNB_HUMAN Deleterious Deleterious
P00748 FA12_HUMAN Deleterious Neutral
P00966 ASSY_HUMAN Deleterious Deleterious
Q9BV29 CO057_HUMAN Neutral Neutral
Q8NHQ9 DDX55_HUMAN Neutral Neutral
Q13003 GRIK3_HUMAN Neutral Neutral
O60840 CAC1F_HUMAN Deleterious Deleterious
P02545 LMNA_HUMAN Deleterious Deleterious
P38935 SMBP2_HUMAN Deleterious Deleterious
P00966 ASSY_HUMAN Deleterious Deleterious
Q92574 TSC1_HUMAN Deleterious Deleterious
Q13219 PAPP1_HUMAN Neutral Neutral
P00451 FA8_HUMAN Deleterious Deleterious
Q14524 SCN5A_HUMAN Deleterious Deleterious
O00206 TLR4_HUMAN Neutral Neutral
Q58DX5 NADL2_HUMAN Neutral Neutral
P40225 TPO_HUMAN Neutral Neutral
P35499 SCN4A_HUMAN Deleterious Deleterious
Q96RR1 PEO1_HUMAN Deleterious Deleterious
P10275 ANDR_HUMAN Deleterious Deleterious
P08582 TRFE_HUMAN Neutral Neutral
Q15027 ACAP1_HUMAN Neutral Neutral
P55017 S12A3_HUMAN Deleterious Deleterious
O15439 MRP4_HUMAN Neutral Neutral
Q07869 PPARA_HUMAN Neutral Neutral
A8MT70 ZBBX_HUMAN Neutral Neutral
P54762 EPHB1_HUMAN Neutral Neutral
P30486 1B48_HUMAN Neutral Neutral
O95450 ATS2_HUMAN Neutral Neutral
Q7Z5H3 RHG22_HUMAN Neutral Neutral
O75792 RNH2A_HUMAN Neutral Neutral
P52952 NKX25_HUMAN Deleterious Deleterious
Q9H1E1 RNAS7_HUMAN Neutral Neutral
O43175 SERA_HUMAN Deleterious Deleterious
Q12809 KCNH2_HUMAN Deleterious Deleterious
O15537 XLRS1_HUMAN Deleterious Deleterious
P15918 RAG1_HUMAN Deleterious Deleterious
P22455 FGFR4_HUMAN Neutral Neutral
O15553 MEFV_HUMAN Deleterious Deleterious
Q9H3D4 P63_HUMAN Deleterious Deleterious
P15289 ARSA_HUMAN Deleterious Deleterious
Q6UWM7 GBA3_HUMAN Neutral Neutral
O75095 MEGF6_HUMAN Neutral Neutral
Q00887 PSG9_HUMAN Neutral Neutral
Q9H339 O51B5_HUMAN Neutral Neutral
P14138 EDN3_HUMAN Deleterious Deleterious
P00451 FA8_HUMAN Deleterious Deleterious
P02452 CO1A1_HUMAN Deleterious Deleterious
O00295 TULP2_HUMAN Neutral Neutral
P51570 GALK1_HUMAN Deleterious Deleterious
P02538 K2C6A_HUMAN Deleterious Deleterious
Q9P289 MST4_HUMAN Neutral Neutral
P46013 KI67_HUMAN Neutral Neutral
O60225 SSX5_HUMAN Neutral Neutral
P00966 ASSY_HUMAN Deleterious Deleterious
P10523 ARRS_HUMAN Neutral Neutral
P02766 TTHY_HUMAN Deleterious Deleterious
P01008 ANT3_HUMAN Deleterious Deleterious
O00255 MEN1_HUMAN Deleterious Deleterious
P01130 LDLR_HUMAN Deleterious Neutral
O95477 ABCA1_HUMAN Deleterious Deleterious
Q7Z2E3 APTX_HUMAN Deleterious Deleterious
P49768 PSN1_HUMAN Deleterious Deleterious
P02730 B3AT_HUMAN Deleterious Deleterious
Q8WZ42 TITIN_HUMAN Neutral Neutral
Q06732 ZN33B_HUMAN Neutral Neutral
Q6ZTR5 CX022_HUMAN Neutral Neutral
Q14692 BMS1_HUMAN Neutral Neutral
Q5VT66 MOSC1_HUMAN Neutral Neutral
O43602 DCX_HUMAN Deleterious Deleterious
Q05209 PTN12_HUMAN Neutral Neutral
P11217 PYGM_HUMAN Deleterious Deleterious
Q13093 PAFA_HUMAN Neutral Neutral
Q9NV06 SOF1_HUMAN Neutral Neutral
Q9Y3M8 STA13_HUMAN Neutral Neutral
P23786 CPT2_HUMAN Deleterious Deleterious
O75161 NPHP4_HUMAN Deleterious Neutral
O60832 DKC1_HUMAN Deleterious Deleterious
P22033 MUTA_HUMAN Deleterious Deleterious
P10253 LYAG_HUMAN Deleterious Deleterious
Q2KHM9 K0753_HUMAN Neutral Neutral
Q9BX59 TPSNR_HUMAN Neutral Neutral
P04629 NTRK1_HUMAN Neutral Deleterious
Q96HF1 SFRP2_HUMAN Neutral Neutral
Q7RTS6 OTOP2_HUMAN Neutral Neutral
Q13402 MYO7A_HUMAN Deleterious Deleterious
P30453 1A34_HUMAN Neutral Neutral
P78363 ABCA4_HUMAN Deleterious Deleterious
P33897 ABCD1_HUMAN Deleterious Deleterious
Q5VWT5 CA168_HUMAN Neutral Neutral
O95571 ETHE1_HUMAN Deleterious Deleterious
B0I1T2 MYO1G_HUMAN Neutral Neutral
P52597 HNRPF_HUMAN Neutral Neutral
Q14896 MYPC3_HUMAN Deleterious Deleterious
Q8NGE7 OR9K2_HUMAN Neutral Neutral
Q14524 SCN5A_HUMAN Deleterious Deleterious
P00505 AATM_HUMAN Neutral Neutral
Q96D09 GASP2_HUMAN Neutral Neutral
P78363 ABCA4_HUMAN Deleterious Deleterious
O15197 EPHB6_HUMAN Neutral Neutral
P21817 RYR1_HUMAN Deleterious Deleterious
P06213 INSR_HUMAN Deleterious Deleterious
P29965 CD40L_HUMAN Deleterious Deleterious
P36021 MOT8_HUMAN Deleterious Deleterious
Q86US8 EST1A_HUMAN Neutral Neutral
Q13496 MTM1_HUMAN Deleterious Deleterious
Q96LB2 MRGX1_HUMAN Neutral Neutral
P14770 GPIX_HUMAN Deleterious Deleterious
Q5U623 MCAF2_HUMAN Neutral Neutral
P04637 P53_HUMAN Deleterious Deleterious
Q9UBP0 SPAST_HUMAN Deleterious Deleterious
Q8TF76 HASP_HUMAN Neutral Neutral
Q8IV63 VRK3_HUMAN Neutral Neutral
Q7Z2D5 LPPR4_HUMAN Neutral Neutral
Q5TIA1 MEI1_HUMAN Neutral Neutral
P02675 FIBB_HUMAN Neutral Deleterious
Q13510 ASAH1_HUMAN Deleterious Neutral
P35575 G6PC_HUMAN Deleterious Deleterious
P20807 CAN3_HUMAN Deleterious Deleterious
Q8N1G1 REXO1_HUMAN Neutral Neutral
O60673 DPOLZ_HUMAN Neutral Neutral
Q96P63 SPB12_HUMAN Neutral Neutral
Q6NUT3 CS028_HUMAN Neutral Neutral
P30510 1C14_HUMAN Neutral Neutral
P05155 IC1_HUMAN Deleterious Deleterious
P35555 FBN1_HUMAN Deleterious Deleterious
P08F94 PKHD1_HUMAN Deleterious Deleterious
Q9H3D4 P63_HUMAN Deleterious Deleterious
P00451 FA8_HUMAN Deleterious Deleterious
O94762 RECQ5_HUMAN Neutral Neutral
P22735 TGM1_HUMAN Deleterious Deleterious
O00294 TULP1_HUMAN Deleterious Deleterious
O00555 CAC1A_HUMAN Deleterious Deleterious
Q6IEE8 SN12L_HUMAN Neutral Neutral
P16473 TSHR_HUMAN Deleterious Deleterious
Q8TF08 CX7B2_HUMAN Neutral Neutral
P01130 LDLR_HUMAN Deleterious Deleterious
P07902 GALT_HUMAN Deleterious Deleterious
P02452 CO1A1_HUMAN Deleterious Deleterious
O75072 FKTN_HUMAN Deleterious Deleterious
Q9UHG3 PCYOX_HUMAN Neutral Neutral
Q9NY15 STAB1_HUMAN Neutral Neutral
Q15858 SCN9A_HUMAN Deleterious Neutral
A6H8Y1 BDP1_HUMAN Neutral Neutral
Q9BZE1 RM37_HUMAN Neutral Neutral
Q07001 ACHD_HUMAN Deleterious Deleterious
P37287 PIGA_HUMAN Deleterious Deleterious
P78363 ABCA4_HUMAN Deleterious Deleterious
P07902 GALT_HUMAN Deleterious Deleterious
Q09428 ABCC8_HUMAN Deleterious Deleterious
Q14114 LRP8_HUMAN Neutral Neutral
P18074 ERCC2_HUMAN Deleterious Deleterious
P11712 CP2C9_HUMAN Neutral Neutral
Q2M1Z3 CDGAP_HUMAN Neutral Neutral
Q3BBV0 NBPF1_HUMAN Neutral Neutral
P08913 ADA2A_HUMAN Neutral Neutral
Q6ZN16 M3K15_HUMAN Neutral Neutral
Q8WZ42 TITIN_HUMAN Neutral Neutral
P38398 BRCA1_HUMAN Deleterious Neutral
O00206 TLR4_HUMAN Neutral Neutral
P08100 OPSD_HUMAN Deleterious Deleterious
P12883 MYH7_HUMAN Deleterious Deleterious
P36888 FLT3_HUMAN Neutral Neutral
Q96HA8 NTAQ1_HUMAN Neutral Neutral
P78380 OLR1_HUMAN Neutral Neutral
Q9BXJ0 C1QT5_HUMAN Neutral Deleterious
P12644 BMP4_HUMAN Neutral Deleterious
Q03426 KIME_HUMAN Deleterious Deleterious
P15848 ARSB_HUMAN Deleterious Deleterious
P27918 PROP_HUMAN Deleterious Neutral
Q01546 K22O_HUMAN Neutral Neutral
Q99466 NOTC4_HUMAN Neutral Neutral
Q01973 ROR1_HUMAN Neutral Neutral
O75602 SPAG6_HUMAN Neutral Neutral
P02461 CO3A1_HUMAN Deleterious Deleterious
Q08830 FGL1_HUMAN Neutral Neutral
P30461 1B13_HUMAN Neutral Neutral
Q9BXW6 OSBL1_HUMAN Neutral Neutral
Q49A26 GLYR1_HUMAN Neutral Neutral
P01008 ANT3_HUMAN Deleterious Deleterious
Q13515 BFSP2_HUMAN Neutral Deleterious
P48167 GLRB_HUMAN Neutral Deleterious
P01024 CO3_HUMAN Neutral Neutral
Q9UHC6 CNTP2_HUMAN Neutral Neutral
Q14896 MYPC3_HUMAN Deleterious Deleterious
P08567 PLEK_HUMAN Neutral Neutral
P12821 ACE_HUMAN Neutral Neutral
P08235 MCR_HUMAN Deleterious Deleterious
P16278 BGAL_HUMAN Deleterious Deleterious
P58012 FOXL2_HUMAN Deleterious Deleterious
Q02643 GHRHR_HUMAN Deleterious Deleterious
P08686 CP21A_HUMAN Deleterious Deleterious
Q9NYZ4 SIGL8_HUMAN Neutral Neutral
Q99884 SC6A7_HUMAN Neutral Neutral
P00740 FA9_HUMAN Deleterious Deleterious
P20807 CAN3_HUMAN Deleterious Deleterious
P35869 AHR_HUMAN Neutral Neutral
Q15067 ACOX1_HUMAN Deleterious Neutral
P57727 TMPS3_HUMAN Neutral Neutral
O43683 BUB1_HUMAN Deleterious Neutral
P46100 ATRX_HUMAN Deleterious Deleterious
Q9NPJ1 MKKS_HUMAN Deleterious Deleterious
O95342 ABCBB_HUMAN Neutral Deleterious
Q32MZ4 LRRF1_HUMAN Neutral Neutral
P98161 PKD1_HUMAN Deleterious Deleterious
P12883 MYH7_HUMAN Deleterious Deleterious
Q96MD2 CL066_HUMAN Neutral Neutral
Q8NGL2 OR5L1_HUMAN Neutral Neutral
Q92838 EDA_HUMAN Deleterious Deleterious
Q8NB25 F184A_HUMAN Neutral Neutral
P51687 SUOX_HUMAN Deleterious Deleterious
Q6P6B7 ANR16_HUMAN Neutral Neutral
P37173 TGFR2_HUMAN Deleterious Deleterious
Q99519 NEUR1_HUMAN Deleterious Deleterious
Q0D2K0 NPAL4_HUMAN Deleterious Deleterious
Q8N5S3 CB073_HUMAN Neutral Neutral
P51810 GP143_HUMAN Deleterious Deleterious
P00451 FA8_HUMAN Deleterious Deleterious
P13647 K2C5_HUMAN Deleterious Deleterious
P20933 ASPG_HUMAN Deleterious Deleterious
Q6P158 DHX57_HUMAN Neutral Neutral
Q9H251 CAD23_HUMAN Deleterious Neutral
Q9BV44 THUM3_HUMAN Neutral Neutral
P43246 MSH2_HUMAN Deleterious Deleterious
O94933 SLIK3_HUMAN Neutral Neutral
Q8N2S1 LTBP4_HUMAN Neutral Neutral
P29400 CO4A5_HUMAN Deleterious Deleterious
P50748 KNTC1_HUMAN Neutral Neutral
P02730 B3AT_HUMAN Deleterious Deleterious
O75324 SNN_HUMAN Neutral Neutral
A4D1E1 Z804B_HUMAN Neutral Neutral
P07202 PERT_HUMAN Deleterious Deleterious
P14679 TYRO_HUMAN Deleterious Deleterious
P11362 FGFR1_HUMAN Deleterious Deleterious
Q8N895 ZN366_HUMAN Neutral Neutral
Q86Y34 GPR97_HUMAN Neutral Neutral
P21359 NF1_HUMAN Deleterious Deleterious
Q15238 PSG5_HUMAN Neutral Neutral
Q14162 SREC_HUMAN Neutral Neutral
Q9P2H3 IFT80_HUMAN Deleterious Neutral
O95843 GUC1C_HUMAN Neutral Neutral
P00492 HPRT_HUMAN Deleterious Deleterious
P38935 SMBP2_HUMAN Deleterious Deleterious
Q7Z5P9 MUC19_HUMAN Neutral Neutral
P10082 PYY_HUMAN Neutral Neutral
Q01955 CO4A3_HUMAN Deleterious Deleterious
P11362 FGFR1_HUMAN Deleterious Deleterious
P78324 SHPS1_HUMAN Neutral Neutral
Q5VXU9 CI084_HUMAN Neutral Neutral
P98161 PKD1_HUMAN Deleterious Deleterious
P06132 DCUP_HUMAN Deleterious Deleterious
P54802 ANAG_HUMAN Deleterious Deleterious
Q99490 AGAP2_HUMAN Deleterious Deleterious
O95479 G6PE_HUMAN Neutral Neutral
P06213 INSR_HUMAN Deleterious Deleterious
P98161 PKD1_HUMAN Deleterious Deleterious
Q6PI26 SHQ1_HUMAN Neutral Neutral
P11362 FGFR1_HUMAN Deleterious Deleterious
P10275 ANDR_HUMAN Deleterious Deleterious
P10635 CP2D6_HUMAN Neutral Neutral
Q9NQU5 PAK6_HUMAN Neutral Neutral
P48048 IRK1_HUMAN Deleterious Deleterious
P07202 PERT_HUMAN Deleterious Deleterious
Q9NU22 MDN1_HUMAN Neutral Neutral
P35670 ATP7B_HUMAN Deleterious Deleterious
P00441 SODC_HUMAN Deleterious Deleterious
Q9BZI7 REN3B_HUMAN Neutral Deleterious
P00451 FA8_HUMAN Deleterious Deleterious
P03915 NU5M_HUMAN Neutral Neutral
P04259 K2C6B_HUMAN Neutral Neutral
O15118 NPC1_HUMAN Deleterious Deleterious
O14730 RIOK3_HUMAN Neutral Neutral
P16473 TSHR_HUMAN Deleterious Deleterious
Q9BYH8 IKBZ_HUMAN Neutral Neutral
Q96QT4 TRPM7_HUMAN Neutral Neutral
P08123 CO1A2_HUMAN Deleterious Deleterious
P05177 CP1A2_HUMAN Neutral Neutral
P40692 MLH1_HUMAN Deleterious Deleterious
Q04656 ATP7A_HUMAN Deleterious Deleterious
Q68DY1 ZN626_HUMAN Neutral Neutral
Q8NB16 MLKL_HUMAN Neutral Neutral
Q14574 DSC3_HUMAN Neutral Neutral
P55084 ECHB_HUMAN Deleterious Deleterious
P51608 MECP2_HUMAN Deleterious Neutral
P06213 INSR_HUMAN Deleterious Deleterious
Q9NTG7 SIRT3_HUMAN Neutral Neutral
P33897 ABCD1_HUMAN Deleterious Deleterious
P51798 CLCN7_HUMAN Deleterious Deleterious
P00451 FA8_HUMAN Deleterious Deleterious
P33897 ABCD1_HUMAN Deleterious Deleterious
P35670 ATP7B_HUMAN Deleterious Deleterious
P09936 UCHL1_HUMAN Neutral Neutral
Q8N9H6 CH031_HUMAN Neutral Neutral
P00740 FA9_HUMAN Deleterious Deleterious
Q14690 RRP5_HUMAN Neutral Neutral
O75071 K0494_HUMAN Neutral Neutral
P22304 IDS_HUMAN Deleterious Deleterious
P19971 TYPH_HUMAN Deleterious Deleterious
P09544 WNT2_HUMAN Neutral Neutral
P07949 RET_HUMAN Deleterious Deleterious
Q8WXX0 DYH7_HUMAN Neutral Neutral
P07902 GALT_HUMAN Deleterious Deleterious
P78363 ABCA4_HUMAN Deleterious Deleterious
Q8NDH2 YM018_HUMAN Neutral Neutral
P01906 HA26_HUMAN Neutral Neutral
O43918 AIRE_HUMAN Deleterious Deleterious
P08397 HEM3_HUMAN Deleterious Deleterious
P03891 NU2M_HUMAN Neutral Deleterious
P00451 FA8_HUMAN Deleterious Deleterious
P08686 CP21A_HUMAN Deleterious Deleterious
P42701 I12R1_HUMAN Neutral Neutral
P00439 PH4H_HUMAN Deleterious Deleterious
P43121 MUC18_HUMAN Neutral Neutral
Q9NPJ1 MKKS_HUMAN Deleterious Deleterious
Q8NBS3 S4A11_HUMAN Deleterious Deleterious
P05186 PPBT_HUMAN Deleterious Deleterious
P05106 ITB3_HUMAN Deleterious Deleterious
Q9H7P9 PKHG2_HUMAN Neutral Neutral
P07320 CRGD_HUMAN Deleterious Deleterious
P00813 ADA_HUMAN Deleterious Deleterious
Q9Y6Y9 LY96_HUMAN Neutral Neutral
Q13510 ASAH1_HUMAN Deleterious Deleterious
Q9NWN3 FBX34_HUMAN Neutral Neutral
Q9H4A3 WNK1_HUMAN Neutral Neutral
Q9Y337 KLK5_HUMAN Neutral Neutral
P49815 TSC2_HUMAN Deleterious Deleterious
Q5SZK8 FREM2_HUMAN Neutral Deleterious
P35556 FBN2_HUMAN Deleterious Deleterious
P78324 SHPS1_HUMAN Neutral Neutral
P42898 MTHR_HUMAN Deleterious Deleterious
P04637 P53_HUMAN Deleterious Deleterious
O43826 G6PT1_HUMAN Deleterious Deleterious
Q8NBS3 S4A11_HUMAN Deleterious Deleterious
Q9Y5W3 KLF2_HUMAN Neutral Neutral
Q92561 PHYIP_HUMAN Neutral Neutral
P40337 VHL_HUMAN Deleterious Deleterious
O00255 MEN1_HUMAN Deleterious Deleterious
Q14191 WRN_HUMAN Neutral Neutral
Q06187 BTK_HUMAN Deleterious Deleterious
P10321 1C07_HUMAN Neutral Neutral
Q96EY4 CD043_HUMAN Neutral Neutral
Q96QV1 HHIP_HUMAN Neutral Neutral
P38935 SMBP2_HUMAN Deleterious Deleterious
Q8WXG9 GPR98_HUMAN Neutral Neutral
Q01453 PMP22_HUMAN Deleterious Deleterious
Q8WZ42 TITIN_HUMAN Neutral Neutral
P47804 RGR_HUMAN Neutral Deleterious
P35575 G6PC_HUMAN Deleterious Deleterious
Q9UK80 UBP21_HUMAN Neutral Neutral
P13569 CFTR_HUMAN Deleterious Neutral
P02533 K1C14_HUMAN Deleterious Deleterious
Q8N9T8 KRI1_HUMAN Neutral Neutral
Q92956 TNR14_HUMAN Neutral Neutral
Q53QW1 CB057_HUMAN Neutral Neutral
P12111 CO6A3_HUMAN Deleterious Neutral
Q02809 PLOD1_HUMAN Deleterious Neutral
P35520 CBS_HUMAN Deleterious Deleterious
O76082 S22A5_HUMAN Neutral Deleterious
P00846 ATP6_HUMAN Neutral Neutral
P05165 PCCA_HUMAN Deleterious Deleterious
P35754 GLRX1_HUMAN Neutral Neutral
P54886 P5CS_HUMAN Neutral Deleterious
O75881 CP7B1_HUMAN Deleterious Deleterious
O15118 NPC1_HUMAN Deleterious Deleterious
Q9Y6R7 FCGBP_HUMAN Neutral Neutral
P29597 TYK2_HUMAN Neutral Neutral
P15884 ITF2_HUMAN Deleterious Neutral
P51587 BRCA2_HUMAN Deleterious Neutral
P50747 BPL1_HUMAN Deleterious Deleterious
Q5JVL4 EFHC1_HUMAN Neutral Deleterious
Q8N3F8 MILK1_HUMAN Neutral Neutral
O00238 BMR1B_HUMAN Neutral Deleterious
P15927 RFA2_HUMAN Neutral Neutral
P07902 GALT_HUMAN Deleterious Deleterious
Q17RS7 GEN_HUMAN Neutral Neutral
P00451 FA8_HUMAN Deleterious Deleterious
P19087 GNAT2_HUMAN Neutral Neutral
P05549 AP2A_HUMAN Neutral Deleterious
P54802 ANAG_HUMAN Deleterious Deleterious
P19429 TNNI3_HUMAN Deleterious Deleterious
P10643 CO7_HUMAN Neutral Deleterious
P35498 SCN1A_HUMAN Deleterious Neutral
Q9UIE0 ZN230_HUMAN Neutral Neutral
Q9HAH1 ZN556_HUMAN Neutral Neutral
Q13608 PEX6_HUMAN Neutral Deleterious
P04150 GCR_HUMAN Deleterious Deleterious
O15553 MEFV_HUMAN Deleterious Deleterious
Q96MS0 ROBO3_HUMAN Deleterious Deleterious
Q9BUR4 TCAB1_HUMAN Neutral Neutral
P08397 HEM3_HUMAN Deleterious Deleterious
O94804 STK10_HUMAN Neutral Neutral
P35670 ATP7B_HUMAN Deleterious Deleterious
P35670 ATP7B_HUMAN Deleterious Deleterious
A4FU69 EFCB5_HUMAN Neutral Neutral
P15121 ALDR_HUMAN Neutral Neutral
Q8N0S6 CENPL_HUMAN Neutral Neutral
P30518 V2R_HUMAN Deleterious Neutral
P30518 V2R_HUMAN Deleterious Deleterious
Q9NZV7 ZIM2_HUMAN Neutral Neutral
Q12968 NFAC3_HUMAN Neutral Neutral
Q96P69 GPR78_HUMAN Neutral Neutral
Q8IUG5 MY18B_HUMAN Neutral Neutral
P00740 FA9_HUMAN Deleterious Deleterious
P54803 GALC_HUMAN Deleterious Deleterious
Q8WWQ0 PHIP_HUMAN Neutral Neutral
Q13200 PSMD2_HUMAN Neutral Neutral
O15305 PMM2_HUMAN Deleterious Deleterious
P02452 CO1A1_HUMAN Deleterious Deleterious
Q96RR1 PEO1_HUMAN Deleterious Deleterious
P07902 GALT_HUMAN Deleterious Deleterious
P36021 MOT8_HUMAN Deleterious Deleterious
Q13454 TUSC3_HUMAN Neutral Neutral
O75976 CBPD_HUMAN Neutral Neutral
P33897 ABCD1_HUMAN Deleterious Deleterious
Q13315 ATM_HUMAN Deleterious Deleterious
P22033 MUTA_HUMAN Deleterious Deleterious
Q9UBX5 FBLN5_HUMAN Deleterious Deleterious
P51149 RAB7A_HUMAN Deleterious Neutral
Q13352 CENPR_HUMAN Neutral Neutral
Q4G0P3 HYDIN_HUMAN Neutral Neutral
Q9Y5Y6 ST14_HUMAN Neutral Neutral
Q96PY6 NEK1_HUMAN Neutral Neutral
P16520 GBB3_HUMAN Neutral Neutral
P00740 FA9_HUMAN Deleterious Deleterious
Q16661 GUC2B_HUMAN Neutral Neutral
Q8WZ42 TITIN_HUMAN Neutral Neutral
P51688 SPHM_HUMAN Deleterious Deleterious
P05186 PPBT_HUMAN Deleterious Deleterious
Q96M69 LRGUK_HUMAN Neutral Neutral
P08034 CXB1_HUMAN Deleterious Deleterious
Q9BYI3 HYCCI_HUMAN Neutral Deleterious
P14210 HGF_HUMAN Neutral Neutral
Q8WTT2 NOC3L_HUMAN Neutral Neutral
P22309 UD11_HUMAN Deleterious Deleterious
Q8WZ42 TITIN_HUMAN Neutral Neutral
P30518 V2R_HUMAN Deleterious Deleterious
Q7Z408 CSMD2_HUMAN Neutral Neutral
P98161 PKD1_HUMAN Deleterious Deleterious
Q7Z2Y5 NRK_HUMAN Neutral Neutral
P06213 INSR_HUMAN Deleterious Deleterious
Q9BSW2 EFC4B_HUMAN Neutral Neutral
Q8WWL7 CCNB3_HUMAN Neutral Neutral
Q8IWX7 UN45B_HUMAN Neutral Neutral
P78562 PHEX_HUMAN Deleterious Deleterious
P22314 UBA1_HUMAN Neutral Deleterious
Q99640 PMYT1_HUMAN Neutral Neutral
O43511 S26A4_HUMAN Deleterious Deleterious
P24557 THAS_HUMAN Neutral Neutral
Q8N9T8 KRI1_HUMAN Neutral Neutral
P03951 FA11_HUMAN Deleterious Deleterious
Q8WX94 NALP7_HUMAN Deleterious Neutral
Q86UQ4 ABCAD_HUMAN Neutral Neutral
Q00887 PSG9_HUMAN Neutral Neutral
P30501 1C02_HUMAN Neutral Neutral
P17948 VGFR1_HUMAN Neutral Neutral
P21359 NF1_HUMAN Deleterious Neutral
Q16518 RPE65_HUMAN Deleterious Deleterious
O42043 ENK7_HUMAN Neutral Neutral
Q96S06 LMF1_HUMAN Neutral Neutral
P00813 ADA_HUMAN Deleterious Deleterious
P35251 RFC1_HUMAN Neutral Neutral
Q9NZQ8 TRPM5_HUMAN Neutral Neutral
O14773 TPP1_HUMAN Deleterious Deleterious
O60393 NOBOX_HUMAN Neutral Deleterious
Q8NDM7 CJ079_HUMAN Neutral Neutral
O14579 COPE_HUMAN Neutral Neutral
A4D1E1 Z804B_HUMAN Neutral Neutral
Q9H2X3 CLC4M_HUMAN Neutral Neutral
Q29980 MICB_HUMAN Neutral Neutral
Q5EG05 CAR16_HUMAN Neutral Neutral
Q8N196 SIX5_HUMAN Neutral Deleterious
Q16082 HSPB2_HUMAN Neutral Neutral
P37023 ACVL1_HUMAN Deleterious Deleterious
Q14126 DSG2_HUMAN Neutral Neutral
Q5VU43 MYOME_HUMAN Neutral Neutral
O60931 CTNS_HUMAN Deleterious Deleterious
P34949 MPI_HUMAN Deleterious Deleterious
P08397 HEM3_HUMAN Deleterious Deleterious
O95918 OR2H2_HUMAN Neutral Neutral
A6NGG8 CB071_HUMAN Neutral Neutral
Q5VZV1 CM039_HUMAN Neutral Neutral
Q9BYJ1 LOXE3_HUMAN Neutral Deleterious
Q9P0K1 ADA22_HUMAN Neutral Neutral
P12883 MYH7_HUMAN Deleterious Deleterious
P37023 ACVL1_HUMAN Deleterious Deleterious
P48357 LEPR_HUMAN Neutral Neutral
Q9NSA1 FGF21_HUMAN Neutral Neutral
Q8NBP7 PCSK9_HUMAN Neutral Deleterious
P14222 PERF_HUMAN Deleterious Neutral
P59544 T2R50_HUMAN Neutral Neutral
P35520 CBS_HUMAN Deleterious Deleterious
P98161 PKD1_HUMAN Neutral Neutral
P40337 VHL_HUMAN Deleterious Deleterious
Q14524 SCN5A_HUMAN Deleterious Deleterious
P18074 ERCC2_HUMAN Deleterious Deleterious
Q8NH43 OR4L1_HUMAN Neutral Neutral
Q29980 1A01_HUMAN Neutral Neutral
Q14654 IRK11_HUMAN Deleterious Neutral
Q8TDN2 KCNV2_HUMAN Deleterious Deleterious
Q9H0M5 ZN700_HUMAN Neutral Neutral
P11310 ACADM_HUMAN Deleterious Deleterious
P35670 ATP7B_HUMAN Deleterious Deleterious
Q9H9F9 ARP5_HUMAN Neutral Neutral
P40692 MLH1_HUMAN Deleterious Deleterious
Q6S5L8 SHC4_HUMAN Neutral Neutral
A5PLN7 F149A_HUMAN Neutral Neutral
P04424 ARLY_HUMAN Deleterious Deleterious
O76024 WFS1_HUMAN Deleterious Deleterious
P78324 SHPS1_HUMAN Neutral Neutral
P08686 CP21A_HUMAN Deleterious Deleterious
P19793 RXRA_HUMAN Neutral Neutral
Q9NQR9 G6PC2_HUMAN Neutral Neutral
Q9UPN9 TRI33_HUMAN Neutral Neutral
Q9Y6B6 SAR1B_HUMAN Deleterious Deleterious
O75445 USH2A_HUMAN Deleterious Deleterious
P46019 KPB2_HUMAN Deleterious Deleterious
Q03692 COAA1_HUMAN Deleterious Neutral
Q29983 MICA_HUMAN Neutral Neutral
Q8NHH9 ATLA2_HUMAN Neutral Neutral
A4D1B5 PIGEH_HUMAN Neutral Neutral
Q9UMN6 MLL4_HUMAN Neutral Neutral
P00441 SODC_HUMAN Deleterious Deleterious
P35555 FBN1_HUMAN Deleterious Neutral
P09913 IFIT2_HUMAN Neutral Neutral
Q13398 ZN211_HUMAN Neutral Neutral
A6NKQ9 LSHB_HUMAN Neutral Neutral
Q15238 PSG5_HUMAN Neutral Neutral
P34059 GALNS_HUMAN Deleterious Deleterious
Q9Y4U1 MMAC_HUMAN Deleterious Deleterious
O00628 PEX7_HUMAN Deleterious Deleterious
P01189 COLI_HUMAN Neutral Neutral
Q9UBM7 DHCR7_HUMAN Deleterious Deleterious
Q8NEV9 IL27A_HUMAN Neutral Neutral
Q92574 TSC1_HUMAN Deleterious Neutral
P04062 GLCM_HUMAN Deleterious Deleterious
P98161 PKD1_HUMAN Deleterious Deleterious
Q02763 TIE2_HUMAN Neutral Neutral
Q6ZNW5 CO058_HUMAN Neutral Neutral
P29400 CO4A5_HUMAN Deleterious Deleterious
P35475 IDUA_HUMAN Deleterious Deleterious
Q6ISB3 GRHL2_HUMAN Neutral Neutral
P08034 CXB1_HUMAN Deleterious Deleterious
Q9Y4I5 MTL5_HUMAN Neutral Neutral
P04062 GLCM_HUMAN Deleterious Deleterious
P22888 LSHR_HUMAN Deleterious Neutral
P03886 NU1M_HUMAN Deleterious Deleterious
Q9UHK6 AMACR_HUMAN Neutral Neutral
Q8NHP7 EXD1_HUMAN Neutral Neutral
Q96AH0 SOSB2_HUMAN Neutral Neutral
Q5JRC9 FA47A_HUMAN Neutral Neutral
Q9UGI9 AAKG3_HUMAN Neutral Neutral
Q8WZ42 TITIN_HUMAN Neutral Neutral
O60443 DFNA5_HUMAN Neutral Neutral
P32926 DSG3_HUMAN Neutral Neutral
Q96PN8 TSSK3_HUMAN Neutral Neutral
Q29980 1B57_HUMAN Neutral Neutral
P00966 ASSY_HUMAN Deleterious Deleterious
Q9BUY5 ZN426_HUMAN Neutral Neutral
P31645 SC6A4_HUMAN Neutral Neutral
P50502 F10A1_HUMAN Neutral Neutral
P00451 FA8_HUMAN Deleterious Deleterious
P02549 SPTA1_HUMAN Deleterious Neutral
P22304 IDS_HUMAN Deleterious Deleterious
P05546 HEP2_HUMAN Deleterious Neutral
Q15652 JHD2C_HUMAN Neutral Neutral
O14786 NRP1_HUMAN Neutral Neutral
P35475 IDUA_HUMAN Deleterious Deleterious
P07225 PROS_HUMAN Deleterious Deleterious
Q00604 NDP_HUMAN Deleterious Deleterious
Q6NZ63 STEAL_HUMAN Neutral Neutral
Q9NU02 ANKR5_HUMAN Neutral Neutral
Q76LX8 ATS13_HUMAN Deleterious Neutral
P10746 HEM4_HUMAN Deleterious Deleterious
Q06124 PTN11_HUMAN Deleterious Deleterious
P06132 DCUP_HUMAN Deleterious Deleterious
P37173 TGFR2_HUMAN Deleterious Deleterious
Q8IVF2 AHNK2_HUMAN Neutral Neutral
Q8NEG4 FA83F_HUMAN Neutral Neutral
P78504 JAG1_HUMAN Deleterious Deleterious
P09467 F16P1_HUMAN Deleterious Neutral
O95897 NOE2_HUMAN Neutral Neutral
P20930 FILA_HUMAN Neutral Neutral
Q9Y253 POLH_HUMAN Neutral Deleterious
O76090 BEST1_HUMAN Deleterious Deleterious
Q16678 CP1B1_HUMAN Deleterious Deleterious
P04275 VWF_HUMAN Deleterious Deleterious
O43395 PRPF3_HUMAN Neutral Deleterious
P30793 GCH1_HUMAN Deleterious Deleterious
P08514 ITA2B_HUMAN Deleterious Deleterious
Q6P6B1 CH047_HUMAN Neutral Neutral
Q8NBP7 PCSK9_HUMAN Deleterious Deleterious
O15118 NPC1_HUMAN Deleterious Deleterious
Q8NFP9 NBEA_HUMAN Neutral Neutral
Q9BRB3 PIGQ_HUMAN Neutral Neutral
P35914 HMGCL_HUMAN Deleterious Deleterious
Q09428 ABCC8_HUMAN Deleterious Deleterious
Q9NWW5 CLN6_HUMAN Deleterious Deleterious
Q9NRA2 S17A5_HUMAN Deleterious Deleterious
P11362 FGFR1_HUMAN Deleterious Neutral
Q13155 AIMP2_HUMAN Neutral Neutral
Q6VVB1 NHLC1_HUMAN Deleterious Deleterious
P07476 INVO_HUMAN Neutral Neutral
P04637 P53_HUMAN Deleterious Deleterious
Q05066 SRY_HUMAN Deleterious Deleterious
O95180 CAC1H_HUMAN Deleterious Deleterious
P08100 OPSD_HUMAN Deleterious Deleterious
P21583 SCF_HUMAN Neutral Neutral
P63092 GNAS2_HUMAN Deleterious Deleterious
Q9BQN1 FA83C_HUMAN Neutral Neutral
Q6PGP7 TTC37_HUMAN Neutral Neutral
Q9UM47 NOTC3_HUMAN Deleterious Deleterious
P60484 PTEN_HUMAN Deleterious Deleterious
P60484 PTEN_HUMAN Deleterious Deleterious
Q6PB30 CSAG1_HUMAN Neutral Neutral
O76099 OR7C1_HUMAN Neutral Neutral
Q9UN66 PCDB8_HUMAN Neutral Neutral
Q8WXQ8 CBPA5_HUMAN Neutral Neutral
O00255 MEN1_HUMAN Deleterious Deleterious
O95477 ABCA1_HUMAN Deleterious Neutral
P00451 FA8_HUMAN Deleterious Deleterious
Q14CN2 CLCA4_HUMAN Neutral Neutral
P56696 KCNQ4_HUMAN Deleterious Deleterious
P04180 LCAT_HUMAN Deleterious Deleterious
Q9UQ84 EXO1_HUMAN Neutral Neutral
P22304 IDS_HUMAN Deleterious Deleterious
O43681 ARSA1_HUMAN Neutral Neutral
P82279 CRUM1_HUMAN Deleterious Deleterious
P49747 COMP_HUMAN Deleterious Deleterious
P35555 FBN1_HUMAN Deleterious Deleterious
Q12981 SEC20_HUMAN Neutral Neutral
Q96GE4 CCD45_HUMAN Neutral Neutral
Q13315 ATM_HUMAN Deleterious Deleterious
P15260 INGR1_HUMAN Neutral Deleterious
Q06124 PTN11_HUMAN Deleterious Deleterious
P22888 LSHR_HUMAN Deleterious Deleterious
O75022 LIRB3_HUMAN Neutral Neutral
P49747 COMP_HUMAN Deleterious Deleterious
Q14966 ZN638_HUMAN Neutral Neutral
P22888 LSHR_HUMAN Deleterious Deleterious
Q15751 HERC1_HUMAN Neutral Neutral
Q14524 SCN5A_HUMAN Deleterious Deleterious
P51587 BRCA2_HUMAN Deleterious Deleterious
P33260 CP2CI_HUMAN Neutral Neutral
P08603 CFAH_HUMAN Deleterious Neutral
Q0VAF6 SYCN_HUMAN Neutral Neutral
P06733 ENOA_HUMAN Neutral Neutral
Q8WZ79 DNS2B_HUMAN Neutral Neutral
P13611 CSPG2_HUMAN Neutral Neutral
Q8N1T3 MYO1H_HUMAN Neutral Neutral
P01920 HB24_HUMAN Neutral Neutral
P02766 TTHY_HUMAN Deleterious Deleterious
Q14524 SCN5A_HUMAN Deleterious Deleterious
Q8TF50 ZN526_HUMAN Neutral Neutral
O75914 PAK3_HUMAN Neutral Deleterious
P35520 CBS_HUMAN Deleterious Deleterious
Q9H4K1 RIBC2_HUMAN Neutral Neutral
Q09428 ABCC8_HUMAN Deleterious Deleterious
Q8NGY5 OR6N1_HUMAN Neutral Neutral
P00439 PH4H_HUMAN Deleterious Deleterious
Q9UBV2 SE1L1_HUMAN Neutral Neutral
O43918 AIRE_HUMAN Deleterious Deleterious
Q96RD3 O52E6_HUMAN Neutral Neutral
Q9Y458 TBX22_HUMAN Deleterious Deleterious
P40692 MLH1_HUMAN Deleterious Deleterious
O15118 NPC1_HUMAN Deleterious Deleterious
Q16288 NTRK3_HUMAN Neutral Neutral
P46100 ATRX_HUMAN Deleterious Deleterious
Q8NH55 O52E5_HUMAN Neutral Neutral
P43115 PE2R3_HUMAN Neutral Neutral
Q9H9S5 FKRP_HUMAN Deleterious Deleterious
Q02388 CO7A1_HUMAN Deleterious Deleterious
O14746 TERT_HUMAN Neutral Neutral
Q86VF7 NRAP_HUMAN Neutral Neutral
Q9NRC6 SPTN5_HUMAN Neutral Neutral
Q9P225 DYH2_HUMAN Neutral Neutral
Q5VZQ5 CJ122_HUMAN Neutral Neutral
O75712 CXB3_HUMAN Deleterious Deleterious
Q15465 SHH_HUMAN Deleterious Deleterious
P35670 ATP7B_HUMAN Deleterious Deleterious
P35555 FBN1_HUMAN Deleterious Deleterious
O95409 ZIC2_HUMAN Deleterious Deleterious
P08236 BGLR_HUMAN Deleterious Deleterious
P13569 CFTR_HUMAN Deleterious Deleterious
P22607 FGFR3_HUMAN Deleterious Deleterious
P49748 ACADV_HUMAN Deleterious Deleterious
Q9BZ23 PANK2_HUMAN Deleterious Deleterious
P07478 TRY2_HUMAN Neutral Neutral
Q9UBD5 ORC3_HUMAN Neutral Neutral
P54296 MYOM2_HUMAN Neutral Neutral
P43026 GDF5_HUMAN Deleterious Deleterious
Q01453 PMP22_HUMAN Deleterious Deleterious
P01130 LDLR_HUMAN Deleterious Deleterious
O75807 PR15A_HUMAN Neutral Neutral
P37173 TGFR2_HUMAN Deleterious Neutral
P18577 RHCE_HUMAN Neutral Neutral
P24557 THAS_HUMAN Neutral Neutral
Q6NTE8 CE045_HUMAN Neutral Neutral
P78524 ST5_HUMAN Neutral Neutral
Q8N8U9 BMPER_HUMAN Neutral Neutral
P12883 MYH7_HUMAN Deleterious Deleterious
P04637 P53_HUMAN Deleterious Deleterious
P30461 1B13_HUMAN Neutral Neutral
Q86VP1 TAXB1_HUMAN Neutral Neutral
Q92838 EDA_HUMAN Deleterious Deleterious
O43602 DCX_HUMAN Deleterious Deleterious
Q9UNI1 CELA1_HUMAN Neutral Neutral
P22735 TGM1_HUMAN Deleterious Deleterious
Q9Y5I3 PCDA1_HUMAN Neutral Neutral
Q09428 ABCC8_HUMAN Deleterious Deleterious
O15315 RA51B_HUMAN Neutral Neutral
Q07864 DPOE1_HUMAN Neutral Neutral
P08397 HEM3_HUMAN Deleterious Deleterious
Q8WXH0 SYNE2_HUMAN Neutral Neutral
Q96NY9 MUS81_HUMAN Neutral Neutral
Q12809 KCNH2_HUMAN Deleterious Deleterious
O43423 AN32C_HUMAN Neutral Neutral
Q14574 DSC3_HUMAN Neutral Neutral
Q9HCI5 MAGE1_HUMAN Neutral Neutral
Q9Y223 GLCNE_HUMAN Deleterious Deleterious
P22607 FGFR3_HUMAN Deleterious Neutral
Q6UW63 KDEL1_HUMAN Neutral Neutral
Q9H3D4 P63_HUMAN Deleterious Neutral
P05155 IC1_HUMAN Deleterious Neutral
P55000 SLUR1_HUMAN Deleterious Deleterious
P57059 SIK1_HUMAN Neutral Neutral
P11182 ODB2_HUMAN Neutral Deleterious
Q0ZLH3 PJVK_HUMAN Deleterious Deleterious
P39059 COFA1_HUMAN Neutral Neutral
Q9H6U8 ALG9_HUMAN Deleterious Neutral
Q14112 NID2_HUMAN Neutral Neutral
Q03393 PTPS_HUMAN Deleterious Deleterious
P42771 CD2A1_HUMAN Deleterious Neutral
Q3SY84 K2C71_HUMAN Neutral Neutral
P07954 FUMH_HUMAN Deleterious Deleterious
P22681 CBL_HUMAN Neutral Neutral
Q6V1P9 PCD23_HUMAN Neutral Neutral
Q9BPV8 P2Y13_HUMAN Neutral Neutral
P20815 CP3A5_HUMAN Neutral Neutral
P51795 CLCN5_HUMAN Deleterious Deleterious
P04637 P53_HUMAN Deleterious Deleterious
P08397 HEM3_HUMAN Deleterious Deleterious
P0C263 SBK2_HUMAN Neutral Neutral
P51688 SPHM_HUMAN Deleterious Deleterious
P08034 CXB1_HUMAN Deleterious Deleterious
Q96PE2 ARHGH_HUMAN Neutral Neutral
P21817 RYR1_HUMAN Deleterious Neutral
O75469 NR1I2_HUMAN Neutral Neutral
P35270 SPRE_HUMAN Deleterious Deleterious
Q9H251 CAD23_HUMAN Deleterious Deleterious
P20823 HNF1A_HUMAN Deleterious Neutral
P13569 CFTR_HUMAN Deleterious Deleterious
P35499 SCN4A_HUMAN Deleterious Deleterious
O75326 SEM7A_HUMAN Neutral Neutral
P26367 PAX6_HUMAN Deleterious Deleterious
P00492 HPRT_HUMAN Deleterious Deleterious
Q06187 BTK_HUMAN Deleterious Deleterious
Q14164 IKKE_HUMAN Neutral Neutral
Q9UM47 NOTC3_HUMAN Deleterious Deleterious
P40337 VHL_HUMAN Deleterious Deleterious
Q5BVD1 TTMP_HUMAN Neutral Neutral
Q9BXM7 PINK1_HUMAN Deleterious Deleterious
P23786 CPT2_HUMAN Deleterious Deleterious
Q9H251 CAD23_HUMAN Deleterious Deleterious
P17302 CXA1_HUMAN Deleterious Deleterious
P13569 CFTR_HUMAN Deleterious Deleterious
Q09470 KCNA1_HUMAN Deleterious Deleterious
Q9Y448 T4AF1_HUMAN Neutral Neutral
Q8NHQ9 DDX55_HUMAN Neutral Neutral
P08123 CO1A2_HUMAN Deleterious Deleterious
Q9NZC7 WWOX_HUMAN Neutral Neutral
P17066 HSP76_HUMAN Neutral Neutral
Q8IVF2 AHNK2_HUMAN Neutral Neutral
Q6IV72 ZN425_HUMAN Neutral Neutral
P02452 CO1A1_HUMAN Deleterious Deleterious
Q8NFJ9 BBS1_HUMAN Deleterious Deleterious
Q9BZJ3 TRYD_HUMAN Neutral Neutral
P32754 HPPD_HUMAN Deleterious Neutral
P51587 BRCA2_HUMAN Deleterious Deleterious
A6H8Y1 BDP1_HUMAN Neutral Neutral
P16499 PDE6A_HUMAN Deleterious Deleterious
O95972 BMP15_HUMAN Deleterious Deleterious
P06744 G6PI_HUMAN Deleterious Deleterious
Q9BUR4 TCAB1_HUMAN Neutral Neutral
Q92698 RAD54_HUMAN Neutral Neutral
P00740 FA9_HUMAN Deleterious Neutral
Q4VXU2 PAP1L_HUMAN Neutral Neutral
P11532 DMD_HUMAN Deleterious Neutral
P31785 IL2RG_HUMAN Deleterious Deleterious
P02786 TFR1_HUMAN Neutral Neutral
Q9P241 AT10D_HUMAN Neutral Neutral
Q12802 AKP13_HUMAN Neutral Neutral
P34059 GALNS_HUMAN Deleterious Deleterious
Q8N148 OR6V1_HUMAN Neutral Neutral
Q8IVL6 P3H3_HUMAN Neutral Neutral
Q96DS6 M4A6E_HUMAN Neutral Neutral
Q15746 MYLK_HUMAN Neutral Neutral
P01008 IPSP_HUMAN Deleterious Neutral
P12644 BMP4_HUMAN Neutral Deleterious
Q562F6 SGOL2_HUMAN Neutral Neutral
P35498 SCN1A_HUMAN Deleterious Deleterious
Q6ZUT3 FRMD7_HUMAN Deleterious Deleterious
Q13315 ATM_HUMAN Deleterious Deleterious
O76024 WFS1_HUMAN Deleterious Neutral
Q8IWV7 UBR1_HUMAN Neutral Deleterious
Q9H5Z1 DHX35_HUMAN Neutral Neutral
P07949 RET_HUMAN Deleterious Deleterious
O95838 GLP2R_HUMAN Neutral Neutral
Q9HCC0 MCCB_HUMAN Deleterious Deleterious
P04424 ARLY_HUMAN Deleterious Deleterious
O00255 MEN1_HUMAN Deleterious Deleterious
P13765 2DOB_HUMAN Neutral Neutral
Q13326 SGCG_HUMAN Deleterious Deleterious
Q14624 ITIH4_HUMAN Neutral Neutral
Q9UHD2 TBK1_HUMAN Neutral Neutral
P35555 FBN1_HUMAN Deleterious Deleterious
B2RTY4 MYO9A_HUMAN Neutral Neutral
Q6ZRH7 CS015_HUMAN Neutral Neutral
P40692 MLH1_HUMAN Deleterious Deleterious
Q658Y4 F91A1_HUMAN Neutral Neutral
P23942 PRPH2_HUMAN Deleterious Deleterious
O60671 RAD1_HUMAN Neutral Neutral
P02458 CO2A1_HUMAN Deleterious Deleterious
Q9NQW8 CNGB3_HUMAN Deleterious Neutral
P48200 IREB2_HUMAN Neutral Neutral
P51648 AL3A2_HUMAN Deleterious Deleterious
Q9P2D7 DYH1_HUMAN Neutral Neutral
Q695T7 S6A19_HUMAN Deleterious Neutral
Q99895 CTRC_HUMAN Neutral Neutral
Q8N5G0 YD012_HUMAN Neutral Neutral
Q99490 AGAP2_HUMAN Deleterious Deleterious
P49768 PSN1_HUMAN Deleterious Deleterious
O75969 AKAP3_HUMAN Neutral Neutral
Q86Y29 BAGE3_HUMAN Neutral Neutral
P32322 P5CR1_HUMAN Deleterious Deleterious
P04198 MYCN_HUMAN Deleterious Deleterious
O75923 DYSF_HUMAN Deleterious Deleterious
Q9BYT1 S17A9_HUMAN Neutral Neutral
P29323 EPHB2_HUMAN Deleterious Neutral
P35557 HXK4_HUMAN Deleterious Deleterious
P35556 FBN2_HUMAN Deleterious Deleterious
P59025 RTP1_HUMAN Neutral Neutral
P08686 CP21A_HUMAN Deleterious Deleterious
Q9UMQ6 CAN9_HUMAN Neutral Neutral
P01008 ANT3_HUMAN Deleterious Deleterious
Q9HA82 LASS4_HUMAN Neutral Neutral
P35475 IDUA_HUMAN Deleterious Deleterious
O43520 AT8B1_HUMAN Deleterious Deleterious
Q02388 CO7A1_HUMAN Deleterious Deleterious
Q9Y619 ORNT1_HUMAN Deleterious Deleterious
P13498 CY24A_HUMAN Deleterious Neutral
P22607 FGFR3_HUMAN Deleterious Neutral
P49815 TSC2_HUMAN Deleterious Deleterious
Q8IWC1 MA7D3_HUMAN Neutral Neutral
P21359 NF1_HUMAN Deleterious Deleterious
P16219 ACADS_HUMAN Deleterious Neutral
Q969Q0 RL36L_HUMAN Neutral Neutral
P12694 ODBA_HUMAN Deleterious Deleterious
P15918 RAG1_HUMAN Deleterious Deleterious
P08034 CXB1_HUMAN Deleterious Deleterious
Q13702 RAPSN_HUMAN Deleterious Deleterious
Q8WW52 F151A_HUMAN Neutral Neutral
P16615 AT2A2_HUMAN Deleterious Deleterious
O00116 ADAS_HUMAN Deleterious Deleterious
P51587 BRCA2_HUMAN Deleterious Deleterious
Q96GX5 MASTL_HUMAN Neutral Neutral
Q09428 ABCC8_HUMAN Deleterious Deleterious
Q6P1A2 MBOA5_HUMAN Neutral Neutral
P08686 CP21A_HUMAN Deleterious Neutral
O15118 NPC1_HUMAN Deleterious Deleterious
Q09428 ABCC8_HUMAN Deleterious Deleterious
P00439 PH4H_HUMAN Deleterious Deleterious
P22607 FGFR3_HUMAN Deleterious Neutral
P35498 SCN1A_HUMAN Deleterious Deleterious
P40337 VHL_HUMAN Deleterious Deleterious
O94827 PKHG5_HUMAN Neutral Deleterious
O15537 XLRS1_HUMAN Deleterious Deleterious
P50990 TCPQ_HUMAN Neutral Neutral
P25445 TNR6_HUMAN Deleterious Deleterious
Q9HCE0 K1632_HUMAN Neutral Neutral
O75445 USH2A_HUMAN Deleterious Neutral
Q9UM47 NOTC3_HUMAN Deleterious Deleterious
P54802 ANAG_HUMAN Deleterious Deleterious
P80192 M3K9_HUMAN Neutral Neutral
O00222 GRM8_HUMAN Neutral Neutral
Q8N9V6 ANR53_HUMAN Neutral Neutral
O95918 OR2H2_HUMAN Neutral Neutral
P00966 ASSY_HUMAN Deleterious Deleterious
Q99797 MIPEP_HUMAN Neutral Neutral
P25054 APC_HUMAN Deleterious Deleterious
P15289 ARSA_HUMAN Deleterious Deleterious
Q96C34 RUND1_HUMAN Neutral Neutral
O95528 GTR10_HUMAN Deleterious Deleterious
P07949 RET_HUMAN Deleterious Deleterious
P25092 GUC2C_HUMAN Neutral Neutral
P04350 TBB4_HUMAN Neutral Neutral
Q13144 EI2BE_HUMAN Deleterious Deleterious
P13569 CFTR_HUMAN Deleterious Deleterious
P05155 IC1_HUMAN Deleterious Deleterious
O00462 MANBA_HUMAN Neutral Neutral
P01008 ANT3_HUMAN Deleterious Deleterious
P00480 OTC_HUMAN Deleterious Deleterious
P23219 PGH1_HUMAN Neutral Neutral
Q06643 TNFC_HUMAN Neutral Neutral
Q16586 SGCA_HUMAN Deleterious Deleterious
P78417 GSTO1_HUMAN Neutral Neutral
P78504 JAG1_HUMAN Deleterious Deleterious
Q02388 CO7A1_HUMAN Deleterious Deleterious
A5D8V6 VP37C_HUMAN Neutral Neutral
Q9ULF5 S39AA_HUMAN Neutral Neutral
P12694 ODBA_HUMAN Deleterious Deleterious
Q00975 CAC1B_HUMAN Deleterious Neutral
P30793 GCH1_HUMAN Deleterious Deleterious
Q09160 1A80_HUMAN Neutral Neutral
Q9BX79 STRA6_HUMAN Neutral Deleterious
Q9BRX2 PELO_HUMAN Neutral Neutral
Q96KK4 O10C1_HUMAN Neutral Neutral
Q9Y5U8 BR44L_HUMAN Neutral Neutral
P47989 XDH_HUMAN Neutral Neutral
P08100 OPSD_HUMAN Deleterious Deleterious
Q86UR5 RIMS1_HUMAN Neutral Deleterious
P14598 NCF1_HUMAN Neutral Deleterious
P52701 MSH6_HUMAN Neutral Neutral
Q06187 BTK_HUMAN Deleterious Deleterious
Q9BXK5 B2L13_HUMAN Neutral Neutral
P43246 MSH2_HUMAN Deleterious Neutral
P40692 MLH1_HUMAN Deleterious Deleterious
Q03001 BPAEB_HUMAN Neutral Neutral
Q14524 SCN5A_HUMAN Deleterious Deleterious
P02766 TTHY_HUMAN Deleterious Deleterious
P50219 MNX1_HUMAN Deleterious Deleterious
P35575 G6PC_HUMAN Deleterious Deleterious
P49908 SEPP1_HUMAN Neutral Neutral
O43526 KCNQ2_HUMAN Deleterious Deleterious
P19447 ERCC3_HUMAN Deleterious Neutral
P04062 GLCM_HUMAN Deleterious Deleterious
P04004 VTNC_HUMAN Neutral Neutral
P49747 COMP_HUMAN Deleterious Deleterious
P16581 LYAM2_HUMAN Neutral Neutral
P07954 FUMH_HUMAN Deleterious Deleterious
Q8WWQ8 STAB2_HUMAN Neutral Neutral
P17900 SAP3_HUMAN Neutral Neutral
P22304 IDS_HUMAN Deleterious Deleterious
P01909 HA23_HUMAN Neutral Neutral
P12883 MYH7_HUMAN Deleterious Deleterious
P30510 1C14_HUMAN Neutral Neutral
P20823 HNF1A_HUMAN Deleterious Deleterious
Q96EK7 F120B_HUMAN Neutral Neutral
P21802 FGFR2_HUMAN Deleterious Deleterious
P00740 FA9_HUMAN Deleterious Deleterious
Q8WUX2 CHAC2_HUMAN Neutral Neutral
O43586 PPIP1_HUMAN Deleterious Neutral
Q4G0P3 HYDIN_HUMAN Neutral Neutral
Q9BXM7 PINK1_HUMAN Deleterious Deleterious
P29400 CO4A5_HUMAN Deleterious Deleterious
P60370 KR105_HUMAN Neutral Neutral
P00439 PH4H_HUMAN Deleterious Deleterious
P51587 BRCA2_HUMAN Deleterious Deleterious
P08123 CO1A2_HUMAN Deleterious Deleterious
Q96N23 CL055_HUMAN Neutral Neutral
Q96EN8 MOCOS_HUMAN Neutral Neutral
Q9NP71 WBS14_HUMAN Neutral Neutral
O43520 AT8B1_HUMAN Deleterious Deleterious
Q16878 CDO1_HUMAN Neutral Neutral
P23352 KALM_HUMAN Deleterious Deleterious
P0C7H9 U17L7_HUMAN Neutral Neutral
Q8N6P7 I22R1_HUMAN Neutral Neutral
Q9P2D1 CHD7_HUMAN Deleterious Deleterious
Q02535 ID3_HUMAN Neutral Neutral
Q0VGE8 Z816A_HUMAN Neutral Neutral
P40337 VHL_HUMAN Deleterious Deleterious
O76090 BEST1_HUMAN Deleterious Deleterious
Q02388 CO7A1_HUMAN Deleterious Deleterious
Q7Z494 NPHP3_HUMAN Neutral Deleterious
P06731 CEAM5_HUMAN Neutral Neutral
O94804 STK10_HUMAN Neutral Neutral
Q04656 ATP7A_HUMAN Deleterious Deleterious
Q9P2P6 STAR9_HUMAN Neutral Neutral
Q29960 1C16_HUMAN Neutral Neutral
P54098 DPOG1_HUMAN Deleterious Neutral
Q03519 TAP2_HUMAN Neutral Neutral
P08034 CXB1_HUMAN Deleterious Deleterious
P08397 HEM3_HUMAN Deleterious Deleterious
P21817 RYR1_HUMAN Deleterious Deleterious
Q9ULB4 CADH9_HUMAN Neutral Neutral
P37023 ACVL1_HUMAN Deleterious Deleterious
P05067 A4_HUMAN Deleterious Deleterious
Q96CV9 OPTN_HUMAN Neutral Deleterious
Q96HR8 NAF1_HUMAN Neutral Neutral
P16188 1A30_HUMAN Neutral Neutral
P09619 PGFRB_HUMAN Neutral Neutral
P22735 TGM1_HUMAN Deleterious Deleterious
Q13438 OS9_HUMAN Neutral Neutral
Q8NH67 O52I2_HUMAN Neutral Neutral
Q96Q15 SMG1_HUMAN Neutral Neutral
P30483 1B45_HUMAN Neutral Neutral
Q4LDE5 SVEP1_HUMAN Neutral Neutral
O95428 PPN_HUMAN Neutral Neutral
P08123 CO1A2_HUMAN Deleterious Deleterious
Q8N145 LGI3_HUMAN Neutral Neutral
P16473 TSHR_HUMAN Deleterious Deleterious
Q16595 FRDA_HUMAN Deleterious Deleterious
P35523 CLCN1_HUMAN Deleterious Deleterious
Q16281 CNGA3_HUMAN Deleterious Deleterious
P49736 MCM2_HUMAN Neutral Neutral
Q685J3 MUC17_HUMAN Neutral Neutral
P54219 VMAT1_HUMAN Neutral Neutral
P04054 PA21B_HUMAN Neutral Neutral
Q9UH99 UN84B_HUMAN Neutral Neutral
P48634 BAT2_HUMAN Neutral Neutral
P51587 BRCA2_HUMAN Deleterious Deleterious
P39059 COFA1_HUMAN Neutral Neutral
O75563 SKAP2_HUMAN Neutral Neutral
P17302 CXA1_HUMAN Deleterious Deleterious
Q9Y5Y0 FLVC1_HUMAN Neutral Neutral
O75712 CXB3_HUMAN Deleterious Deleterious
P07225 PROS_HUMAN Deleterious Deleterious
P00740 FA9_HUMAN Deleterious Deleterious
P00439 PH4H_HUMAN Deleterious Deleterious
Q9UNF0 PACN2_HUMAN Neutral Neutral
P05186 PPBT_HUMAN Deleterious Deleterious
Q9HDC9 APMAP_HUMAN Neutral Neutral
O00623 PEX12_HUMAN Neutral Neutral
Q5QJE6 TDIF2_HUMAN Neutral Neutral
Q6ZP82 CC141_HUMAN Neutral Neutral
P98164 LRP2_HUMAN Neutral Neutral
Q9UNF0 PACN2_HUMAN Neutral Neutral
O15118 NPC1_HUMAN Deleterious Deleterious
Q6VVB1 NHLC1_HUMAN Deleterious Deleterious
Q99895 CTRC_HUMAN Neutral Neutral
P07225 PROS_HUMAN Deleterious Deleterious
P35575 G6PC_HUMAN Deleterious Deleterious
P24043 LAMA2_HUMAN Neutral Neutral
A6NE52 K1875_HUMAN Neutral Neutral
P28698 MZF1_HUMAN Neutral Neutral
P78504 JAG1_HUMAN Deleterious Deleterious
O15403 MOT7_HUMAN Neutral Neutral
P35555 FBN1_HUMAN Deleterious Deleterious
O95278 EPM2A_HUMAN Deleterious Deleterious
Q96S37 S22AC_HUMAN Deleterious Deleterious
P08603 CFAH_HUMAN Deleterious Deleterious
P19099 C11B2_HUMAN Deleterious Neutral
P41181 AQP2_HUMAN Deleterious Deleterious
Q12955 ANK3_HUMAN Neutral Neutral
Q13402 MYO7A_HUMAN Deleterious Deleterious
Q16678 CP1B1_HUMAN Deleterious Neutral
P55017 S12A3_HUMAN Deleterious Deleterious
Q00604 NDP_HUMAN Deleterious Deleterious
Q8IUG5 MY18B_HUMAN Deleterious Deleterious
P04062 GLCM_HUMAN Deleterious Deleterious
Q6WRI0 IGS10_HUMAN Neutral Neutral
P0CW24 PNM6A_HUMAN Neutral Neutral
Q9NZ71 RTEL1_HUMAN Neutral Neutral
P24752 THIL_HUMAN Deleterious Deleterious
Q9NZR4 VSX1_HUMAN Deleterious Deleterious
Q6AI08 HEAT6_HUMAN Neutral Neutral
Q17RW2 COOA1_HUMAN Neutral Neutral
P02549 SPTA1_HUMAN Deleterious Deleterious
P21802 FGFR2_HUMAN Deleterious Deleterious
P06865 HEXA_HUMAN Deleterious Deleterious
Q03393 PTPS_HUMAN Deleterious Deleterious
Q8NBS3 S4A11_HUMAN Deleterious Deleterious
Q6VVB1 NHLC1_HUMAN Deleterious Deleterious
A6NEN9 CX065_HUMAN Neutral Neutral
P49815 TSC2_HUMAN Deleterious Neutral
Q14258 TRI25_HUMAN Neutral Neutral
O00255 MEN1_HUMAN Deleterious Deleterious
Q9H019 FA54B_HUMAN Neutral Neutral
Q8IY37 DHX37_HUMAN Neutral Neutral
P00451 FA8_HUMAN Deleterious Deleterious
O00206 TLR4_HUMAN Neutral Neutral
Q00889 PSG6_HUMAN Neutral Neutral
Q06187 BTK_HUMAN Deleterious Deleterious
P04062 GLCM_HUMAN Deleterious Deleterious
Q9BYH1 SE6L1_HUMAN Neutral Neutral
P54868 HMCS2_HUMAN Deleterious Deleterious
P04637 P53_HUMAN Deleterious Deleterious
Q8IYX1 TBC21_HUMAN Neutral Neutral
O95359 TACC2_HUMAN Neutral Neutral
P11310 ACADM_HUMAN Deleterious Deleterious
Q86Y46 K2C73_HUMAN Neutral Neutral
Q99678 GPR20_HUMAN Neutral Neutral
P04637 P53_HUMAN Deleterious Deleterious
Q8NEM0 MCPH1_HUMAN Neutral Deleterious
Q8IZ52 CHSS2_HUMAN Neutral Neutral
P10635 CP2D6_HUMAN Neutral Neutral
Q8NGL4 OR5DD_HUMAN Neutral Neutral
P41181 AQP2_HUMAN Deleterious Deleterious
O15146 MUSK_HUMAN Neutral Neutral
Q99572 P2RX7_HUMAN Neutral Neutral
Q8IYT3 CF097_HUMAN Neutral Neutral
Q8N8G6 CO054_HUMAN Neutral Neutral
P24666 PPAC_HUMAN Neutral Neutral
Q8NHL6 LIRB1_HUMAN Neutral Neutral
P42898 MTHR_HUMAN Deleterious Deleterious
P02511 CRYAB_HUMAN Neutral Deleterious
P22309 UD11_HUMAN Deleterious Deleterious
P62736 ACTA_HUMAN Deleterious Deleterious
Q9NQL9 DMRT3_HUMAN Neutral Neutral
P17661 DESM_HUMAN Deleterious Deleterious
O75845 SC5D_HUMAN Neutral Deleterious
Q02833 RASF7_HUMAN Neutral Neutral
P06280 AGAL_HUMAN Deleterious Deleterious
P15882 CHIN_HUMAN Deleterious Deleterious
P26367 PAX6_HUMAN Deleterious Deleterious
Q04656 ATP7A_HUMAN Deleterious Deleterious
P02452 CO1A1_HUMAN Deleterious Deleterious
Q8N448 LNX2_HUMAN Neutral Neutral
P49768 PSN1_HUMAN Deleterious Deleterious
P15848 ARSB_HUMAN Deleterious Deleterious
Q9H251 CAD23_HUMAN Deleterious Deleterious
Q8N9W4 GG6L2_HUMAN Neutral Neutral
Q96NR8 RDH12_HUMAN Deleterious Deleterious
P58012 FOXL2_HUMAN Deleterious Deleterious
P98073 ENTK_HUMAN Neutral Neutral
P35680 HNF1B_HUMAN Deleterious Deleterious
Q16518 RPE65_HUMAN Deleterious Deleterious
Q9P2B4 CT2NL_HUMAN Neutral Neutral
P82279 CRUM1_HUMAN Deleterious Deleterious
Q00888 PSG4_HUMAN Neutral Neutral
Q9Y2L5 TRS85_HUMAN Neutral Neutral
Q9H0I9 TKTL2_HUMAN Neutral Neutral
Q9BXX0 EMIL2_HUMAN Neutral Neutral
P56539 CAV3_HUMAN Deleterious Deleterious
P02708 ACHA_HUMAN Deleterious Deleterious
P02545 LMNA_HUMAN Deleterious Deleterious
P18505 GBRB1_HUMAN Neutral Neutral
Q14566 MCM6_HUMAN Neutral Neutral
Q14654 IRK11_HUMAN Deleterious Deleterious
Q96LL9 DJC30_HUMAN Neutral Neutral
Q6UXZ3 CLM4_HUMAN Neutral Neutral
P01241 SOMA_HUMAN Deleterious Deleterious
P02452 CO1A1_HUMAN Deleterious Deleterious
P30481 1B44_HUMAN Neutral Neutral
Q8N5D6 GBGT1_HUMAN Neutral Neutral
O94985 CSTN1_HUMAN Neutral Neutral
Q15274 NADC_HUMAN Neutral Neutral
P55017 S12A3_HUMAN Deleterious Deleterious
P41181 AQP2_HUMAN Deleterious Neutral
P13569 CFTR_HUMAN Deleterious Deleterious
P06213 INSR_HUMAN Deleterious Deleterious
Q12888 TP53B_HUMAN Neutral Neutral
O75923 DYSF_HUMAN Deleterious Deleterious
O75648 MTU1_HUMAN Neutral Neutral
Q06187 BTK_HUMAN Deleterious Deleterious
P24723 KPCL_HUMAN Neutral Neutral
P04229 2B11_HUMAN Neutral Neutral
P47881 OR3A1_HUMAN Neutral Neutral
Q9Y4Z2 NGN3_HUMAN Neutral Neutral
Q9Y6R1 S4A4_HUMAN Deleterious Deleterious
P51648 AL3A2_HUMAN Deleterious Deleterious
Q92484 ASM3A_HUMAN Neutral Neutral
P51843 NR0B1_HUMAN Deleterious Deleterious
Q9UN88 GBRT_HUMAN Neutral Neutral
O43511 S26A4_HUMAN Deleterious Deleterious
P78363 ABCA4_HUMAN Deleterious Deleterious
Q13023 AKAP6_HUMAN Neutral Neutral
Q96QB1 RHG07_HUMAN Neutral Neutral
Q13148 TADBP_HUMAN Deleterious Deleterious
O75445 USH2A_HUMAN Deleterious Deleterious
P29033 CXB2_HUMAN Deleterious Deleterious
Q99972 MYOC_HUMAN Deleterious Deleterious
P10515 ODP2_HUMAN Neutral Neutral
Q8TAM1 BBS10_HUMAN Deleterious Deleterious
P05186 PPBT_HUMAN Deleterious Deleterious
Q9Y566 SHAN1_HUMAN Neutral Neutral
Q9UHF1 EGFL7_HUMAN Neutral Neutral
Q7L576 CYFP1_HUMAN Neutral Neutral
P00492 HPRT_HUMAN Deleterious Deleterious
Q96QS3 ARX_HUMAN Deleterious Deleterious
Q13315 ATM_HUMAN Deleterious Neutral
Q8NBP7 PCSK9_HUMAN Neutral Neutral
P21359 NF1_HUMAN Deleterious Deleterious
Q5I7T1 AG10B_HUMAN Neutral Neutral
Q0VAK6 LMOD3_HUMAN Neutral Neutral
P30518 V2R_HUMAN Deleterious Deleterious
Q14524 SCN5A_HUMAN Deleterious Deleterious
P00451 FA8_HUMAN Deleterious Deleterious
O95789 ZMYM6_HUMAN Neutral Neutral
P22413 ENPP1_HUMAN Deleterious Deleterious
P78504 JAG1_HUMAN Deleterious Deleterious
Q6PIW4 FIGL1_HUMAN Neutral Neutral
Q15323 K1H1_HUMAN Neutral Neutral
P02766 TTHY_HUMAN Deleterious Deleterious
Q9GZU1 MCLN1_HUMAN Deleterious Deleterious
P40692 MLH1_HUMAN Deleterious Neutral
Q96EW2 HBAP1_HUMAN Neutral Neutral
O00255 MEN1_HUMAN Deleterious Neutral
P10275 ANDR_HUMAN Deleterious Deleterious
P48681 NEST_HUMAN Neutral Neutral
Q76FK4 NOL8_HUMAN Neutral Neutral
Q9BZ23 PANK2_HUMAN Deleterious Deleterious
P35555 FBN1_HUMAN Deleterious Deleterious
P36897 TGFR1_HUMAN Deleterious Deleterious
Q6ZN32 ETV3L_HUMAN Neutral Neutral
Q00604 NDP_HUMAN Deleterious Deleterious
P19544 WT1_HUMAN Deleterious Deleterious
Q8TAM1 BBS10_HUMAN Deleterious Deleterious
Q5VTT5 MYOM3_HUMAN Neutral Neutral
Q16678 CP1A2_HUMAN Deleterious Neutral
P11413 G6PD_HUMAN Deleterious Neutral
Q92947 ACDSB_HUMAN Deleterious Neutral
P25054 APC_HUMAN Deleterious Deleterious
P12821 ACE_HUMAN Neutral Neutral
Q9NR16 C163B_HUMAN Neutral Neutral
P04181 OAT_HUMAN Deleterious Deleterious
Q9UBP0 SPAST_HUMAN Deleterious Deleterious
Q00325 MPCP_HUMAN Deleterious Deleterious
P35520 CBS_HUMAN Deleterious Deleterious
Q86WS5 TMPSC_HUMAN Neutral Neutral
P42858 HD_HUMAN Neutral Neutral
P06280 AGAL_HUMAN Deleterious Deleterious
Q8TA86 RP9_HUMAN Neutral Deleterious
P04629 NTRK1_HUMAN Neutral Neutral
P31512 FMO4_HUMAN Neutral Neutral
Q14524 SCN5A_HUMAN Deleterious Deleterious
Q14524 SCN5A_HUMAN Deleterious Deleterious
Q14012 KCC1A_HUMAN Neutral Neutral
P00156 CYB_HUMAN Neutral Neutral
P29400 CO4A5_HUMAN Deleterious Deleterious
Q8NEM8 CBPC3_HUMAN Neutral Neutral
P36551 HEM6_HUMAN Deleterious Neutral
Q5JPE7 NOMO2_HUMAN Neutral Neutral
Q03426 KIME_HUMAN Deleterious Deleterious
Q13576 IQGA2_HUMAN Neutral Neutral
P51608 MECP2_HUMAN Deleterious Deleterious
P06744 G6PI_HUMAN Deleterious Deleterious
Q8IZU9 KIRR3_HUMAN Deleterious Deleterious
P04637 P53_HUMAN Deleterious Deleterious
P40337 VHL_HUMAN Deleterious Deleterious
Q9BV38 WDR18_HUMAN Neutral Neutral
Q13698 CAC1S_HUMAN Deleterious Deleterious
Q7Z3Z2 RD3_HUMAN Neutral Neutral
Q96JA1 LRIG1_HUMAN Neutral Neutral
O95427 PIGN_HUMAN Neutral Neutral
Q9UN66 PCDB8_HUMAN Neutral Neutral
Q16586 SGCA_HUMAN Deleterious Deleterious
Q66K79 CBPZ_HUMAN Neutral Neutral
O76090 BEST1_HUMAN Deleterious Deleterious
Q14160 SCRIB_HUMAN Neutral Neutral
P98161 PKD1_HUMAN Deleterious Neutral
P15382 KCNE1_HUMAN Deleterious Deleterious
Q5VWG9 TAF3_HUMAN Neutral Neutral
Q8TCT0 CERK1_HUMAN Neutral Neutral
P32004 L1CAM_HUMAN Deleterious Deleterious
Q96S38 KS6C1_HUMAN Neutral Neutral
Q9GZU2 PEG3_HUMAN Neutral Neutral
P78334 GBRE_HUMAN Neutral Neutral
P16403 H12_HUMAN Neutral Neutral
P12883 MYH7_HUMAN Deleterious Deleterious
Q52M62 YG053_HUMAN Neutral Neutral
P22304 IDS_HUMAN Deleterious Deleterious
Q9UBT7 CTNL1_HUMAN Neutral Neutral
O60934 NBN_HUMAN Neutral Neutral
Q13049 TRI32_HUMAN Neutral Deleterious
O15118 NPC1_HUMAN Deleterious Deleterious
P29033 CXB2_HUMAN Deleterious Deleterious
O43602 DCX_HUMAN Deleterious Deleterious
O15118 NPC1_HUMAN Deleterious Deleterious
P10275 ANDR_HUMAN Deleterious Deleterious
Q96RK4 BBS4_HUMAN Deleterious Deleterious
P08100 OPSD_HUMAN Deleterious Deleterious
Q5H8C1 FREM1_HUMAN Neutral Neutral
Q9UBD5 ORC3_HUMAN Neutral Neutral
P63092 GNAS2_HUMAN Deleterious Deleterious
P78363 ABCA4_HUMAN Deleterious Deleterious
O15360 FANCA_HUMAN Neutral Deleterious
Q9NVU7 SDA1_HUMAN Neutral Neutral
Q06124 PTN11_HUMAN Deleterious Deleterious
Q9UIR0 BTNL2_HUMAN Neutral Neutral
Q96Q15 SMG1_HUMAN Neutral Neutral
P16442 BGAT_HUMAN Neutral Neutral
P34059 GALNS_HUMAN Deleterious Deleterious
O75445 USH2A_HUMAN Deleterious Deleterious
Q9BRR8 GPTC1_HUMAN Neutral Neutral
O15118 NPC1_HUMAN Deleterious Deleterious
A6NMN3 F170B_HUMAN Neutral Neutral
O75445 USH2A_HUMAN Deleterious Neutral
Q9Y5X4 NR2E3_HUMAN Deleterious Deleterious
Q9H790 DEM1_HUMAN Neutral Neutral
P21359 NF1_HUMAN Deleterious Deleterious
P08559 ODPA_HUMAN Deleterious Deleterious
Q9UM01 YLAT1_HUMAN Deleterious Deleterious
Q13148 TADBP_HUMAN Deleterious Deleterious
Q8NGL1 OR5DI_HUMAN Neutral Neutral
Q86YN6 PRGC2_HUMAN Neutral Neutral
Q6NUQ1 RINT1_HUMAN Neutral Neutral
P01133 EGF_HUMAN Neutral Neutral
P29400 CO4A5_HUMAN Deleterious Deleterious
P48728 GCST_HUMAN Deleterious Deleterious
P54098 DPOG1_HUMAN Deleterious Deleterious
P06744 G6PI_HUMAN Deleterious Deleterious
Q9NRD1 FBX6_HUMAN Neutral Neutral
Q9Y4K4 M4K5_HUMAN Neutral Neutral
P55084 ECHB_HUMAN Deleterious Deleterious
P00439 PH4H_HUMAN Deleterious Deleterious
Q02846 GUC2D_HUMAN Deleterious Deleterious
P30466 1B18_HUMAN Neutral Neutral
Q14896 MYPC3_HUMAN Deleterious Deleterious
Q8NEZ3 WDR19_HUMAN Neutral Neutral
P01130 LDLR_HUMAN Deleterious Deleterious
P18084 ITB5_HUMAN Neutral Neutral
P12259 FA5_HUMAN Neutral Neutral
O94988 FA13A_HUMAN Neutral Neutral
P08631 HCK_HUMAN Neutral Neutral
P82279 CRUM1_HUMAN Deleterious Deleterious
P19256 LFA3_HUMAN Neutral Neutral
P05106 ITB3_HUMAN Deleterious Deleterious
P02461 CO3A1_HUMAN Deleterious Deleterious
Q13326 SGCG_HUMAN Neutral Neutral
Q9UBX0 HESX1_HUMAN Neutral Deleterious
Q8NDW8 TT21A_HUMAN Neutral Neutral
P19022 CADH2_HUMAN Neutral Neutral
P10275 ANDR_HUMAN Deleterious Deleterious
O00411 RPOM_HUMAN Neutral Neutral
P60484 PTEN_HUMAN Deleterious Deleterious
P01135 TGFA_HUMAN Neutral Neutral
P22309 UD11_HUMAN Deleterious Deleterious
Q96GP6 SREC2_HUMAN Neutral Neutral
P78363 ABCA4_HUMAN Deleterious Deleterious
O00754 MA2B1_HUMAN Deleterious Neutral
Q13496 MTM1_HUMAN Deleterious Deleterious
P00338 LDHA_HUMAN Neutral Neutral
O43186 CRX_HUMAN Deleterious Deleterious
P29400 CO4A5_HUMAN Deleterious Deleterious
O95528 GTR10_HUMAN Deleterious Deleterious
P25445 TNR6_HUMAN Deleterious Deleterious
P48634 BAT2_HUMAN Neutral Neutral
P57058 HUNK_HUMAN Neutral Neutral
P08034 CXB1_HUMAN Deleterious Deleterious
Q9Y2D1 ATF5_HUMAN Neutral Neutral
Q8NCM8 DYHC2_HUMAN Neutral Neutral
P25189 MYP0_HUMAN Deleterious Deleterious
P08118 MSMB_HUMAN Neutral Neutral
Q4VNC0 AT135_HUMAN Neutral Neutral
Q92947 GCDH_HUMAN Deleterious Deleterious
Q5SRN2 CF010_HUMAN Neutral Neutral
Q9H1M0 N62CL_HUMAN Neutral Neutral
P29372 3MG_HUMAN Neutral Neutral
Q03468 ERCC6_HUMAN Neutral Deleterious
Q8TEQ6 GEMI5_HUMAN Neutral Neutral
P35498 SCN1A_HUMAN Deleterious Deleterious
P49768 PSN1_HUMAN Deleterious Deleterious
Q6S5L8 SHC4_HUMAN Neutral Neutral
Q8IUA0 WFDC8_HUMAN Neutral Neutral
Q86VZ4 LRP11_HUMAN Neutral Neutral
P05120 PAI2_HUMAN Neutral Neutral
P08F94 PKHD1_HUMAN Deleterious Deleterious
P04637 P53_HUMAN Deleterious Deleterious
P16189 1A31_HUMAN Neutral Neutral
Q9UGF7 O12D3_HUMAN Neutral Neutral
Q8WZ42 TITIN_HUMAN Neutral Neutral
P04637 P53_HUMAN Deleterious Deleterious
Q16518 RPE65_HUMAN Deleterious Deleterious
Q96NL6 SCLT1_HUMAN Neutral Neutral
P29320 EPHA3_HUMAN Neutral Neutral
Q6NW34 CC017_HUMAN Neutral Neutral
Q06124 PTN11_HUMAN Deleterious Deleterious
Q99972 MYOC_HUMAN Deleterious Deleterious
P04637 P53_HUMAN Deleterious Deleterious
Q99456 K1C12_HUMAN Deleterious Deleterious
P02649 APOE_HUMAN Neutral Deleterious
P23760 PAX3_HUMAN Deleterious Deleterious
Q06187 BTK_HUMAN Deleterious Deleterious
Q95460 HMR1_HUMAN Neutral Neutral
P04070 PROC_HUMAN Deleterious Deleterious
O75161 NPHP4_HUMAN Deleterious Deleterious
P00558 PGK1_HUMAN Deleterious Deleterious
P20929 NEBU_HUMAN Neutral Neutral
P08F94 PKHD1_HUMAN Deleterious Deleterious
Q9NSB2 KRT84_HUMAN Neutral Neutral
Q8WX94 NALP7_HUMAN Deleterious Deleterious
P06681 CO2_HUMAN Neutral Neutral
Q5D862 FILA2_HUMAN Neutral Neutral
P14598 NCF1_HUMAN Neutral Neutral
Q9NRG9 AAAS_HUMAN Neutral Deleterious
Q8IYT1 FA71A_HUMAN Neutral Neutral
Q7Z333 SETX_HUMAN Deleterious Neutral
P15289 ARSA_HUMAN Deleterious Deleterious
Q8WYQ5 DGCR8_HUMAN Neutral Neutral
P10275 ANDR_HUMAN Deleterious Deleterious
P25067 CO8A2_HUMAN Neutral Deleterious
Q92838 EDA_HUMAN Deleterious Deleterious
Q92889 XPF_HUMAN Deleterious Deleterious
P38935 SMBP2_HUMAN Deleterious Deleterious
Q8NBK3 SUMF1_HUMAN Deleterious Deleterious
O94761 RECQ4_HUMAN Neutral Neutral
Q9Y6L6 SO1B1_HUMAN Neutral Neutral
Q9BX63 FANCJ_HUMAN Neutral Neutral
Q15849 UT2_HUMAN Neutral Neutral
Q99708 RBBP8_HUMAN Neutral Neutral
P17813 EGLN_HUMAN Deleterious Deleterious
O43586 PPIP1_HUMAN Deleterious Neutral
P22304 IDS_HUMAN Deleterious Deleterious
Q9NZC9 SMAL1_HUMAN Deleterious Deleterious
Q92698 RAD54_HUMAN Neutral Deleterious
Q96KK4 O10C1_HUMAN Neutral Neutral
P63000 RAC1_HUMAN Neutral Neutral
Q99527 GPER_HUMAN Neutral Neutral
Q8WWZ3 EDAD_HUMAN Neutral Neutral
P04003 C4BPA_HUMAN Neutral Neutral
Q7Z418 KCNKI_HUMAN Neutral Neutral
Q04826 1B40_HUMAN Neutral Neutral
P02533 K1C14_HUMAN Deleterious Deleterious
P51843 NR0B1_HUMAN Deleterious Deleterious
Q8NER1 TRPV1_HUMAN Neutral Neutral
Q16637 SMN_HUMAN Deleterious Deleterious
P02730 B3AT_HUMAN Deleterious Deleterious
O75445 USH2A_HUMAN Deleterious Deleterious
Q02388 CO7A1_HUMAN Deleterious Deleterious
P18887 XRCC1_HUMAN Neutral Neutral
P29965 CD40L_HUMAN Deleterious Deleterious
P25054 APC_HUMAN Deleterious Neutral
Q8IZD4 DCP1B_HUMAN Neutral Neutral
Q8NGX3 O10T2_HUMAN Neutral Neutral
Q96HJ3 CCD34_HUMAN Neutral Neutral
Q12913 PTPRJ_HUMAN Neutral Neutral
Q9GZX3 CHST6_HUMAN Deleterious Deleterious
P08123 CO1A2_HUMAN Deleterious Deleterious
O60880 SH21A_HUMAN Deleterious Deleterious
P35575 G6PC_HUMAN Deleterious Deleterious
Q6ZN06 ZN813_HUMAN Neutral Neutral
P57087 JAM2_HUMAN Neutral Neutral
P60201 MYPR_HUMAN Deleterious Deleterious
P20823 HNF1A_HUMAN Deleterious Deleterious
Q15466 NR0B2_HUMAN Deleterious Neutral
P08686 CP21A_HUMAN Deleterious Deleterious
Q8WZ42 TITIN_HUMAN Neutral Neutral
O43187 IRAK2_HUMAN Neutral Neutral
Q13351 KLF1_HUMAN Neutral Neutral
Q6MZM0 HPHL1_HUMAN Neutral Neutral
Q8NFQ6 BPIL2_HUMAN Neutral Neutral
Q9P2K5 MYEF2_HUMAN Neutral Neutral
Q04656 ATP7A_HUMAN Deleterious Deleterious
P22033 MUTA_HUMAN Deleterious Deleterious
P08319 ADH4_HUMAN Neutral Neutral
P12883 MYH7_HUMAN Deleterious Deleterious
Q9H6Y5 MAGIX_HUMAN Neutral Neutral
P24158 PRTN3_HUMAN Neutral Neutral
P13746 1A11_HUMAN Neutral Neutral
P10275 ANDR_HUMAN Deleterious Deleterious
Q06187 BTK_HUMAN Deleterious Deleterious
P29400 CO4A5_HUMAN Deleterious Deleterious
Q9H3Y6 SRMS_HUMAN Neutral Neutral
P05093 CP17A_HUMAN Deleterious Deleterious
Q92543 SNX19_HUMAN Neutral Neutral
P08686 CP21A_HUMAN Deleterious Deleterious
Q6ZN16 M3K15_HUMAN Neutral Neutral
O00255 MEN1_HUMAN Deleterious Deleterious
P32456 GBP2_HUMAN Neutral Neutral
Q8WTV0 SCRB1_HUMAN Neutral Neutral
P00966 ASSY_HUMAN Deleterious Deleterious
P60201 MYPR_HUMAN Deleterious Deleterious
Q9BYE3 LCE3D_HUMAN Neutral Neutral
P29400 CO4A5_HUMAN Deleterious Deleterious
P25054 APC_HUMAN Deleterious Deleterious
P07602 SAP_HUMAN Deleterious Deleterious
Q12809 KCNH2_HUMAN Deleterious Deleterious
P16442 BGAT_HUMAN Neutral Neutral
P01889 1B07_HUMAN Neutral Neutral
P30495 1B56_HUMAN Neutral Neutral
P43304 GPDM_HUMAN Neutral Neutral
Q07092 COGA1_HUMAN Neutral Neutral
Q02410 APBA1_HUMAN Neutral Neutral
Q07837 SLC31_HUMAN Deleterious Deleterious
P56705 WNT4_HUMAN Deleterious Deleterious
P51589 CP2J2_HUMAN Neutral Neutral
O95760 IL33_HUMAN Neutral Neutral
Q29983 MICA_HUMAN Neutral Neutral
O95475 SIX6_HUMAN Neutral Neutral
Q9UM47 NOTC3_HUMAN Deleterious Deleterious
P54802 ANAG_HUMAN Deleterious Deleterious
P00451 FA8_HUMAN Deleterious Deleterious
P05165 PCCA_HUMAN Deleterious Deleterious
O15389 SIGL5_HUMAN Neutral Neutral
P04637 P53_HUMAN Deleterious Deleterious
Q9ULM0 PKHH1_HUMAN Neutral Neutral
Q14353 GAMT_HUMAN Deleterious Deleterious
Q70Z44 5HT3D_HUMAN Neutral Neutral
P60410 KR108_HUMAN Neutral Neutral
P16278 BGAL_HUMAN Deleterious Deleterious
P35520 CBS_HUMAN Deleterious Deleterious
Q8IYW5 RN168_HUMAN Neutral Neutral
Q9UBT2 SAE2_HUMAN Neutral Neutral
P08F94 PKHD1_HUMAN Deleterious Deleterious
P12111 CO6A3_HUMAN Deleterious Deleterious
P26367 PAX6_HUMAN Deleterious Deleterious
O76024 WFS1_HUMAN Deleterious Deleterious
Q8IZC7 ZN101_HUMAN Neutral Neutral
P11182 ODB2_HUMAN Neutral Deleterious
O00322 UPK1A_HUMAN Neutral Neutral
P35520 CBS_HUMAN Deleterious Deleterious
P14679 TYRO_HUMAN Deleterious Deleterious
O15537 XLRS1_HUMAN Deleterious Deleterious
P30479 1B41_HUMAN Neutral Neutral
P60201 MYPR_HUMAN Deleterious Deleterious
Q9H0J4 QRIC2_HUMAN Neutral Neutral
Q8IUD2 RB6I2_HUMAN Neutral Neutral
Q6Y7W6 PERQ2_HUMAN Neutral Deleterious
Q7Z2E3 APTX_HUMAN Deleterious Deleterious
P04637 P53_HUMAN Deleterious Deleterious
P33897 ABCD1_HUMAN Deleterious Deleterious
Q8WXC7 PRR21_HUMAN Neutral Neutral
Q06265 EXOS9_HUMAN Neutral Neutral
P0C1S8 WEE2_HUMAN Neutral Neutral
Q99728 BARD1_HUMAN Neutral Neutral
P13611 CSPG2_HUMAN Neutral Neutral
O15344 TRI18_HUMAN Deleterious Deleterious
P15735 PHKG2_HUMAN Deleterious Deleterious
P02452 CO1A1_HUMAN Deleterious Deleterious
P35498 SCN1A_HUMAN Deleterious Deleterious
Q8IUF8 MINA_HUMAN Neutral Neutral
Q9P0W8 SPAT7_HUMAN Neutral Neutral
Q5TBB1 RNH2B_HUMAN Deleterious Deleterious
Q8WVX9 FACR1_HUMAN Neutral Neutral
P46013 KI67_HUMAN Neutral Neutral
Q92681 RSCA1_HUMAN Neutral Neutral
Q9Y4A5 TRRAP_HUMAN Neutral Neutral
Q9Y6K9 NEMO_HUMAN Deleterious Deleterious
P51801 CLCKB_HUMAN Neutral Neutral
Q99650 OSMR_HUMAN Neutral Deleterious
P01042 KNG1_HUMAN Neutral Neutral
Q5JYT7 K1755_HUMAN Neutral Neutral
O60840 CAC1F_HUMAN Deleterious Deleterious
P98161 PKD1_HUMAN Deleterious Deleterious
A2A3L6 TTC24_HUMAN Neutral Neutral
Q7LG56 RIR2B_HUMAN Deleterious Deleterious
P08697 A2AP_HUMAN Neutral Deleterious
O95382 M3K6_HUMAN Neutral Neutral
P40692 MLH1_HUMAN Deleterious Neutral
P54756 EPHA5_HUMAN Neutral Neutral
P04062 GLCM_HUMAN Deleterious Deleterious
P20036 HA2Q_HUMAN Neutral Neutral
P00451 FA8_HUMAN Deleterious Deleterious
O60290 ZN862_HUMAN Neutral Neutral
P16278 BGAL_HUMAN Deleterious Deleterious
P51168 SCNNB_HUMAN Deleterious Deleterious
P07359 GP1BA_HUMAN Deleterious Deleterious
Q8N0W7 FMR1N_HUMAN Neutral Neutral
Q0VAR9 CD042_HUMAN Neutral Neutral
Q02643 GHRHR_HUMAN Deleterious Neutral
P01566 IFN10_HUMAN Neutral Neutral
Q06710 PAX8_HUMAN Deleterious Neutral
P14679 TYRO_HUMAN Deleterious Deleterious
P10275 ANDR_HUMAN Deleterious Neutral
Q969H0 FBXW7_HUMAN Neutral Deleterious
P11226 MBL2_HUMAN Neutral Neutral
P26440 IVD_HUMAN Deleterious Deleterious
P01583 IL1A_HUMAN Neutral Neutral
P33897 ABCD1_HUMAN Deleterious Deleterious
P48552 NRIP1_HUMAN Neutral Neutral
Q14896 MYPC3_HUMAN Deleterious Deleterious
O75369 FLNB_HUMAN Deleterious Deleterious
Q8WUM4 PDC6I_HUMAN Neutral Neutral
P13686 PPA5_HUMAN Neutral Neutral
P02743 SAMP_HUMAN Neutral Neutral
Q8N4M1 CTL3_HUMAN Neutral Neutral
Q8NBS3 S4A11_HUMAN Deleterious Neutral
P20930 FILA_HUMAN Neutral Neutral
Q14524 SCN5A_HUMAN Deleterious Deleterious
O15296 LX15B_HUMAN Neutral Neutral
P40692 MLH1_HUMAN Deleterious Deleterious
Q9H607 OCEL1_HUMAN Neutral Neutral
P00451 FA8_HUMAN Deleterious Deleterious
Q9Y283 INVS_HUMAN Deleterious Neutral
P06213 INSR_HUMAN Deleterious Deleterious
P98161 PKD1_HUMAN Deleterious Deleterious
Q8IUG5 MY18B_HUMAN Deleterious Deleterious
Q9NR80 ARHG4_HUMAN Neutral Neutral
P47989 XDH_HUMAN Neutral Neutral
P22304 IDS_HUMAN Deleterious Deleterious
Q99453 PHX2B_HUMAN Deleterious Deleterious
O75445 USH2A_HUMAN Deleterious Neutral
Q8WXI7 MUC16_HUMAN Neutral Neutral
Q86XJ1 GA2L3_HUMAN Neutral Neutral
P10275 ANDR_HUMAN Deleterious Deleterious
P29033 CXB2_HUMAN Deleterious Deleterious
Q9UNS1 TIM_HUMAN Neutral Neutral
Q5H9M0 MUML1_HUMAN Neutral Neutral
P35555 FBN1_HUMAN Deleterious Deleterious
Q8NG48 LINS1_HUMAN Neutral Neutral
P00439 PH4H_HUMAN Deleterious Deleterious
P51787 KCNQ1_HUMAN Deleterious Deleterious
O14965 STK6_HUMAN Neutral Neutral
O95620 DUS4L_HUMAN Neutral Neutral
Q15526 SURF1_HUMAN Deleterious Deleterious
O60566 BUB1B_HUMAN Deleterious Neutral
Q9BVS4 RIOK2_HUMAN Neutral Neutral
P25189 MYP0_HUMAN Deleterious Deleterious
Q9BVC5 ASHWN_HUMAN Neutral Neutral
P78363 ABCA4_HUMAN Deleterious Deleterious
P08123 CO1A2_HUMAN Deleterious Deleterious
P29400 CO4A5_HUMAN Deleterious Deleterious
Q8NI35 INADL_HUMAN Neutral Neutral
P22304 IDS_HUMAN Deleterious Deleterious
P01889 1B07_HUMAN Neutral Neutral
P49815 TSC2_HUMAN Deleterious Deleterious
P35556 FBN2_HUMAN Deleterious Deleterious
Q9NZV5 SELN_HUMAN Deleterious Deleterious
P30154 2AAB_HUMAN Deleterious Deleterious
Q969X6 CIR1A_HUMAN Neutral Deleterious
P37023 ACVL1_HUMAN Deleterious Deleterious
P16278 BGAL_HUMAN Deleterious Deleterious
P00441 SODC_HUMAN Deleterious Deleterious
P08684 CP3A4_HUMAN Neutral Neutral
P35499 SCN4A_HUMAN Deleterious Deleterious
P08185 CBG_HUMAN Neutral Deleterious
Q96AY2 EME1_HUMAN Neutral Neutral
O75369 FLNB_HUMAN Deleterious Deleterious
P04181 OAT_HUMAN Deleterious Deleterious
P13569 CFTR_HUMAN Deleterious Deleterious
P13569 CFTR_HUMAN Deleterious Deleterious
P04424 ARLY_HUMAN Deleterious Deleterious
O00519 FAAH1_HUMAN Neutral Neutral
P06280 AGAL_HUMAN Deleterious Deleterious
P38398 BRCA1_HUMAN Deleterious Deleterious
P05787 K2C8_HUMAN Deleterious Deleterious
Q9H9P8 L2HDH_HUMAN Deleterious Deleterious
P04180 LCAT_HUMAN Deleterious Deleterious
P12883 MYH7_HUMAN Deleterious Deleterious
P06400 RB_HUMAN Deleterious Deleterious
Q76LX8 ATS13_HUMAN Deleterious Deleterious
P04156 PRIO_HUMAN Deleterious Deleterious
Q5VYM1 CI131_HUMAN Neutral Neutral
Q02388 CO7A1_HUMAN Deleterious Deleterious
P46934 NEDD4_HUMAN Neutral Neutral
Q92752 TENR_HUMAN Neutral Neutral
P00480 OTC_HUMAN Deleterious Deleterious
Q8NGH9 O52E4_HUMAN Neutral Neutral
Q99081 HTF4_HUMAN Neutral Neutral
P00451 FA8_HUMAN Deleterious Deleterious
P06280 AGAL_HUMAN Deleterious Deleterious
O15245 S22A1_HUMAN Neutral Neutral
Q8IU80 TMPS6_HUMAN Neutral Deleterious
Q8NCB2 CAMKV_HUMAN Neutral Neutral
Q13315 ATM_HUMAN Neutral Neutral
Q9UIF8 BAZ2B_HUMAN Neutral Neutral
Q96H72 S39AD_HUMAN Neutral Neutral
P16188 1A30_HUMAN Neutral Neutral
P30613 KPYR_HUMAN Deleterious Deleterious
Q8N614 TM156_HUMAN Neutral Neutral
P08651 NFIC_HUMAN Neutral Neutral
P08842 STS_HUMAN Deleterious Deleterious
Q86YP4 P66A_HUMAN Neutral Neutral
P04062 GLCM_HUMAN Deleterious Deleterious
Q14393 GAS6_HUMAN Neutral Neutral
P00451 FA8_HUMAN Deleterious Deleterious
P10275 ANDR_HUMAN Deleterious Deleterious
P12883 MYH7_HUMAN Deleterious Deleterious
O14522 PTPRT_HUMAN Deleterious Deleterious
Q8NH04 O2T27_HUMAN Neutral Neutral
O75558 STX11_HUMAN Neutral Neutral
O14896 IRF6_HUMAN Deleterious Deleterious
P16455 MGMT_HUMAN Neutral Neutral
P21709 EPHA1_HUMAN Neutral Neutral
P29400 CO4A5_HUMAN Deleterious Deleterious
Q9Y426 CU025_HUMAN Neutral Neutral
P00480 OTC_HUMAN Deleterious Deleterious
O15146 MUSK_HUMAN Neutral Neutral
Q04844 ACHE_HUMAN Deleterious Deleterious
Q14849 STAR3_HUMAN Neutral Neutral
Q9NVS9 PNPO_HUMAN Neutral Deleterious
P08581 MET_HUMAN Deleterious Neutral
Q96RW7 HMCN1_HUMAN Neutral Neutral
P22033 MUTA_HUMAN Deleterious Deleterious
Q13214 SEM3B_HUMAN Neutral Deleterious
P06858 LIPL_HUMAN Deleterious Deleterious
Q9H707 ZN552_HUMAN Neutral Neutral
P08034 CXB1_HUMAN Deleterious Deleterious
Q13287 NMI_HUMAN Neutral Neutral
Q9Y223 GLCNE_HUMAN Deleterious Deleterious
P54802 ANAG_HUMAN Deleterious Deleterious
Q7Z442 PK1L2_HUMAN Neutral Neutral
P12109 CO6A1_HUMAN Deleterious Deleterious
Q08AH3 ACS2A_HUMAN Neutral Neutral
P45381 ACY2_HUMAN Deleterious Deleterious
P00390 GSHR_HUMAN Neutral Neutral
Q9H0P0 5NT3_HUMAN Deleterious Deleterious
P51685 CCR8_HUMAN Neutral Neutral
Q9NZW4 DSPP_HUMAN Deleterious Deleterious
P26367 PAX6_HUMAN Deleterious Deleterious
Q15746 MYLK_HUMAN Neutral Neutral
O00294 TULP1_HUMAN Deleterious Deleterious
P04141 CSF2_HUMAN Neutral Neutral
O95154 ARK73_HUMAN Neutral Neutral
P53673 CRBA4_HUMAN Neutral Deleterious
O43426 SYNJ1_HUMAN Neutral Neutral
P34741 SDC2_HUMAN Neutral Neutral
P36021 MOT8_HUMAN Deleterious Neutral
Q9BX26 SYCP2_HUMAN Neutral Neutral
O95425 SVIL_HUMAN Neutral Neutral
P51787 KCNQ1_HUMAN Deleterious Deleterious
P00451 FA8_HUMAN Deleterious Deleterious
P43246 MSH2_HUMAN Deleterious Deleterious
O95905 SGT1_HUMAN Neutral Neutral
P35520 CBS_HUMAN Deleterious Deleterious
Q96EG1 ARSG_HUMAN Neutral Neutral
P04062 GLCM_HUMAN Deleterious Deleterious
Q96J92 WNK4_HUMAN Neutral Deleterious
Q99972 MYOC_HUMAN Deleterious Deleterious
P42336 PK3CA_HUMAN Deleterious Neutral
O15553 MEFV_HUMAN Deleterious Deleterious
Q8NH94 OR1L1_HUMAN Neutral Neutral
P14679 TYRO_HUMAN Deleterious Deleterious
P78363 ABCA4_HUMAN Deleterious Deleterious
P26439 3BHS2_HUMAN Deleterious Deleterious
P13747 HLAE_HUMAN Neutral Neutral
Q494R4 CC153_HUMAN Neutral Neutral
Q9H093 NUAK2_HUMAN Neutral Neutral
P05177 CP1A2_HUMAN Neutral Neutral
P26718 NKG2D_HUMAN Neutral Neutral
P07949 RET_HUMAN Deleterious Deleterious
Q15111 PLCL1_HUMAN Neutral Neutral
P25189 MYP0_HUMAN Deleterious Deleterious
P23526 SAHH_HUMAN Deleterious Deleterious
Q9NYQ8 FAT2_HUMAN Neutral Neutral
Q86UX6 ST32C_HUMAN Neutral Neutral
P16615 AT2A2_HUMAN Deleterious Deleterious
Q969S8 HDA10_HUMAN Neutral Neutral
Q13753 LAMC2_HUMAN Neutral Neutral
P12883 MYH7_HUMAN Deleterious Deleterious
Q9NS82 AAA1_HUMAN Neutral Neutral
P00740 FA9_HUMAN Deleterious Deleterious
Q8WU90 ZC3HF_HUMAN Neutral Neutral
A4D0V7 CG058_HUMAN Neutral Neutral
P39019 RS19_HUMAN Deleterious Deleterious
Q8WZ42 TITIN_HUMAN Neutral Deleterious
P42771 CD2A1_HUMAN Deleterious Deleterious
Q6MZN7 HCP5_HUMAN Neutral Neutral
Q9BXT6 M10L1_HUMAN Neutral Neutral
Q9UKM9 RALY_HUMAN Neutral Neutral
Q6H9L7 ISM2_HUMAN Neutral Neutral
P06400 RB_HUMAN Deleterious Deleterious
Q06330 SUH_HUMAN Neutral Neutral
P00441 SODC_HUMAN Deleterious Deleterious
P21817 RYR1_HUMAN Deleterious Deleterious
Q12840 KIF5A_HUMAN Deleterious Deleterious
O75443 TECTA_HUMAN Deleterious Deleterious
Q86XL3 ANKL2_HUMAN Neutral Neutral
P08236 BGLR_HUMAN Deleterious Deleterious
Q07000 1C15_HUMAN Neutral Neutral
A7MBM2 DISP2_HUMAN Neutral Neutral
P80365 DHI2_HUMAN Deleterious Deleterious
P60201 MYPR_HUMAN Deleterious Deleterious
Q96LY2 CC74B_HUMAN Neutral Neutral
Q01740 FMO1_HUMAN Neutral Neutral
Q9BQI5 SGIP1_HUMAN Neutral Neutral
P01266 THYG_HUMAN Neutral Neutral
P40337 VHL_HUMAN Deleterious Deleterious
P35670 ATP7B_HUMAN Deleterious Deleterious
P30838 AL3A1_HUMAN Neutral Neutral
Q9NZV5 SELN_HUMAN Deleterious Deleterious
P00740 FA9_HUMAN Deleterious Deleterious
Q8TB45 DEPD6_HUMAN Neutral Neutral
P60409 KR107_HUMAN Neutral Neutral
Q8NGI0 O52N2_HUMAN Neutral Neutral
P32004 L1CAM_HUMAN Deleterious Deleterious
Q9Y5I7 CLD16_HUMAN Deleterious Deleterious
P07949 RET_HUMAN Deleterious Neutral
P56279 TCL1A_HUMAN Neutral Neutral
A2VEC9 SSPO_HUMAN Neutral Neutral
P00846 ATP6_HUMAN Neutral Neutral
Q9H3D4 P63_HUMAN Deleterious Deleterious
P23327 SRCH_HUMAN Neutral Neutral
A2A368 MAGBG_HUMAN Neutral Neutral
P00740 FA9_HUMAN Deleterious Deleterious
Q9GZU5 NYX_HUMAN Deleterious Deleterious
P46013 KI67_HUMAN Neutral Neutral
Q6YHU6 THADA_HUMAN Neutral Neutral
O60449 LY75_HUMAN Neutral Neutral
P30453 1A34_HUMAN Neutral Neutral
Q13315 ATM_HUMAN Neutral Deleterious
P35240 MERL_HUMAN Deleterious Deleterious
P16278 BGAL_HUMAN Deleterious Deleterious
P12883 MYH7_HUMAN Deleterious Deleterious
Q14654 IRK11_HUMAN Deleterious Deleterious
P48436 SOX9_HUMAN Deleterious Deleterious
P00451 FA8_HUMAN Deleterious Deleterious
Q9H6F5 CCD86_HUMAN Neutral Neutral
Q92562 FIG4_HUMAN Neutral Neutral
P02545 LMNA_HUMAN Deleterious Deleterious
P51946 CCNH_HUMAN Neutral Neutral
P06280 AGAL_HUMAN Deleterious Deleterious
P04637 P53_HUMAN Deleterious Deleterious
Q2HXU8 CL12B_HUMAN Neutral Neutral
Q96JB6 LOXL4_HUMAN Neutral Neutral
Q92887 MRP2_HUMAN Neutral Neutral
P06276 CHLE_HUMAN Deleterious Deleterious
P08100 OPSD_HUMAN Deleterious Deleterious
Q96JD6 AKCL2_HUMAN Neutral Neutral
Q9NYZ3 GTSE1_HUMAN Neutral Neutral
P49747 COMP_HUMAN Deleterious Deleterious
Q16667 CDKN3_HUMAN Deleterious Deleterious
Q13253 NOGG_HUMAN Deleterious Deleterious
Q7Z2Y5 NRK_HUMAN Neutral Neutral
Q8N6M9 ZFN2A_HUMAN Neutral Neutral
O15553 MEFV_HUMAN Deleterious Deleterious
Q8NC24 RELL2_HUMAN Neutral Neutral
P17302 CXA1_HUMAN Deleterious Deleterious
Q9UBC3 DNM3B_HUMAN Deleterious Deleterious
P30837 AL1B1_HUMAN Neutral Neutral
Q9UQ72 PSG11_HUMAN Neutral Neutral
P00439 PH4H_HUMAN Deleterious Deleterious
P30613 KPYR_HUMAN Deleterious Deleterious
Q7Z494 NPHP3_HUMAN Neutral Deleterious
Q7Z7G8 VP13B_HUMAN Neutral Neutral
Q13950 RUNX2_HUMAN Deleterious Deleterious
P04839 CY24B_HUMAN Deleterious Deleterious
P04229 2B11_HUMAN Neutral Neutral
Q8NGT2 O13J1_HUMAN Neutral Neutral
Q6ZUT3 FRMD7_HUMAN Deleterious Neutral
P53675 CLH2_HUMAN Neutral Neutral
Q16769 QPCT_HUMAN Neutral Neutral
Q8NH85 OR5R1_HUMAN Neutral Neutral
P04180 LCAT_HUMAN Deleterious Deleterious
P23415 GLRA1_HUMAN Deleterious Deleterious
P35914 HMGCL_HUMAN Deleterious Deleterious
Q9UM47 NOTC3_HUMAN Deleterious Deleterious
Q05193 DYN1_HUMAN Neutral Neutral
P59046 NAL12_HUMAN Neutral Neutral
P51648 AL3A2_HUMAN Deleterious Deleterious
Q04771 ACVR1_HUMAN Deleterious Deleterious
P43699 NKX21_HUMAN Deleterious Deleterious
O60673 DPOLZ_HUMAN Neutral Neutral
Q13563 PKD2_HUMAN Deleterious Neutral
P12883 MYH7_HUMAN Deleterious Deleterious
P17213 BPI_HUMAN Neutral Neutral
P01241 SOMA_HUMAN Deleterious Deleterious
P08236 BGLR_HUMAN Deleterious Deleterious
Q8N4C6 NIN_HUMAN Neutral Neutral
Q9UM47 NOTC3_HUMAN Deleterious Deleterious
Q8WZ42 TITIN_HUMAN Neutral Neutral
P21817 RYR1_HUMAN Deleterious Deleterious
O60343 TBCD4_HUMAN Neutral Neutral
Q96L93 KI16B_HUMAN Neutral Neutral
P08034 CXB1_HUMAN Deleterious Deleterious
P19429 TNNI3_HUMAN Deleterious Deleterious
Q15418 KS6A1_HUMAN Neutral Neutral
P07902 GALT_HUMAN Deleterious Deleterious
P40337 VHL_HUMAN Deleterious Deleterious
P98161 PKD1_HUMAN Deleterious Neutral
Q9ULI3 HEG1_HUMAN Neutral Neutral
Q13023 AKAP6_HUMAN Neutral Neutral
P10828 THB_HUMAN Deleterious Deleterious
Q8IY84 NIM1_HUMAN Neutral Neutral
Q6P4Q7 CNNM4_HUMAN Neutral Deleterious
Q9GZX7 AICDA_HUMAN Deleterious Deleterious
Q13510 ASAH1_HUMAN Deleterious Neutral
Q14114 LRP8_HUMAN Neutral Neutral
Q9Y252 RNF6_HUMAN Neutral Neutral
P35557 HXK4_HUMAN Deleterious Deleterious
P26367 PAX6_HUMAN Deleterious Deleterious
P0C0L4 CO4A_HUMAN Neutral Neutral
Q8WZ42 TITIN_HUMAN Neutral Neutral
P35520 CBS_HUMAN Deleterious Deleterious
Q14623 IHH_HUMAN Deleterious Deleterious
Q8IZL9 CCRK_HUMAN Neutral Neutral
P21980 TGM2_HUMAN Neutral Deleterious
P29400 CO4A5_HUMAN Deleterious Deleterious
P35523 CLCN1_HUMAN Deleterious Deleterious
P20930 FILA_HUMAN Neutral Neutral
A1Z1Q3 MACD2_HUMAN Neutral Neutral
P54132 BLM_HUMAN Neutral Deleterious
P59047 NALP5_HUMAN Neutral Neutral
Q8N139 ABCA6_HUMAN Neutral Neutral
Q05315 LPPL_HUMAN Neutral Neutral
Q5VT25 MRCKA_HUMAN Neutral Neutral
P05089 ARGI1_HUMAN Deleterious Neutral
Q9H3D4 P63_HUMAN Deleterious Deleterious
P50226 ST1A2_HUMAN Neutral Neutral
P69905 HBA_HUMAN Neutral Neutral
Q02846 GUC2D_HUMAN Deleterious Neutral
Q8IW41 MAPK5_HUMAN Neutral Neutral
P10451 OSTP_HUMAN Neutral Neutral
Q96RW7 HMCN1_HUMAN Neutral Neutral
Q7Z434 MAVS_HUMAN Neutral Neutral
P42768 WASP_HUMAN Deleterious Deleterious
Q96RT6 CTGE2_HUMAN Neutral Neutral
O95571 ETHE1_HUMAN Deleterious Deleterious
P35475 IDUA_HUMAN Deleterious Neutral
Q86UW6 N4BP2_HUMAN Neutral Neutral
P00439 PH4H_HUMAN Deleterious Deleterious
Q6PXP3 GTR7_HUMAN Neutral Neutral
P43628 KI2L3_HUMAN Neutral Neutral
Q5SNV9 CA167_HUMAN Neutral Neutral
Q13485 SMAD4_HUMAN Deleterious Deleterious
Q9NSC2 SALL1_HUMAN Neutral Neutral
O43747 AP1G1_HUMAN Neutral Neutral
O95998 I18BP_HUMAN Neutral Neutral
Q16613 SNAT_HUMAN Neutral Neutral
P35637 FUS_HUMAN Deleterious Deleterious
P50851 LRBA_HUMAN Neutral Neutral
P24855 DNAS1_HUMAN Neutral Neutral
P55211 CASP9_HUMAN Neutral Neutral
Q6PI48 SYDM_HUMAN Deleterious Deleterious
A6NKW6 F159B_HUMAN Neutral Neutral
P32004 L1CAM_HUMAN Deleterious Deleterious
Q02388 CO7A1_HUMAN Deleterious Deleterious
Q5JVL4 EFHC1_HUMAN Neutral Neutral
P54577 SYYC_HUMAN Deleterious Deleterious
P01891 1A68_HUMAN Neutral Neutral
O15305 PMM2_HUMAN Deleterious Deleterious
P11717 MPRI_HUMAN Neutral Neutral
Q9P2G1 AKIB1_HUMAN Neutral Neutral
O95255 MRP6_HUMAN Deleterious Neutral
Q96PK2 MACF4_HUMAN Neutral Neutral
O95255 MRP6_HUMAN Deleterious Deleterious
P13569 CFTR_HUMAN Deleterious Deleterious
A6NGY1 FRG2C_HUMAN Neutral Neutral
Q16609 LPAL2_HUMAN Neutral Neutral
Q13496 MTM1_HUMAN Deleterious Deleterious
P00740 FA9_HUMAN Deleterious Deleterious
Q92736 RYR2_HUMAN Deleterious Deleterious
P10275 ANDR_HUMAN Deleterious Deleterious
Q16678 CP1B1_HUMAN Deleterious Deleterious
P08100 OPSD_HUMAN Deleterious Deleterious
P00740 FA9_HUMAN Deleterious Deleterious
P33897 ABCD1_HUMAN Deleterious Deleterious
P34059 GALNS_HUMAN Deleterious Deleterious
P07902 GALT_HUMAN Deleterious Deleterious
P00740 FA9_HUMAN Deleterious Deleterious
P12955 PEPD_HUMAN Deleterious Deleterious
P29033 CXB2_HUMAN Deleterious Deleterious
P09619 PGFRB_HUMAN Neutral Neutral
P10636 TAU_HUMAN Deleterious Deleterious
Q8IZC6 CORA1_HUMAN Neutral Neutral
Q7Z6J9 SEN54_HUMAN Neutral Neutral
P03951 FA11_HUMAN Deleterious Deleterious
Q14511 CASL_HUMAN Neutral Neutral
A4D0S4 LAMB4_HUMAN Neutral Neutral
Q6ZR08 DYH12_HUMAN Neutral Neutral
P06132 DCUP_HUMAN Deleterious Deleterious
Q92947 GCDH_HUMAN Deleterious Deleterious
Q4ZG55 GREB1_HUMAN Neutral Neutral
P02458 CO2A1_HUMAN Deleterious Deleterious
Q99665 I12R2_HUMAN Neutral Neutral
Q5T0J7 CA049_HUMAN Neutral Neutral
P19012 K1C15_HUMAN Neutral Neutral
O76024 WFS1_HUMAN Deleterious Deleterious
Q96PC2 IP6K3_HUMAN Neutral Neutral
P07225 PROS_HUMAN Deleterious Deleterious
P35555 FBN1_HUMAN Deleterious Deleterious
Q6P0Q8 MAST2_HUMAN Neutral Neutral
P29400 CO4A5_HUMAN Deleterious Deleterious
Q8IV53 DEN1C_HUMAN Neutral Neutral
O15503 INSI1_HUMAN Neutral Neutral
P10828 THB_HUMAN Deleterious Deleterious
P12259 FA5_HUMAN Neutral Neutral
O95970 LGI1_HUMAN Deleterious Deleterious
Q9Y5E2 PCDB7_HUMAN Neutral Neutral
O15169 AXN1_HUMAN Deleterious Deleterious
Q24JP5 T132A_HUMAN Neutral Neutral
Q15465 SHH_HUMAN Deleterious Deleterious
P21817 RYR1_HUMAN Deleterious Deleterious
P54098 DPOG1_HUMAN Deleterious Deleterious
P98194 AT2C1_HUMAN Deleterious Deleterious
Q9UBM7 DHCR7_HUMAN Deleterious Deleterious
Q29980 1C04_HUMAN Neutral Neutral
Q13315 ATM_HUMAN Deleterious Deleterious
Q9BXJ8 T120A_HUMAN Neutral Neutral
P43246 MSH2_HUMAN Deleterious Deleterious
Q9UM47 NOTC3_HUMAN Deleterious Deleterious
P10635 CP2D6_HUMAN Neutral Neutral
P05186 PPBT_HUMAN Deleterious Deleterious
Q9BYT3 STK33_HUMAN Neutral Neutral
P35498 SCN1A_HUMAN Deleterious Deleterious
P02766 TTHY_HUMAN Deleterious Deleterious
P54802 ANAG_HUMAN Deleterious Deleterious
O60832 DKC1_HUMAN Deleterious Deleterious
Q9UJU3 ZF112_HUMAN Neutral Neutral
A6NES4 YB046_HUMAN Neutral Neutral
Q9H9S5 FKRP_HUMAN Deleterious Deleterious
Q29980 1C04_HUMAN Neutral Neutral
Q7L590 MCM10_HUMAN Neutral Neutral
P49916 DNLI3_HUMAN Neutral Neutral
P25054 APC_HUMAN Deleterious Deleterious
Q9H7D0 DOCK5_HUMAN Neutral Neutral
Q49AG3 ZBED5_HUMAN Neutral Neutral
P38935 SMBP2_HUMAN Neutral Deleterious
Q04844 ACHE_HUMAN Deleterious Deleterious
O75443 TECTA_HUMAN Deleterious Neutral
P35568 IRS1_HUMAN Neutral Deleterious
Q6GPH4 XAF1_HUMAN Neutral Neutral
Q6VVB1 NHLC1_HUMAN Deleterious Deleterious
Q9UBT7 CTNL1_HUMAN Neutral Neutral
P43632 KI2S4_HUMAN Neutral Neutral
O14513 NAP5_HUMAN Neutral Neutral
P35498 SCN1A_HUMAN Deleterious Deleterious
P47944 MT4_HUMAN Neutral Neutral
P30486 1B48_HUMAN Neutral Neutral
O15118 NPC1_HUMAN Deleterious Deleterious
Q8WXX0 DYH7_HUMAN Neutral Neutral
P55854 SUMO3_HUMAN Neutral Neutral
Q9P2B2 FPRP_HUMAN Neutral Neutral
O95006 OR2F2_HUMAN Neutral Neutral
P00367 DHE3_HUMAN Deleterious Deleterious
P00451 FA8_HUMAN Deleterious Deleterious
P05067 A4_HUMAN Deleterious Deleterious
Q13936 CAC1C_HUMAN Deleterious Deleterious
Q9Y4C8 RBM19_HUMAN Neutral Neutral
P12955 PEPD_HUMAN Deleterious Deleterious
P05231 IL6_HUMAN Neutral Neutral
O95471 CLD7_HUMAN Neutral Neutral
P60484 PTEN_HUMAN Deleterious Deleterious
P33527 MRP1_HUMAN Neutral Neutral
P30613 KPYR_HUMAN Deleterious Deleterious
P08397 HEM3_HUMAN Deleterious Deleterious
Q96L73 NSD1_HUMAN Deleterious Deleterious
P20823 HNF1A_HUMAN Deleterious Deleterious
P00439 PH4H_HUMAN Deleterious Deleterious
P54098 DPOG1_HUMAN Deleterious Deleterious
P22304 IDS_HUMAN Deleterious Deleterious
B2RTY4 MYO9A_HUMAN Neutral Neutral
Q9HC35 EMAL4_HUMAN Neutral Neutral
Q5SYB0 FRPD1_HUMAN Neutral Neutral
Q7Z3J2 CP062_HUMAN Neutral Neutral
P23942 PRPH2_HUMAN Deleterious Deleterious
P35670 ATP7B_HUMAN Deleterious Deleterious
P80365 DHI2_HUMAN Deleterious Deleterious
P04156 PRIO_HUMAN Deleterious Neutral
P07225 PROS_HUMAN Deleterious Deleterious
P49748 ACADV_HUMAN Deleterious Deleterious
P46100 ATRX_HUMAN Deleterious Deleterious
P30613 KPYR_HUMAN Deleterious Deleterious
O43511 S26A4_HUMAN Deleterious Deleterious
P00441 SODC_HUMAN Deleterious Deleterious
Q9Y232 CDYL1_HUMAN Neutral Neutral
O95170 CDRT1_HUMAN Neutral Neutral
Q29980 1A02_HUMAN Neutral Neutral
P06132 DCUP_HUMAN Deleterious Deleterious
O75197 LRP5_HUMAN Deleterious Deleterious
Q4LDR2 CTXN3_HUMAN Neutral Neutral
P24557 THAS_HUMAN Neutral Neutral
P35475 IDUA_HUMAN Deleterious Deleterious
P07476 INVO_HUMAN Neutral Neutral
P47804 RGR_HUMAN Neutral Neutral
P06280 AGAL_HUMAN Deleterious Deleterious
Q4U2R8 S22A6_HUMAN Neutral Neutral
Q92576 PHF3_HUMAN Neutral Neutral
Q8WZ42 TITIN_HUMAN Neutral Neutral
P22033 MUTA_HUMAN Deleterious Deleterious
Q16281 CNGA3_HUMAN Deleterious Deleterious
P12111 CO6A3_HUMAN Deleterious Neutral
Q15858 SCN9A_HUMAN Deleterious Deleterious
P59510 ATS20_HUMAN Neutral Neutral
P51648 AL3A2_HUMAN Deleterious Deleterious
P51608 MECP2_HUMAN Deleterious Deleterious
P02452 CO1A1_HUMAN Deleterious Deleterious
P54802 ANAG_HUMAN Deleterious Deleterious
P51810 GP143_HUMAN Deleterious Deleterious
Q14031 CO4A6_HUMAN Neutral Neutral
Q6YHK3 CD109_HUMAN Neutral Neutral
Q6N021 TET2_HUMAN Neutral Neutral
P35557 HXK4_HUMAN Deleterious Deleterious
O75398 DEAF1_HUMAN Deleterious Deleterious
P22304 IDS_HUMAN Deleterious Deleterious
Q8N883 ZN614_HUMAN Neutral Neutral
P10275 ANDR_HUMAN Deleterious Deleterious
Q96L91 EP400_HUMAN Neutral Neutral
Q16394 EXT1_HUMAN Deleterious Deleterious
Q29980 1B08_HUMAN Neutral Neutral
P41180 CASR_HUMAN Deleterious Deleterious
O60687 SRPX2_HUMAN Neutral Deleterious
P46013 KI67_HUMAN Neutral Neutral
Q8WZ04 TOMT_HUMAN Neutral Deleterious
Q16566 KCC4_HUMAN Neutral Neutral
Q8WZ42 TITIN_HUMAN Neutral Neutral
P13866 SC5A1_HUMAN Deleterious Deleterious
O15287 FANCG_HUMAN Neutral Deleterious
Q12809 KCNH2_HUMAN Deleterious Deleterious
Q9UBK8 MTRR_HUMAN Neutral Neutral
P01241 SOMA_HUMAN Deleterious Deleterious
O95199 RCBT2_HUMAN Neutral Neutral
O15397 IPO8_HUMAN Neutral Neutral
Q8NFJ9 BBS1_HUMAN Deleterious Deleterious
P06865 HEXA_HUMAN Deleterious Deleterious
P40692 MLH1_HUMAN Deleterious Deleterious
P06400 RB_HUMAN Deleterious Deleterious
Q16819 MEP1A_HUMAN Neutral Neutral
Q9UHG0 DCDC2_HUMAN Neutral Neutral
P29033 CXB2_HUMAN Deleterious Deleterious
P25189 MYP0_HUMAN Deleterious Deleterious
P04181 OAT_HUMAN Deleterious Deleterious
Q14896 MYPC3_HUMAN Deleterious Deleterious
O15229 KMO_HUMAN Neutral Neutral
P06280 AGAL_HUMAN Deleterious Deleterious
P38398 BRCA1_HUMAN Neutral Deleterious
P21917 DRD4_HUMAN Neutral Neutral
Q6ZRF7 ZN818_HUMAN Neutral Neutral
O00254 PAR3_HUMAN Neutral Neutral
Q96MA6 CI098_HUMAN Neutral Neutral
P15289 ARSA_HUMAN Deleterious Deleterious
Q99489 OXDD_HUMAN Neutral Neutral
P33991 MCM4_HUMAN Neutral Neutral
Q03519 TAP2_HUMAN Neutral Neutral
P13489 RINI_HUMAN Neutral Neutral
P40337 VHL_HUMAN Deleterious Deleterious
O60934 NBN_HUMAN Neutral Deleterious
P17948 VGFR1_HUMAN Neutral Neutral
P10643 CO7_HUMAN Deleterious Deleterious
O14593 RFXK_HUMAN Neutral Deleterious
Q9GZX3 CHST6_HUMAN Deleterious Deleterious
P04839 CY24B_HUMAN Deleterious Deleterious
B1ANS9 WDR64_HUMAN Neutral Neutral
P78324 SHPS1_HUMAN Neutral Neutral
P09493 TPM1_HUMAN Deleterious Deleterious
Q14896 MYPC3_HUMAN Deleterious Deleterious
P04229 2B11_HUMAN Neutral Neutral
O43918 AIRE_HUMAN Deleterious Deleterious
Q2TAA5 ALG11_HUMAN Neutral Neutral
Q14524 SCN5A_HUMAN Deleterious Deleterious
P00918 CAH2_HUMAN Neutral Deleterious
Q07864 DPOE1_HUMAN Neutral Neutral
Q86XK7 VSIG1_HUMAN Neutral Neutral
Q06124 PTN11_HUMAN Deleterious Deleterious
P31785 IL2RG_HUMAN Deleterious Deleterious
P15289 ARSA_HUMAN Deleterious Deleterious
P16442 BGAT_HUMAN Neutral Neutral
Q5JVG8 ZN506_HUMAN Neutral Neutral
O60449 LY75_HUMAN Neutral Neutral
Q14749 GNMT_HUMAN Deleterious Deleterious
Q08945 SSRP1_HUMAN Neutral Neutral
Q9UM47 NOTC3_HUMAN Deleterious Deleterious
Q13496 MTM1_HUMAN Deleterious Deleterious
Q9UGM3 DMBT1_HUMAN Neutral Neutral
Q92887 MRP2_HUMAN Neutral Neutral
P04637 P53_HUMAN Deleterious Deleterious
P40337 VHL_HUMAN Deleterious Deleterious
P22033 MUTA_HUMAN Deleterious Deleterious
P40337 VHL_HUMAN Deleterious Deleterious
O95970 LGI1_HUMAN Deleterious Deleterious
Q86VD1 MORC1_HUMAN Neutral Neutral
P23515 OMGP_HUMAN Neutral Neutral
Q96SQ9 CP2S1_HUMAN Neutral Neutral
P05186 PPBT_HUMAN Deleterious Deleterious
O75360 PROP1_HUMAN Deleterious Deleterious
P02766 TTHY_HUMAN Deleterious Deleterious
P04264 K2C1_HUMAN Deleterious Deleterious
O60481 ZIC3_HUMAN Deleterious Deleterious
Q01968 OCRL_HUMAN Deleterious Deleterious
P49770 EI2BB_HUMAN Deleterious Deleterious
Q9HAZ1 CLK4_HUMAN Neutral Neutral
P60201 MYPR_HUMAN Deleterious Deleterious
P22304 IDS_HUMAN Deleterious Deleterious
Q14162 SREC_HUMAN Neutral Neutral
P16452 EPB42_HUMAN Deleterious Deleterious
Q9P2K1 C2D2A_HUMAN Neutral Neutral
Q8NBP7 PCSK9_HUMAN Neutral Neutral
Q9UBP0 SPAST_HUMAN Deleterious Deleterious
P35498 SCN1A_HUMAN Deleterious Deleterious
Q6IQ23 PKHA7_HUMAN Neutral Neutral
P10275 ANDR_HUMAN Deleterious Deleterious
Q8IWY9 CDAN1_HUMAN Deleterious Deleterious
Q6JBY9 CPZIP_HUMAN Neutral Neutral
O60563 CCNT1_HUMAN Neutral Neutral
Q99665 I12R2_HUMAN Neutral Neutral
P19876 CXCL3_HUMAN Neutral Neutral
Q9BZ23 PANK2_HUMAN Deleterious Deleterious
P98194 AT2C1_HUMAN Neutral Deleterious
O75445 USH2A_HUMAN Deleterious Deleterious
P10275 ANDR_HUMAN Deleterious Deleterious
Q4G0P3 HYDIN_HUMAN Neutral Neutral
Q13496 MTM1_HUMAN Deleterious Deleterious
Q8N1A6 CD033_HUMAN Neutral Neutral
P12110 CO6A2_HUMAN Deleterious Deleterious
O00214 LEG8_HUMAN Neutral Neutral
Q9NWN3 FBX34_HUMAN Neutral Neutral
P02452 CO1A1_HUMAN Deleterious Deleterious
P80365 DHI2_HUMAN Deleterious Deleterious
Q7Z494 NPHP3_HUMAN Neutral Deleterious
P08118 MSMB_HUMAN Neutral Neutral
P01242 SOM2_HUMAN Neutral Neutral
Q8N412 CD037_HUMAN Neutral Neutral
P06132 DCUP_HUMAN Deleterious Deleterious
P28067 2DMA_HUMAN Neutral Neutral
P21964 COMT_HUMAN Neutral Neutral
O14522 PTPRT_HUMAN Deleterious Deleterious
Q96JS3 PGBD1_HUMAN Neutral Neutral
Q6ZWL3 CP4V2_HUMAN Neutral Deleterious
P00451 FA8_HUMAN Deleterious Deleterious
P26439 3BHS2_HUMAN Deleterious Deleterious
P48668 K2C6C_HUMAN Neutral Neutral
P11172 PYR5_HUMAN Deleterious Neutral
P35250 RFC2_HUMAN Deleterious Neutral
P08F94 PKHD1_HUMAN Deleterious Deleterious
Q92820 GGH_HUMAN Neutral Neutral
Q9Y223 GLCNE_HUMAN Deleterious Deleterious
Q8IUG5 MY18B_HUMAN Deleterious Deleterious
P40337 VHL_HUMAN Deleterious Deleterious
P82251 BAT1_HUMAN Deleterious Deleterious
Q13315 ATM_HUMAN Neutral Deleterious
Q7Z442 PK1L2_HUMAN Neutral Neutral
O95343 SIX3_HUMAN Deleterious Deleterious
O95376 ARI2_HUMAN Neutral Neutral
Q9NZK5 CECR1_HUMAN Neutral Neutral
Q13426 XRCC4_HUMAN Neutral Neutral
P10253 LYAG_HUMAN Deleterious Deleterious
P51587 BRCA2_HUMAN Deleterious Deleterious
P35221 CTNA1_HUMAN Neutral Neutral
O96017 CHK2_HUMAN Deleterious Neutral
Q9H0R6 QRSL1_HUMAN Neutral Neutral
Q8N6Q3 CD177_HUMAN Neutral Neutral
P51508 ZNF81_HUMAN Neutral Deleterious
Q6ZN32 ETV3L_HUMAN Neutral Neutral
Q9H582 ZN644_HUMAN Neutral Neutral
O60353 FZD6_HUMAN Neutral Neutral
Q99698 LYST_HUMAN Neutral Neutral
Q8NBF1 GLIS1_HUMAN Neutral Neutral
P32298 GRK4_HUMAN Neutral Neutral
P01909 HA25_HUMAN Neutral Neutral
P23945 FSHR_HUMAN Deleterious Deleterious
Q9UMR5 PPT2_HUMAN Neutral Neutral
P52701 MSH6_HUMAN Neutral Deleterious
P12544 GRAA_HUMAN Neutral Neutral
P06280 AGAL_HUMAN Deleterious Deleterious
Q8TCG1 CIP2A_HUMAN Neutral Neutral
P78386 KRT85_HUMAN Neutral Neutral
O43520 AT8B1_HUMAN Deleterious Deleterious
P40879 S26A3_HUMAN Deleterious Deleterious
P08034 CXB1_HUMAN Deleterious Deleterious
P98196 AT11A_HUMAN Neutral Neutral
Q15582 BGH3_HUMAN Deleterious Deleterious
P18074 ERCC2_HUMAN Deleterious Deleterious
Q9BZ11 ADA33_HUMAN Neutral Neutral
P35555 FBN1_HUMAN Deleterious Deleterious
O43280 TREA_HUMAN Neutral Neutral
Q93070 NAR4_HUMAN Neutral Neutral
Q06495 NPT2A_HUMAN Neutral Deleterious
P22304 IDS_HUMAN Deleterious Deleterious
Q96FE5 LIGO1_HUMAN Neutral Neutral
P51589 CP2J2_HUMAN Neutral Neutral
O43511 S26A4_HUMAN Deleterious Deleterious
P78527 PRKDC_HUMAN Neutral Neutral
Q9HC29 NOD2_HUMAN Deleterious Deleterious
P00451 FA8_HUMAN Deleterious Deleterious
Q6ZVN8 RGMC_HUMAN Deleterious Deleterious
O15537 XLRS1_HUMAN Deleterious Deleterious
P02655 APOC2_HUMAN Neutral Neutral
P49815 TSC2_HUMAN Deleterious Neutral
O95972 BMP15_HUMAN Deleterious Deleterious
A2VEC9 SSPO_HUMAN Neutral Neutral
Q96D53 ADCK4_HUMAN Neutral Neutral
Q8NFC6 BOD1L_HUMAN Neutral Neutral
Q13465 MDS1_HUMAN Neutral Neutral
P13569 CFTR_HUMAN Deleterious Deleterious
Q8NBK3 SUMF1_HUMAN Deleterious Deleterious
O43593 HAIR_HUMAN Neutral Deleterious
P20823 HNF1A_HUMAN Deleterious Deleterious
Q6NTF7 ABC3H_HUMAN Neutral Neutral
Q99972 MYOC_HUMAN Deleterious Deleterious
Q9H7R5 ZN665_HUMAN Neutral Neutral
Q92889 XPF_HUMAN Neutral Neutral
Q14088 RB33A_HUMAN Neutral Neutral
O75445 USH2A_HUMAN Deleterious Deleterious
Q8WUY1 CH055_HUMAN Neutral Neutral
Q92915 FGF14_HUMAN Neutral Deleterious
O60240 PLIN1_HUMAN Neutral Neutral
P15923 TFE2_HUMAN Neutral Neutral
Q7Z304 MAMC2_HUMAN Neutral Neutral
Q9C019 TRI15_HUMAN Neutral Neutral
Q13315 ATM_HUMAN Deleterious Deleterious
P43034 LIS1_HUMAN Deleterious Deleterious
P35555 FBN1_HUMAN Deleterious Deleterious
Q8NB25 F184A_HUMAN Neutral Neutral
O60673 DPOLZ_HUMAN Neutral Neutral
P40337 VHL_HUMAN Deleterious Deleterious
Q71RC2 LARP4_HUMAN Neutral Neutral
Q03393 PTPS_HUMAN Deleterious Deleterious
P98172 EFNB1_HUMAN Deleterious Deleterious
O75409 HYPM_HUMAN Neutral Neutral
Q07444 NKG2E_HUMAN Neutral Neutral
Q9UBZ9 REV1_HUMAN Neutral Neutral
Q8TA86 RP9_HUMAN Neutral Neutral
Q14093 CYLC2_HUMAN Neutral Neutral
P28329 CLAT_HUMAN Deleterious Neutral
P17405 ASM_HUMAN Deleterious Deleterious
Q9Y493 ZAN_HUMAN Neutral Neutral
P20036 HA2Q_HUMAN Neutral Neutral
Q96R48 OR2A5_HUMAN Neutral Neutral
Q05209 PTN12_HUMAN Neutral Deleterious
P35555 FBN1_HUMAN Deleterious Deleterious
Q9Y6K9 NEMO_HUMAN Deleterious Deleterious
Q15911 ZFHX3_HUMAN Neutral Neutral
Q16585 SGCB_HUMAN Deleterious Deleterious
O95972 BMP15_HUMAN Deleterious Deleterious
O75140 DEPD5_HUMAN Neutral Neutral
P04637 P53_HUMAN Deleterious Deleterious
Q9BT88 SYT11_HUMAN Neutral Neutral
P36956 SRBP1_HUMAN Neutral Neutral
P01130 LDLR_HUMAN Deleterious Deleterious
O15118 NPC1_HUMAN Deleterious Deleterious
P04626 ERBB2_HUMAN Neutral Neutral
Q0ZLH3 PJVK_HUMAN Deleterious Neutral
P43246 MSH2_HUMAN Deleterious Deleterious
P02533 K1C14_HUMAN Deleterious Deleterious
Q9BQI3 E2AK1_HUMAN Neutral Neutral
Q9UBC3 DNM3B_HUMAN Deleterious Deleterious
P22735 TGM1_HUMAN Deleterious Deleterious
P02647 APOA1_HUMAN Neutral Neutral
Q06187 BTK_HUMAN Deleterious Deleterious
P35498 SCN1A_HUMAN Deleterious Deleterious
Q9NST1 PLPL3_HUMAN Neutral Neutral
O76024 WFS1_HUMAN Deleterious Deleterious
P15918 RAG1_HUMAN Deleterious Deleterious
Q95365 1B38_HUMAN Neutral Neutral
P17927 CR1_HUMAN Neutral Neutral
Q8IVE3 PKHH2_HUMAN Neutral Neutral
Q9BX63 FANCJ_HUMAN Deleterious Neutral
P49748 ACADV_HUMAN Deleterious Deleterious
P42771 CD2A1_HUMAN Deleterious Deleterious
P07910 HNRPC_HUMAN Neutral Neutral
Q9NX00 TM160_HUMAN Neutral Neutral
P40337 VHL_HUMAN Deleterious Deleterious
Q01432 AMPD3_HUMAN Deleterious Deleterious
P47211 GALR1_HUMAN Neutral Neutral
Q99572 P2RX7_HUMAN Neutral Neutral
Q96GE6 CALL4_HUMAN Neutral Neutral
P00451 FA8_HUMAN Deleterious Deleterious
Q5H9T9 FSCB_HUMAN Neutral Neutral
Q9P126 CLC1B_HUMAN Neutral Neutral
P51688 SPHM_HUMAN Deleterious Deleterious
P04637 P53_HUMAN Deleterious Deleterious
P43246 MSH2_HUMAN Deleterious Deleterious
P43251 BTD_HUMAN Deleterious Deleterious
Q02223 TNR17_HUMAN Neutral Neutral
P54277 PMS1_HUMAN Neutral Neutral
Q9P0P0 RN181_HUMAN Neutral Neutral
P51587 BRCA2_HUMAN Neutral Deleterious
Q6IA86 ELP2_HUMAN Neutral Neutral
O95873 CF047_HUMAN Neutral Neutral
O15537 XLRS1_HUMAN Deleterious Deleterious
Q8NBS3 S4A11_HUMAN Deleterious Neutral
Q9Y267 S22AE_HUMAN Neutral Neutral
Q8N7M2 ZN283_HUMAN Neutral Neutral
O15018 PDZD2_HUMAN Neutral Neutral
P07741 APT_HUMAN Deleterious Deleterious
Q9UM73 ALK_HUMAN Neutral Neutral
Q8N196 SIX5_HUMAN Deleterious Deleterious
P02766 TTHY_HUMAN Deleterious Deleterious
P35670 ATP7B_HUMAN Deleterious Deleterious
P32004 L1CAM_HUMAN Deleterious Deleterious
O15118 NPC1_HUMAN Deleterious Deleterious
P41180 CASR_HUMAN Deleterious Deleterious
Q8IVF2 AHNK2_HUMAN Neutral Neutral
Q9BY66 KDM5D_HUMAN Neutral Neutral
P78363 ABCA4_HUMAN Deleterious Deleterious
Q9Y485 DMXL1_HUMAN Neutral Neutral
P13569 CFTR_HUMAN Deleterious Deleterious
Q8WWQ0 PHIP_HUMAN Neutral Neutral
P40337 VHL_HUMAN Deleterious Deleterious
P35670 ATP7B_HUMAN Deleterious Deleterious
Q9H598 VIAAT_HUMAN Neutral Neutral
P52306 GDS1_HUMAN Neutral Neutral
P54802 ANAG_HUMAN Deleterious Deleterious
P01116 RASK_HUMAN Deleterious Deleterious
Q9UM47 NOTC3_HUMAN Deleterious Deleterious
Q07001 ACHD_HUMAN Deleterious Deleterious
P05177 CP1A2_HUMAN Neutral Neutral
P35318 ADML_HUMAN Neutral Neutral
P40763 STAT3_HUMAN Deleterious Deleterious
Q13873 BMPR2_HUMAN Deleterious Deleterious
P00441 SODC_HUMAN Deleterious Deleterious
Q8NFQ6 BPIL2_HUMAN Neutral Neutral
Q29983 MICA_HUMAN Neutral Neutral
P54802 ANAG_HUMAN Deleterious Deleterious
P31327 CPSM_HUMAN Deleterious Deleterious
Q8IWS0 PHF6_HUMAN Deleterious Deleterious
P17213 BPI_HUMAN Neutral Neutral
O14804 TAAR5_HUMAN Neutral Neutral
Q9NQC7 CYLD_HUMAN Neutral Deleterious
P40337 VHL_HUMAN Deleterious Deleterious
P08397 HEM3_HUMAN Deleterious Deleterious
Q8NFJ6 PKR2_HUMAN Deleterious Deleterious
P20807 CAN3_HUMAN Deleterious Deleterious
Q8N7S2 DNJ5G_HUMAN Neutral Neutral
P29017 CD1C_HUMAN Neutral Neutral
Q9HB96 FANCE_HUMAN Neutral Neutral
P21439 MDR3_HUMAN Deleterious Neutral
P40337 VHL_HUMAN Deleterious Deleterious
Q96QP1 ALPK1_HUMAN Neutral Neutral
P49815 TSC2_HUMAN Deleterious Deleterious
P05165 PCCA_HUMAN Deleterious Deleterious
Q92838 EDA_HUMAN Deleterious Deleterious
Q96J94 PIWL1_HUMAN Neutral Neutral
Q6UXC1 AEGP_HUMAN Neutral Neutral
P00367 DHE3_HUMAN Deleterious Deleterious
P10636 TAU_HUMAN Deleterious Deleterious
Q9NPJ1 MKKS_HUMAN Deleterious Deleterious
Q6ZQY2 YV012_HUMAN Neutral Neutral
O15520 FGF10_HUMAN Deleterious Deleterious
Q8N456 LRC18_HUMAN Neutral Neutral
O60931 CTNS_HUMAN Deleterious Deleterious
A6NCV1 O6C74_HUMAN Neutral Neutral
Q15572 TAF1C_HUMAN Neutral Neutral
O15305 PMM2_HUMAN Deleterious Deleterious
P98161 PKD1_HUMAN Deleterious Neutral
P08034 CXB1_HUMAN Deleterious Deleterious
Q99958 FOXC2_HUMAN Neutral Deleterious
P08034 CXB1_HUMAN Deleterious Deleterious
O43511 S26A4_HUMAN Deleterious Deleterious
Q9BVW5 TIPIN_HUMAN Neutral Neutral
Q7Z5P9 MUC19_HUMAN Neutral Neutral
Q5UIP0 RIF1_HUMAN Neutral Neutral
Q8N1I0 DOCK4_HUMAN Neutral Neutral
P54802 ANAG_HUMAN Deleterious Deleterious
O15118 NPC1_HUMAN Deleterious Deleterious
P34949 MPI_HUMAN Deleterious Deleterious
P32298 GRK4_HUMAN Neutral Neutral
P48436 SOX9_HUMAN Deleterious Deleterious
Q9GZY8 MFF_HUMAN Neutral Neutral
Q14524 SCN5A_HUMAN Deleterious Deleterious
Q9H3D4 P63_HUMAN Deleterious Deleterious
P14679 TYRO_HUMAN Deleterious Deleterious
P13569 CFTR_HUMAN Deleterious Deleterious
P08236 BGLR_HUMAN Deleterious Deleterious
Q15032 R3HD1_HUMAN Neutral Neutral
Q14956 GPNMB_HUMAN Neutral Neutral
Q07837 SLC31_HUMAN Deleterious Deleterious
P10275 ANDR_HUMAN Deleterious Deleterious
O95487 SC24B_HUMAN Neutral Neutral
Q9UBK8 MTRR_HUMAN Deleterious Neutral
P51801 CLCKB_HUMAN Neutral Deleterious
P02545 LMNA_HUMAN Deleterious Deleterious
P12882 MYH1_HUMAN Neutral Neutral
Q07157 ZO1_HUMAN Neutral Neutral
O43602 DCX_HUMAN Deleterious Deleterious
P78559 MAP1A_HUMAN Neutral Neutral
P00451 FA8_HUMAN Deleterious Deleterious
P53671 LIMK2_HUMAN Neutral Neutral
Q16281 CNGA3_HUMAN Deleterious Deleterious
P17927 CR1_HUMAN Neutral Neutral
Q96LI9 CX058_HUMAN Neutral Neutral
P13647 K2C5_HUMAN Deleterious Deleterious
P40763 STAT3_HUMAN Deleterious Deleterious
Q08477 CP4F3_HUMAN Neutral Neutral
Q8WZ42 TITIN_HUMAN Neutral Neutral
O95359 TACC2_HUMAN Neutral Neutral
Q70J99 UN13D_HUMAN Neutral Neutral
P01137 TGFB1_HUMAN Deleterious Deleterious
Q16281 CNGA3_HUMAN Deleterious Deleterious
O14773 TPP1_HUMAN Deleterious Neutral
Q5T2D2 TRML2_HUMAN Neutral Neutral
Q96QS3 ARX_HUMAN Deleterious Deleterious
P19544 WT1_HUMAN Deleterious Deleterious
O00533 CHL1_HUMAN Neutral Neutral
O75635 SPB7_HUMAN Neutral Neutral
P04629 NTRK1_HUMAN Neutral Deleterious
P78363 ABCA4_HUMAN Deleterious Deleterious
P11310 ACADM_HUMAN Deleterious Deleterious
P26439 3BHS2_HUMAN Deleterious Deleterious
Q9H3D4 P63_HUMAN Deleterious Deleterious
P13765 2B11_HUMAN Neutral Neutral
P30505 1C08_HUMAN Neutral Neutral
P30499 1C01_HUMAN Neutral Neutral
Q9H8X3 CF208_HUMAN Neutral Neutral
P43246 MSH2_HUMAN Deleterious Deleterious
P16473 TSHR_HUMAN Deleterious Deleterious
Q4G0P3 HYDIN_HUMAN Neutral Neutral
Q8IYL9 PSYR_HUMAN Neutral Neutral
Q8N8G6 CO054_HUMAN Neutral Neutral
O75445 USH2A_HUMAN Deleterious Neutral
P08514 ITA2B_HUMAN Deleterious Deleterious
Q9Y5H9 PCDA2_HUMAN Neutral Neutral
Q9P1A6 DLGP2_HUMAN Neutral Neutral
Q8N3T6 T132C_HUMAN Neutral Neutral
Q9HAS3 S28A3_HUMAN Neutral Neutral
Q14623 IHH_HUMAN Deleterious Deleterious
Q14376 GALE_HUMAN Deleterious Deleterious
P22304 IDS_HUMAN Deleterious Deleterious
P00740 FA9_HUMAN Deleterious Deleterious
Q09FC8 ZN415_HUMAN Neutral Neutral
P12694 ODBA_HUMAN Deleterious Deleterious
P20807 CAN3_HUMAN Deleterious Deleterious
Q8NEA4 FBX36_HUMAN Neutral Neutral
P02708 ACHA_HUMAN Deleterious Neutral
P07949 RET_HUMAN Deleterious Deleterious
P29400 CO4A5_HUMAN Deleterious Deleterious
P52736 ZN133_HUMAN Neutral Neutral
Q01718 ACTHR_HUMAN Deleterious Deleterious
P22735 TGM1_HUMAN Deleterious Deleterious
Q8WXI3 ASB10_HUMAN Neutral Neutral
P33527 MRP1_HUMAN Neutral Neutral
Q96N38 ZN714_HUMAN Neutral Neutral
Q8TB36 GDAP1_HUMAN Deleterious Deleterious
Q96H55 MYO19_HUMAN Neutral Neutral
Q8NH76 O56B4_HUMAN Neutral Neutral
P80365 DHI2_HUMAN Deleterious Deleterious
O00555 CAC1A_HUMAN Deleterious Deleterious
O75460 ERN1_HUMAN Neutral Neutral
Q99972 MYOC_HUMAN Deleterious Deleterious
Q8N7X2 YI009_HUMAN Neutral Neutral
P12694 ODBA_HUMAN Deleterious Deleterious
P23942 PRPH2_HUMAN Deleterious Deleterious
Q01453 PMP22_HUMAN Deleterious Deleterious
P01130 LDLR_HUMAN Deleterious Deleterious
Q29980 1A68_HUMAN Neutral Neutral
Q16611 BAK_HUMAN Neutral Neutral
Q2NL82 TSR1_HUMAN Neutral Neutral
Q16667 CDKN3_HUMAN Deleterious Deleterious
P10721 KIT_HUMAN Deleterious Deleterious
Q685J3 MUC17_HUMAN Neutral Neutral
P01891 1A68_HUMAN Neutral Neutral
P04062 GLCM_HUMAN Deleterious Deleterious
P80365 DHI2_HUMAN Deleterious Deleterious
Q8NDZ2 CE025_HUMAN Neutral Neutral
P15289 ARSA_HUMAN Deleterious Deleterious
Q01453 PMP22_HUMAN Deleterious Deleterious
P50747 BPL1_HUMAN Deleterious Deleterious
P17735 ATTY_HUMAN Neutral Deleterious
P25092 GUC2C_HUMAN Neutral Neutral
Q3T906 GNPTA_HUMAN Neutral Deleterious
O15118 NPC1_HUMAN Deleterious Deleterious
Q08830 FGL1_HUMAN Neutral Neutral
Q8N9W5 CS051_HUMAN Neutral Neutral
P35520 CBS_HUMAN Deleterious Deleterious
P07902 GALT_HUMAN Deleterious Deleterious
P35680 HNF1B_HUMAN Deleterious Deleterious
Q9Y6X2 PIAS3_HUMAN Neutral Neutral
P09417 DHPR_HUMAN Deleterious Deleterious
P16473 TSHR_HUMAN Deleterious Neutral
P05107 ITB2_HUMAN Deleterious Deleterious
P00748 FA12_HUMAN Deleterious Neutral
Q16518 RPE65_HUMAN Deleterious Deleterious
Q9GZX3 CHST6_HUMAN Deleterious Deleterious
P17927 CR1_HUMAN Neutral Neutral
Q5VY09 IER5_HUMAN Neutral Neutral
P39060 COIA1_HUMAN Neutral Neutral
Q8NET1 D108B_HUMAN Neutral Neutral
Q13469 NFAC2_HUMAN Neutral Neutral
P29400 CO4A5_HUMAN Deleterious Deleterious
Q9BU20 CA089_HUMAN Neutral Neutral
P21359 NF1_HUMAN Deleterious Deleterious
Q8IUG5 MY18B_HUMAN Neutral Deleterious
P15382 KCNE1_HUMAN Deleterious Deleterious
O76090 BEST1_HUMAN Deleterious Deleterious
Q9NX18 SDH5_HUMAN Neutral Deleterious
P00451 FA8_HUMAN Deleterious Deleterious
P51787 KCNQ1_HUMAN Deleterious Deleterious
P11464 PSG1_HUMAN Neutral Neutral
P42898 MTHR_HUMAN Deleterious Neutral
P48436 SOX9_HUMAN Deleterious Deleterious
Q15139 KPCD1_HUMAN Neutral Neutral
Q8N149 LIRA2_HUMAN Neutral Neutral
P55017 S12A3_HUMAN Deleterious Deleterious
Q5VTQ0 TT39B_HUMAN Neutral Neutral
Q9HB58 SP110_HUMAN Neutral Neutral
P11217 PYGM_HUMAN Deleterious Deleterious
Q14524 SCN5A_HUMAN Deleterious Deleterious
Q9Y223 GLCNE_HUMAN Deleterious Deleterious
Q2M3C7 SPKAP_HUMAN Neutral Neutral
Q9UHC1 MLH3_HUMAN Neutral Neutral
P07203 GPX1_HUMAN Neutral Neutral
P02461 CO3A1_HUMAN Deleterious Deleterious
P60201 MYPR_HUMAN Deleterious Deleterious
Q12959 DLG1_HUMAN Neutral Neutral
Q9Y458 TBX22_HUMAN Deleterious Deleterious
P30518 V2R_HUMAN Deleterious Deleterious
P58335 ANTR2_HUMAN Deleterious Deleterious
O43826 G6PT1_HUMAN Deleterious Deleterious
P50570 DYN2_HUMAN Deleterious Deleterious
O43505 B3GN1_HUMAN Neutral Neutral
Q8IYS5 OSCAR_HUMAN Neutral Neutral
Q8WVV4 POF1B_HUMAN Neutral Neutral
Q9Y493 ZAN_HUMAN Neutral Neutral
P13796 PLSL_HUMAN Neutral Neutral
Q9HC16 ABC3G_HUMAN Neutral Neutral
Q9P206 K1522_HUMAN Neutral Neutral
Q14DG7 T132B_HUMAN Neutral Neutral
P78509 RELN_HUMAN Neutral Neutral
Q9UBP0 SPAST_HUMAN Deleterious Deleterious
P29803 ODPAT_HUMAN Deleterious Neutral
P11532 DMD_HUMAN Neutral Deleterious
Q96P20 NALP3_HUMAN Deleterious Deleterious
Q9UEF7 KLOT_HUMAN Neutral Neutral
P06400 RB_HUMAN Deleterious Deleterious
Q29980 1B27_HUMAN Neutral Neutral
Q9HC23 PROK2_HUMAN Neutral Deleterious
Q96R67 OR4CC_HUMAN Neutral Neutral
Q08881 ITK_HUMAN Neutral Neutral
P31629 ZEP2_HUMAN Neutral Neutral
Q13427 PPIG_HUMAN Neutral Neutral
O60880 SH21A_HUMAN Deleterious Deleterious
P35499 SCN4A_HUMAN Deleterious Neutral
P30480 1B42_HUMAN Neutral Neutral
P49768 PSN1_HUMAN Deleterious Deleterious
P12883 MYH7_HUMAN Deleterious Deleterious
Q5T5U3 RHG21_HUMAN Neutral Neutral
P82251 BAT1_HUMAN Deleterious Deleterious
Q9NYJ7 DLL3_HUMAN Neutral Deleterious
P04062 GLCM_HUMAN Deleterious Deleterious
Q8WZ42 TITIN_HUMAN Neutral Neutral
Q99706 KI2L4_HUMAN Neutral Neutral
Q7Z570 Z804A_HUMAN Neutral Neutral
P16278 BGAL_HUMAN Deleterious Deleterious
P51690 ARSE_HUMAN Deleterious Deleterious
P29400 CO4A5_HUMAN Deleterious Deleterious
P07911 UROM_HUMAN Deleterious Deleterious
P14679 TYRO_HUMAN Deleterious Deleterious
O43572 AKA10_HUMAN Neutral Neutral
P78363 ABCA4_HUMAN Deleterious Deleterious
Q9UQQ2 SH2B3_HUMAN Neutral Neutral
P16109 LYAM3_HUMAN Neutral Neutral
Q03393 PTPS_HUMAN Deleterious Deleterious
P19544 WT1_HUMAN Deleterious Deleterious
Q9UJY1 HSPB8_HUMAN Neutral Neutral
P05106 ITB3_HUMAN Deleterious Deleterious
P08034 CXB1_HUMAN Deleterious Deleterious
Q5T160 SYRM_HUMAN Neutral Neutral
P12883 MYH7_HUMAN Deleterious Deleterious
P01008 PAI1_HUMAN Deleterious Neutral
P43246 MSH2_HUMAN Deleterious Deleterious
P02649 APOE_HUMAN Deleterious Deleterious
P20807 CAN3_HUMAN Deleterious Deleterious
Q9Y6K8 KAD5_HUMAN Neutral Neutral
Q92889 XPF_HUMAN Neutral Deleterious
Q13618 CUL3_HUMAN Neutral Neutral
P08603 CFAH_HUMAN Deleterious Deleterious
Q9UBF9 MYOTI_HUMAN Deleterious Deleterious
Q13253 NOGG_HUMAN Deleterious Deleterious
Q8IUG5 MY18B_HUMAN Neutral Deleterious
P43246 MSH2_HUMAN Deleterious Neutral
P10828 THB_HUMAN Deleterious Deleterious
P15976 GATA1_HUMAN Deleterious Deleterious
Q8NDI1 EHBP1_HUMAN Neutral Neutral
P52179 MYOM1_HUMAN Neutral Neutral
Q8N328 PGBD3_HUMAN Neutral Neutral
Q9UNU6 CP8B1_HUMAN Neutral Neutral
O75581 LRP6_HUMAN Neutral Deleterious
Q7Z6A9 BTLA_HUMAN Neutral Neutral
Q14654 IRK11_HUMAN Deleterious Deleterious
Q13315 ATM_HUMAN Deleterious Deleterious
Q9H0W7 THAP2_HUMAN Neutral Neutral
Q9NNW7 TRXR2_HUMAN Neutral Neutral
Q17RP2 TIGD6_HUMAN Neutral Neutral
A0PG75 PLS5_HUMAN Neutral Neutral
P49815 TSC2_HUMAN Neutral Neutral
P78332 RBM6_HUMAN Neutral Deleterious
P00451 FA8_HUMAN Deleterious Deleterious
Q9BQB6 VKOR1_HUMAN Deleterious Deleterious
Q8NH67 O52I2_HUMAN Neutral Neutral
P21817 RYR1_HUMAN Deleterious Deleterious
Q9H078 CLPB_HUMAN Neutral Neutral
Q9NP61 ARFG3_HUMAN Neutral Neutral
P02461 CO3A1_HUMAN Deleterious Deleterious
P48681 NEST_HUMAN Neutral Neutral
P55268 LAMB2_HUMAN Deleterious Deleterious
Q92838 EDA_HUMAN Deleterious Deleterious
P35555 FBN1_HUMAN Deleterious Deleterious
Q9UM44 HHLA2_HUMAN Neutral Neutral
Q6IBS0 TWF2_HUMAN Neutral Neutral
P51608 MECP2_HUMAN Deleterious Deleterious
Q9NWS9 ZN446_HUMAN Neutral Neutral
P35555 FBN1_HUMAN Deleterious Deleterious
P35555 FBN1_HUMAN Deleterious Deleterious
Q9BW19 KIFC1_HUMAN Neutral Neutral
P35908 K22E_HUMAN Deleterious Deleterious
P54756 EPHA5_HUMAN Neutral Neutral
P08123 CO1A2_HUMAN Deleterious Deleterious
P35527 K1C9_HUMAN Deleterious Deleterious
Q8WZ42 TITIN_HUMAN Neutral Neutral
P40763 STAT3_HUMAN Deleterious Deleterious
P25189 MYP0_HUMAN Deleterious Deleterious
Q29980 1A68_HUMAN Neutral Neutral
Q9BVI0 PHF20_HUMAN Neutral Neutral
P16520 GBB3_HUMAN Neutral Neutral
Q04828 AK1C1_HUMAN Neutral Neutral
Q9BY79 MFRP_HUMAN Neutral Deleterious
P30456 1A43_HUMAN Neutral Neutral
P33897 ABCD1_HUMAN Deleterious Deleterious
Q16281 CNGA3_HUMAN Deleterious Deleterious
P50897 PPT1_HUMAN Deleterious Deleterious
P78363 ABCA4_HUMAN Deleterious Neutral
P49335 PO3F4_HUMAN Deleterious Deleterious
Q9Y2Z9 COQ6_HUMAN Neutral Neutral
Q15751 HERC1_HUMAN Neutral Neutral
Q8TAM1 BBS10_HUMAN Deleterious Deleterious
Q9P0W8 SPAT7_HUMAN Neutral Neutral
Q14831 GRM7_HUMAN Neutral Neutral
O15537 XLRS1_HUMAN Deleterious Deleterious
Q9H9S5 FKRP_HUMAN Deleterious Deleterious
P13569 CFTR_HUMAN Deleterious Deleterious
Q9UP52 TFR2_HUMAN Neutral Deleterious
P15289 ARSA_HUMAN Deleterious Deleterious
P36507 MP2K2_HUMAN Deleterious Deleterious
Q8WXB4 ZN606_HUMAN Neutral Neutral
P22612 KAPCG_HUMAN Neutral Neutral
P11532 DMD_HUMAN Neutral Neutral
P23945 FSHR_HUMAN Deleterious Deleterious
Q9Y603 ETV7_HUMAN Neutral Neutral
Q6JQN1 ACD10_HUMAN Neutral Neutral
Q8NB16 MLKL_HUMAN Neutral Neutral
O00555 CAC1A_HUMAN Deleterious Deleterious
Q9HCU8 DPOD4_HUMAN Neutral Neutral
P78559 MAP1A_HUMAN Neutral Neutral
P35498 SCN1A_HUMAN Deleterious Deleterious
P00480 OTC_HUMAN Deleterious Deleterious
Q2M2E5 YE017_HUMAN Neutral Neutral
Q8IXB3 TUSC5_HUMAN Neutral Neutral
Q5RHP9 CA173_HUMAN Neutral Neutral
P51688 SPHM_HUMAN Deleterious Deleterious
Q05655 KPCD_HUMAN Neutral Neutral
P10314 1A32_HUMAN Neutral Neutral
P16188 1A30_HUMAN Neutral Neutral
Q9UM73 ALK_HUMAN Neutral Neutral
Q9Y4B5 K0802_HUMAN Neutral Neutral
P35555 FBN1_HUMAN Deleterious Deleterious
O76090 BEST1_HUMAN Deleterious Deleterious
Q9BVJ7 DUS23_HUMAN Neutral Neutral
P15289 ARSA_HUMAN Deleterious Deleterious
P30518 V2R_HUMAN Deleterious Deleterious
Q969S9 RRF2M_HUMAN Neutral Neutral
P15976 GATA1_HUMAN Deleterious Deleterious
Q9BZM6 N2DL1_HUMAN Neutral Neutral
P35499 SCN4A_HUMAN Deleterious Deleterious
P49959 MRE11_HUMAN Deleterious Deleterious
O15118 NPC1_HUMAN Deleterious Deleterious
Q9UBK8 MTRR_HUMAN Neutral Neutral
O43196 MSH5_HUMAN Neutral Neutral
Q8WXH0 SYNE2_HUMAN Neutral Neutral
Q7Z2Y5 NRK_HUMAN Neutral Neutral
Q86UK0 ABCAC_HUMAN Deleterious Deleterious
Q06187 BTK_HUMAN Deleterious Deleterious
O43175 SERA_HUMAN Deleterious Deleterious
Q13315 ATM_HUMAN Neutral Neutral
Q86XR8 CEP57_HUMAN Neutral Neutral
P98164 LRP2_HUMAN Neutral Neutral
P28329 CLAT_HUMAN Deleterious Deleterious
Q02928 CP4AB_HUMAN Neutral Neutral
Q9GZX3 CHST6_HUMAN Deleterious Deleterious
P35498 SCN1A_HUMAN Deleterious Deleterious
P00451 FA8_HUMAN Deleterious Deleterious
O43747 AP1G1_HUMAN Neutral Neutral
P22830 HEMH_HUMAN Deleterious Deleterious
Q9Y6Q6 TNR11_HUMAN Neutral Deleterious
P10244 MYBB_HUMAN Neutral Neutral
Q8NEV4 MYO3A_HUMAN Neutral Neutral
P22304 IDS_HUMAN Deleterious Deleterious
P00740 FA9_HUMAN Deleterious Deleterious
O95050 INMT_HUMAN Neutral Neutral
P04196 HRG_HUMAN Neutral Neutral
P37023 ACVL1_HUMAN Deleterious Neutral
Q8IYT1 FA71A_HUMAN Neutral Neutral
P40692 MLH1_HUMAN Deleterious Deleterious
O15118 NPC1_HUMAN Deleterious Deleterious
O15537 XLRS1_HUMAN Deleterious Deleterious
P49815 TSC2_HUMAN Deleterious Deleterious
A0AVI4 TM129_HUMAN Neutral Neutral
Q16647 PTGIS_HUMAN Neutral Neutral
Q14524 SCN5A_HUMAN Deleterious Deleterious
Q9UDV6 ZN212_HUMAN Neutral Neutral
Q92838 EDA_HUMAN Deleterious Deleterious
Q7L0Q8 RHOU_HUMAN Neutral Neutral
Q15465 SHH_HUMAN Deleterious Deleterious
A6NKQ9 CGHB_HUMAN Neutral Neutral
P05155 IC1_HUMAN Deleterious Deleterious
P08034 CXB1_HUMAN Deleterious Deleterious
Q6AWC2 WWC2_HUMAN Neutral Neutral
P49238 CX3C1_HUMAN Neutral Neutral
Q5VST9 OBSCN_HUMAN Neutral Neutral
O75197 LRP5_HUMAN Deleterious Deleterious
P33316 DUT_HUMAN Neutral Neutral
O14730 RIOK3_HUMAN Neutral Neutral
P55017 S12A3_HUMAN Deleterious Deleterious
P51587 BRCA2_HUMAN Deleterious Neutral
P78363 ABCA4_HUMAN Deleterious Deleterious
P00740 FA9_HUMAN Deleterious Deleterious
Q32MK0 MYLK3_HUMAN Neutral Neutral
Q13496 MTM1_HUMAN Deleterious Deleterious
P04637 P53_HUMAN Deleterious Deleterious
P35499 SCN4A_HUMAN Deleterious Deleterious
O00622 CYR61_HUMAN Neutral Neutral
Q6P9H5 GIMA6_HUMAN Neutral Neutral
Q06187 BTK_HUMAN Deleterious Deleterious
Q9Y6A1 POMT1_HUMAN Deleterious Deleterious
P15918 RAG1_HUMAN Deleterious Neutral
O75923 DYSF_HUMAN Deleterious Deleterious
Q8NGC3 O10G2_HUMAN Neutral Neutral
P55017 S12A3_HUMAN Deleterious Deleterious
P30042 ES1_HUMAN Neutral Neutral
Q5MAI5 CDKL4_HUMAN Neutral Neutral
Q9Y223 GLCNE_HUMAN Deleterious Deleterious
Q96Q15 SMG1_HUMAN Neutral Neutral
P49815 TSC2_HUMAN Deleterious Neutral
P78363 ABCA4_HUMAN Deleterious Deleterious
P10275 ANDR_HUMAN Deleterious Deleterious
P00441 SODC_HUMAN Deleterious Deleterious
O00241 SIRB1_HUMAN Neutral Neutral
P02766 TTHY_HUMAN Deleterious Deleterious
Q8NGG4 OR8H1_HUMAN Neutral Neutral
Q9UKK3 PARP4_HUMAN Neutral Neutral
P07202 PERT_HUMAN Deleterious Deleterious
P30486 1B48_HUMAN Neutral Neutral
P08F94 PKHD1_HUMAN Deleterious Deleterious
Q502W6 VWA3B_HUMAN Neutral Neutral
Q5T749 KPRP_HUMAN Neutral Neutral
P18206 VINC_HUMAN Neutral Deleterious
Q9UHC1 MLH3_HUMAN Neutral Neutral
Q8NC74 CT151_HUMAN Neutral Neutral
Q6X4W1 NELF_HUMAN Neutral Neutral
P35555 FBN1_HUMAN Deleterious Deleterious
Q9Y4K0 LOXL2_HUMAN Neutral Neutral
P20701 ITAL_HUMAN Neutral Neutral
P20020 AT2B1_HUMAN Deleterious Neutral
O76090 BEST1_HUMAN Deleterious Deleterious
P35557 HXK4_HUMAN Deleterious Deleterious
P00480 OTC_HUMAN Deleterious Deleterious
Q9NV58 RN19A_HUMAN Neutral Neutral
A2CJ06 DYTN_HUMAN Neutral Neutral
P42336 PK3CA_HUMAN Deleterious Deleterious
P16278 BGAL_HUMAN Deleterious Deleterious
O43602 DCX_HUMAN Deleterious Deleterious
O95835 LATS1_HUMAN Neutral Neutral
Q96JB1 DYH8_HUMAN Neutral Neutral
Q75N90 FBN3_HUMAN Neutral Neutral
P22304 IDS_HUMAN Deleterious Deleterious
Q9GZX5 ZN350_HUMAN Neutral Neutral
Q8TF72 SHRM3_HUMAN Neutral Neutral
Q99972 MYOC_HUMAN Deleterious Deleterious
P21980 TGM2_HUMAN Neutral Neutral
P30518 V2R_HUMAN Deleterious Deleterious
Q9NQB0 TF7L2_HUMAN Neutral Neutral
P10275 ANDR_HUMAN Deleterious Deleterious
P51159 RB27A_HUMAN Neutral Deleterious
P51570 GALK1_HUMAN Deleterious Neutral
Q969P5 FBX32_HUMAN Neutral Neutral
P08686 CP21A_HUMAN Deleterious Deleterious
Q7Z7H8 RM10_HUMAN Neutral Neutral
Q03393 PTPS_HUMAN Deleterious Deleterious
P29400 CO4A5_HUMAN Deleterious Deleterious
Q8IW19 APLF_HUMAN Neutral Neutral
P10275 ANDR_HUMAN Deleterious Deleterious
Q9HCC0 MCCB_HUMAN Deleterious Neutral
P20062 TCO2_HUMAN Neutral Neutral
Q9NS68 TNR19_HUMAN Neutral Neutral
P01909 HA23_HUMAN Neutral Neutral
P40200 TACT_HUMAN Neutral Deleterious
O43683 BUB1_HUMAN Deleterious Deleterious
P00740 FA9_HUMAN Deleterious Deleterious
Q9UBK8 MTRR_HUMAN Neutral Neutral
P02461 CO3A1_HUMAN Neutral Deleterious
P16144 ITB4_HUMAN Deleterious Neutral
P78363 ABCA4_HUMAN Deleterious Deleterious
Q9GZV9 FGF23_HUMAN Deleterious Deleterious
Q9ULH0 KDIS_HUMAN Neutral Neutral
Q9H9S5 FKRP_HUMAN Deleterious Deleterious
Q14376 GALE_HUMAN Deleterious Deleterious
O14793 GDF8_HUMAN Neutral Neutral
P09172 DOPO_HUMAN Deleterious Neutral
Q13023 AKAP6_HUMAN Neutral Neutral
P00740 FA9_HUMAN Deleterious Deleterious
P42771 CD2A1_HUMAN Deleterious Deleterious
Q86W28 NALP8_HUMAN Neutral Neutral
P08603 CFAH_HUMAN Deleterious Deleterious
Q5TCZ1 SPD2A_HUMAN Neutral Neutral
Q49AG3 ZBED5_HUMAN Neutral Neutral
P06239 LCK_HUMAN Deleterious Neutral
P00451 FA8_HUMAN Deleterious Deleterious
P15559 NQO1_HUMAN Neutral Neutral
Q8IUG5 MY18B_HUMAN Deleterious Neutral
Q7Z2Z1 CO042_HUMAN Neutral Neutral
P30518 V2R_HUMAN Deleterious Deleterious
Q92953 KCNB2_HUMAN Neutral Neutral
P04637 P53_HUMAN Deleterious Deleterious
Q5T601 GP110_HUMAN Neutral Neutral
Q9Y6L6 SO1B1_HUMAN Neutral Neutral
P42695 CNDD3_HUMAN Neutral Neutral
Q8N307 MUC20_HUMAN Neutral Neutral
Q9P0S9 TM14C_HUMAN Neutral Neutral
Q15760 GPR19_HUMAN Neutral Neutral
Q13144 EI2BE_HUMAN Deleterious Deleterious
P29965 CD40L_HUMAN Deleterious Deleterious
P23352 KALM_HUMAN Deleterious Deleterious
Q14524 SCN5A_HUMAN Deleterious Deleterious
O14832 PAHX_HUMAN Deleterious Deleterious
P01130 LDLR_HUMAN Deleterious Deleterious
P01008 ANT3_HUMAN Deleterious Deleterious
Q68CQ1 CA175_HUMAN Neutral Neutral
P78527 PRKDC_HUMAN Neutral Neutral
P35575 G6PC_HUMAN Deleterious Deleterious
Q03426 KIME_HUMAN Deleterious Deleterious
P21817 RYR1_HUMAN Deleterious Deleterious
Q02318 CP27A_HUMAN Deleterious Deleterious
O43707 ACTN4_HUMAN Deleterious Deleterious
P24821 TENA_HUMAN Neutral Neutral
P49419 SSDH_HUMAN Deleterious Neutral
P19338 NUCL_HUMAN Neutral Neutral
P59047 NALP5_HUMAN Neutral Neutral
P07225 PROS_HUMAN Deleterious Deleterious
Q14050 CO9A3_HUMAN Neutral Neutral
Q2TAC2 CCD57_HUMAN Neutral Neutral
P29400 CO4A5_HUMAN Deleterious Deleterious
P60484 PTEN_HUMAN Deleterious Deleterious
Q03591 FHR1_HUMAN Neutral Neutral
P29323 EPHB2_HUMAN Deleterious Deleterious
Q9P2D1 CHD7_HUMAN Deleterious Deleterious
P12259 FA5_HUMAN Neutral Neutral
P35520 CBS_HUMAN Deleterious Deleterious
Q76LX8 ATS13_HUMAN Deleterious Deleterious
P30443 1A01_HUMAN Neutral Neutral
P06132 DCUP_HUMAN Deleterious Deleterious
P23378 GCSP_HUMAN Deleterious Deleterious
P54257 HAP1_HUMAN Neutral Neutral
P35523 CLCN1_HUMAN Deleterious Deleterious
Q9ULC5 ACSL5_HUMAN Neutral Neutral
P02461 CO3A1_HUMAN Deleterious Deleterious
Q6NTE8 CE045_HUMAN Neutral Neutral
P29597 TYK2_HUMAN Neutral Neutral
P62913 RL11_HUMAN Neutral Deleterious
Q8WW38 FOG2_HUMAN Neutral Neutral
P54098 DPOG1_HUMAN Deleterious Deleterious
O43602 DCX_HUMAN Deleterious Deleterious
P20813 CP2B6_HUMAN Neutral Neutral
P11413 G6PD_HUMAN Deleterious Deleterious
P07902 GALT_HUMAN Deleterious Deleterious
Q13315 ATM_HUMAN Deleterious Deleterious
Q13492 PICAL_HUMAN Neutral Neutral
P04637 P53_HUMAN Deleterious Deleterious
Q08554 DSC1_HUMAN Neutral Neutral
P08686 CP21A_HUMAN Deleterious Deleterious
P01266 THYG_HUMAN Neutral Neutral
Q99572 P2RX7_HUMAN Neutral Neutral
Q9UL59 ZN214_HUMAN Neutral Neutral
P08034 CXB1_HUMAN Deleterious Deleterious
Q8NI35 INADL_HUMAN Neutral Neutral
P00439 PH4H_HUMAN Deleterious Deleterious
Q9Y6K9 NEMO_HUMAN Deleterious Deleterious
O00763 ACACB_HUMAN Neutral Neutral
Q15751 HERC1_HUMAN Neutral Neutral
Q8NGR5 OR1L4_HUMAN Neutral Neutral
Q8NCT1 ARRD4_HUMAN Neutral Neutral
Q86V21 AACS_HUMAN Neutral Neutral
Q13415 ORC1_HUMAN Neutral Neutral
P00451 FA8_HUMAN Deleterious Deleterious
Q03426 KIME_HUMAN Deleterious Deleterious
Q16854 DGUOK_HUMAN Neutral Deleterious
P13569 CFTR_HUMAN Deleterious Deleterious
Q9Y5I7 CLD16_HUMAN Deleterious Deleterious
Q7Z695 ADCK2_HUMAN Neutral Neutral
P13942 COBA2_HUMAN Deleterious Deleterious
Q8TDU9 RL3R2_HUMAN Neutral Neutral
P08100 OPSD_HUMAN Deleterious Deleterious
P40692 MLH1_HUMAN Deleterious Neutral
O60260 PRKN2_HUMAN Deleterious Deleterious
Q9Y5I2 PCDAA_HUMAN Neutral Neutral
Q96HD1 CREL1_HUMAN Neutral Neutral
Q8IXL6 DMP4_HUMAN Deleterious Deleterious
P12109 CO6A1_HUMAN Neutral Deleterious
P78562 PHEX_HUMAN Deleterious Deleterious
Q13555 KCC2G_HUMAN Neutral Neutral
P54868 HMCS2_HUMAN Deleterious Deleterious
Q9GZU5 NYX_HUMAN Deleterious Deleterious
P49815 TSC2_HUMAN Deleterious Deleterious
P54803 GALC_HUMAN Deleterious Deleterious
Q96L96 ALPK3_HUMAN Neutral Neutral
Q06187 BTK_HUMAN Deleterious Deleterious
P33897 ABCD1_HUMAN Deleterious Deleterious
Q8N412 CD037_HUMAN Neutral Neutral
P01130 LDLR_HUMAN Deleterious Deleterious
P42263 GRIA3_HUMAN Deleterious Deleterious
P04156 PRIO_HUMAN Deleterious Deleterious
P78424 PO6F2_HUMAN Neutral Neutral
Q8NG50 RDM1_HUMAN Neutral Neutral
Q92956 TNR14_HUMAN Neutral Neutral
Q8NE62 CHDH_HUMAN Neutral Neutral
O43826 G6PT1_HUMAN Deleterious Deleterious
Q93074 MED12_HUMAN Neutral Deleterious
O15305 PMM2_HUMAN Deleterious Deleterious
O95835 LATS1_HUMAN Neutral Neutral
Q6XUX3 DUSTY_HUMAN Neutral Neutral
P22033 MUTA_HUMAN Deleterious Deleterious
Q8NBP7 PCSK9_HUMAN Neutral Neutral
P33897 ABCD1_HUMAN Deleterious Deleterious
P07602 SAP_HUMAN Deleterious Deleterious
Q5MAI5 CDKL4_HUMAN Neutral Neutral
Q9H251 CAD23_HUMAN Deleterious Deleterious
Q05209 PTN12_HUMAN Neutral Neutral
P49768 PSN1_HUMAN Deleterious Deleterious
P11686 PSPC_HUMAN Deleterious Deleterious
P43246 MSH2_HUMAN Deleterious Deleterious
O43187 IRAK2_HUMAN Neutral Neutral
P98161 PKD1_HUMAN Deleterious Deleterious
P19544 WT1_HUMAN Deleterious Deleterious
Q6ZVH7 ESPNL_HUMAN Neutral Neutral
P51587 BRCA2_HUMAN Neutral Neutral
Q8WZ42 TITIN_HUMAN Neutral Neutral
P25189 MYP0_HUMAN Deleterious Deleterious
Q70EK8 UBP53_HUMAN Neutral Neutral
P21912 DHSB_HUMAN Deleterious Deleterious
P42771 CD2A1_HUMAN Deleterious Deleterious
P22830 HEMH_HUMAN Deleterious Deleterious
Q9BXM7 PINK1_HUMAN Deleterious Neutral
P08588 5HT1B_HUMAN Neutral Neutral
P07741 APT_HUMAN Deleterious Neutral
P23942 PRPH2_HUMAN Deleterious Deleterious
Q9H251 CAD23_HUMAN Deleterious Neutral
P28329 CLAT_HUMAN Deleterious Neutral
Q5T124 UBX11_HUMAN Neutral Neutral
Q9Y6H8 CXA3_HUMAN Deleterious Deleterious
Q9NX58 LYAR_HUMAN Neutral Neutral
O43826 G6PT1_HUMAN Deleterious Deleterious
Q9H511 KLH31_HUMAN Neutral Neutral
O75129 ASTN2_HUMAN Neutral Neutral
P07902 GALT_HUMAN Deleterious Deleterious
O43520 AT8B1_HUMAN Deleterious Deleterious
P05186 PPBT_HUMAN Deleterious Deleterious
Q9UBZ9 REV1_HUMAN Neutral Neutral
Q9Y6U3 ADSV_HUMAN Neutral Neutral
P16930 FAAA_HUMAN Deleterious Deleterious
Q8NGS8 O13C5_HUMAN Neutral Neutral
Q8NFQ5 BPIL3_HUMAN Neutral Neutral
Q13702 RAPSN_HUMAN Deleterious Deleterious
P31040 DHSA_HUMAN Deleterious Deleterious
P12830 CADH1_HUMAN Deleterious Deleterious
P59044 NALP6_HUMAN Neutral Neutral
Q76LX8 ATS13_HUMAN Deleterious Deleterious
P50570 DYN2_HUMAN Deleterious Deleterious
Q6P5W5 S39A4_HUMAN Deleterious Deleterious
P07339 CATD_HUMAN Neutral Deleterious
P58012 FOXL2_HUMAN Deleterious Deleterious
Q8NA92 THAP8_HUMAN Neutral Neutral
P04637 P53_HUMAN Deleterious Deleterious
Q6IQ26 DEN5A_HUMAN Neutral Neutral
Q8N1G1 REXO1_HUMAN Neutral Neutral
Q99741 CDC6_HUMAN Neutral Neutral
Q2M3A8 CK036_HUMAN Neutral Neutral
Q9HA82 LASS4_HUMAN Neutral Neutral
O15444 CCL25_HUMAN Neutral Neutral
P19544 WT1_HUMAN Deleterious Deleterious
Q00056 HXA4_HUMAN Neutral Neutral
P31152 MK04_HUMAN Neutral Neutral
P58012 FOXL2_HUMAN Deleterious Deleterious
Q5JU00 TCTE1_HUMAN Neutral Neutral
P46100 ATRX_HUMAN Deleterious Deleterious
P40692 MLH1_HUMAN Deleterious Deleterious
Q99972 MYOC_HUMAN Deleterious Deleterious
Q96MS0 ROBO3_HUMAN Deleterious Neutral
Q9P2D1 CHD7_HUMAN Deleterious Deleterious
Q9H8J5 MANS1_HUMAN Neutral Neutral
P28329 CLAT_HUMAN Deleterious Deleterious
Q9NVV5 AIG1_HUMAN Neutral Neutral
Q29960 1C16_HUMAN Neutral Neutral
Q09FC8 ZN415_HUMAN Neutral Neutral
P07202 PERT_HUMAN Deleterious Deleterious
Q5MAI5 CDKL4_HUMAN Neutral Neutral
Q6ZU35 K1211_HUMAN Neutral Neutral
Q709C8 VP13C_HUMAN Neutral Neutral
P38398 BRCA1_HUMAN Neutral Deleterious
P51587 BRCA2_HUMAN Neutral Deleterious
Q99519 NEUR1_HUMAN Deleterious Deleterious
Q13315 ATM_HUMAN Deleterious Deleterious
Q13315 ATM_HUMAN Deleterious Deleterious
Q8NGV7 OR5H2_HUMAN Neutral Neutral
P35498 SCN1A_HUMAN Deleterious Deleterious
Q9UIA9 XPO7_HUMAN Neutral Neutral
Q9C0D2 K1731_HUMAN Neutral Neutral
Q15758 AAAT_HUMAN Neutral Neutral
Q6ZW61 BBS12_HUMAN Neutral Neutral
Q99572 P2RX7_HUMAN Neutral Neutral
Q8IZX4 TAF1L_HUMAN Neutral Neutral
P11362 FGFR1_HUMAN Deleterious Deleterious
Q9Y6N6 LAMC3_HUMAN Neutral Neutral
O76090 BEST1_HUMAN Deleterious Deleterious
Q6IQ23 PKHA7_HUMAN Neutral Neutral
P07949 RET_HUMAN Deleterious Deleterious
Q8IUG5 MY18B_HUMAN Deleterious Deleterious
Q9BXM0 PRAX_HUMAN Neutral Neutral
Q9Y336 SIGL9_HUMAN Neutral Neutral
O00409 FOXN3_HUMAN Neutral Neutral
Q68CP4 HGNAT_HUMAN Deleterious Deleterious
Q96IS3 RAX2_HUMAN Neutral Deleterious
Q92562 FIG4_HUMAN Neutral Deleterious
P55895 RAG2_HUMAN Deleterious Deleterious
Q9Y223 GLCNE_HUMAN Deleterious Deleterious
Q8NGY0 O10X1_HUMAN Neutral Neutral
P23760 PAX3_HUMAN Deleterious Deleterious
P01130 LDLR_HUMAN Deleterious Deleterious
P08034 CXB1_HUMAN Deleterious Deleterious
O15537 XLRS1_HUMAN Deleterious Deleterious
Q86UG4 SO6A1_HUMAN Neutral Neutral
P35670 ATP7B_HUMAN Deleterious Deleterious
Q5KU26 COL12_HUMAN Neutral Neutral
P04637 P53_HUMAN Deleterious Deleterious
Q8NHS3 MFSD8_HUMAN Deleterious Deleterious
P22304 IDS_HUMAN Deleterious Deleterious
P12883 MYH7_HUMAN Deleterious Neutral
P00492 HPRT_HUMAN Deleterious Deleterious
P13569 CFTR_HUMAN Deleterious Deleterious
Q9UM47 NOTC3_HUMAN Deleterious Deleterious
Q96N87 S6A18_HUMAN Neutral Neutral
Q8IWL1 SFPA2_HUMAN Neutral Neutral
Q92769 HDAC2_HUMAN Neutral Neutral
Q14524 SCN5A_HUMAN Deleterious Deleterious
P34059 GALNS_HUMAN Deleterious Deleterious
P0C7U3 ZH11B_HUMAN Neutral Neutral
P13584 CP4B1_HUMAN Neutral Neutral
P22888 LSHR_HUMAN Deleterious Deleterious
P14679 TYRO_HUMAN Deleterious Neutral
P15289 ARSA_HUMAN Deleterious Deleterious
Q92889 XPF_HUMAN Neutral Neutral
P35670 ATP7B_HUMAN Deleterious Deleterious
Q5JVL4 EFHC1_HUMAN Deleterious Deleterious
P35670 ATP7B_HUMAN Deleterious Deleterious
Q7Z4U5 CF201_HUMAN Neutral Neutral
Q14896 MYPC3_HUMAN Deleterious Deleterious
Q14978 NOLC1_HUMAN Neutral Neutral
Q13501 SQSTM_HUMAN Deleterious Deleterious
Q15465 SHH_HUMAN Deleterious Deleterious
Q9Y276 BCS1_HUMAN Deleterious Deleterious
O75022 LIRB3_HUMAN Neutral Neutral
P41181 AQP2_HUMAN Deleterious Deleterious
Q8N3K9 CMYA5_HUMAN Neutral Neutral
O00534 VMA5A_HUMAN Neutral Neutral
O76090 BEST1_HUMAN Deleterious Deleterious
P22735 TGM1_HUMAN Deleterious Deleterious
Q9UM82 SPAT2_HUMAN Neutral Neutral
P02647 APOA1_HUMAN Neutral Deleterious
P00451 FA8_HUMAN Deleterious Deleterious
Q92947 GCDH_HUMAN Deleterious Deleterious
P52952 NKX25_HUMAN Deleterious Deleterious
Q13201 MMRN1_HUMAN Neutral Neutral
P02461 CO3A1_HUMAN Deleterious Deleterious
Q9HA65 TBC17_HUMAN Neutral Neutral
P11168 GTR2_HUMAN Deleterious Neutral
P19235 EPOR_HUMAN Deleterious Neutral
P00441 SODC_HUMAN Deleterious Deleterious
P01008 ANT3_HUMAN Deleterious Deleterious
Q5SRN2 CF010_HUMAN Neutral Neutral
P52952 NKX25_HUMAN Deleterious Deleterious
P51841 GUC2F_HUMAN Neutral Neutral
P55058 PLTP_HUMAN Neutral Neutral
Q13023 AKAP6_HUMAN Neutral Neutral
P30260 CDC27_HUMAN Neutral Neutral
Q14154 K0141_HUMAN Neutral Neutral
P37088 SCNNA_HUMAN Neutral Neutral
Q6N022 TEN4_HUMAN Neutral Neutral
P08397 HEM3_HUMAN Deleterious Deleterious
P11362 FGFR1_HUMAN Deleterious Deleterious
P04264 K2C1_HUMAN Deleterious Deleterious
Q969H0 FBXW7_HUMAN Neutral Neutral
Q8IYA6 CKP2L_HUMAN Neutral Neutral
P54098 DPOG1_HUMAN Deleterious Deleterious
Q13023 AKAP6_HUMAN Neutral Neutral
Q03393 PTPS_HUMAN Deleterious Deleterious
P00813 ADA_HUMAN Deleterious Deleterious
P29033 CXB2_HUMAN Deleterious Deleterious
P53814 SMTN_HUMAN Neutral Neutral
P31513 FMO3_HUMAN Deleterious Deleterious
Q8WV16 WD21A_HUMAN Neutral Neutral
P04637 P53_HUMAN Deleterious Deleterious
Q9NRX5 SERC1_HUMAN Neutral Neutral
Q8NC24 RELL2_HUMAN Neutral Neutral
P10253 LYAG_HUMAN Deleterious Deleterious
Q99972 MYOC_HUMAN Deleterious Deleterious
P48651 PTSS1_HUMAN Neutral Neutral
Q14573 ITPR3_HUMAN Neutral Neutral
P22735 TGM1_HUMAN Deleterious Deleterious
O43933 PEX1_HUMAN Deleterious Deleterious
P14672 GTR4_HUMAN Neutral Neutral
Q86X53 ERIC1_HUMAN Neutral Neutral
P21439 MDR3_HUMAN Deleterious Deleterious
P37173 TGFR2_HUMAN Deleterious Deleterious
O75324 SNN_HUMAN Neutral Neutral
Q00604 NDP_HUMAN Deleterious Deleterious
O95343 SIX3_HUMAN Deleterious Deleterious
P24557 THAS_HUMAN Neutral Neutral
P40763 STAT3_HUMAN Deleterious Deleterious
P11245 ARY2_HUMAN Neutral Neutral
P02461 CO3A1_HUMAN Deleterious Neutral
Q9BXC9 BBS2_HUMAN Deleterious Deleterious
P51580 TPMT_HUMAN Deleterious Deleterious
Q14896 MYPC3_HUMAN Deleterious Deleterious
Q9NZJ5 E2AK3_HUMAN Neutral Neutral
Q9NZC3 GDE1_HUMAN Neutral Neutral
P30837 AL1B1_HUMAN Neutral Neutral
P47881 OR3A1_HUMAN Neutral Neutral
P78324 SHPS1_HUMAN Neutral Neutral
P56715 RP1_HUMAN Neutral Neutral
P10275 ANDR_HUMAN Deleterious Deleterious
Q9UM47 NOTC3_HUMAN Deleterious Deleterious
Q9UKZ9 PCOC2_HUMAN Neutral Neutral
Q16281 CNGA3_HUMAN Deleterious Deleterious
Q06124 PTN11_HUMAN Deleterious Deleterious
P35555 FBN1_HUMAN Deleterious Neutral
O00178 GTPB1_HUMAN Neutral Neutral
O96007 MOC2B_HUMAN Neutral Neutral
Q9NYC9 DYH9_HUMAN Neutral Neutral
P42701 I12R1_HUMAN Neutral Deleterious
O15118 NPC1_HUMAN Deleterious Deleterious
P30613 KPYR_HUMAN Deleterious Deleterious
Q3ZCQ3 F174B_HUMAN Neutral Neutral
P15538 C11B1_HUMAN Deleterious Neutral
Q96PD7 DGAT2_HUMAN Neutral Neutral
P00441 SODC_HUMAN Deleterious Deleterious
Q96J65 MRP9_HUMAN Neutral Neutral
P50747 BPL1_HUMAN Deleterious Deleterious
P35523 CLCN1_HUMAN Deleterious Neutral
Q9BVG8 KIFC3_HUMAN Neutral Neutral
P30499 1C01_HUMAN Neutral Neutral
P17302 CXA1_HUMAN Deleterious Deleterious
P35555 FBN1_HUMAN Deleterious Deleterious
Q8NGJ6 O51A4_HUMAN Neutral Neutral
O75445 USH2A_HUMAN Deleterious Deleterious
P03891 NU2M_HUMAN Neutral Neutral
Q09428 ABCC8_HUMAN Deleterious Deleterious
P08183 MDR1_HUMAN Neutral Neutral
Q13535 ATR_HUMAN Neutral Neutral
Q08174 PCDH1_HUMAN Neutral Neutral
P54098 DPOG1_HUMAN Deleterious Deleterious
Q9NS62 THSD1_HUMAN Neutral Neutral
O43808 PM34_HUMAN Neutral Neutral
Q92698 RAD54_HUMAN Neutral Neutral
Q9NYU1 UGGG2_HUMAN Neutral Neutral
Q13873 BMPR2_HUMAN Deleterious Deleterious
P00451 FA8_HUMAN Deleterious Deleterious
P41217 OX2G_HUMAN Neutral Neutral
P07225 PROS_HUMAN Deleterious Deleterious
P00533 EGFR_HUMAN Deleterious Deleterious
P06400 RB_HUMAN Deleterious Deleterious
P35908 K22E_HUMAN Deleterious Deleterious
Q9BVS4 RIOK2_HUMAN Neutral Neutral
Q04656 ATP7A_HUMAN Deleterious Deleterious
Q8NDX1 PSD4_HUMAN Neutral Neutral
P16109 LYAM3_HUMAN Neutral Neutral
P00451 FA8_HUMAN Deleterious Deleterious
P10912 GHR_HUMAN Deleterious Deleterious
O60313 OPA1_HUMAN Deleterious Neutral
P08922 ROS_HUMAN Neutral Neutral
P30518 V2R_HUMAN Deleterious Deleterious
Q8NFJ6 PKR2_HUMAN Deleterious Deleterious
P35520 CBS_HUMAN Deleterious Deleterious
P13746 1A11_HUMAN Neutral Neutral
O15118 NPC1_HUMAN Deleterious Deleterious
P00439 PH4H_HUMAN Deleterious Deleterious
P15313 VATB1_HUMAN Deleterious Deleterious
Q8N344 MIER2_HUMAN Neutral Neutral
Q6NUN0 ACSM5_HUMAN Neutral Neutral
Q7Z5R6 AB1IP_HUMAN Neutral Neutral
Q9P273 TEN3_HUMAN Neutral Neutral
Q9HAY2 MAGF1_HUMAN Neutral Neutral
P53634 CATC_HUMAN Deleterious Deleterious
Q29980 1B08_HUMAN Neutral Neutral
Q13426 XRCC4_HUMAN Neutral Neutral
Q12809 KCNH2_HUMAN Deleterious Deleterious
P06858 LIPL_HUMAN Deleterious Deleterious
Q06609 RAD51_HUMAN Neutral Deleterious
P49747 COMP_HUMAN Deleterious Deleterious
P46100 ATRX_HUMAN Deleterious Deleterious
P08100 OPSD_HUMAN Deleterious Deleterious
Q6E0U4 DMKN_HUMAN Neutral Neutral
P30518 V2R_HUMAN Deleterious Deleterious
P02461 CO3A1_HUMAN Deleterious Deleterious
Q9UHM6 OPN4_HUMAN Neutral Neutral
Q9H3L0 MMAD_HUMAN Neutral Deleterious
P00439 PH4H_HUMAN Deleterious Deleterious
O15537 XLRS1_HUMAN Deleterious Deleterious
Q02318 CP27A_HUMAN Deleterious Deleterious
Q9H5L6 THAP9_HUMAN Neutral Neutral
P12694 ODBA_HUMAN Neutral Deleterious
P41235 HNF4A_HUMAN Deleterious Deleterious
O76024 WFS1_HUMAN Deleterious Deleterious
P10071 GLI3_HUMAN Deleterious Deleterious
Q8N9Z9 ILFT1_HUMAN Neutral Neutral
P78504 JAG1_HUMAN Deleterious Neutral
O00555 CAC1A_HUMAN Deleterious Deleterious
P21802 FGFR2_HUMAN Deleterious Neutral
Q09428 ABCC8_HUMAN Deleterious Deleterious
P49768 PSN1_HUMAN Deleterious Deleterious
P08603 CFAH_HUMAN Deleterious Deleterious
O15197 EPHB6_HUMAN Neutral Neutral
O95718 ERR2_HUMAN Deleterious Deleterious
P43146 DCC_HUMAN Neutral Deleterious
P00740 FA9_HUMAN Deleterious Deleterious
Q8IVH4 MMAA_HUMAN Deleterious Deleterious
Q9BV73 CP250_HUMAN Neutral Neutral
P20807 CAN3_HUMAN Deleterious Deleterious
O75445 USH2A_HUMAN Deleterious Deleterious
P05067 A4_HUMAN Deleterious Deleterious
Q86UV6 TRI74_HUMAN Neutral Neutral
Q09428 ABCC8_HUMAN Deleterious Deleterious
O15118 NPC1_HUMAN Deleterious Neutral
P43026 GDF5_HUMAN Deleterious Deleterious
P10912 GHR_HUMAN Deleterious Deleterious
P21964 COMT_HUMAN Neutral Neutral
P35908 K22E_HUMAN Deleterious Deleterious
A6H8Y1 BDP1_HUMAN Neutral Neutral
Q9NP85 PODO_HUMAN Deleterious Deleterious
P35556 FBN2_HUMAN Deleterious Deleterious
P38935 SMBP2_HUMAN Deleterious Deleterious
P03886 NU1M_HUMAN Deleterious Neutral
Q14191 WRN_HUMAN Neutral Deleterious
O15118 NPC1_HUMAN Deleterious Deleterious
Q14004 CD2L5_HUMAN Neutral Neutral
P13765 2B31_HUMAN Neutral Neutral
P00740 FA9_HUMAN Deleterious Deleterious
P13569 CFTR_HUMAN Deleterious Neutral
Q01432 AMPD3_HUMAN Deleterious Deleterious
A0PJX8 TMM82_HUMAN Neutral Neutral
P02461 CO3A1_HUMAN Deleterious Deleterious
P04264 K2C1_HUMAN Deleterious Deleterious
P43403 ZAP70_HUMAN Neutral Neutral
Q6SA08 TSSK4_HUMAN Neutral Neutral
P01042 KNG1_HUMAN Neutral Neutral
Q15738 NSDHL_HUMAN Deleterious Deleterious
P06280 AGAL_HUMAN Deleterious Deleterious
P06703 S10A6_HUMAN Neutral Neutral
P30511 HLAF_HUMAN Neutral Neutral
Q8IVF5 TIAM2_HUMAN Neutral Neutral
P10635 CP2D6_HUMAN Neutral Neutral
O95970 LGI1_HUMAN Deleterious Deleterious
P00451 FA8_HUMAN Deleterious Deleterious
P19438 TNR1A_HUMAN Deleterious Deleterious
P35523 CLCN1_HUMAN Deleterious Deleterious
P02452 CO1A1_HUMAN Deleterious Deleterious
P22303 ACES_HUMAN Neutral Neutral
Q6MZN7 HCP5_HUMAN Neutral Neutral
Q8IY17 PLPL6_HUMAN Neutral Deleterious
O15232 MATN3_HUMAN Deleterious Neutral
Q96N22 ZN681_HUMAN Neutral Neutral
P02452 CO1A1_HUMAN Deleterious Deleterious
O75197 LRP5_HUMAN Deleterious Deleterious
Q9BZC7 ABCA2_HUMAN Neutral Neutral
Q9UM47 NOTC3_HUMAN Deleterious Deleterious
Q7RTY1 MOT9_HUMAN Neutral Neutral
Q9H221 ABCG8_HUMAN Deleterious Deleterious
P01130 LDLR_HUMAN Deleterious Deleterious
Q8TB69 ZN519_HUMAN Neutral Neutral
P35908 K22E_HUMAN Deleterious Deleterious
Q8IY47 KBTB2_HUMAN Neutral Neutral
Q9P2B4 CT2NL_HUMAN Neutral Neutral
Q9NYQ6 CELR1_HUMAN Neutral Neutral
O60437 PEPL_HUMAN Neutral Neutral
Q6PIU2 ADCL1_HUMAN Neutral Neutral
Q6ZUT3 FRMD7_HUMAN Deleterious Deleterious
O60663 LMX1B_HUMAN Deleterious Deleterious
P00451 FA8_HUMAN Deleterious Deleterious
Q8IYF3 TEX11_HUMAN Neutral Neutral
Q9Y223 GLCNE_HUMAN Deleterious Deleterious
P49768 PSN1_HUMAN Deleterious Deleterious
O75325 LRRN2_HUMAN Neutral Neutral
Q96JB1 DYH8_HUMAN Neutral Neutral
P32189 GLPK_HUMAN Deleterious Neutral
P08397 HEM3_HUMAN Deleterious Deleterious
P21731 TA2R_HUMAN Neutral Neutral
Q12805 FBLN3_HUMAN Neutral Deleterious
Q15582 BGH3_HUMAN Deleterious Deleterious
P11717 MPRI_HUMAN Neutral Neutral
A7MBM2 DISP2_HUMAN Neutral Neutral
P00797 RENI_HUMAN Neutral Deleterious
P33897 ABCD1_HUMAN Deleterious Deleterious
Q6ZW49 PAXI1_HUMAN Neutral Neutral
P30518 V2R_HUMAN Deleterious Deleterious
Q8NEU8 DP13B_HUMAN Neutral Neutral
Q04695 K1C17_HUMAN Deleterious Deleterious
O00255 MEN1_HUMAN Deleterious Deleterious
P23526 SAHH_HUMAN Deleterious Deleterious
P02766 TTHY_HUMAN Deleterious Deleterious
P60484 PTEN_HUMAN Deleterious Deleterious
P00367 DHE3_HUMAN Deleterious Deleterious
P00740 FA9_HUMAN Deleterious Deleterious
Q16549 PCSK7_HUMAN Neutral Neutral
Q9Y3D7 TIM16_HUMAN Neutral Neutral
Q9C000 NALP1_HUMAN Neutral Neutral
Q9UQF0 ENW1_HUMAN Neutral Neutral
Q9H251 CAD23_HUMAN Neutral Neutral
Q5TAP6 UT14C_HUMAN Neutral Neutral
P04637 P53_HUMAN Deleterious Deleterious
P05186 PPBT_HUMAN Deleterious Deleterious
Q709C8 VP13C_HUMAN Neutral Neutral
Q16134 ETFD_HUMAN Neutral Neutral
Q9Y5U5 TNR18_HUMAN Neutral Neutral
P14618 KPYM_HUMAN Deleterious Neutral
P04229 2B11_HUMAN Neutral Neutral
P09417 DHPR_HUMAN Deleterious Deleterious
O95343 SIX3_HUMAN Deleterious Deleterious
P35670 ATP7B_HUMAN Deleterious Deleterious
O15055 PER2_HUMAN Neutral Deleterious
P08100 OPSD_HUMAN Deleterious Deleterious
Q3ZCN5 OTOGL_HUMAN Neutral Neutral
P51659 DHB4_HUMAN Neutral Neutral
P54762 EPHB1_HUMAN Neutral Neutral
P98161 PKD1_HUMAN Deleterious Deleterious
P12830 CADH1_HUMAN Neutral Deleterious
O00255 MEN1_HUMAN Deleterious Deleterious
P59796 GPX6_HUMAN Neutral Neutral
Q9HB14 KCNKD_HUMAN Neutral Neutral
P51795 CLCN5_HUMAN Deleterious Deleterious
P42768 WASP_HUMAN Deleterious Deleterious
P33897 ABCD1_HUMAN Deleterious Deleterious
Q9Y5Z9 UBIA1_HUMAN Deleterious Deleterious
Q9UHB7 AFF4_HUMAN Neutral Neutral
Q8IYM9 TRI22_HUMAN Neutral Neutral
Q75N90 FBN3_HUMAN Neutral Neutral
P29400 CO4A5_HUMAN Deleterious Deleterious
Q14532 K1H2_HUMAN Neutral Neutral
P19338 NUCL_HUMAN Neutral Neutral
O00206 TLR4_HUMAN Neutral Neutral
Q9HBT6 CAD20_HUMAN Neutral Neutral
Q13183 S13A2_HUMAN Neutral Neutral
O60678 ANM3_HUMAN Neutral Neutral
P80075 CCL8_HUMAN Neutral Neutral
Q9UHX3 EMR2_HUMAN Neutral Neutral
Q149M9 NWD1_HUMAN Neutral Neutral
P00451 FA8_HUMAN Deleterious Deleterious
P35670 ATP7B_HUMAN Deleterious Deleterious
Q6ZMD2 SPNS3_HUMAN Neutral Neutral
Q2LD37 K1109_HUMAN Neutral Neutral
P30685 1B35_HUMAN Neutral Neutral
P00439 PH4H_HUMAN Deleterious Deleterious
Q8NHS9 SPT22_HUMAN Neutral Neutral
P30518 V2R_HUMAN Deleterious Deleterious
O75923 DYSF_HUMAN Deleterious Deleterious
P07108 ACBP_HUMAN Neutral Neutral
Q9BY07 S4A5_HUMAN Neutral Neutral
O75342 LX12B_HUMAN Deleterious Deleterious
P11362 FGFR1_HUMAN Deleterious Deleterious
Q01955 CO4A3_HUMAN Deleterious Deleterious
Q9UGM3 DMBT1_HUMAN Neutral Neutral
O43379 WDR62_HUMAN Neutral Neutral
P54098 DPOG1_HUMAN Deleterious Deleterious
P52952 NKX25_HUMAN Deleterious Deleterious
P35527 K1C9_HUMAN Deleterious Deleterious
P42694 HELZ_HUMAN Neutral Neutral
P30459 1A74_HUMAN Neutral Neutral
Q9BRQ3 NUD22_HUMAN Neutral Neutral
O95947 TBX6_HUMAN Neutral Neutral
Q04826 1B40_HUMAN Neutral Neutral
P40337 VHL_HUMAN Deleterious Deleterious
P32004 L1CAM_HUMAN Deleterious Deleterious
Q2VPA4 CR1L_HUMAN Neutral Neutral
P00451 FA8_HUMAN Deleterious Deleterious
P02452 CO1A1_HUMAN Deleterious Deleterious
Q8N7E2 ZN645_HUMAN Neutral Neutral
Q9UBC3 DNM3B_HUMAN Deleterious Deleterious
P08F94 PKHD1_HUMAN Deleterious Deleterious
P35499 SCN4A_HUMAN Deleterious Deleterious
P09417 DHPR_HUMAN Deleterious Deleterious
Q9Y625 GPC6_HUMAN Neutral Neutral
Q9Y210 TRPC6_HUMAN Deleterious Deleterious
P35222 CTNB1_HUMAN Deleterious Deleterious
Q13315 ATM_HUMAN Neutral Neutral
Q13950 RUNX2_HUMAN Deleterious Deleterious
Q9Y6R7 FCGBP_HUMAN Neutral Neutral
Q29980 1B27_HUMAN Neutral Neutral
P07902 GALT_HUMAN Deleterious Deleterious
P22304 IDS_HUMAN Deleterious Deleterious
Q15928 ZN141_HUMAN Neutral Neutral
P46100 ATRX_HUMAN Deleterious Deleterious
P09544 WNT2_HUMAN Neutral Neutral
Q16586 SGCA_HUMAN Deleterious Deleterious
Q07837 SLC31_HUMAN Deleterious Deleterious
P21439 MDR3_HUMAN Deleterious Deleterious
P16473 TSHR_HUMAN Deleterious Deleterious
P08397 HEM3_HUMAN Deleterious Deleterious
P02533 K1C14_HUMAN Deleterious Deleterious
P00451 FA8_HUMAN Deleterious Deleterious
P08034 CXB1_HUMAN Deleterious Deleterious
Q7Z442 PK1L2_HUMAN Neutral Neutral
P82251 BAT1_HUMAN Deleterious Deleterious
P10071 GLI3_HUMAN Neutral Neutral
P08574 CY1_HUMAN Neutral Neutral
P04839 CY24B_HUMAN Deleterious Deleterious
O76024 WFS1_HUMAN Deleterious Deleterious
P08F94 PKHD1_HUMAN Deleterious Deleterious
Q92769 HDAC2_HUMAN Neutral Neutral
Q8WW38 FOG2_HUMAN Neutral Deleterious
P00492 HPRT_HUMAN Deleterious Deleterious
P05546 HEP2_HUMAN Neutral Deleterious
O15118 NPC1_HUMAN Deleterious Deleterious
A6QL63 BTBDB_HUMAN Neutral Neutral
O00294 TULP1_HUMAN Deleterious Deleterious
O95255 MRP6_HUMAN Deleterious Deleterious
P15812 CD1E_HUMAN Neutral Neutral
P40763 STAT3_HUMAN Deleterious Deleterious
O76024 WFS1_HUMAN Deleterious Deleterious
O00214 LEG8_HUMAN Neutral Neutral
O00602 FCN1_HUMAN Neutral Neutral
P18074 ERCC2_HUMAN Deleterious Deleterious
P00441 SODC_HUMAN Deleterious Deleterious
P21439 MDR3_HUMAN Deleterious Deleterious
Q99519 NEUR1_HUMAN Deleterious Deleterious
Q2TBE0 C19L2_HUMAN Neutral Neutral
Q9NX02 NALP2_HUMAN Neutral Neutral
Q9NXB0 MKS1_HUMAN Neutral Neutral
Q6ZW76 ANKS3_HUMAN Neutral Neutral
Q7Z614 SNX20_HUMAN Neutral Neutral
Q8IWU2 LMTK2_HUMAN Neutral Neutral
Q16670 ZN187_HUMAN Neutral Neutral
Q13402 MYO7A_HUMAN Deleterious Deleterious
O14792 HS3S1_HUMAN Neutral Neutral
P37231 PPARG_HUMAN Neutral Deleterious
Q01518 CAP1_HUMAN Neutral Neutral
P02452 CO1A1_HUMAN Deleterious Deleterious
P00966 ASSY_HUMAN Deleterious Deleterious
P04637 P53_HUMAN Deleterious Deleterious
P10275 ANDR_HUMAN Deleterious Deleterious
P01008 ANT3_HUMAN Deleterious Deleterious
Q9UM47 NOTC3_HUMAN Deleterious Deleterious
Q9C098 DCLK3_HUMAN Neutral Neutral
Q9BY76 ANGL4_HUMAN Neutral Neutral
P42771 CD2A1_HUMAN Deleterious Neutral
Q96PS8 AQP10_HUMAN Neutral Neutral
Q8TE73 DYH5_HUMAN Neutral Deleterious
O00167 EYA2_HUMAN Neutral Neutral
Q15323 K1H1_HUMAN Neutral Neutral
O75330 HMMR_HUMAN Neutral Neutral
P35527 K1C9_HUMAN Deleterious Deleterious
Q9NZC9 SMAL1_HUMAN Deleterious Deleterious
P34059 GALNS_HUMAN Deleterious Deleterious
Q92834 RPGR_HUMAN Deleterious Deleterious
Q86UK0 ABCAC_HUMAN Deleterious Deleterious
P32322 P5CR1_HUMAN Deleterious Neutral
P22304 IDS_HUMAN Deleterious Deleterious
O60443 DFNA5_HUMAN Neutral Neutral
O14896 IRF6_HUMAN Deleterious Deleterious
Q8NGP8 OR5M1_HUMAN Neutral Neutral
P98187 CP4F8_HUMAN Neutral Neutral
P49454 CENPF_HUMAN Neutral Neutral
P42771 CD2A1_HUMAN Deleterious Deleterious
P56539 CAV3_HUMAN Deleterious Deleterious
P51681 CCR5_HUMAN Neutral Neutral
Q9BQI7 PSD2_HUMAN Neutral Neutral
Q9NV72 ZN701_HUMAN Neutral Neutral
Q8WTS1 ABHD5_HUMAN Deleterious Deleterious
P04062 GLCM_HUMAN Deleterious Deleterious
P06865 HEXA_HUMAN Deleterious Deleterious
P15289 ARSA_HUMAN Deleterious Deleterious
P01241 SOMA_HUMAN Deleterious Deleterious
Q9Y5R4 HEMK1_HUMAN Neutral Neutral
P63092 GNAS2_HUMAN Deleterious Deleterious
Q9BXM7 PINK1_HUMAN Deleterious Neutral
Q9HCJ1 ANKH_HUMAN Deleterious Deleterious
P22735 TGM1_HUMAN Deleterious Deleterious
P60370 KR105_HUMAN Neutral Neutral
Q09428 ABCC8_HUMAN Deleterious Deleterious
P04156 PRIO_HUMAN Deleterious Deleterious
Q03518 TAP1_HUMAN Neutral Neutral
P13716 HEM2_HUMAN Deleterious Deleterious
O94979 SC31A_HUMAN Neutral Neutral
Q5T5J6 CA026_HUMAN Neutral Neutral
O15347 HMGB3_HUMAN Neutral Neutral
P16662 UD2B7_HUMAN Neutral Neutral
O76082 S22A5_HUMAN Deleterious Neutral
Q5S007 LRRK2_HUMAN Deleterious Neutral
P35555 FBN1_HUMAN Deleterious Deleterious
P14222 PERF_HUMAN Neutral Deleterious
Q5S007 LRRK2_HUMAN Deleterious Neutral
Q5T4S7 UBR4_HUMAN Neutral Neutral
Q96EN8 MOCOS_HUMAN Neutral Neutral
P35523 CLCN1_HUMAN Deleterious Deleterious
Q04656 ATP7A_HUMAN Deleterious Deleterious
P04156 PRIO_HUMAN Deleterious Deleterious
P43657 P2RY5_HUMAN Deleterious Deleterious
P51168 SCNNB_HUMAN Deleterious Deleterious
P04637 P53_HUMAN Deleterious Deleterious
Q5DID0 UROL1_HUMAN Neutral Neutral
P50993 AT1A2_HUMAN Deleterious Deleterious
P27918 PROP_HUMAN Deleterious Deleterious
P29400 CO4A5_HUMAN Deleterious Neutral
P35555 FBN1_HUMAN Deleterious Deleterious
Q9H3D4 P63_HUMAN Deleterious Deleterious
P15289 ARSA_HUMAN Deleterious Deleterious
P02766 TTHY_HUMAN Deleterious Deleterious
Q9UQ84 EXO1_HUMAN Neutral Neutral
Q03154 ACY1_HUMAN Neutral Deleterious
Q96M29 TEKT5_HUMAN Neutral Neutral
Q86XI2 CNDG2_HUMAN Neutral Neutral
P04180 LCAT_HUMAN Deleterious Deleterious
Q16513 PKN2_HUMAN Neutral Neutral
Q9NRM1 ENAM_HUMAN Neutral Neutral
Q8N8A6 DDX51_HUMAN Neutral Neutral
Q8WZ42 TITIN_HUMAN Neutral Neutral
P35520 CBS_HUMAN Deleterious Deleterious
Q8TER5 SOLO_HUMAN Neutral Neutral
P14679 TYRO_HUMAN Deleterious Deleterious
Q6ZN30 BNC2_HUMAN Neutral Neutral
Q12904 AIMP1_HUMAN Neutral Neutral
P19022 CADH2_HUMAN Neutral Neutral
Q9Y6V7 DDX49_HUMAN Neutral Neutral
P00451 FA8_HUMAN Deleterious Deleterious
P03886 NU1M_HUMAN Deleterious Neutral
Q8N0S2 SYCE1_HUMAN Neutral Neutral
O15118 NPC1_HUMAN Deleterious Deleterious
P16109 LYAM3_HUMAN Neutral Neutral
Q8N823 ZN611_HUMAN Neutral Neutral
Q13183 S13A2_HUMAN Neutral Neutral
P04275 VWF_HUMAN Neutral Deleterious
Q06187 BTK_HUMAN Deleterious Deleterious
P78527 PRKDC_HUMAN Neutral Neutral
O75161 NPHP4_HUMAN Deleterious Deleterious
P52701 MSH6_HUMAN Neutral Neutral
Q8N573 OXR1_HUMAN Neutral Neutral
P16188 1A30_HUMAN Neutral Neutral
Q8IW45 CARKD_HUMAN Neutral Neutral
Q9UBP0 SPAST_HUMAN Deleterious Deleterious
Q99490 AGAP2_HUMAN Neutral Deleterious
Q9NRR4 RNC_HUMAN Neutral Neutral
Q8NI51 CTCFL_HUMAN Neutral Neutral
O95278 EPM2A_HUMAN Deleterious Deleterious
Q8NGE7 OR9K2_HUMAN Neutral Neutral
Q6UW02 CP20A_HUMAN Neutral Neutral
P55771 PAX9_HUMAN Deleterious Neutral
P11511 CP19A_HUMAN Neutral Deleterious
A1L157 TSN11_HUMAN Neutral Neutral
Q9BV36 MELPH_HUMAN Neutral Neutral
O95967 FBLN4_HUMAN Neutral Deleterious
Q6UWY5 OLFL1_HUMAN Neutral Neutral
P10828 THB_HUMAN Deleterious Deleterious
P78363 ABCA4_HUMAN Deleterious Deleterious
Q96PQ7 KLHL5_HUMAN Neutral Neutral
Q9NRM0 GTR9_HUMAN Neutral Neutral
P11586 C1TC_HUMAN Neutral Neutral
Q99972 MYOC_HUMAN Deleterious Neutral
P00966 ASSY_HUMAN Deleterious Deleterious
P22033 MUTA_HUMAN Deleterious Deleterious
P11216 PYGB_HUMAN Neutral Neutral
P00846 ATP6_HUMAN Neutral Neutral
P04626 ERBB2_HUMAN Neutral Deleterious
P00451 FA8_HUMAN Deleterious Deleterious
P49768 PSN1_HUMAN Deleterious Deleterious
O94972 TRI37_HUMAN Deleterious Neutral
Q05066 SRY_HUMAN Deleterious Deleterious
P12883 MYH7_HUMAN Deleterious Deleterious
Q9BWH6 RPAP1_HUMAN Neutral Neutral
P54098 DPOG1_HUMAN Deleterious Deleterious
P35575 G6PC_HUMAN Deleterious Deleterious
Q149N8 SHPRH_HUMAN Neutral Deleterious
Q9NPD5 SO1B3_HUMAN Neutral Neutral
P29323 EPHB2_HUMAN Deleterious Neutral
Q9Y2B4 T53G5_HUMAN Neutral Neutral
P01233 CGHB_HUMAN Neutral Neutral
P26439 3BHS2_HUMAN Deleterious Deleterious
O95427 PIGN_HUMAN Neutral Neutral
P30457 1A66_HUMAN Neutral Neutral
P11274 BCR_HUMAN Neutral Neutral
P13569 CFTR_HUMAN Deleterious Deleterious
P60409 KR107_HUMAN Neutral Neutral
Q8NGH7 O52L1_HUMAN Neutral Neutral
P10721 KIT_HUMAN Deleterious Deleterious
P51659 DHB4_HUMAN Neutral Neutral
O15553 MEFV_HUMAN Deleterious Deleterious
P57679 EVC_HUMAN Neutral Neutral
P78324 SHPS1_HUMAN Neutral Neutral
Q7Z5P9 MUC19_HUMAN Neutral Neutral
P08F94 PKHD1_HUMAN Neutral Neutral
Q8NF91 SYNE1_HUMAN Neutral Neutral
O43187 IRAK2_HUMAN Neutral Neutral
Q9UKF2 ADA30_HUMAN Neutral Neutral
P04180 LCAT_HUMAN Deleterious Deleterious
O43520 AT8B1_HUMAN Deleterious Deleterious
P07949 RET_HUMAN Deleterious Deleterious
Q8WZ42 TITIN_HUMAN Neutral Neutral
Q9UBP0 SPAST_HUMAN Deleterious Deleterious
P34059 GALNS_HUMAN Deleterious Deleterious
P26006 ITA3_HUMAN Neutral Neutral
P08F94 PKHD1_HUMAN Deleterious Deleterious
P02042 HBB_HUMAN Neutral Neutral
P53355 DAPK1_HUMAN Neutral Neutral
P07902 GALT_HUMAN Deleterious Deleterious
P30464 1B15_HUMAN Neutral Neutral
P35670 ATP7B_HUMAN Deleterious Deleterious
Q5M775 CYTSB_HUMAN Neutral Neutral
P04278 SHBG_HUMAN Neutral Neutral
P08100 OPSD_HUMAN Deleterious Deleterious
Q16854 DGUOK_HUMAN Neutral Deleterious
Q8N0W3 FUK_HUMAN Neutral Neutral
P24752 THIL_HUMAN Deleterious Deleterious
P22888 LSHR_HUMAN Deleterious Deleterious
Q9H4M7 PKHA4_HUMAN Neutral Neutral
Q9UIF7 MUTYH_HUMAN Neutral Deleterious
P43681 ACHA4_HUMAN Deleterious Deleterious
Q16348 S15A2_HUMAN Neutral Neutral
Q06187 BTK_HUMAN Deleterious Deleterious
P28749 RBL1_HUMAN Neutral Neutral
P51798 CLCN7_HUMAN Deleterious Deleterious
P18858 DNLI1_HUMAN Neutral Neutral
Q9Y620 RA54B_HUMAN Neutral Deleterious
P00451 FA8_HUMAN Deleterious Deleterious
P25189 MYP0_HUMAN Deleterious Deleterious
Q5S007 LRRK2_HUMAN Deleterious Neutral
P01185 NEU2_HUMAN Deleterious Deleterious
P27540 ARNT_HUMAN Neutral Neutral
Q8N323 FA55A_HUMAN Neutral Neutral
Q14CN4 K2C72_HUMAN Neutral Neutral
P02649 APOE_HUMAN Neutral Neutral
P01909 HA25_HUMAN Neutral Neutral
P00533 EGFR_HUMAN Deleterious Deleterious
P08034 CXB1_HUMAN Deleterious Deleterious
P00491 PNPH_HUMAN Deleterious Deleterious
P21817 RYR1_HUMAN Deleterious Deleterious
P10253 LYAG_HUMAN Deleterious Neutral
P02766 TTHY_HUMAN Deleterious Neutral
Q7LDG7 GRP2_HUMAN Neutral Neutral
P29320 EPHA3_HUMAN Neutral Neutral
Q16637 SMN_HUMAN Deleterious Deleterious
P49815 TSC2_HUMAN Deleterious Deleterious
O15027 SC16A_HUMAN Neutral Neutral
P11172 PYR5_HUMAN Deleterious Neutral
Q8NEP3 LRC50_HUMAN Neutral Neutral
P12883 MYH7_HUMAN Deleterious Deleterious
Q29980 1C03_HUMAN Neutral Neutral
Q9HAW8 UD110_HUMAN Neutral Neutral
Q6P2Q9 PRP8_HUMAN Deleterious Deleterious
P54764 EPHA4_HUMAN Neutral Neutral
Q8IYT1 FA71A_HUMAN Neutral Neutral
Q6ZN90 PRAML_HUMAN Neutral Neutral
P01008 ANT3_HUMAN Deleterious Deleterious
P10275 ANDR_HUMAN Deleterious Deleterious
P49755 TMEDA_HUMAN Neutral Neutral
P35499 SCN4A_HUMAN Deleterious Deleterious
P08F94 PKHD1_HUMAN Deleterious Deleterious
Q7Z5L9 I2BP2_HUMAN Neutral Neutral
P07949 RET_HUMAN Deleterious Deleterious
Q86YC2 PALB2_HUMAN Neutral Neutral
P02452 CO1A1_HUMAN Deleterious Neutral
O00754 MA2B1_HUMAN Deleterious Deleterious
Q8IWU2 LMTK2_HUMAN Neutral Neutral
Q14896 MYPC3_HUMAN Deleterious Deleterious
P21439 MDR3_HUMAN Deleterious Deleterious
Q9UP65 PA24C_HUMAN Neutral Neutral
P82279 CRUM1_HUMAN Deleterious Deleterious
P34059 GALNS_HUMAN Deleterious Deleterious
P15289 ARSA_HUMAN Deleterious Deleterious
P00748 FA12_HUMAN Deleterious Deleterious
P39060 COIA1_HUMAN Neutral Neutral
P08253 MMP2_HUMAN Neutral Deleterious
Q96BZ4 PLD4_HUMAN Neutral Neutral
P51587 BRCA2_HUMAN Deleterious Neutral
P00441 SODC_HUMAN Deleterious Deleterious
Q969X1 TMBI1_HUMAN Neutral Neutral
P00748 FA12_HUMAN Deleterious Deleterious
Q99698 LYST_HUMAN Neutral Neutral
P06280 AGAL_HUMAN Deleterious Deleterious
P33897 ABCD1_HUMAN Deleterious Deleterious
P33151 CADH5_HUMAN Neutral Neutral
P14679 TYRO_HUMAN Deleterious Deleterious
Q8NBR9 CK072_HUMAN Neutral Neutral
Q13093 PAFA_HUMAN Neutral Neutral
Q14524 SCN5A_HUMAN Deleterious Deleterious
P42681 TXK_HUMAN Neutral Neutral
Q969F8 KISSR_HUMAN Deleterious Deleterious
Q96PV4 PNMA5_HUMAN Neutral Neutral
Q9NSE7 ABCCD_HUMAN Neutral Neutral
P12883 MYH7_HUMAN Deleterious Deleterious
P15289 ARSA_HUMAN Deleterious Deleterious
Q9Y468 LMBL1_HUMAN Neutral Neutral
Q15067 ACOX1_HUMAN Deleterious Neutral
P21817 RYR1_HUMAN Deleterious Deleterious
Q14524 SCN5A_HUMAN Deleterious Deleterious
O43511 S26A4_HUMAN Deleterious Deleterious
Q12913 PTPRJ_HUMAN Neutral Neutral
P0C0P6 NPS_HUMAN Neutral Neutral
P30414 NKTR_HUMAN Neutral Neutral
P51787 KCNQ1_HUMAN Deleterious Deleterious
P22735 TGM1_HUMAN Deleterious Deleterious
Q96PP8 GBP5_HUMAN Neutral Neutral
P00451 FA8_HUMAN Deleterious Deleterious
Q6XXX2 CU024_HUMAN Neutral Neutral
Q8N130 NPT2C_HUMAN Deleterious Neutral
Q99259 DCE1_HUMAN Neutral Neutral
Q7Z6J9 SEN54_HUMAN Deleterious Neutral
P37023 ACVL1_HUMAN Deleterious Deleterious
Q12809 KCNH2_HUMAN Deleterious Deleterious
P00740 FA9_HUMAN Deleterious Deleterious
Q96EK7 F120B_HUMAN Neutral Neutral
O14773 TPP1_HUMAN Deleterious Deleterious
P51511 MMP14_HUMAN Neutral Neutral
Q9H892 TTC12_HUMAN Neutral Neutral
P01909 HA25_HUMAN Neutral Neutral
P00492 HPRT_HUMAN Deleterious Deleterious
Q9ULJ3 ZN295_HUMAN Neutral Neutral
P00740 FA9_HUMAN Deleterious Deleterious
P00451 FA8_HUMAN Deleterious Deleterious
P51587 BRCA2_HUMAN Deleterious Neutral
P78363 ABCA4_HUMAN Deleterious Deleterious
Q9Y4K1 AIM1_HUMAN Neutral Neutral
Q9BWS9 CHID1_HUMAN Neutral Neutral
Q9Y5X4 NR2E3_HUMAN Deleterious Deleterious
P11388 TOP2A_HUMAN Neutral Neutral
P40763 STAT3_HUMAN Deleterious Deleterious
P02452 CO1A1_HUMAN Deleterious Deleterious
Q9Y4F4 F179B_HUMAN Neutral Neutral
O75309 CAD16_HUMAN Neutral Neutral
P48357 LEPR_HUMAN Neutral Neutral
Q9Y5P8 P2R3B_HUMAN Neutral Neutral
O75354 ENTP6_HUMAN Neutral Neutral
O15537 XLRS1_HUMAN Deleterious Deleterious
P30613 KPYR_HUMAN Deleterious Deleterious
P04637 P53_HUMAN Deleterious Deleterious
Q9HC97 GPR35_HUMAN Neutral Neutral
Q8N5S9 KKCC1_HUMAN Neutral Neutral
A2RUS2 DEND3_HUMAN Neutral Neutral
O76082 S22A5_HUMAN Deleterious Deleterious
P48551 INAR2_HUMAN Neutral Neutral
O00763 ACACB_HUMAN Neutral Neutral
P28715 ERCC5_HUMAN Neutral Neutral
Q13324 CRFR2_HUMAN Neutral Neutral
P04637 P53_HUMAN Deleterious Deleterious
Q9Y6H5 SNCAP_HUMAN Neutral Deleterious
Q6ZP01 RBM44_HUMAN Neutral Neutral
Q96I59 SYNM_HUMAN Neutral Neutral
Q8NC60 CD014_HUMAN Neutral Neutral
Q00604 NDP_HUMAN Deleterious Deleterious
Q5BJH7 YIF1B_HUMAN Neutral Neutral
P07902 GALT_HUMAN Deleterious Deleterious
P50851 LRBA_HUMAN Neutral Neutral
O60260 PRKN2_HUMAN Deleterious Deleterious
P00966 ASSY_HUMAN Deleterious Deleterious
O00623 PEX12_HUMAN Neutral Deleterious
Q9UNQ0 ABCG2_HUMAN Neutral Neutral
O76090 BEST1_HUMAN Deleterious Deleterious
P04114 APOB_HUMAN Neutral Neutral
P50452 SPB8_HUMAN Neutral Neutral
Q9BSW2 EFC4B_HUMAN Neutral Neutral
P24394 IL4RA_HUMAN Neutral Neutral
Q92889 XPF_HUMAN Neutral Neutral
P78527 PRKDC_HUMAN Neutral Neutral
O00534 VMA5A_HUMAN Neutral Neutral
Q5JQS5 OR2BB_HUMAN Neutral Neutral
P30613 KPYR_HUMAN Deleterious Deleterious
Q9BQB6 VKOR1_HUMAN Deleterious Deleterious
P55017 S12A3_HUMAN Deleterious Deleterious
P00439 PH4H_HUMAN Deleterious Deleterious
O43511 S26A4_HUMAN Deleterious Deleterious
Q9UM47 NOTC3_HUMAN Deleterious Deleterious
P08034 CXB1_HUMAN Deleterious Deleterious
P04000 OPSR_HUMAN Neutral Deleterious
Q8N2A8 PLD6_HUMAN Neutral Neutral
Q96P20 NALP3_HUMAN Deleterious Deleterious
O15480 MAGB3_HUMAN Neutral Neutral
P55210 CASP7_HUMAN Neutral Neutral
P01130 LDLR_HUMAN Deleterious Deleterious
P15918 RAG1_HUMAN Deleterious Deleterious
P51878 CASP5_HUMAN Neutral Neutral
P49368 TCPG_HUMAN Deleterious Neutral
P04637 P53_HUMAN Deleterious Deleterious
Q12809 KCNH2_HUMAN Deleterious Deleterious
P58012 FOXL2_HUMAN Deleterious Deleterious
Q04912 RON_HUMAN Neutral Neutral
P78527 PRKDC_HUMAN Neutral Neutral
Q8IZT6 ASPM_HUMAN Neutral Neutral
O94983 CMTA2_HUMAN Neutral Neutral
Q9GZX7 AICDA_HUMAN Deleterious Deleterious
Q29980 1B15_HUMAN Neutral Neutral
P01258 CALC_HUMAN Neutral Neutral
P21359 NF1_HUMAN Deleterious Deleterious
P23786 CPT2_HUMAN Deleterious Deleterious
Q9NRF9 DPOE3_HUMAN Neutral Neutral
Q8NI60 ADCK3_HUMAN Deleterious Deleterious
P13765 2B11_HUMAN Neutral Neutral
Q9UQP3 TENN_HUMAN Neutral Neutral
P04839 CY24B_HUMAN Deleterious Deleterious
Q9BTX3 TM208_HUMAN Neutral Neutral
Q9UGC7 RF1ML_HUMAN Neutral Neutral
Q8NBF6 AVL9_HUMAN Neutral Neutral
P04637 P53_HUMAN Deleterious Deleterious
Q969H0 FBXW7_HUMAN Neutral Neutral
Q16678 CP1B1_HUMAN Deleterious Neutral
P31327 CPSM_HUMAN Deleterious Neutral
P54278 PMS2_HUMAN Neutral Neutral
P08034 CXB1_HUMAN Deleterious Deleterious
P00740 FA9_HUMAN Deleterious Deleterious
Q99972 MYOC_HUMAN Deleterious Deleterious
P52740 ZN132_HUMAN Neutral Neutral
Q8N3C0 HELC1_HUMAN Neutral Neutral
Q01955 CO4A3_HUMAN Deleterious Deleterious
Q6IQ49 CA055_HUMAN Neutral Neutral
Q9UJQ4 SALL4_HUMAN Neutral Neutral
P36896 ACV1B_HUMAN Neutral Neutral
Q8TAT5 NEIL3_HUMAN Neutral Neutral
Q4L235 ACSF4_HUMAN Neutral Neutral
P08686 CP21A_HUMAN Deleterious Deleterious
P01920 HB21_HUMAN Neutral Neutral
P09758 TACD2_HUMAN Neutral Neutral
Q29960 1C16_HUMAN Neutral Neutral
P04629 NTRK1_HUMAN Deleterious Deleterious
P0C024 NUDT7_HUMAN Neutral Neutral
P29597 TYK2_HUMAN Neutral Neutral
P10253 LYAG_HUMAN Deleterious Deleterious
Q9BZV2 S19A3_HUMAN Neutral Deleterious
Q8NGS8 O13C5_HUMAN Neutral Neutral
P21817 RYR1_HUMAN Deleterious Deleterious
P54803 GALC_HUMAN Deleterious Deleterious
Q14524 SCN5A_HUMAN Deleterious Deleterious
O43493 TGON2_HUMAN Neutral Neutral
P08100 OPSD_HUMAN Deleterious Deleterious
Q9ULL4 PLXB3_HUMAN Neutral Neutral
P37058 DHB3_HUMAN Deleterious Deleterious
Q9P0L2 MARK1_HUMAN Neutral Neutral
Q13315 ATM_HUMAN Deleterious Deleterious
Q9HAW9 UD18_HUMAN Neutral Neutral
P02042 HBB_HUMAN Neutral Neutral
Q9UN72 PCDA7_HUMAN Neutral Neutral
Q9NRA2 S17A5_HUMAN Deleterious Deleterious
P15289 ARSA_HUMAN Deleterious Deleterious
Q9UBP0 SPAST_HUMAN Deleterious Deleterious
Q8WXI7 MUC16_HUMAN Neutral Neutral
O00292 LFTY2_HUMAN Neutral Neutral
P04637 P53_HUMAN Deleterious Deleterious
Q7Z5P9 MUC19_HUMAN Neutral Neutral
O95704 APBB3_HUMAN Neutral Neutral
P04155 TFF1_HUMAN Neutral Deleterious
O43716 GATCL_HUMAN Neutral Neutral
P10071 GLI3_HUMAN Deleterious Deleterious
P07477 TRY1_HUMAN Deleterious Deleterious
Q9H106 SIRPD_HUMAN Neutral Neutral
Q9UL12 SARDH_HUMAN Neutral Neutral
O00255 MEN1_HUMAN Deleterious Deleterious
Q08477 CP4F3_HUMAN Neutral Neutral
Q9NYQ8 FAT2_HUMAN Neutral Neutral
Q96BK5 PINX1_HUMAN Neutral Neutral
O95257 GA45G_HUMAN Neutral Neutral
Q9HCM1 CL035_HUMAN Neutral Neutral
P02649 APOE_HUMAN Neutral Neutral
P52945 PDX1_HUMAN Deleterious Deleterious
Q92847 GHSR_HUMAN Neutral Deleterious
P41229 KDM5C_HUMAN Deleterious Deleterious
P10696 PPBN_HUMAN Neutral Neutral
Q8WZ42 TITIN_HUMAN Neutral Neutral
P50219 MNX1_HUMAN Deleterious Deleterious
P14902 I23O1_HUMAN Neutral Neutral
Q9NUB1 ACS2L_HUMAN Neutral Neutral
Q5H8A4 PIGG_HUMAN Neutral Neutral
P35908 K22E_HUMAN Deleterious Deleterious
A8K2U0 A2ML1_HUMAN Neutral Neutral
Q9H330 CI005_HUMAN Neutral Neutral
A2PYH4 HFM1_HUMAN Neutral Neutral
Q9UP52 TFR2_HUMAN Neutral Deleterious
O75845 SC5D_HUMAN Neutral Deleterious
Q01638 ILRL1_HUMAN Neutral Neutral
Q92832 NELL1_HUMAN Neutral Neutral
P55017 S12A3_HUMAN Deleterious Deleterious
Q12809 KCNH2_HUMAN Deleterious Deleterious
Q96AV8 E2F7_HUMAN Neutral Neutral
P10275 ANDR_HUMAN Deleterious Deleterious
P55085 PAR2_HUMAN Neutral Neutral
Q9Y5R6 DMRT1_HUMAN Neutral Neutral
P63252 IRK2_HUMAN Deleterious Deleterious
P55017 S12A3_HUMAN Deleterious Deleterious
P05106 ITB3_HUMAN Deleterious Deleterious
P00439 PH4H_HUMAN Deleterious Deleterious
Q96P20 NALP3_HUMAN Deleterious Deleterious
P01008 ANT3_HUMAN Deleterious Deleterious
P01909 HA23_HUMAN Neutral Neutral
P23497 SP100_HUMAN Neutral Neutral
Q9TNN7 1C05_HUMAN Neutral Neutral
Q04756 HGFA_HUMAN Neutral Neutral
P10253 LYAG_HUMAN Deleterious Deleterious
P56539 CAV3_HUMAN Deleterious Deleterious
Q9H0M4 ZCPW1_HUMAN Neutral Neutral
Q9UF12 PROD2_HUMAN Neutral Neutral
P14679 TYRO_HUMAN Deleterious Deleterious
P78363 ABCA4_HUMAN Deleterious Deleterious
P35498 SCN1A_HUMAN Deleterious Deleterious
Q8WWZ7 ABCA5_HUMAN Neutral Neutral
Q969F9 HPS3_HUMAN Neutral Deleterious
P08397 HEM3_HUMAN Deleterious Deleterious
Q9UEE5 ST17A_HUMAN Neutral Neutral
O43525 KCNQ3_HUMAN Deleterious Deleterious
P01130 LDLR_HUMAN Deleterious Deleterious
Q6PHR2 ULK3_HUMAN Neutral Neutral
P53634 CATC_HUMAN Deleterious Deleterious
P41732 TSN7_HUMAN Neutral Neutral
P08581 MET_HUMAN Deleterious Deleterious
Q9NPJ1 MKKS_HUMAN Deleterious Deleterious
Q15118 PDK1_HUMAN Neutral Neutral
P01909 HA25_HUMAN Neutral Neutral
Q96KV7 WDR90_HUMAN Neutral Neutral
P08603 CFAH_HUMAN Deleterious Deleterious
Q8NGR9 OR1N2_HUMAN Neutral Neutral
Q14678 KANK1_HUMAN Neutral Neutral
P31641 SC6A6_HUMAN Neutral Neutral
P06213 INSR_HUMAN Deleterious Deleterious
Q9Y215 COLQ_HUMAN Deleterious Deleterious
Q96P20 NALP3_HUMAN Deleterious Deleterious
P29400 CO4A5_HUMAN Deleterious Deleterious
Q9BV87 CB024_HUMAN Neutral Neutral
Q9Y5F0 PCDBD_HUMAN Neutral Neutral
P04637 P53_HUMAN Deleterious Deleterious
P03951 FA11_HUMAN Deleterious Neutral
Q8N9W4 GG6L2_HUMAN Neutral Neutral
P35520 CBS_HUMAN Deleterious Deleterious
P04637 P53_HUMAN Deleterious Deleterious
Q9UHF1 EGFL7_HUMAN Neutral Neutral
Q14376 GALE_HUMAN Deleterious Deleterious
Q9NZV7 ZIM2_HUMAN Neutral Neutral
Q9NYH9 UTP6_HUMAN Neutral Neutral
P05543 THBG_HUMAN Deleterious Deleterious
P10721 KIT_HUMAN Deleterious Deleterious
P08034 CXB1_HUMAN Deleterious Deleterious
O43186 CRX_HUMAN Deleterious Neutral
P35680 HNF1B_HUMAN Deleterious Deleterious
Q6IF99 O10K2_HUMAN Neutral Neutral
Q9Y336 SIGL9_HUMAN Neutral Neutral
P04181 OAT_HUMAN Deleterious Deleterious
P04062 GLCM_HUMAN Deleterious Deleterious
P22304 IDS_HUMAN Deleterious Deleterious
Q6ZNJ1 NBEL2_HUMAN Neutral Neutral
P02766 TTHY_HUMAN Deleterious Deleterious
P13569 CFTR_HUMAN Deleterious Neutral
P32004 L1CAM_HUMAN Deleterious Deleterious
P02545 LMNA_HUMAN Deleterious Deleterious
O60759 CYTIP_HUMAN Neutral Neutral
P00326 ADH1G_HUMAN Neutral Neutral
P0C7P3 SLN14_HUMAN Neutral Neutral
P22830 HEMH_HUMAN Deleterious Deleterious
P06276 CHLE_HUMAN Deleterious Deleterious
Q8NGC7 O11H6_HUMAN Neutral Neutral
P17661 DESM_HUMAN Deleterious Deleterious
O75445 USH2A_HUMAN Deleterious Deleterious
P46100 ATRX_HUMAN Deleterious Deleterious
P04114 APOB_HUMAN Neutral Neutral
Q8WZ42 TITIN_HUMAN Neutral Neutral
P00451 FA8_HUMAN Deleterious Deleterious
P78504 JAG1_HUMAN Deleterious Deleterious
P30518 V2R_HUMAN Deleterious Deleterious
P78504 JAG1_HUMAN Deleterious Deleterious
Q93033 IGSF2_HUMAN Neutral Neutral
Q8WZ42 TITIN_HUMAN Neutral Neutral
O43424 GRID2_HUMAN Neutral Neutral
Q92563 TICN2_HUMAN Neutral Neutral
O15360 FANCA_HUMAN Deleterious Neutral
Q86YV5 SG223_HUMAN Neutral Neutral
Q92947 GCDH_HUMAN Deleterious Deleterious
Q9NQU5 PAK6_HUMAN Neutral Neutral
P12318 FCG2A_HUMAN Neutral Neutral
Q9UM07 PADI4_HUMAN Neutral Neutral
P21860 ERBB3_HUMAN Neutral Neutral
P00451 FA8_HUMAN Deleterious Deleterious
Q9NQ11 AT132_HUMAN Neutral Neutral
Q9Y257 KCNK6_HUMAN Neutral Neutral
P02763 A1AG1_HUMAN Neutral Neutral
Q8NH69 OR5W2_HUMAN Neutral Neutral
P08263 GSTA1_HUMAN Neutral Neutral
O00220 TR10A_HUMAN Neutral Neutral
Q16671 AMHR2_HUMAN Deleterious Deleterious
P03951 FA11_HUMAN Deleterious Deleterious
Q86XN6 ZN761_HUMAN Neutral Neutral
Q9NZJ6 COQ3_HUMAN Neutral Neutral
Q6P1J9 CDC73_HUMAN Neutral Deleterious
Q96PP9 GBP4_HUMAN Neutral Neutral
Q5DX21 IGS11_HUMAN Neutral Neutral
P17661 DESM_HUMAN Deleterious Deleterious
Q9BZ23 PANK2_HUMAN Deleterious Deleterious
P48637 GSHB_HUMAN Deleterious Deleterious
Q9NQW8 CNGB3_HUMAN Deleterious Deleterious
P30518 V2R_HUMAN Deleterious Deleterious
Q14524 SCN5A_HUMAN Deleterious Deleterious
Q01955 CO4A3_HUMAN Deleterious Deleterious
Q6PHW0 IYD1_HUMAN Neutral Neutral
P23921 RIR1_HUMAN Neutral Neutral
P49815 TSC2_HUMAN Deleterious Deleterious
Q9BXF9 TEKT3_HUMAN Neutral Neutral
Q6X784 ZPBP2_HUMAN Neutral Neutral
P36021 MOT8_HUMAN Deleterious Deleterious
Q9Y6N8 CAD10_HUMAN Neutral Neutral
O14669 TMG2_HUMAN Neutral Neutral
P08588 P2RY4_HUMAN Neutral Neutral
P0CG30 GSTT2_HUMAN Neutral Neutral
P06865 HEXA_HUMAN Deleterious Deleterious
P42768 WASP_HUMAN Deleterious Deleterious
P40337 VHL_HUMAN Deleterious Deleterious
Q13496 MTM1_HUMAN Deleterious Deleterious
P02649 APOE_HUMAN Neutral Deleterious
Q86WI1 PKHL1_HUMAN Neutral Neutral
P41181 AQP2_HUMAN Deleterious Deleterious
Q9HDC9 APMAP_HUMAN Neutral Neutral
P00480 OTC_HUMAN Deleterious Deleterious
P51787 KCNQ1_HUMAN Deleterious Deleterious
P14770 GPIX_HUMAN Deleterious Deleterious
Q01453 PMP22_HUMAN Deleterious Deleterious
Q7Z3S9 NT2NL_HUMAN Neutral Neutral
O60662 KBTBA_HUMAN Neutral Neutral
P31249 HXD3_HUMAN Neutral Neutral
O15381 NVL_HUMAN Neutral Neutral
P35498 SCN1A_HUMAN Deleterious Deleterious
P02462 CO4A1_HUMAN Deleterious Deleterious
Q15884 F1892_HUMAN Neutral Neutral
Q8WZ42 TITIN_HUMAN Neutral Neutral
Q5W041 ARMC3_HUMAN Neutral Neutral
Q9Y2B4 T53G5_HUMAN Neutral Neutral
Q9UPN9 TRI33_HUMAN Neutral Neutral
Q9BY15 EMR3_HUMAN Neutral Neutral
Q92781 RDH1_HUMAN Deleterious Deleterious
P13569 CFTR_HUMAN Deleterious Deleterious
P01008 IPSP_HUMAN Deleterious Neutral
P04118 COL_HUMAN Neutral Neutral
O75923 DYSF_HUMAN Deleterious Neutral
Q14515 SPRL1_HUMAN Neutral Neutral
P08842 STS_HUMAN Deleterious Deleterious
P21549 SPYA_HUMAN Deleterious Deleterious
Q13835 PKP1_HUMAN Neutral Neutral
Q9BV79 MECR_HUMAN Neutral Neutral
Q96IW2 SHD_HUMAN Neutral Neutral
P78363 ABCA4_HUMAN Deleterious Deleterious
P08514 ITA2B_HUMAN Deleterious Deleterious
P82279 CRUM1_HUMAN Deleterious Deleterious
Q6IE81 JADE1_HUMAN Neutral Neutral
P49643 PRI2_HUMAN Neutral Neutral
P31213 S5A2_HUMAN Deleterious Deleterious
Q92736 RYR2_HUMAN Deleterious Deleterious
P38935 SMBP2_HUMAN Deleterious Deleterious
Q96A29 FUCT1_HUMAN Neutral Deleterious
P60484 PTEN_HUMAN Deleterious Deleterious
Q9UNK4 PA2GD_HUMAN Neutral Neutral
Q14790 CASP8_HUMAN Neutral Deleterious
P00439 PH4H_HUMAN Deleterious Deleterious
Q7LGC8 CHST3_HUMAN Neutral Deleterious
Q9NZJ4 SACS_HUMAN Neutral Neutral
P20930 FILA_HUMAN Neutral Neutral
Q13936 CAC1C_HUMAN Deleterious Neutral
Q8WWZ4 ABCAA_HUMAN Neutral Neutral
Q9BZE2 PUS3_HUMAN Neutral Neutral
Q99502 EYA1_HUMAN Deleterious Deleterious
Q9BVK2 ALG8_HUMAN Deleterious Neutral
P14317 HCLS1_HUMAN Neutral Neutral
Q99728 BARD1_HUMAN Neutral Neutral
Q9BY76 ANGL4_HUMAN Neutral Neutral
Q8WZ42 TITIN_HUMAN Neutral Neutral
P12821 ACE_HUMAN Neutral Neutral
P16442 BGAT_HUMAN Neutral Neutral
P00451 FA8_HUMAN Deleterious Deleterious
P10275 ANDR_HUMAN Deleterious Deleterious
Q5T8R8 CI066_HUMAN Neutral Neutral
Q9NZE8 RM35_HUMAN Neutral Neutral
Q86YD3 TMM25_HUMAN Neutral Neutral
Q63ZY3 KANK2_HUMAN Neutral Neutral
Q96DY2 IQCD_HUMAN Neutral Neutral
P26378 ELAV4_HUMAN Neutral Neutral
P12110 CO6A2_HUMAN Deleterious Deleterious
P00451 FA8_HUMAN Deleterious Deleterious
P11362 FGFR1_HUMAN Deleterious Deleterious
Q9UIF7 MUTYH_HUMAN Neutral Neutral
O00115 DNS2A_HUMAN Neutral Neutral
O75369 FLNB_HUMAN Deleterious Deleterious
P12821 ACE_HUMAN Neutral Neutral
Q9UKJ1 PILRA_HUMAN Neutral Neutral
Q2M2Z5 KIZ_HUMAN Neutral Neutral
P48637 GSHB_HUMAN Deleterious Deleterious
P04839 CY24B_HUMAN Deleterious Deleterious
P07196 NFL_HUMAN Deleterious Deleterious
Q9NU22 MDN1_HUMAN Neutral Neutral
P04275 VWF_HUMAN Deleterious Deleterious
O00555 CAC1A_HUMAN Deleterious Neutral
Q8WZ42 TITIN_HUMAN Neutral Neutral
Q5T1R4 ZEP3_HUMAN Neutral Neutral
O15235 RT12_HUMAN Neutral Neutral
O60313 OPA1_HUMAN Deleterious Deleterious
P23760 PAX3_HUMAN Deleterious Deleterious
Q07912 ACK1_HUMAN Neutral Neutral
P19971 TYPH_HUMAN Deleterious Neutral
Q7Z3Z2 RD3_HUMAN Neutral Neutral
Q8WZ42 TITIN_HUMAN Neutral Deleterious
Q5T5J6 CA026_HUMAN Neutral Neutral
Q8NCQ7 PRCA1_HUMAN Neutral Neutral
P42704 LPPRC_HUMAN Neutral Deleterious
P22061 PIMT_HUMAN Neutral Neutral
Q7Z4Q2 HEAT3_HUMAN Neutral Neutral
Q6P474 PDXD2_HUMAN Neutral Neutral
P35557 HXK4_HUMAN Deleterious Deleterious
Q92947 GCDH_HUMAN Deleterious Deleterious
Q9HBB8 MUCDL_HUMAN Neutral Neutral
O15118 NPC1_HUMAN Deleterious Deleterious
O60260 PRKN2_HUMAN Deleterious Deleterious
Q10588 BST1_HUMAN Neutral Neutral
P10253 LYAG_HUMAN Deleterious Deleterious
Q13148 TADBP_HUMAN Deleterious Deleterious
P00740 FA9_HUMAN Deleterious Deleterious
Q2M2I8 AAK1_HUMAN Neutral Neutral
Q06710 PAX8_HUMAN Deleterious Deleterious
P02458 CO2A1_HUMAN Deleterious Deleterious
P08034 CXB1_HUMAN Deleterious Deleterious
P22735 TGM1_HUMAN Deleterious Deleterious
Q8WZA1 PMGT1_HUMAN Deleterious Deleterious
Q16586 SGCA_HUMAN Deleterious Deleterious
Q17RQ9 NKPD1_HUMAN Neutral Neutral
Q8N8W4 PLPL1_HUMAN Neutral Neutral
P13569 CFTR_HUMAN Deleterious Deleterious
P10275 ANDR_HUMAN Deleterious Deleterious
P15313 VATB1_HUMAN Deleterious Deleterious
P10912 GHR_HUMAN Deleterious Deleterious
P40692 MLH1_HUMAN Deleterious Deleterious
Q9BXM7 PINK1_HUMAN Deleterious Neutral
Q99972 MYOC_HUMAN Deleterious Deleterious
O15537 XLRS1_HUMAN Deleterious Deleterious
P31785 IL2RG_HUMAN Deleterious Deleterious
P51116 FXR2_HUMAN Neutral Neutral
P98161 PKD1_HUMAN Deleterious Deleterious
Q96JP9 PCD21_HUMAN Neutral Neutral
P21333 FLNA_HUMAN Deleterious Deleterious
Q15772 SPEG_HUMAN Neutral Neutral
Q9H792 SG269_HUMAN Neutral Neutral
O43520 AT8B1_HUMAN Deleterious Deleterious
Q8TBE3 CE040_HUMAN Neutral Neutral
P51587 BRCA2_HUMAN Neutral Deleterious
P26439 3BHS2_HUMAN Deleterious Deleterious
P30613 KPYR_HUMAN Deleterious Deleterious
Q8IZF6 GP112_HUMAN Neutral Neutral
Q8TEX9 IPO4_HUMAN Neutral Neutral
P29597 TYK2_HUMAN Neutral Neutral
P21359 NF1_HUMAN Deleterious Deleterious
Q13492 PICAL_HUMAN Neutral Neutral
P43251 BTD_HUMAN Deleterious Deleterious
P13584 CP4B1_HUMAN Neutral Neutral
Q9Y5S8 NOX1_HUMAN Neutral Neutral
Q7Z406 MYH14_HUMAN Neutral Deleterious
Q8TEM1 PO210_HUMAN Neutral Neutral
P54257 HAP1_HUMAN Neutral Neutral
P04066 FUCO_HUMAN Neutral Deleterious
P17405 ASM_HUMAN Deleterious Deleterious
Q12872 SFRS8_HUMAN Neutral Neutral
Q9GZX3 CHST6_HUMAN Deleterious Deleterious
Q92838 EDA_HUMAN Deleterious Deleterious
O95278 EPM2A_HUMAN Deleterious Deleterious
Q9Y4U1 MMAC_HUMAN Deleterious Neutral
P51659 DHB4_HUMAN Neutral Neutral
P55017 S12A3_HUMAN Deleterious Deleterious
Q9ULC3 RAB23_HUMAN Neutral Deleterious
P31358 CD52_HUMAN Neutral Neutral
Q16821 PPR3A_HUMAN Neutral Deleterious
P04637 P53_HUMAN Deleterious Deleterious
P43080 GUC1A_HUMAN Deleterious Deleterious
Q9UM47 NOTC3_HUMAN Deleterious Deleterious
Q16394 EXT1_HUMAN Deleterious Deleterious
O15245 S22A1_HUMAN Neutral Neutral
O43918 AIRE_HUMAN Deleterious Deleterious
P08581 MET_HUMAN Deleterious Deleterious
P30613 KPYR_HUMAN Deleterious Deleterious
Q6P9A1 ZN530_HUMAN Neutral Neutral
Q8TCG1 CIP2A_HUMAN Neutral Neutral
P08034 CXB1_HUMAN Deleterious Deleterious
Q5D1E8 ZC12A_HUMAN Neutral Neutral
P28715 ERCC5_HUMAN Neutral Neutral
Q8TCG1 CIP2A_HUMAN Neutral Neutral
O14896 IRF6_HUMAN Deleterious Deleterious
Q9UNA0 ATS5_HUMAN Neutral Neutral
P21817 RYR1_HUMAN Deleterious Deleterious
Q8N3D4 EH1L1_HUMAN Neutral Neutral
P08236 BGLR_HUMAN Deleterious Deleterious
P13569 CFTR_HUMAN Deleterious Neutral
Q16585 SGCB_HUMAN Deleterious Deleterious
P06870 KLK1_HUMAN Neutral Neutral
P41180 CASR_HUMAN Deleterious Deleterious
P21359 NF1_HUMAN Deleterious Deleterious
Q29980 MICB_HUMAN Neutral Neutral
P35670 ATP7B_HUMAN Deleterious Deleterious
P33151 CADH5_HUMAN Neutral Neutral
Q8IWN7 RP1L1_HUMAN Neutral Neutral
P23786 CPT2_HUMAN Deleterious Neutral
P34913 HYES_HUMAN Neutral Neutral
Q8NA03 FSIP1_HUMAN Neutral Neutral
P14679 TYRO_HUMAN Deleterious Deleterious
Q16586 SGCA_HUMAN Deleterious Deleterious
Q8TDN1 KCNG4_HUMAN Neutral Neutral
Q9BXA9 SALL3_HUMAN Neutral Neutral
Q12872 SFRS8_HUMAN Neutral Neutral
Q96EY1 DNJA3_HUMAN Neutral Neutral
Q8IXZ2 ZC3H3_HUMAN Neutral Neutral
P57678 GEMI4_HUMAN Neutral Neutral
O15205 UBD_HUMAN Neutral Neutral
P23284 PPIB_HUMAN Neutral Neutral
Q14376 GALE_HUMAN Deleterious Deleterious
Q7Z7G8 VP13B_HUMAN Deleterious Deleterious
O15020 SPTN2_HUMAN Neutral Deleterious
P05060 SCG1_HUMAN Neutral Neutral
P49815 TSC2_HUMAN Deleterious Deleterious
P35916 VGFR3_HUMAN Neutral Deleterious
Q9BYT1 S17A9_HUMAN Neutral Neutral
O43272 PROD_HUMAN Neutral Neutral
P08123 CO1A2_HUMAN Deleterious Deleterious
Q9BX82 ZN471_HUMAN Neutral Neutral
P17017 ZNF14_HUMAN Neutral Neutral
Q5VTH9 WDR78_HUMAN Neutral Neutral
P04062 GLCM_HUMAN Deleterious Deleterious
P04156 PRIO_HUMAN Deleterious Deleterious
Q15131 CDK10_HUMAN Neutral Neutral
Q93091 RNAS6_HUMAN Neutral Neutral
P20807 CAN3_HUMAN Deleterious Deleterious
O15078 CE290_HUMAN Neutral Neutral
Q9UKK3 PARP4_HUMAN Neutral Neutral
P78363 ABCA4_HUMAN Deleterious Deleterious
P00441 SODC_HUMAN Deleterious Deleterious
P26439 3BHS2_HUMAN Deleterious Deleterious
Q9H0F7 ARL6_HUMAN Neutral Deleterious
P43630 KI2L1_HUMAN Neutral Neutral
P13726 TF_HUMAN Neutral Neutral
Q1MSJ5 CSPP1_HUMAN Neutral Neutral
P49815 TSC2_HUMAN Deleterious Neutral
P12429 ANXA3_HUMAN Neutral Neutral
O00255 MEN1_HUMAN Deleterious Deleterious
Q6XLA1 CSC2A_HUMAN Neutral Deleterious
P05166 PCCB_HUMAN Deleterious Deleterious
Q13315 ATM_HUMAN Deleterious Deleterious
P43694 GATA4_HUMAN Neutral Neutral
P09132 SRP19_HUMAN Neutral Neutral
P49768 PSN1_HUMAN Deleterious Deleterious
Q8NGA0 OR7G1_HUMAN Neutral Neutral
Q12809 KCNH2_HUMAN Deleterious Deleterious
Q68DK2 ZFY26_HUMAN Neutral Neutral
P35520 CBS_HUMAN Deleterious Deleterious
O15360 FANCA_HUMAN Deleterious Deleterious
P06276 CHLE_HUMAN Deleterious Deleterious
Q05952 STP2_HUMAN Neutral Neutral
Q9UM47 NOTC3_HUMAN Deleterious Deleterious
Q9Y226 S22AD_HUMAN Neutral Neutral
Q9NP95 FGF20_HUMAN Neutral Neutral
Q9P209 CEP72_HUMAN Neutral Neutral
Q9H8J5 MANS1_HUMAN Neutral Neutral
P51587 BRCA2_HUMAN Deleterious Deleterious
Q07617 SPAG1_HUMAN Neutral Neutral
P02766 TTHY_HUMAN Deleterious Deleterious
P07202 PERT_HUMAN Deleterious Deleterious
Q99497 PARK7_HUMAN Deleterious Neutral
Q8TAM1 BBS10_HUMAN Deleterious Deleterious
P13765 2B51_HUMAN Neutral Neutral
P24666 PPAC_HUMAN Neutral Neutral
P19367 HXK1_HUMAN Deleterious Deleterious
P01130 LDLR_HUMAN Deleterious Deleterious
P00751 CFAB_HUMAN Neutral Neutral
Q15047 SETB1_HUMAN Neutral Neutral
Q6P4Q7 CNNM4_HUMAN Deleterious Deleterious
Q9BXU1 STK31_HUMAN Neutral Neutral
Q562F6 SGOL2_HUMAN Neutral Neutral
O75762 TRPA1_HUMAN Neutral Neutral
Q9HC10 OTOF_HUMAN Deleterious Deleterious
P00439 PH4H_HUMAN Deleterious Deleterious
O15118 NPC1_HUMAN Deleterious Deleterious
Q96PY6 NEK1_HUMAN Neutral Neutral
P00739 HPTR_HUMAN Neutral Neutral
Q8WWA0 ITLN1_HUMAN Neutral Neutral
Q13620 CUL4B_HUMAN Neutral Neutral
Q8N807 PDILT_HUMAN Neutral Neutral
O95843 GUC1C_HUMAN Neutral Neutral
Q8N1F8 S11IP_HUMAN Neutral Neutral
O15232 MATN3_HUMAN Deleterious Neutral
Q12768 STRUM_HUMAN Deleterious Deleterious
O15230 LAMA5_HUMAN Neutral Neutral
P25189 MYP0_HUMAN Deleterious Deleterious
P41180 CASR_HUMAN Deleterious Deleterious
A6NDN3 GOG6B_HUMAN Neutral Neutral
Q8IWN7 RP1L1_HUMAN Neutral Neutral
P11717 MPRI_HUMAN Neutral Neutral
P26678 PPLA_HUMAN Neutral Deleterious
P08514 ITA2B_HUMAN Deleterious Deleterious
P42336 PK3CA_HUMAN Deleterious Deleterious
Q8N3P4 VPS8_HUMAN Neutral Neutral
P00441 SODC_HUMAN Deleterious Deleterious
Q12809 KCNH2_HUMAN Deleterious Deleterious
P12259 FA5_HUMAN Neutral Neutral
Q86YR6 POTED_HUMAN Neutral Neutral
P21439 MDR3_HUMAN Deleterious Deleterious
Q14896 MYPC3_HUMAN Deleterious Deleterious
Q92834 RPGR_HUMAN Deleterious Deleterious
Q96L73 NSD1_HUMAN Deleterious Deleterious
Q96A22 CK052_HUMAN Neutral Neutral
P21333 FLNA_HUMAN Deleterious Deleterious
P13569 CFTR_HUMAN Deleterious Deleterious
P08034 CXB1_HUMAN Deleterious Deleterious
Q9NS73 MBIP1_HUMAN Neutral Neutral
Q15848 ADIPO_HUMAN Neutral Deleterious
P10275 ANDR_HUMAN Deleterious Deleterious
Q6B0I6 KDM4D_HUMAN Neutral Neutral
Q9HC10 OTOF_HUMAN Deleterious Deleterious
Q9BXT8 RNF17_HUMAN Neutral Neutral
P02768 ALBU_HUMAN Neutral Deleterious
Q9ULE6 PALD_HUMAN Neutral Neutral
Q14896 MYPC3_HUMAN Deleterious Deleterious
P36551 HEM6_HUMAN Deleterious Neutral
A0PJW8 DAPL1_HUMAN Neutral Neutral
P15056 BRAF1_HUMAN Deleterious Deleterious
A4D256 CC14C_HUMAN Neutral Neutral
Q8NDH2 YM018_HUMAN Neutral Neutral
Q9BWV2 SPAT9_HUMAN Neutral Neutral
O14657 TOR1B_HUMAN Neutral Neutral
P53634 CATC_HUMAN Deleterious Deleterious
O95475 SIX6_HUMAN Neutral Deleterious
P54098 DPOG1_HUMAN Deleterious Deleterious
O95409 ZIC2_HUMAN Deleterious Deleterious
P12883 MYH7_HUMAN Deleterious Deleterious
Q9UM47 NOTC3_HUMAN Deleterious Deleterious
Q5VUA4 ZN318_HUMAN Neutral Neutral
P07477 TRY1_HUMAN Deleterious Deleterious
O43826 G6PT1_HUMAN Deleterious Deleterious
P07225 PROS_HUMAN Deleterious Deleterious
P05166 PCCB_HUMAN Deleterious Deleterious
Q15517 CDSN_HUMAN Neutral Neutral
Q9NTQ9 CXB4_HUMAN Neutral Deleterious
O15013 ARHGA_HUMAN Neutral Neutral
O60318 MCM3A_HUMAN Neutral Neutral
Q14195 DPYL3_HUMAN Neutral Neutral
P53350 PLK1_HUMAN Neutral Neutral
P49770 EI2BB_HUMAN Deleterious Deleterious
P57081 WDR4_HUMAN Neutral Neutral
O43520 AT8B1_HUMAN Deleterious Deleterious
Q9UMR2 DD19B_HUMAN Neutral Neutral
Q9NS87 KIF15_HUMAN Neutral Neutral
Q9UBF2 COPG2_HUMAN Neutral Neutral
O43196 MSH5_HUMAN Neutral Neutral
Q06495 NPT2A_HUMAN Neutral Deleterious
Q8NH59 O51Q1_HUMAN Neutral Neutral
P07949 RET_HUMAN Deleterious Deleterious
Q96HP0 DOCK6_HUMAN Neutral Neutral
P00451 FA8_HUMAN Deleterious Deleterious
P12830 CADH1_HUMAN Deleterious Deleterious
Q96ST2 IWS1_HUMAN Neutral Neutral
P06280 AGAL_HUMAN Deleterious Deleterious
Q14656 TM187_HUMAN Neutral Neutral
Q8N9V3 WSDU1_HUMAN Neutral Neutral
P21731 TA2R_HUMAN Neutral Neutral
Q9UQ10 DHDH_HUMAN Neutral Neutral
P05106 ITB3_HUMAN Deleterious Deleterious
Q9Y4P3 TBL2_HUMAN Neutral Neutral
P21912 DHSB_HUMAN Deleterious Deleterious
P08100 OPSD_HUMAN Deleterious Deleterious
P02675 FIBB_HUMAN Neutral Neutral
O76090 BEST1_HUMAN Deleterious Deleterious
P40337 VHL_HUMAN Deleterious Deleterious
Q9UMF0 ICAM5_HUMAN Neutral Neutral
P78562 PHEX_HUMAN Deleterious Deleterious
Q8IYQ7 THNS1_HUMAN Neutral Neutral
Q12889 OVGP1_HUMAN Neutral Neutral
P41440 S19A1_HUMAN Neutral Neutral
P06744 G6PI_HUMAN Deleterious Neutral
Q9H3D4 P63_HUMAN Deleterious Deleterious
Q8IX01 SFR14_HUMAN Neutral Neutral
P45379 TNNT2_HUMAN Deleterious Deleterious
Q31610 1B81_HUMAN Neutral Neutral
P82251 BAT1_HUMAN Deleterious Deleterious
Q9BSK1 ZN577_HUMAN Neutral Neutral
P11055 MYH3_HUMAN Deleterious Neutral
Q5SGD2 PPM1L_HUMAN Neutral Neutral
A2VEC9 SSPO_HUMAN Neutral Neutral
Q92547 TOPB1_HUMAN Neutral Neutral
P42338 PK3CB_HUMAN Neutral Neutral
P01185 NEU2_HUMAN Deleterious Deleterious
P11362 FGFR1_HUMAN Deleterious Neutral
Q9Y399 RT02_HUMAN Neutral Neutral
Q9UKV3 ACINU_HUMAN Neutral Neutral
O00634 NET3_HUMAN Neutral Neutral
P11684 UTER_HUMAN Neutral Neutral
P08779 K1C16_HUMAN Deleterious Deleterious
Q8WUJ3 K1199_HUMAN Neutral Neutral
Q05469 LIPS_HUMAN Neutral Neutral
Q9BZ76 CNTP3_HUMAN Neutral Neutral
Q92947 GCDH_HUMAN Deleterious Deleterious
P16157 ANK1_HUMAN Neutral Neutral
P02768 ALBU_HUMAN Neutral Neutral
O95201 ZN205_HUMAN Neutral Neutral
P78363 ABCA4_HUMAN Deleterious Deleterious
A6NHG9 O5H14_HUMAN Neutral Neutral
O94762 RECQ5_HUMAN Neutral Neutral
Q96NH3 CF170_HUMAN Neutral Neutral
P20807 CAN3_HUMAN Deleterious Deleterious
Q9Y5X4 NR2E3_HUMAN Deleterious Deleterious
Q9H792 SG269_HUMAN Neutral Neutral
P04275 VWF_HUMAN Deleterious Deleterious
P02787 TRFE_HUMAN Neutral Neutral
Q9P219 DAPLE_HUMAN Neutral Neutral
Q06124 PTN11_HUMAN Deleterious Deleterious
Q16572 VACHT_HUMAN Neutral Neutral
P04424 ARLY_HUMAN Deleterious Deleterious
P57058 HUNK_HUMAN Neutral Neutral
P07225 PROS_HUMAN Deleterious Deleterious
Q03426 KIME_HUMAN Deleterious Deleterious
Q9NXB9 ELOV2_HUMAN Neutral Neutral
P13765 2B51_HUMAN Neutral Neutral
P78527 PRKDC_HUMAN Neutral Neutral
Q9H0Y0 ATG10_HUMAN Neutral Neutral
Q92947 GCDH_HUMAN Deleterious Deleterious
P54802 ANAG_HUMAN Deleterious Deleterious
Q9H6U8 ALG9_HUMAN Neutral Neutral
P23975 SC6A2_HUMAN Deleterious Neutral
O43826 G6PT1_HUMAN Deleterious Deleterious
Q16667 CDKN3_HUMAN Deleterious Deleterious
Q12809 KCNH2_HUMAN Deleterious Deleterious
O95255 MRP6_HUMAN Deleterious Deleterious
P26439 3BHS2_HUMAN Deleterious Deleterious
P15822 ZEP1_HUMAN Neutral Neutral
Q9NY28 GALT8_HUMAN Neutral Neutral
Q9H9P8 L2HDH_HUMAN Deleterious Neutral
P07858 CATB_HUMAN Neutral Neutral
Q9Y467 SALL2_HUMAN Neutral Neutral
O15078 CE290_HUMAN Neutral Neutral
P01137 TGFB1_HUMAN Neutral Neutral
P41226 UBA7_HUMAN Neutral Neutral
P29400 CO4A5_HUMAN Deleterious Deleterious
Q96CV9 OPTN_HUMAN Neutral Deleterious
P04000 OPSR_HUMAN Neutral Neutral
Q96PN8 TSSK3_HUMAN Neutral Neutral
Q86XE0 SNX32_HUMAN Neutral Neutral
P23508 CRCM_HUMAN Deleterious Deleterious
Q6XZF7 DNMBP_HUMAN Neutral Neutral
Q9H2C0 GAN_HUMAN Deleterious Deleterious
Q9Y253 POLH_HUMAN Neutral Deleterious
Q8NFJ9 BBS1_HUMAN Deleterious Deleterious
P56696 KCNQ4_HUMAN Deleterious Deleterious
Q49AG3 ZBED5_HUMAN Neutral Neutral
Q14524 SCN5A_HUMAN Deleterious Deleterious
Q03154 ACY1_HUMAN Neutral Deleterious
P11717 MPRI_HUMAN Neutral Neutral
Q9Y5E8 PCDBF_HUMAN Neutral Neutral
P01583 IL1A_HUMAN Neutral Neutral
P42081 CD86_HUMAN Neutral Neutral
P30613 KPYR_HUMAN Deleterious Deleterious
P60484 PTEN_HUMAN Deleterious Deleterious
Q04912 RON_HUMAN Neutral Neutral
Q16819 MEP1A_HUMAN Neutral Neutral
P30450 1A26_HUMAN Neutral Neutral
Q15345 LRC41_HUMAN Neutral Neutral
P10619 PPGB_HUMAN Deleterious Deleterious
Q8NBK3 SUMF1_HUMAN Deleterious Deleterious
P13569 CFTR_HUMAN Deleterious Deleterious
Q5CZC0 FSIP2_HUMAN Neutral Neutral
P08397 HEM3_HUMAN Deleterious Deleterious
P03951 FA11_HUMAN Deleterious Deleterious
Q96IQ9 ZN414_HUMAN Neutral Neutral
Q6PG37 ZN790_HUMAN Neutral Neutral
Q9BV87 CB024_HUMAN Neutral Neutral
Q8WXH0 SYNE2_HUMAN Neutral Neutral
P06276 CHLE_HUMAN Deleterious Deleterious
P19827 ITIH1_HUMAN Neutral Neutral
Q8TAA9 VANG1_HUMAN Neutral Deleterious
Q9H2C0 GAN_HUMAN Deleterious Deleterious
Q9BXR5 TLR10_HUMAN Neutral Neutral
P52701 MSH6_HUMAN Neutral Neutral
O43868 S28A2_HUMAN Neutral Neutral
O43790 KRT86_HUMAN Deleterious Deleterious
P07949 RET_HUMAN Deleterious Deleterious
O60858 TRI13_HUMAN Neutral Neutral
Q9P2U8 VGLU2_HUMAN Neutral Neutral
P05177 CP1A2_HUMAN Neutral Neutral
Q13415 ORC1_HUMAN Neutral Neutral
Q7L0Y3 MRRP1_HUMAN Neutral Neutral
P15289 ARSA_HUMAN Deleterious Deleterious
Q13315 ATM_HUMAN Neutral Neutral
P52952 NKX25_HUMAN Deleterious Deleterious
P27635 RL10_HUMAN Neutral Neutral
Q9Y585 OR1A2_HUMAN Neutral Neutral
Q8WZ04 TOMT_HUMAN Deleterious Deleterious
O43602 DCX_HUMAN Deleterious Deleterious
P10321 1C07_HUMAN Neutral Neutral
P05186 PPBT_HUMAN Deleterious Deleterious
Q9NR63 CP26B_HUMAN Neutral Neutral
P08686 CP21A_HUMAN Deleterious Deleterious
P43246 MSH2_HUMAN Deleterious Deleterious
Q96MT4 CF195_HUMAN Neutral Neutral
P51608 MECP2_HUMAN Deleterious Deleterious
P40692 MLH1_HUMAN Deleterious Deleterious
P05062 ALDOB_HUMAN Deleterious Deleterious
P04062 GLCM_HUMAN Deleterious Deleterious
P08686 CP21A_HUMAN Deleterious Deleterious
P78363 ABCA4_HUMAN Deleterious Deleterious
P0C860 MS3L2_HUMAN Neutral Neutral
P24752 THIL_HUMAN Deleterious Deleterious
Q8N423 LIRB2_HUMAN Neutral Neutral
P21359 NF1_HUMAN Deleterious Deleterious
P04180 LCAT_HUMAN Deleterious Deleterious
Q9HB96 FANCE_HUMAN Neutral Neutral
Q14896 MYPC3_HUMAN Deleterious Deleterious
P06276 CHLE_HUMAN Deleterious Deleterious
P00439 PH4H_HUMAN Deleterious Deleterious
P30953 OR1E1_HUMAN Neutral Neutral
P54098 DPOG1_HUMAN Deleterious Deleterious
Q18PE1 DOK7_HUMAN Neutral Neutral
P25445 TNR6_HUMAN Deleterious Deleterious
Q16647 PTGIS_HUMAN Neutral Neutral
P42771 CD2A1_HUMAN Deleterious Deleterious
P35916 VGFR3_HUMAN Neutral Deleterious
P05186 PPBT_HUMAN Deleterious Deleterious
P30613 KPYR_HUMAN Deleterious Deleterious
P25189 MYP0_HUMAN Deleterious Deleterious
Q99972 MYOC_HUMAN Deleterious Deleterious
Q14135 VGLL4_HUMAN Neutral Neutral
Q93099 HGD_HUMAN Deleterious Neutral
P04180 LCAT_HUMAN Deleterious Deleterious
Q96BA8 CR3L1_HUMAN Neutral Neutral
Q5VST9 OBSCN_HUMAN Neutral Neutral
Q9BQL6 FERM1_HUMAN Neutral Neutral
Q8IYA6 CKP2L_HUMAN Neutral Neutral
Q9P202 WHRN_HUMAN Neutral Neutral
P78363 ABCA4_HUMAN Deleterious Deleterious
Q9BZZ2 SN_HUMAN Neutral Neutral
P25189 MYP0_HUMAN Deleterious Deleterious
P46013 KI67_HUMAN Neutral Neutral
O75882 ATRN_HUMAN Neutral Neutral
O43424 GRID2_HUMAN Neutral Neutral
Q99983 OMD_HUMAN Neutral Neutral
P51587 BRCA2_HUMAN Neutral Deleterious
P61764 STXB1_HUMAN Deleterious Deleterious
Q14943 KI3S1_HUMAN Neutral Neutral
Q8WZ42 TITIN_HUMAN Neutral Neutral
P78363 ABCA4_HUMAN Deleterious Deleterious
P00533 EGFR_HUMAN Deleterious Deleterious
P63000 RAC1_HUMAN Neutral Neutral
P22304 IDS_HUMAN Deleterious Deleterious
Q9Y6D0 SELK_HUMAN Neutral Neutral
P06276 CHLE_HUMAN Deleterious Deleterious
Q96C45 ULK4_HUMAN Neutral Neutral
O14773 TPP1_HUMAN Deleterious Deleterious
P78562 PHEX_HUMAN Deleterious Deleterious
Q8WZ42 TITIN_HUMAN Neutral Neutral
P30679 GNA15_HUMAN Neutral Neutral
Q01196 RUNX1_HUMAN Neutral Deleterious
P04156 PRIO_HUMAN Deleterious Deleterious
P80108 PHLD_HUMAN Neutral Neutral
Q9Y6F1 PARP3_HUMAN Neutral Neutral
P08686 CP21A_HUMAN Deleterious Deleterious
P01130 LDLR_HUMAN Deleterious Deleterious
Q9Y6C9 MTCH2_HUMAN Neutral Neutral
P26717 NKG2C_HUMAN Neutral Neutral
P30613 KPYR_HUMAN Deleterious Deleterious
P78363 ABCA4_HUMAN Deleterious Deleterious
P58335 ANTR2_HUMAN Deleterious Deleterious
Q9H251 CAD23_HUMAN Deleterious Deleterious
Q15583 TGIF1_HUMAN Deleterious Neutral
P04637 P53_HUMAN Deleterious Deleterious
P10632 CP2C8_HUMAN Neutral Neutral
Q9BZE9 ASPC1_HUMAN Neutral Neutral
P55157 MTP_HUMAN Deleterious Neutral
Q68DN1 CB016_HUMAN Neutral Neutral
P04839 CY24B_HUMAN Deleterious Deleterious
Q9UM47 NOTC3_HUMAN Deleterious Deleterious
P30613 KPYR_HUMAN Deleterious Deleterious
Q99456 K1C12_HUMAN Deleterious Deleterious
Q96PK2 MACF4_HUMAN Neutral Neutral
P54802 ANAG_HUMAN Deleterious Deleterious
P42771 CD2A1_HUMAN Deleterious Deleterious
Q13501 SQSTM_HUMAN Deleterious Deleterious
Q31612 1B73_HUMAN Neutral Neutral
Q8NCE0 SEN2_HUMAN Neutral Deleterious
P49810 PSN2_HUMAN Deleterious Deleterious
O95602 RPA1_HUMAN Neutral Neutral
P04181 OAT_HUMAN Deleterious Deleterious
P45381 ACY2_HUMAN Deleterious Deleterious
P21817 RYR1_HUMAN Deleterious Deleterious
O15118 NPC1_HUMAN Deleterious Deleterious
Q14896 MYPC3_HUMAN Deleterious Deleterious
P00451 FA8_HUMAN Deleterious Deleterious
Q3LIE5 ADPRM_HUMAN Neutral Neutral
P12821 ACE_HUMAN Neutral Neutral
P29400 CO4A5_HUMAN Deleterious Deleterious
P07288 KLK3_HUMAN Neutral Neutral
Q9UNH6 SNX7_HUMAN Neutral Neutral
P02461 CO3A1_HUMAN Deleterious Deleterious
P15289 ARSA_HUMAN Deleterious Deleterious
P08514 ITA2B_HUMAN Deleterious Deleterious
P35499 SCN4A_HUMAN Deleterious Deleterious
Q6P2Q9 PRP8_HUMAN Deleterious Neutral
Q15526 SURF1_HUMAN Deleterious Deleterious
Q8WVS4 WDR60_HUMAN Neutral Neutral
Q8N6C8 LIRA3_HUMAN Neutral Neutral
P43007 SATT_HUMAN Deleterious Neutral
P18577 RHCE_HUMAN Neutral Neutral
Q8WZ42 TITIN_HUMAN Neutral Neutral
P06865 HEXA_HUMAN Deleterious Deleterious
P54278 PMS2_HUMAN Neutral Neutral
Q8IZD4 DCP1B_HUMAN Neutral Neutral
P04217 A1BG_HUMAN Neutral Neutral
Q96BI1 S22AI_HUMAN Neutral Deleterious
P55157 MTP_HUMAN Deleterious Neutral
P08686 CP21A_HUMAN Deleterious Deleterious
Q8NDV3 SMC1B_HUMAN Neutral Neutral
Q9BSK2 S2533_HUMAN Neutral Neutral
P06280 AGAL_HUMAN Deleterious Deleterious
O43511 S26A4_HUMAN Deleterious Deleterious
P78363 ABCA4_HUMAN Deleterious Deleterious
Q9UM47 NOTC3_HUMAN Deleterious Deleterious
Q86WR7 CJ047_HUMAN Neutral Neutral
Q9H6T0 ESRP2_HUMAN Neutral Neutral
Q9UKY0 PRND_HUMAN Neutral Neutral
O00555 CAC1A_HUMAN Deleterious Neutral
P21912 DHSB_HUMAN Deleterious Deleterious
P00740 FA9_HUMAN Deleterious Deleterious
P04637 P53_HUMAN Deleterious Deleterious
O14896 IRF6_HUMAN Deleterious Deleterious
P78363 ABCA4_HUMAN Deleterious Deleterious
O75197 LRP5_HUMAN Deleterious Deleterious
O00754 MA2B1_HUMAN Deleterious Deleterious
P28329 CLAT_HUMAN Deleterious Deleterious
P04062 GLCM_HUMAN Deleterious Deleterious
Q8WXG9 GPR98_HUMAN Neutral Neutral
Q8NHQ9 DDX55_HUMAN Neutral Neutral
P07949 RET_HUMAN Deleterious Deleterious
P40692 MLH1_HUMAN Deleterious Deleterious
Q13620 CUL4B_HUMAN Neutral Deleterious
Q07837 SLC31_HUMAN Deleterious Deleterious
Q8NBS3 S4A11_HUMAN Deleterious Neutral
P02545 LMNA_HUMAN Deleterious Deleterious
P04275 VWF_HUMAN Deleterious Deleterious
P38398 BRCA1_HUMAN Deleterious Deleterious
Q13402 MYO7A_HUMAN Deleterious Deleterious
P00748 FA12_HUMAN Deleterious Deleterious
Q9BZW2 S13A1_HUMAN Neutral Neutral
P55056 APOC4_HUMAN Neutral Neutral
P98095 FBLN2_HUMAN Neutral Neutral
P35555 FBN1_HUMAN Deleterious Deleterious
P51687 SUOX_HUMAN Deleterious Deleterious
Q8TBE0 BAHD1_HUMAN Neutral Neutral
P25054 APC_HUMAN Deleterious Deleterious
A6NJ78 ME5D1_HUMAN Neutral Neutral
Q92838 EDA_HUMAN Deleterious Deleterious
P21860 ERBB3_HUMAN Neutral Neutral
P13646 K1C13_HUMAN Deleterious Deleterious
P63261 ACTG_HUMAN Deleterious Neutral
Q9UHC6 CNTP2_HUMAN Neutral Neutral
P35346 SSR5_HUMAN Neutral Neutral
Q06124 PTN11_HUMAN Deleterious Deleterious
P04062 GLCM_HUMAN Deleterious Deleterious
P52701 MSH6_HUMAN Neutral Neutral
P00966 ASSY_HUMAN Deleterious Deleterious
P50897 PPT1_HUMAN Deleterious Deleterious
Q04695 K1C17_HUMAN Deleterious Deleterious
Q969F8 KISSR_HUMAN Deleterious Deleterious
Q9BZ23 PANK2_HUMAN Deleterious Deleterious
Q7Z333 SETX_HUMAN Deleterious Neutral
O14638 ENPP3_HUMAN Neutral Neutral
P00450 CERU_HUMAN Neutral Neutral
Q8IZJ4 RGDSR_HUMAN Neutral Neutral
Q9UF33 EPHA6_HUMAN Neutral Neutral
P29322 EPHA8_HUMAN Neutral Neutral
P14209 CD99_HUMAN Neutral Neutral
Q8WYK0 ACO12_HUMAN Neutral Neutral
P05186 PPBT_HUMAN Deleterious Deleterious
Q6NT55 CP4FN_HUMAN Deleterious Deleterious
P41250 SYG_HUMAN Deleterious Deleterious
Q14126 DSG2_HUMAN Neutral Deleterious
P51587 BRCA2_HUMAN Deleterious Neutral
P35523 CLCN1_HUMAN Deleterious Deleterious
Q8NGR2 OR1L6_HUMAN Neutral Neutral
P62736 ACTA_HUMAN Deleterious Deleterious
Q1EHB4 SC5AC_HUMAN Neutral Neutral
O60333 KIF1B_HUMAN Neutral Deleterious
P0C7X5 ZN806_HUMAN Neutral Neutral
P02458 CO2A1_HUMAN Deleterious Deleterious
P04439 1A03_HUMAN Neutral Neutral
O60890 OPHN1_HUMAN Neutral Neutral
O15118 NPC1_HUMAN Deleterious Deleterious
Q8WV16 WD21A_HUMAN Neutral Neutral
P01185 NEU2_HUMAN Deleterious Deleterious
P13746 1A11_HUMAN Neutral Neutral
P13746 1A11_HUMAN Neutral Neutral
Q13219 PAPP1_HUMAN Neutral Neutral
P46063 RECQ1_HUMAN Neutral Neutral
P22557 HEM0_HUMAN Deleterious Deleterious
P37058 DHB3_HUMAN Deleterious Deleterious
O00626 CCL22_HUMAN Neutral Neutral
Q04656 ATP7A_HUMAN Deleterious Neutral
Q9NYV4 CD2L7_HUMAN Neutral Neutral
Q969E4 TCAL3_HUMAN Neutral Neutral
P32004 L1CAM_HUMAN Deleterious Deleterious
O95342 ABCBB_HUMAN Deleterious Neutral
Q02487 DSC2_HUMAN Neutral Neutral
A8TX70 CO6A5_HUMAN Neutral Neutral
P41180 CASR_HUMAN Deleterious Deleterious
P00813 ADA_HUMAN Deleterious Deleterious
Q8N2S1 LTBP4_HUMAN Neutral Neutral
P29400 CO4A5_HUMAN Deleterious Deleterious
P06213 INSR_HUMAN Deleterious Deleterious
P06865 HEXA_HUMAN Deleterious Deleterious
P00533 EGFR_HUMAN Deleterious Neutral
P10275 ANDR_HUMAN Deleterious Deleterious
Q96SB4 SRPK1_HUMAN Neutral Neutral
P12035 K2C3_HUMAN Deleterious Deleterious
P63092 GNAS2_HUMAN Deleterious Deleterious
P49768 PSN1_HUMAN Deleterious Deleterious
Q16585 SGCB_HUMAN Deleterious Deleterious
Q86VF7 NRAP_HUMAN Neutral Neutral
Q05823 RN5A_HUMAN Neutral Neutral
P12104 FABPI_HUMAN Neutral Neutral
Q9UPR0 PLCL2_HUMAN Neutral Neutral
Q92817 EVPL_HUMAN Neutral Neutral
Q8IY47 KBTB2_HUMAN Neutral Neutral
Q6ZWT7 MBOA2_HUMAN Neutral Neutral
P18074 ERCC2_HUMAN Deleterious Neutral
Q9H7N4 SFR19_HUMAN Neutral Neutral
Q9NUX5 POTE1_HUMAN Neutral Neutral
Q6NXP0 CC025_HUMAN Neutral Neutral
Q14289 FAK2_HUMAN Neutral Neutral
P63000 RAC1_HUMAN Neutral Neutral
P17050 NAGAB_HUMAN Deleterious Deleterious
P04637 P53_HUMAN Deleterious Deleterious
Q9UBY8 CLN8_HUMAN Deleterious Deleterious
P35498 SCN1A_HUMAN Deleterious Deleterious
Q5JZY3 EPHAA_HUMAN Neutral Neutral
Q9BZA8 PC11Y_HUMAN Neutral Neutral
P00451 FA8_HUMAN Deleterious Deleterious
P16144 ITB4_HUMAN Deleterious Deleterious
P25391 LAMA1_HUMAN Neutral Neutral
P11245 ARY2_HUMAN Neutral Neutral
P54803 GALC_HUMAN Deleterious Deleterious
Q8N3F8 MILK1_HUMAN Neutral Neutral
Q8NG98 OR7D4_HUMAN Neutral Neutral
Q14524 SCN5A_HUMAN Deleterious Deleterious
P04062 GLCM_HUMAN Deleterious Deleterious
Q9HC29 NOD2_HUMAN Deleterious Deleterious
P02730 B3AT_HUMAN Deleterious Neutral
Q12908 NTCP2_HUMAN Deleterious Deleterious
Q07283 TRHY_HUMAN Neutral Neutral
Q9NZP6 CO002_HUMAN Neutral Neutral
Q9UPN4 AZI1_HUMAN Neutral Neutral
Q7Z7L1 SLN11_HUMAN Neutral Neutral
P08603 CFAH_HUMAN Deleterious Deleterious
Q9UBP4 DKK3_HUMAN Neutral Neutral
Q02388 CO7A1_HUMAN Deleterious Deleterious
P30613 KPYR_HUMAN Deleterious Deleterious
Q9P242 K1486_HUMAN Neutral Neutral
O60762 DPM1_HUMAN Neutral Deleterious
P05186 PPBT_HUMAN Deleterious Deleterious
Q8WV48 CC107_HUMAN Neutral Neutral
P35520 CBS_HUMAN Deleterious Deleterious
Q9UJ04 TSYL4_HUMAN Neutral Neutral
P00492 HPRT_HUMAN Deleterious Deleterious
Q15021 CND1_HUMAN Neutral Neutral
P21817 RYR1_HUMAN Deleterious Deleterious
P10275 ANDR_HUMAN Deleterious Deleterious
P45381 ACY2_HUMAN Deleterious Deleterious
Q8NAX2 CA172_HUMAN Neutral Neutral
P78363 ABCA4_HUMAN Deleterious Deleterious
Q86VV8 RTTN_HUMAN Neutral Neutral
Q09428 ABCC8_HUMAN Deleterious Deleterious
P35557 HXK4_HUMAN Deleterious Deleterious
P25189 MYP0_HUMAN Deleterious Deleterious
Q8N228 SCML4_HUMAN Neutral Neutral
P49748 ACADV_HUMAN Deleterious Deleterious
Q9UI46 DNAI1_HUMAN Neutral Neutral
A2VEC9 SSPO_HUMAN Neutral Neutral
Q9NW15 ANO10_HUMAN Neutral Neutral
Q9BWV7 TTLL2_HUMAN Neutral Neutral
P38398 BRCA1_HUMAN Deleterious Deleterious
P51795 CLCN5_HUMAN Deleterious Deleterious
Q9UM07 PADI4_HUMAN Neutral Neutral
O75398 DEAF1_HUMAN Deleterious Deleterious
P58012 FOXL2_HUMAN Deleterious Neutral
Q8TEP8 CE192_HUMAN Neutral Neutral
P55211 CASP9_HUMAN Neutral Neutral
Q9H9P8 L2HDH_HUMAN Deleterious Deleterious
P25189 MYP0_HUMAN Deleterious Deleterious
Q8IZC6 CORA1_HUMAN Neutral Neutral
Q8TD19 NEK9_HUMAN Neutral Neutral
O00206 TLR4_HUMAN Neutral Neutral
P00439 PH4H_HUMAN Deleterious Deleterious
O15055 PER2_HUMAN Neutral Neutral
O95409 ZIC2_HUMAN Deleterious Deleterious
P06729 CD2_HUMAN Neutral Neutral
O94804 STK10_HUMAN Neutral Neutral
Q13402 MYO7A_HUMAN Deleterious Deleterious
Q96L96 ALPK3_HUMAN Neutral Neutral
Q9Y3Q0 NALD2_HUMAN Neutral Neutral
P07225 PROS_HUMAN Deleterious Deleterious
Q9P0K8 FOXJ2_HUMAN Neutral Neutral
P04637 P53_HUMAN Deleterious Deleterious
P54803 GALC_HUMAN Deleterious Deleterious
P21817 RYR1_HUMAN Deleterious Deleterious
P51878 CASP5_HUMAN Neutral Neutral
P10275 ANDR_HUMAN Deleterious Deleterious
Q9HC10 OTOF_HUMAN Deleterious Neutral
P08603 CFAH_HUMAN Deleterious Deleterious
Q09428 ABCC8_HUMAN Deleterious Deleterious
P21359 NF1_HUMAN Deleterious Deleterious
Q6IWH7 ANO7_HUMAN Neutral Neutral
Q15327 ANKR1_HUMAN Neutral Deleterious
P51149 RAB7A_HUMAN Deleterious Deleterious
Q8IVL0 NAV3_HUMAN Neutral Neutral
Q15334 L2GL1_HUMAN Neutral Neutral
Q9UBX7 KLK11_HUMAN Neutral Neutral
Q92838 EDA_HUMAN Deleterious Deleterious
Q96FL8 S47A1_HUMAN Neutral Neutral
Q14593 ZN273_HUMAN Neutral Neutral
P19438 TNR1A_HUMAN Deleterious Deleterious
P49917 DNLI4_HUMAN Neutral Neutral
P00451 FA8_HUMAN Deleterious Deleterious
Q06187 BTK_HUMAN Deleterious Deleterious
Q13563 PKD2_HUMAN Deleterious Deleterious
Q9H4Y5 GSTO1_HUMAN Neutral Neutral
Q9NQU5 PAK6_HUMAN Neutral Neutral
P36888 FLT3_HUMAN Neutral Neutral
P34059 GALNS_HUMAN Deleterious Deleterious
O14965 STK6_HUMAN Neutral Neutral
Q8NGS0 OR1N1_HUMAN Neutral Neutral
Q12931 TRAP1_HUMAN Neutral Neutral
P16473 TSHR_HUMAN Deleterious Deleterious
P04054 PA21B_HUMAN Neutral Neutral
O00592 PODXL_HUMAN Neutral Neutral
O43511 S26A4_HUMAN Deleterious Neutral
P53420 CO4A4_HUMAN Deleterious Deleterious
P02675 FIBB_HUMAN Neutral Deleterious
P22033 MUTA_HUMAN Deleterious Deleterious
Q8TC27 ADA32_HUMAN Neutral Neutral
O60663 LMX1B_HUMAN Deleterious Deleterious
P01112 RASH_HUMAN Deleterious Deleterious
P19113 DCHS_HUMAN Neutral Neutral
P41181 AQP2_HUMAN Deleterious Deleterious
Q9UBK8 MTRR_HUMAN Neutral Deleterious
P20036 HA2Q_HUMAN Neutral Neutral
P51787 KCNQ1_HUMAN Deleterious Deleterious
Q99250 SCN2A_HUMAN Deleterious Deleterious
P14679 TYRO_HUMAN Deleterious Deleterious
P04637 P53_HUMAN Deleterious Deleterious
P30613 KPYR_HUMAN Deleterious Deleterious
O60260 PRKN2_HUMAN Deleterious Deleterious
P23786 CPT2_HUMAN Deleterious Deleterious
O15287 FANCG_HUMAN Neutral Neutral
P33897 ABCD1_HUMAN Deleterious Deleterious
O15553 MEFV_HUMAN Deleterious Deleterious
O96007 MOC2B_HUMAN Neutral Neutral
Q9BTP7 FAP24_HUMAN Neutral Neutral
Q8WUJ3 K1199_HUMAN Neutral Deleterious
Q2VWP7 PRTG_HUMAN Neutral Neutral
P55084 ECHB_HUMAN Deleterious Deleterious
Q92772 CDKL2_HUMAN Neutral Neutral
O15118 NPC1_HUMAN Deleterious Deleterious
Q99489 OXDD_HUMAN Neutral Neutral
Q99988 GDF15_HUMAN Neutral Neutral
Q4G0P3 HYDIN_HUMAN Neutral Neutral
Q9BXM7 PINK1_HUMAN Deleterious Neutral
Q96JQ2 CLMN_HUMAN Neutral Neutral
P02766 TTHY_HUMAN Deleterious Neutral
P07225 PROS_HUMAN Deleterious Deleterious
P34059 GALNS_HUMAN Deleterious Deleterious
P16278 BGAL_HUMAN Deleterious Deleterious
P15311 EZRI_HUMAN Neutral Neutral
Q99575 POP1_HUMAN Neutral Neutral
Q9H3D4 P63_HUMAN Deleterious Deleterious
P25189 MYP0_HUMAN Deleterious Deleterious
P01892 1A02_HUMAN Neutral Neutral
P16930 FAAA_HUMAN Deleterious Deleterious
P24557 THAS_HUMAN Neutral Neutral
Q6ZV29 PLPL7_HUMAN Neutral Neutral
P50461 CSRP3_HUMAN Deleterious Deleterious
P21359 NF1_HUMAN Deleterious Deleterious
P13746 1A11_HUMAN Neutral Neutral
P04637 P53_HUMAN Deleterious Deleterious
P55017 S12A3_HUMAN Deleterious Deleterious
P49815 TSC2_HUMAN Deleterious Neutral
Q8TAB3 PCD19_HUMAN Neutral Deleterious
O60481 ZIC3_HUMAN Deleterious Deleterious
P49815 TSC2_HUMAN Deleterious Deleterious
P00740 FA9_HUMAN Deleterious Deleterious
Q4G0P3 HYDIN_HUMAN Neutral Neutral
P15289 ARSA_HUMAN Deleterious Deleterious
P25705 ATPA_HUMAN Neutral Neutral
P07954 FUMH_HUMAN Deleterious Deleterious
P35913 PDE6B_HUMAN Deleterious Deleterious
Q9HCU8 DPOD4_HUMAN Neutral Neutral
P10912 GHR_HUMAN Deleterious Deleterious
P41091 IF2G_HUMAN Neutral Neutral
Q8WZ42 TITIN_HUMAN Neutral Neutral
Q4G176 ACSF3_HUMAN Neutral Neutral
P11055 MYH3_HUMAN Deleterious Deleterious
Q99973 TEP1_HUMAN Neutral Neutral
P10916 MLRV_HUMAN Deleterious Deleterious
Q15772 SPEG_HUMAN Neutral Neutral
P19544 WT1_HUMAN Deleterious Deleterious
Q6VVB1 NHLC1_HUMAN Deleterious Deleterious
P33261 CP2CJ_HUMAN Neutral Neutral
P35498 SCN1A_HUMAN Deleterious Deleterious
Q8NCK3 ZN485_HUMAN Neutral Neutral
Q96QU1 PCD15_HUMAN Neutral Deleterious
P01130 LDLR_HUMAN Deleterious Deleterious
Q15772 SPEG_HUMAN Neutral Neutral
P19447 ERCC3_HUMAN Neutral Neutral
P35575 G6PC_HUMAN Deleterious Deleterious
Q9Y250 LZTS1_HUMAN Neutral Deleterious
P11597 CETP_HUMAN Neutral Deleterious
P59826 LPLC3_HUMAN Neutral Neutral
P50542 PEX5_HUMAN Neutral Deleterious
Q4G0P3 HYDIN_HUMAN Neutral Neutral
Q8IXE1 OR4N5_HUMAN Neutral Neutral
P49279 NRAM1_HUMAN Neutral Neutral
P08218 CEL2B_HUMAN Neutral Neutral
P16278 BGAL_HUMAN Deleterious Deleterious
P51172 SCNND_HUMAN Neutral Neutral
Q8NG48 LINS1_HUMAN Neutral Neutral
O95477 ABCA1_HUMAN Deleterious Deleterious
Q8IW19 APLF_HUMAN Neutral Neutral
P10275 ANDR_HUMAN Deleterious Deleterious
P13569 CFTR_HUMAN Deleterious Deleterious
P35498 SCN1A_HUMAN Deleterious Deleterious
Q15822 ACHA2_HUMAN Neutral Deleterious
Q5SRN2 CF010_HUMAN Neutral Neutral
P38398 BRCA1_HUMAN Deleterious Deleterious
Q96QS6 KPSH2_HUMAN Neutral Neutral
P02545 LMNA_HUMAN Deleterious Deleterious
P09172 DOPO_HUMAN Neutral Neutral
O95867 LY66C_HUMAN Neutral Neutral
Q9Y5Z9 UBIA1_HUMAN Deleterious Deleterious
P11226 MBL2_HUMAN Neutral Neutral
Q6XZB0 LIPI_HUMAN Neutral Neutral
P35125 UBP6_HUMAN Neutral Neutral
Q8NGP3 OR5M9_HUMAN Neutral Neutral
P48637 GSHB_HUMAN Deleterious Deleterious
Q99996 AKAP9_HUMAN Neutral Deleterious
P04637 P53_HUMAN Deleterious Deleterious
Q7Z442 PK1L2_HUMAN Neutral Neutral
Q96M29 TEKT5_HUMAN Neutral Neutral
O15492 RGS16_HUMAN Neutral Neutral
Q8TE54 S26A7_HUMAN Neutral Neutral
Q99990 VGLL1_HUMAN Neutral Neutral
Q8NI36 WDR36_HUMAN Neutral Deleterious
P49768 PSN1_HUMAN Deleterious Deleterious
P21549 SPYA_HUMAN Deleterious Deleterious
Q29980 1B15_HUMAN Neutral Neutral
P60201 MYPR_HUMAN Deleterious Deleterious
P54802 ANAG_HUMAN Deleterious Deleterious
P13747 HLAE_HUMAN Neutral Neutral
P05186 PPBT_HUMAN Deleterious Deleterious
Q8NH40 OR6S1_HUMAN Neutral Neutral
Q13219 PAPP1_HUMAN Neutral Neutral
O15178 BRAC_HUMAN Neutral Neutral
Q9BY76 ANGL4_HUMAN Neutral Neutral
Q16394 EXT1_HUMAN Deleterious Deleterious
Q99972 MYOC_HUMAN Deleterious Deleterious
P12110 CO6A2_HUMAN Deleterious Neutral
P30518 V2R_HUMAN Deleterious Neutral
P13725 ONCM_HUMAN Neutral Neutral
P00966 ASSY_HUMAN Deleterious Deleterious
P16278 BGAL_HUMAN Deleterious Deleterious
Q76LX8 ATS13_HUMAN Deleterious Deleterious
O60882 MMP20_HUMAN Neutral Neutral
P29400 CO4A5_HUMAN Deleterious Deleterious
P60201 MYPR_HUMAN Deleterious Deleterious
P00451 FA8_HUMAN Deleterious Deleterious
P54802 ANAG_HUMAN Deleterious Deleterious
Q9BZL6 KPCD2_HUMAN Neutral Neutral
P20823 HNF1A_HUMAN Deleterious Deleterious
P07902 GALT_HUMAN Deleterious Deleterious
O14773 TPP1_HUMAN Deleterious Deleterious
O75445 USH2A_HUMAN Deleterious Deleterious
Q8WZA1 PMGT1_HUMAN Deleterious Deleterious
P24592 IBP6_HUMAN Neutral Neutral
Q9UBM7 DHCR7_HUMAN Deleterious Deleterious
Q5JT82 KLF17_HUMAN Neutral Neutral
Q8TCU5 NMD3A_HUMAN Neutral Neutral
O43248 HXC11_HUMAN Neutral Neutral
Q9UDV7 ZN282_HUMAN Neutral Neutral
P21549 SPYA_HUMAN Deleterious Deleterious
Q13496 MTM1_HUMAN Deleterious Deleterious
Q8N4X5 AF1L2_HUMAN Neutral Neutral
P35670 ATP7B_HUMAN Deleterious Deleterious
Q13258 PD2R_HUMAN Neutral Neutral
P21266 GSTM1_HUMAN Neutral Neutral
P35670 ATP7B_HUMAN Deleterious Deleterious
Q92878 RAD50_HUMAN Neutral Neutral
P29400 CO4A5_HUMAN Deleterious Deleterious
P48048 IRK1_HUMAN Deleterious Deleterious
Q16548 B2LA1_HUMAN Neutral Neutral
Q8WZ42 TITIN_HUMAN Neutral Neutral
P22304 IDS_HUMAN Deleterious Deleterious
P29033 CXB2_HUMAN Deleterious Deleterious
Q92887 MRP2_HUMAN Neutral Neutral
Q5TCY1 TTBK1_HUMAN Neutral Neutral
P18577 RHCE_HUMAN Neutral Neutral
Q9BVJ6 UT14A_HUMAN Neutral Neutral
Q8NGN3 O10G4_HUMAN Neutral Neutral
Q9UBK8 MTRR_HUMAN Neutral Neutral
Q13618 CUL3_HUMAN Neutral Neutral
P10275 ANDR_HUMAN Deleterious Deleterious
O14896 IRF6_HUMAN Deleterious Deleterious
O75298 RTN2_HUMAN Neutral Neutral
Q7Z494 NPHP3_HUMAN Neutral Deleterious
P15056 BRAF1_HUMAN Deleterious Neutral
Q01453 PMP22_HUMAN Deleterious Deleterious
P05062 ALDOB_HUMAN Deleterious Deleterious
P29033 CXB2_HUMAN Deleterious Deleterious
P51608 MECP2_HUMAN Deleterious Deleterious
P02766 TTHY_HUMAN Deleterious Deleterious
Q5SNV9 CA167_HUMAN Neutral Neutral
O15457 MSH4_HUMAN Neutral Neutral
Q06124 PTN11_HUMAN Deleterious Deleterious
Q99873 ANM1_HUMAN Neutral Neutral
Q92887 MRP2_HUMAN Neutral Neutral
Q8WWQ8 STAB2_HUMAN Neutral Neutral
P02730 B3AT_HUMAN Neutral Neutral
P51648 AL3A2_HUMAN Deleterious Deleterious
P00748 FA12_HUMAN Deleterious Neutral
Q6ZTY8 CL063_HUMAN Neutral Neutral
P43251 BTD_HUMAN Deleterious Deleterious
P08034 CXB1_HUMAN Deleterious Deleterious
Q9H251 CAD23_HUMAN Deleterious Deleterious
Q9UM01 YLAT1_HUMAN Deleterious Deleterious
Q8IVE3 PKHH2_HUMAN Neutral Neutral
P00451 FA8_HUMAN Deleterious Deleterious
P51587 BRCA2_HUMAN Deleterious Neutral
Q9Y6Y1 CMTA1_HUMAN Neutral Neutral
A8MT70 ZBBX_HUMAN Neutral Neutral
P19099 C11B2_HUMAN Deleterious Deleterious
Q01968 OCRL_HUMAN Deleterious Deleterious
O75445 USH2A_HUMAN Deleterious Deleterious
P15289 ARSA_HUMAN Deleterious Deleterious
P04637 P53_HUMAN Deleterious Deleterious
Q9BSG5 RTBDN_HUMAN Neutral Neutral
O95800 GPR75_HUMAN Neutral Neutral
P00451 FA8_HUMAN Deleterious Deleterious
Q6NZ36 CA086_HUMAN Neutral Neutral
Q96RQ3 MCCA_HUMAN Deleterious Deleterious
Q9NUT2 ABCB8_HUMAN Neutral Neutral
P42336 PK3CA_HUMAN Deleterious Deleterious
P25189 MYP0_HUMAN Deleterious Deleterious
P21359 NF1_HUMAN Deleterious Deleterious
Q92834 RPGR_HUMAN Deleterious Neutral
O43187 IRAK2_HUMAN Neutral Neutral
P20702 ITAX_HUMAN Neutral Neutral
Q96NR8 RDH12_HUMAN Deleterious Deleterious
P08034 CXB1_HUMAN Deleterious Deleterious
P04062 GLCM_HUMAN Deleterious Deleterious
Q06124 PTN11_HUMAN Deleterious Deleterious
P20823 HNF1A_HUMAN Deleterious Deleterious
P10253 LYAG_HUMAN Deleterious Deleterious
P05106 ITB3_HUMAN Deleterious Deleterious
P51841 GUC2F_HUMAN Neutral Neutral
P00451 FA8_HUMAN Deleterious Deleterious
Q13496 MTM1_HUMAN Deleterious Deleterious
P15918 RAG1_HUMAN Deleterious Deleterious
P06400 RB_HUMAN Deleterious Neutral
Q00604 NDP_HUMAN Deleterious Deleterious
P16473 TSHR_HUMAN Deleterious Deleterious
P82279 CRUM1_HUMAN Deleterious Deleterious
Q8NCM8 DYHC2_HUMAN Neutral Neutral
P06280 AGAL_HUMAN Deleterious Deleterious
Q9UBY8 CLN8_HUMAN Deleterious Neutral
P11230 ACHB_HUMAN Deleterious Deleterious
Q59H18 TNI3K_HUMAN Neutral Neutral
P19526 FUT1_HUMAN Neutral Neutral
O76013 KRT36_HUMAN Neutral Neutral
P35670 ATP7B_HUMAN Deleterious Deleterious
Q9P2K1 C2D2A_HUMAN Neutral Deleterious
Q16288 NTRK1_HUMAN Neutral Neutral
Q01726 MSHR_HUMAN Neutral Neutral
O95970 LGI1_HUMAN Deleterious Deleterious
Q9HCG1 ZN160_HUMAN Neutral Neutral
P68133 ACTS_HUMAN Deleterious Deleterious
P51878 CASP5_HUMAN Neutral Neutral
P14410 SUIS_HUMAN Deleterious Deleterious
P25054 APC_HUMAN Deleterious Neutral
P16278 BGAL_HUMAN Deleterious Deleterious
P01008 ANT3_HUMAN Deleterious Deleterious
O75339 CILP1_HUMAN Neutral Neutral
P29400 CO4A5_HUMAN Deleterious Deleterious
Q5H8C1 FREM1_HUMAN Neutral Neutral
P10253 LYAG_HUMAN Deleterious Deleterious
Q6ZNA1 ZN836_HUMAN Neutral Neutral
Q9UNN8 EPCR_HUMAN Neutral Neutral
Q8TCS8 PNPT1_HUMAN Neutral Neutral
O15360 FANCA_HUMAN Deleterious Deleterious
P23025 XPA_HUMAN Neutral Deleterious
Q14896 MYPC3_HUMAN Deleterious Deleterious
Q15555 MARE2_HUMAN Neutral Neutral
Q86W28 NALP8_HUMAN Neutral Neutral
P07949 RET_HUMAN Deleterious Deleterious
Q9NRB3 CHSTC_HUMAN Neutral Neutral
P02545 LMNA_HUMAN Deleterious Deleterious
Q68BL7 OLM2A_HUMAN Neutral Neutral
Q14654 IRK11_HUMAN Deleterious Deleterious
P22888 LSHR_HUMAN Deleterious Deleterious
P51878 CASP5_HUMAN Neutral Neutral
Q9NWY4 CD027_HUMAN Neutral Neutral
Q9NR96 TLR9_HUMAN Neutral Neutral
Q9BXM7 PINK1_HUMAN Deleterious Deleterious
Q9H2C0 GAN_HUMAN Deleterious Deleterious
Q8TB24 RIN3_HUMAN Neutral Neutral
Q9Y520 BA2D1_HUMAN Neutral Neutral
P04637 P53_HUMAN Deleterious Deleterious
P35555 FBN1_HUMAN Deleterious Deleterious
Q8WZ42 TITIN_HUMAN Neutral Neutral
P30518 V2R_HUMAN Deleterious Deleterious
P03971 MIS_HUMAN Deleterious Deleterious
Q92832 NELL1_HUMAN Neutral Neutral
Q6V0L0 CP26C_HUMAN Neutral Neutral
P22033 MUTA_HUMAN Deleterious Deleterious
P50897 PPT1_HUMAN Deleterious Deleterious
P16615 AT2A2_HUMAN Deleterious Deleterious
P21333 FLNA_HUMAN Deleterious Deleterious
Q8NGX0 O11L1_HUMAN Neutral Neutral
Q6N021 TET2_HUMAN Neutral Neutral
Q99996 AKAP9_HUMAN Neutral Neutral
Q9ULD2 MTUS1_HUMAN Neutral Neutral
P35555 FBN1_HUMAN Deleterious Deleterious
P51956 NEK3_HUMAN Neutral Neutral
P08034 CXB1_HUMAN Deleterious Deleterious
P35579 MYH9_HUMAN Deleterious Deleterious
Q8NBV4 PPAC3_HUMAN Neutral Neutral
P20039 2B1B_HUMAN Neutral Neutral
P12883 MYH7_HUMAN Deleterious Deleterious
P08034 CXB1_HUMAN Deleterious Deleterious
P10275 ANDR_HUMAN Deleterious Deleterious
P54802 ANAG_HUMAN Deleterious Deleterious
P08913 ADA2A_HUMAN Neutral Neutral
P00451 FA8_HUMAN Deleterious Deleterious
P28698 MZF1_HUMAN Neutral Neutral
Q6P0Q8 MAST2_HUMAN Neutral Neutral
P07196 NFL_HUMAN Deleterious Deleterious
P35232 PHB_HUMAN Deleterious Deleterious
Q53T94 TAF1B_HUMAN Neutral Neutral
Q9BRK5 CAB45_HUMAN Neutral Neutral
Q9BX79 STRA6_HUMAN Neutral Neutral
Q6ZUX3 F179A_HUMAN Neutral Neutral
Q6KC79 NIPBL_HUMAN Deleterious Deleterious
O43868 S28A2_HUMAN Neutral Neutral
P00439 PH4H_HUMAN Deleterious Deleterious
P04439 1A03_HUMAN Neutral Neutral
P04070 PROC_HUMAN Deleterious Deleterious
P08588 CCR5_HUMAN Neutral Neutral
Q53TS8 AL2SA_HUMAN Neutral Neutral
Q86YD7 F90A1_HUMAN Neutral Neutral
P37023 ACVL1_HUMAN Deleterious Deleterious
Q9P243 ZFAT_HUMAN Neutral Neutral
Q14524 SCN5A_HUMAN Deleterious Deleterious
P51159 RB27A_HUMAN Neutral Deleterious
Q9UBP0 SPAST_HUMAN Deleterious Deleterious
P29317 EPHA2_HUMAN Neutral Neutral
P13645 K1C10_HUMAN Deleterious Deleterious
O14802 RPC1_HUMAN Neutral Neutral
Q86WT1 TT30A_HUMAN Neutral Neutral
Q15465 SHH_HUMAN Deleterious Deleterious
Q86WI1 PKHL1_HUMAN Neutral Neutral
O00238 BMR1B_HUMAN Neutral Deleterious
P00451 FA8_HUMAN Deleterious Deleterious
Q8WZ42 TITIN_HUMAN Neutral Neutral
P13569 CFTR_HUMAN Deleterious Deleterious
Q13510 ASAH1_HUMAN Deleterious Deleterious
P78363 ABCA4_HUMAN Deleterious Deleterious
P03951 FA11_HUMAN Deleterious Deleterious
Q53GD3 CTL4_HUMAN Neutral Neutral
P07902 GALT_HUMAN Deleterious Deleterious
Q9UM47 NOTC3_HUMAN Deleterious Deleterious
Q6WRI0 IGS10_HUMAN Neutral Neutral
P07602 SAP_HUMAN Deleterious Deleterious
P22888 LSHR_HUMAN Deleterious Deleterious
P60484 PTEN_HUMAN Deleterious Deleterious
Q3ZCT8 KLDC6_HUMAN Neutral Neutral
P82987 ATL3_HUMAN Neutral Neutral
P02461 CO3A1_HUMAN Deleterious Deleterious
O75173 ATS4_HUMAN Neutral Neutral
P32004 L1CAM_HUMAN Deleterious Deleterious
Q9UMR7 CLC4A_HUMAN Neutral Neutral
Q14654 IRK11_HUMAN Deleterious Deleterious
P30613 KPYR_HUMAN Deleterious Deleterious
Q6PEW1 ZCH12_HUMAN Neutral Neutral
Q6ZTR5 CX022_HUMAN Neutral Neutral
P49815 TSC2_HUMAN Deleterious Deleterious
P40692 MLH1_HUMAN Deleterious Deleterious
P21817 RYR1_HUMAN Deleterious Deleterious
P04637 P53_HUMAN Deleterious Deleterious
P02549 SPTA1_HUMAN Deleterious Deleterious
P02458 CO2A1_HUMAN Deleterious Deleterious
A6NKB5 PCX2_HUMAN Neutral Neutral
P00451 FA8_HUMAN Deleterious Deleterious
Q16836 HCDH_HUMAN Neutral Deleterious
Q9UM47 NOTC3_HUMAN Deleterious Deleterious
P13645 K1C10_HUMAN Deleterious Deleterious
O75487 GPC4_HUMAN Neutral Neutral
O76090 BEST1_HUMAN Deleterious Deleterious
P09661 RU2A_HUMAN Neutral Neutral
Q13702 RAPSN_HUMAN Deleterious Deleterious
P51798 CLCN7_HUMAN Deleterious Deleterious
Q8NA69 CS045_HUMAN Neutral Neutral
Q16864 VATF_HUMAN Neutral Neutral
Q6ZVN8 RGMC_HUMAN Deleterious Deleterious
Q8NG31 CASC5_HUMAN Neutral Neutral
Q52MB2 CL068_HUMAN Neutral Neutral
Q9HDC5 JPH1_HUMAN Neutral Neutral
P51580 TPMT_HUMAN Deleterious Neutral
P41180 CASR_HUMAN Deleterious Deleterious
P21359 NF1_HUMAN Deleterious Deleterious
P05107 ITB2_HUMAN Deleterious Deleterious
P07902 GALT_HUMAN Deleterious Deleterious
Q9NQL9 DMRT3_HUMAN Neutral Neutral
P12883 MYH7_HUMAN Deleterious Deleterious
Q13635 PTC1_HUMAN Deleterious Deleterious
P49815 TSC2_HUMAN Deleterious Deleterious
Q9BXB1 LGR4_HUMAN Neutral Neutral
Q7Z4H7 HAUS6_HUMAN Neutral Neutral
P07902 GALT_HUMAN Deleterious Deleterious
P16473 TSHR_HUMAN Deleterious Deleterious
P01137 TGFB1_HUMAN Deleterious Deleterious
P14151 LYAM1_HUMAN Neutral Neutral
Q9TNN7 1C05_HUMAN Neutral Neutral
P11150 LIPC_HUMAN Neutral Deleterious
P24752 THIL_HUMAN Deleterious Deleterious
P43628 KI2L3_HUMAN Neutral Neutral
Q5T7V8 GORAB_HUMAN Neutral Neutral
P45983 MK08_HUMAN Neutral Neutral
P07911 UROM_HUMAN Deleterious Deleterious
Q14524 SCN5A_HUMAN Deleterious Deleterious
P48634 BAT2_HUMAN Neutral Neutral
P31276 HXC13_HUMAN Neutral Neutral
Q86SJ6 DSG4_HUMAN Neutral Neutral
P00480 OTC_HUMAN Deleterious Deleterious
P49768 PSN1_HUMAN Deleterious Deleterious
P00451 FA8_HUMAN Deleterious Deleterious
Q9UM47 NOTC3_HUMAN Deleterious Deleterious
P35568 IRS1_HUMAN Neutral Neutral
Q8WZ42 TITIN_HUMAN Neutral Neutral
Q02223 TNR17_HUMAN Neutral Neutral
P05154 IPSP_HUMAN Neutral Neutral
O15266 SHOX_HUMAN Deleterious Deleterious
Q9Y6K5 OAS3_HUMAN Neutral Neutral
P51805 PLXA3_HUMAN Neutral Neutral
P07949 RET_HUMAN Deleterious Deleterious
P10275 ANDR_HUMAN Deleterious Deleterious
P21817 RYR1_HUMAN Deleterious Deleterious
Q99538 LGMN_HUMAN Neutral Neutral
P04062 GLCM_HUMAN Deleterious Deleterious
Q12968 NFAC3_HUMAN Neutral Neutral
Q9NRP7 STK36_HUMAN Neutral Neutral
P51608 MECP2_HUMAN Deleterious Deleterious
O95477 ABCA1_HUMAN Deleterious Deleterious
P02458 CO2A1_HUMAN Deleterious Deleterious
P31150 GDIA_HUMAN Deleterious Deleterious
P82251 BAT1_HUMAN Deleterious Deleterious
P31213 S5A2_HUMAN Deleterious Deleterious
P21817 RYR1_HUMAN Deleterious Deleterious
P06865 HEXA_HUMAN Deleterious Deleterious
P04637 P53_HUMAN Deleterious Deleterious
Q92973 TNPO1_HUMAN Neutral Neutral
P02533 K1C14_HUMAN Deleterious Deleterious
P17302 CXA1_HUMAN Deleterious Deleterious
P00813 ADA_HUMAN Deleterious Deleterious
P55157 MTP_HUMAN Deleterious Neutral
P04062 GLCM_HUMAN Deleterious Deleterious
Q9HBY0 NOX3_HUMAN Neutral Neutral
P04839 CY24B_HUMAN Deleterious Deleterious
P11532 DMD_HUMAN Deleterious Deleterious
Q9Y253 POLH_HUMAN Neutral Neutral
P08833 IBP1_HUMAN Neutral Neutral
Q5MAI5 CDKL4_HUMAN Neutral Neutral
O95255 MRP6_HUMAN Deleterious Deleterious
P01130 LDLR_HUMAN Deleterious Deleterious
Q9UHC1 MLH3_HUMAN Neutral Deleterious
P00451 FA8_HUMAN Deleterious Deleterious
Q16281 CNGA3_HUMAN Deleterious Deleterious
Q02383 SEMG2_HUMAN Neutral Neutral
P07902 GALT_HUMAN Deleterious Deleterious
P37023 ACVL1_HUMAN Deleterious Deleterious
P07942 LAMB1_HUMAN Neutral Neutral
Q07864 DPOE1_HUMAN Neutral Neutral
P02549 SPTA1_HUMAN Deleterious Deleterious
Q07889 SOS1_HUMAN Deleterious Deleterious
Q9NZC3 GDE1_HUMAN Neutral Neutral
P35555 FBN1_HUMAN Deleterious Deleterious
P00451 FA8_HUMAN Deleterious Deleterious
O14924 RGS12_HUMAN Neutral Neutral
P32004 L1CAM_HUMAN Deleterious Deleterious
P98161 PKD1_HUMAN Deleterious Deleterious
Q14145 KEAP1_HUMAN Deleterious Deleterious
P10275 ANDR_HUMAN Deleterious Deleterious
Q9UJQ7 CT079_HUMAN Neutral Neutral
P07225 PROS_HUMAN Deleterious Neutral
Q93099 HGD_HUMAN Deleterious Deleterious
P49643 PRI2_HUMAN Neutral Neutral
P46734 MP2K3_HUMAN Neutral Neutral
Q9Y493 ZAN_HUMAN Neutral Neutral
Q9H943 CJ068_HUMAN Neutral Neutral
Q9NZJ4 SACS_HUMAN Neutral Neutral
O75128 COBL_HUMAN Neutral Neutral
Q8NG66 NEK11_HUMAN Neutral Neutral
Q68DQ2 CRBG3_HUMAN Neutral Neutral
P15822 ZEP1_HUMAN Neutral Neutral
Q04844 ACHE_HUMAN Deleterious Deleterious
O96017 CHK2_HUMAN Deleterious Deleterious
Q70Z44 5HT3D_HUMAN Neutral Neutral
A2VEC9 SSPO_HUMAN Neutral Neutral
Q9Y2W7 CSEN_HUMAN Neutral Neutral
Q7L3V2 CV029_HUMAN Neutral Neutral
P32243 OTX2_HUMAN Deleterious Deleterious
Q6PML9 ZNT9_HUMAN Neutral Neutral
P46439 GSTM5_HUMAN Neutral Neutral
P00740 FA9_HUMAN Deleterious Deleterious
P08397 HEM3_HUMAN Deleterious Deleterious
O94808 GFPT2_HUMAN Neutral Neutral
Q9NSI6 BRWD1_HUMAN Neutral Neutral
A2RRH5 WDR27_HUMAN Neutral Neutral
Q6A163 K1C39_HUMAN Neutral Neutral
O60303 K0556_HUMAN Neutral Neutral
P08F94 PKHD1_HUMAN Neutral Deleterious
Q9NQT5 EXOS3_HUMAN Neutral Neutral
P02461 CO3A1_HUMAN Deleterious Deleterious
O95050 INMT_HUMAN Neutral Neutral
P15289 ARSA_HUMAN Deleterious Deleterious
Q9NPR9 GP108_HUMAN Neutral Neutral
P12821 ACE_HUMAN Neutral Neutral
O00592 PODXL_HUMAN Neutral Neutral
P04264 K2C1_HUMAN Deleterious Deleterious
O14757 CHK1_HUMAN Neutral Neutral
P11086 PNMT_HUMAN Neutral Neutral
Q9TNN7 1C05_HUMAN Neutral Neutral
P41597 CCR2_HUMAN Neutral Neutral
P15538 C11B1_HUMAN Deleterious Neutral
P51460 INSL3_HUMAN Neutral Neutral
Q9NX78 CN101_HUMAN Neutral Neutral
P02452 CO1A1_HUMAN Deleterious Deleterious
P43630 KI3L2_HUMAN Neutral Neutral
P40692 MLH1_HUMAN Deleterious Deleterious
P51800 CLCKA_HUMAN Neutral Neutral
P21359 NF1_HUMAN Deleterious Deleterious
P14653 HXB1_HUMAN Neutral Neutral
Q14896 MYPC3_HUMAN Deleterious Deleterious
P78386 KRT85_HUMAN Neutral Deleterious
Q8IVS8 GLCTK_HUMAN Neutral Neutral
Q16665 HIF1A_HUMAN Neutral Neutral
O60938 KERA_HUMAN Neutral Deleterious
P28360 MSX1_HUMAN Deleterious Deleterious
P40337 VHL_HUMAN Deleterious Deleterious
Q6PHW0 IYD1_HUMAN Neutral Deleterious
P16144 ITB4_HUMAN Deleterious Neutral
P78363 ABCA4_HUMAN Deleterious Deleterious
Q8WXF7 ATLA1_HUMAN Deleterious Deleterious
Q9HCI6 K1586_HUMAN Neutral Neutral
Q15654 TRIP6_HUMAN Neutral Neutral
Q96DX8 RTP4_HUMAN Neutral Neutral
Q9P2S2 NRX2A_HUMAN Neutral Neutral
P21817 RYR1_HUMAN Deleterious Deleterious
Q06187 BTK_HUMAN Deleterious Deleterious
P60484 PTEN_HUMAN Deleterious Deleterious
P25054 APC_HUMAN Deleterious Deleterious
P04637 P53_HUMAN Deleterious Deleterious
Q9H422 HIPK3_HUMAN Neutral Neutral
P56945 BCAR1_HUMAN Neutral Neutral
O15537 XLRS1_HUMAN Deleterious Deleterious
Q08378 GOGA3_HUMAN Neutral Neutral
Q3KNS1 PTHD3_HUMAN Neutral Neutral
P35670 ATP7B_HUMAN Deleterious Deleterious
A2RRH5 WDR27_HUMAN Neutral Neutral
P51587 BRCA2_HUMAN Deleterious Neutral
P53804 TTC3_HUMAN Neutral Neutral
P07101 TY3H_HUMAN Deleterious Deleterious
O95243 MBD4_HUMAN Neutral Neutral
Q8N8F6 YIPF7_HUMAN Neutral Neutral
O75170 SAPS2_HUMAN Neutral Neutral
Q12788 TBL3_HUMAN Neutral Neutral
Q7L5Y1 ENOF1_HUMAN Neutral Neutral
P33897 ABCD1_HUMAN Deleterious Deleterious
Q96FL9 GLT14_HUMAN Neutral Neutral
P25445 TNR6_HUMAN Deleterious Neutral
Q9BUP3 HTAI2_HUMAN Deleterious Deleterious
P07902 GALT_HUMAN Deleterious Deleterious
P02549 SPTA1_HUMAN Deleterious Deleterious
Q9H2X0 CHRD_HUMAN Neutral Neutral
Q13061 TRDN_HUMAN Neutral Neutral
P00492 HPRT_HUMAN Deleterious Deleterious
P29400 CO4A5_HUMAN Deleterious Deleterious
P20594 ANPRB_HUMAN Deleterious Neutral
P25021 HRH2_HUMAN Neutral Neutral
Q9Y6X6 MYO16_HUMAN Neutral Neutral
P02766 TTHY_HUMAN Deleterious Deleterious
P17405 ASM_HUMAN Deleterious Deleterious
P00451 FA8_HUMAN Deleterious Deleterious
Q9BWE0 REPI1_HUMAN Neutral Neutral
P18074 ERCC2_HUMAN Deleterious Deleterious
P06280 AGAL_HUMAN Deleterious Deleterious
P00966 ASSY_HUMAN Deleterious Deleterious
Q9NW97 TMM51_HUMAN Neutral Neutral
P20908 CO5A1_HUMAN Deleterious Deleterious
Q9H221 ABCG8_HUMAN Deleterious Deleterious
Q13563 PKD2_HUMAN Deleterious Deleterious
Q09428 ABCC8_HUMAN Deleterious Deleterious
P15976 GATA1_HUMAN Neutral Deleterious
P32243 OTX2_HUMAN Deleterious Deleterious
O60260 PRKN2_HUMAN Deleterious Deleterious
P02545 LMNA_HUMAN Deleterious Deleterious
Q8WZ42 TITIN_HUMAN Neutral Neutral
Q8NFU7 TET1_HUMAN Neutral Neutral
Q9UNS1 TIM_HUMAN Neutral Neutral
P35670 ATP7B_HUMAN Deleterious Deleterious
O75116 ROCK2_HUMAN Neutral Neutral
Q6ZN79 Z705A_HUMAN Neutral Neutral
P54802 ANAG_HUMAN Deleterious Deleterious
Q3ZCV2 CA177_HUMAN Neutral Neutral
P29400 CO4A5_HUMAN Deleterious Deleterious
Q8TCB6 O51E1_HUMAN Neutral Neutral
P00966 ASSY_HUMAN Deleterious Deleterious
Q13402 MYO7A_HUMAN Deleterious Deleterious
O76090 BEST1_HUMAN Deleterious Deleterious
Q14654 IRK11_HUMAN Deleterious Deleterious
P08034 CXB1_HUMAN Deleterious Deleterious
P68133 ACTS_HUMAN Deleterious Deleterious
P16499 PDE6A_HUMAN Neutral Neutral
P16473 TSHR_HUMAN Deleterious Deleterious
P00492 HPRT_HUMAN Deleterious Deleterious
P00740 FA9_HUMAN Deleterious Deleterious
P61916 NPC2_HUMAN Deleterious Deleterious
P02545 LMNA_HUMAN Deleterious Deleterious
Q7Z2D5 LPPR4_HUMAN Neutral Neutral
O60882 MMP20_HUMAN Neutral Neutral
Q8TB22 SPT20_HUMAN Neutral Neutral
P68133 ACTS_HUMAN Deleterious Deleterious
Q29836 1B67_HUMAN Neutral Neutral
P20273 CD22_HUMAN Neutral Neutral
P16473 TSHR_HUMAN Deleterious Deleterious
O00255 MEN1_HUMAN Deleterious Deleterious
P10275 ANDR_HUMAN Deleterious Deleterious
P02545 LMNA_HUMAN Deleterious Deleterious
P35498 SCN1A_HUMAN Deleterious Deleterious
P35556 FBN2_HUMAN Deleterious Neutral
P78363 ABCA4_HUMAN Deleterious Deleterious
O60494 CUBN_HUMAN Neutral Neutral
Q9HC84 MUC5B_HUMAN Neutral Neutral
Q8TDW7 FAT3_HUMAN Neutral Neutral
P19878 NCF2_HUMAN Neutral Neutral
Q12882 DPYD_HUMAN Neutral Neutral
P28332 ADH6_HUMAN Neutral Neutral
P54278 PMS2_HUMAN Neutral Neutral
Q99972 MYOC_HUMAN Deleterious Neutral
P08F94 PKHD1_HUMAN Deleterious Deleterious
Q5SY16 NOL9_HUMAN Neutral Neutral
P04062 GLCM_HUMAN Deleterious Deleterious
Q96L73 NSD1_HUMAN Deleterious Deleterious
P25445 TNR6_HUMAN Deleterious Neutral
Q8TCU3 S7A13_HUMAN Neutral Neutral
P14679 TYRO_HUMAN Deleterious Deleterious
P21728 DRD1_HUMAN Neutral Neutral
Q14896 MYPC3_HUMAN Deleterious Deleterious
P82251 BAT1_HUMAN Deleterious Deleterious
Q92947 GCDH_HUMAN Deleterious Deleterious
P60201 MYPR_HUMAN Deleterious Deleterious
Q9H237 PORCN_HUMAN Deleterious Deleterious
Q9Y4H2 IRS2_HUMAN Neutral Neutral
P00451 FA8_HUMAN Deleterious Deleterious
Q16836 HCDH_HUMAN Neutral Neutral
Q5TBB1 RNH2B_HUMAN Deleterious Deleterious
O95477 ABCA1_HUMAN Deleterious Neutral
P19438 TNR1A_HUMAN Deleterious Deleterious
P08581 MET_HUMAN Deleterious Deleterious
Q16602 CALRL_HUMAN Neutral Neutral
Q05329 DCE2_HUMAN Neutral Neutral
P35555 FBN1_HUMAN Deleterious Deleterious
Q6UWV2 MPZL3_HUMAN Neutral Neutral
Q06730 ZN33A_HUMAN Neutral Neutral
Q9H992 MARH7_HUMAN Neutral Neutral
P13569 CFTR_HUMAN Deleterious Deleterious
O76024 WFS1_HUMAN Deleterious Deleterious
Q9BYW1 GTR11_HUMAN Neutral Neutral
Q92834 RPGR_HUMAN Deleterious Deleterious
P51801 CLCKB_HUMAN Neutral Neutral
Q14241 ELOA1_HUMAN Neutral Neutral
Q8TE60 ATS18_HUMAN Neutral Neutral
P02545 LMNA_HUMAN Deleterious Deleterious
P07225 PROS_HUMAN Deleterious Deleterious
P30039 PBLD_HUMAN Neutral Neutral
Q96NF6 CH049_HUMAN Neutral Neutral
O75496 GEMI_HUMAN Neutral Neutral
Q03405 UPAR_HUMAN Neutral Neutral
O43526 KCNQ2_HUMAN Deleterious Deleterious
Q06124 PTN11_HUMAN Deleterious Deleterious
Q02846 GUC2D_HUMAN Deleterious Neutral
Q16769 QPCT_HUMAN Neutral Neutral
Q9HC29 NOD2_HUMAN Deleterious Deleterious
P41180 CASR_HUMAN Deleterious Deleterious
Q02388 CO7A1_HUMAN Deleterious Deleterious
P22413 ENPP1_HUMAN Deleterious Neutral
Q6P1M3 L2GL2_HUMAN Neutral Neutral
Q9HBZ2 ARNT2_HUMAN Neutral Neutral
P03923 NU6M_HUMAN Deleterious Deleterious
Q6GYQ0 GRIPE_HUMAN Neutral Neutral
Q01196 RUNX1_HUMAN Neutral Deleterious
P24723 KPCL_HUMAN Neutral Neutral
Q8WXH0 SYNE2_HUMAN Neutral Neutral
Q5JPH6 SYEM_HUMAN Neutral Neutral
Q14980 NUMA1_HUMAN Neutral Neutral
Q96DD7 SHSA4_HUMAN Neutral Neutral
P22830 HEMH_HUMAN Deleterious Deleterious
Q96CX3 ZN501_HUMAN Neutral Neutral
P98155 VLDLR_HUMAN Neutral Neutral
P49748 ACADV_HUMAN Deleterious Deleterious
P11310 ACADM_HUMAN Deleterious Deleterious
Q01118 SCN7A_HUMAN Neutral Neutral
Q8WZ42 TITIN_HUMAN Neutral Neutral
Q12809 KCNH2_HUMAN Deleterious Deleterious
P53708 ITA8_HUMAN Neutral Neutral
Q5T440 CA069_HUMAN Neutral Neutral
Q9UM47 NOTC3_HUMAN Deleterious Deleterious
P48378 RFX2_HUMAN Neutral Neutral
Q9UNK4 PA2GD_HUMAN Neutral Neutral
P78363 ABCA4_HUMAN Deleterious Deleterious
P03951 FA11_HUMAN Deleterious Deleterious
P40337 VHL_HUMAN Deleterious Deleterious
P08034 CXB1_HUMAN Deleterious Deleterious
P04637 P53_HUMAN Deleterious Deleterious
Q9H6A9 PCX3_HUMAN Neutral Neutral
Q8TAM1 BBS10_HUMAN Deleterious Deleterious
P78363 ABCA4_HUMAN Deleterious Deleterious
P17302 CXA1_HUMAN Deleterious Deleterious
P40692 MLH1_HUMAN Deleterious Deleterious
P00740 FA9_HUMAN Deleterious Deleterious
Q9H1M3 DB129_HUMAN Neutral Neutral
P04181 OAT_HUMAN Deleterious Deleterious
P16520 GBB3_HUMAN Neutral Neutral
O95568 CA156_HUMAN Neutral Neutral
Q16281 CNGA3_HUMAN Deleterious Deleterious
Q5S007 LRRK2_HUMAN Deleterious Deleterious
P52789 HXK2_HUMAN Neutral Neutral
O15061 SYNEM_HUMAN Neutral Neutral
Q63HQ2 EGFLA_HUMAN Neutral Neutral
Q8NGL9 OR4CG_HUMAN Neutral Neutral
P20930 FILA_HUMAN Neutral Neutral
P04839 CY24B_HUMAN Deleterious Deleterious
P08034 CXB1_HUMAN Deleterious Deleterious
Q96NL0 RUN3B_HUMAN Neutral Neutral
P35555 FBN1_HUMAN Deleterious Deleterious
O15305 PMM2_HUMAN Deleterious Deleterious
Q9H8W5 TRI45_HUMAN Neutral Neutral
Q14686 NCOA6_HUMAN Neutral Neutral
P04637 P53_HUMAN Deleterious Deleterious
P19447 ERCC3_HUMAN Deleterious Neutral
Q96Q77 CIB3_HUMAN Neutral Neutral
Q96RD3 O52E6_HUMAN Neutral Neutral
Q9HC29 NOD2_HUMAN Deleterious Deleterious
P35523 CLCN1_HUMAN Deleterious Deleterious
Q8IWB6 TEX14_HUMAN Neutral Neutral
P05187 PPB1_HUMAN Neutral Neutral
P00451 FA8_HUMAN Deleterious Deleterious
Q495N2 S36A3_HUMAN Neutral Neutral
Q9NRM6 I17RB_HUMAN Neutral Neutral
P01185 NEU2_HUMAN Deleterious Deleterious
P51587 BRCA2_HUMAN Deleterious Deleterious
Q9Y5X4 NR2E3_HUMAN Deleterious Neutral
P30518 V2R_HUMAN Deleterious Deleterious
O15018 PDZD2_HUMAN Neutral Neutral
P03952 KLKB1_HUMAN Neutral Neutral
Q86UE8 TLK2_HUMAN Neutral Neutral
P00451 FA8_HUMAN Deleterious Deleterious
P01008 ANT3_HUMAN Deleterious Deleterious
P04637 P53_HUMAN Deleterious Deleterious
Q9HBX8 LGR6_HUMAN Neutral Neutral
Q96JS3 PGBD1_HUMAN Neutral Neutral
Q9HCC0 MCCB_HUMAN Deleterious Deleterious
Q7L590 MCM10_HUMAN Neutral Neutral
Q9Y6D9 MD1L1_HUMAN Deleterious Deleterious
P21359 NF1_HUMAN Deleterious Deleterious
P01008 ZPI_HUMAN Deleterious Neutral
Q5H9U9 DDX6L_HUMAN Neutral Neutral
P15559 NQO1_HUMAN Neutral Neutral
Q6ICG8 WBP2L_HUMAN Neutral Neutral
Q3ZCN5 OTOGL_HUMAN Neutral Neutral
P49747 COMP_HUMAN Deleterious Deleterious
P22304 IDS_HUMAN Deleterious Deleterious
Q9NRJ4 TULP4_HUMAN Neutral Neutral
P12271 RLBP1_HUMAN Deleterious Deleterious
Q05086 UBE3A_HUMAN Neutral Neutral
Q5T7N3 KANK4_HUMAN Neutral Neutral
P32248 CCR7_HUMAN Neutral Neutral
Q7Z333 SETX_HUMAN Deleterious Neutral
P34059 GALNS_HUMAN Deleterious Deleterious
Q96Q15 SMG1_HUMAN Neutral Neutral
Q16678 CP21A_HUMAN Deleterious Neutral
Q93063 EXT2_HUMAN Deleterious Neutral
P78410 BT3A2_HUMAN Neutral Neutral
Q8IYT2 FTSJ1_HUMAN Neutral Neutral
P08034 CXB1_HUMAN Deleterious Deleterious
Q9HCG1 ZN160_HUMAN Neutral Neutral
P49768 PSN1_HUMAN Deleterious Deleterious
P13569 CFTR_HUMAN Deleterious Deleterious
Q9UBB9 TFP11_HUMAN Neutral Neutral
Q3ZCN5 OTOGL_HUMAN Neutral Neutral
P04062 GLCM_HUMAN Deleterious Deleterious
P35670 ATP7B_HUMAN Deleterious Deleterious
Q13253 NOGG_HUMAN Deleterious Deleterious
P51795 CLCN5_HUMAN Deleterious Deleterious
Q5T124 UBX11_HUMAN Neutral Neutral
Q4LDE5 SVEP1_HUMAN Neutral Neutral
P00439 PH4H_HUMAN Deleterious Deleterious
Q14145 KEAP1_HUMAN Deleterious Deleterious
Q9P2S6 ANKY1_HUMAN Neutral Neutral
Q9BRR0 ZKSC3_HUMAN Neutral Neutral
Q12864 CAD17_HUMAN Neutral Neutral
Q8TAM1 BBS10_HUMAN Neutral Deleterious
P59543 T2R49_HUMAN Neutral Neutral
Q8TAT2 FGFP3_HUMAN Neutral Neutral
Q92947 GCDH_HUMAN Deleterious Deleterious
O75325 LRRN2_HUMAN Neutral Neutral
P02461 CO3A1_HUMAN Deleterious Deleterious
Q05066 SRY_HUMAN Deleterious Deleterious
Q7Z442 PK1L2_HUMAN Neutral Neutral
P09619 PGFRB_HUMAN Neutral Neutral
Q13087 PDIA2_HUMAN Neutral Neutral
P13942 COBA2_HUMAN Neutral Deleterious
P20807 CAN3_HUMAN Deleterious Deleterious
Q9H0M5 ZN700_HUMAN Neutral Neutral
Q9H503 BAFL_HUMAN Neutral Neutral
P78363 ABCA4_HUMAN Deleterious Neutral
Q6ZUB1 CI079_HUMAN Neutral Neutral
P51587 BRCA2_HUMAN Deleterious Deleterious
Q5SRE5 NU188_HUMAN Neutral Neutral
Q9UHC6 CNTP2_HUMAN Neutral Neutral
P34059 GALNS_HUMAN Deleterious Deleterious
P11310 ACADM_HUMAN Deleterious Deleterious
P58418 CLRN1_HUMAN Deleterious Deleterious
P19438 TNR1A_HUMAN Deleterious Deleterious
Q8WZ42 TITIN_HUMAN Neutral Neutral
P23352 KALM_HUMAN Deleterious Deleterious
P61106 RAB14_HUMAN Neutral Neutral
O95153 RIMB1_HUMAN Neutral Neutral
P16278 BGAL_HUMAN Deleterious Deleterious
P00740 FA9_HUMAN Deleterious Deleterious
Q7Z2E3 APTX_HUMAN Deleterious Deleterious
Q9UKU7 ACAD8_HUMAN Deleterious Deleterious
O75716 STK16_HUMAN Neutral Neutral
Q96R08 OR5BC_HUMAN Neutral Neutral
Q8IYG6 LRC56_HUMAN Neutral Neutral
O95279 KCNK5_HUMAN Neutral Neutral
P30518 V2R_HUMAN Deleterious Deleterious
A8K2U0 A2ML1_HUMAN Neutral Neutral
P98169 ZXDB_HUMAN Neutral Neutral
Q92597 NDRG1_HUMAN Neutral Neutral
Q9UM01 YLAT1_HUMAN Deleterious Deleterious
Q14714 SSPN_HUMAN Neutral Neutral
Q6ZW61 BBS12_HUMAN Deleterious Neutral
O95479 G6PE_HUMAN Neutral Neutral
P41181 AQP2_HUMAN Deleterious Deleterious
Q92947 GCDH_HUMAN Deleterious Deleterious
P43630 KI2L3_HUMAN Neutral Neutral
O76013 KRT36_HUMAN Neutral Neutral
P38398 BRCA1_HUMAN Neutral Neutral
P10075 GLI4_HUMAN Neutral Neutral
P40692 MLH1_HUMAN Deleterious Deleterious
P32004 L1CAM_HUMAN Deleterious Deleterious
P01008 ZPI_HUMAN Deleterious Neutral
Q12809 KCNH2_HUMAN Deleterious Deleterious
O95970 LGI1_HUMAN Deleterious Deleterious
Q9NYZ3 GTSE1_HUMAN Neutral Neutral
P00451 FA8_HUMAN Deleterious Deleterious
P06400 RB_HUMAN Deleterious Deleterious
Q9GZX3 CHST6_HUMAN Deleterious Deleterious
P30613 KPYR_HUMAN Deleterious Deleterious
O00311 CDC7_HUMAN Neutral Neutral
P10082 PYY_HUMAN Neutral Neutral
O43918 AIRE_HUMAN Deleterious Deleterious
Q8WXG9 GPR98_HUMAN Neutral Neutral
O60315 ZEB2_HUMAN Neutral Deleterious
P18440 ARY1_HUMAN Neutral Neutral
P08559 ODPA_HUMAN Deleterious Deleterious
P08684 CP3A4_HUMAN Neutral Neutral
Q13535 ATR_HUMAN Neutral Neutral
Q9UBP0 SPAST_HUMAN Deleterious Deleterious
P41180 CASR_HUMAN Deleterious Deleterious
O75526 HNRGT_HUMAN Neutral Neutral
P82279 CRUM1_HUMAN Deleterious Deleterious
O96007 MOC2B_HUMAN Neutral Deleterious
P34059 GALNS_HUMAN Deleterious Deleterious
P35520 CBS_HUMAN Deleterious Deleterious
Q8NBS3 S4A11_HUMAN Deleterious Neutral
Q13796 SHRM2_HUMAN Neutral Neutral
Q53H96 P5CR3_HUMAN Neutral Neutral
P08575 CD45_HUMAN Neutral Neutral
Q56P03 EAPP_HUMAN Neutral Neutral
P49768 PSN1_HUMAN Deleterious Deleterious
P06865 HEXA_HUMAN Deleterious Deleterious
P00747 PLMN_HUMAN Neutral Deleterious
P02766 TTHY_HUMAN Deleterious Deleterious
O43827 ANGL7_HUMAN Neutral Neutral
