# Supplementary material for: Prediction of Deleterious Single Amino Acid Polymorphisms with a Consensus Holdout Sampler
Source: Curr Genomics. 2024 Mar 14;25(3):171–84. doi: 10.2174/0113892029236347240308054538 (PMC11288160; doi:10.2174/0113892029236347240308054538)
Supplement: Supplementary file 1 [file CG-25-171_SD1.zip › CG-25-171_SD1/SwissProt_Dataset.txt]

   Cluster     SwissProtId   Mutation          Effect
    A0AVF1     TTC26_HUMAN      D310N         Neutral
    A0AVI2     FR1L5_HUMAN      I337T         Neutral
    A0AVI2     FR1L5_HUMAN      T682A         Neutral
    A0AVI4     TM129_HUMAN       L83I         Neutral
    A0AVT1      UBA6_HUMAN      A224T         Neutral
    A0FGR8     ESYT2_HUMAN      C210S         Neutral
    A0FGR9     ESYT3_HUMAN      G416R         Neutral
    A0FGR9     ESYT3_HUMAN      P246Q         Neutral
    A0PG75      PLS5_HUMAN      R110S         Neutral
    A0PJK1     SC5AA_HUMAN      A522V         Neutral
    A0PJW6     TM223_HUMAN       T28A         Neutral
    A0PJW8     DAPL1_HUMAN       A66T         Neutral
    A0PJW8     DAPL1_HUMAN       L60P         Neutral
    A0PJX8     TMM82_HUMAN      R284H         Neutral
    A0PK11     CLRN2_HUMAN      A153T         Neutral
    A0PK11     CLRN2_HUMAN      L113V         Neutral
    A1A4F0     CC055_HUMAN        V4L         Neutral
    A1A4S6     RHG10_HUMAN      M684V         Neutral
    A1A4S6     RHG10_HUMAN      P488S         Neutral
    A1A4T8     CN182_HUMAN       P38L         Neutral
    A1A4Y4      IRGM_HUMAN       E17D         Neutral
    A1A4Y4      IRGM_HUMAN       T94K         Neutral
    A1A519     F170A_HUMAN      P173S         Neutral
    A1A5B4      ANO9_HUMAN       F93L         Neutral
    A1A5B4      ANO9_HUMAN      C399R         Neutral
    A1A5B4      ANO9_HUMAN      I391V         Neutral
    A1IGU5     YE018_HUMAN      P489L         Neutral
    A1IGU5     YE018_HUMAN      P586T         Neutral
    A1IGU5     YE018_HUMAN      S518R         Neutral
    A1KZ92     PXDNL_HUMAN      R583Q         Neutral
    A1KZ92     PXDNL_HUMAN     D1452E         Neutral
    A1KZ92     PXDNL_HUMAN     V1327D         Neutral
    A1L157     TSN11_HUMAN      V190A         Neutral
    A1L390     PKHG3_HUMAN     R1036W         Neutral
    A1L453      MPN2_HUMAN      M204V         Neutral
    A1L4K1      FSD2_HUMAN      E720K         Neutral
    A1L4L8     PL8L1_HUMAN       C11S         Neutral
    A1Z1Q3     MACD2_HUMAN       T58I         Neutral
    A2A368     MAGBG_HUMAN       L38F         Neutral
    A2A368     MAGBG_HUMAN      C128Y         Neutral
    A2A368     MAGBG_HUMAN      H161R         Neutral
    A2A368     MAGBG_HUMAN      M248K         Neutral
    A2A368     MAGBG_HUMAN      M248V         Neutral
    A2A3L6     TTC24_HUMAN      N550S         Neutral
    A2A3L6     TTC24_HUMAN      P532A         Neutral
    A2CJ06      DYTN_HUMAN      Y241C         Neutral
    A2PYH4      HFM1_HUMAN      I939V         Neutral
    A2PYH4      HFM1_HUMAN      S115P         Neutral
    A2RRH5     WDR27_HUMAN      L133P         Neutral
    A2RRH5     WDR27_HUMAN      P470L         Neutral
    A2RRH5     WDR27_HUMAN      R437H         Neutral
    A2RRH5     WDR27_HUMAN      V393L         Neutral
    A2RRP1      NBAS_HUMAN      I243V         Neutral
    A2RRP1      NBAS_HUMAN     R1004Q         Neutral
    A2RRP1      NBAS_HUMAN     S1178N         Neutral
    A2RTY3     CQ066_HUMAN      S480F         Neutral
    A2RU48     CL069_HUMAN       C49R         Neutral
    A2RU48     CL069_HUMAN       K75R         Neutral
    A2RUB1     YQ006_HUMAN      M145L         Neutral
    A2RUB6     CCD66_HUMAN      Q266R         Neutral
    A2RUB6     CCD66_HUMAN      R460Q         Neutral
    A2RUC4     CB060_HUMAN       S50G         Neutral
    A2RUQ5     CQ102_HUMAN      R155K         Neutral
    A2RUS2     DEND3_HUMAN      S143N         Neutral
    A2RUU4     CF127_HUMAN       F15S         Neutral
    A2VDJ0     T131L_HUMAN      M645T         Neutral
    A2VEC9      SSPO_HUMAN      Q146R         Neutral
    A2VEC9      SSPO_HUMAN      V298M         Neutral
    A2VEC9      SSPO_HUMAN      V539M         Neutral
    A2VEC9      SSPO_HUMAN     C3892W         Neutral
    A2VEC9      SSPO_HUMAN     H4164R         Neutral
    A2VEC9      SSPO_HUMAN     L1273P         Neutral
    A2VEC9      SSPO_HUMAN     L2891V         Neutral
    A2VEC9      SSPO_HUMAN     N3512S         Neutral
    A2VEC9      SSPO_HUMAN     P1448Q         Neutral
    A2VEC9      SSPO_HUMAN     R3909C         Neutral
    A2VEC9      SSPO_HUMAN     R4330C         Neutral
    A2VEC9      SSPO_HUMAN     S1272P         Neutral
    A2VEC9      SSPO_HUMAN     S1424G         Neutral
    A2VEC9      SSPO_HUMAN     S4028I         Neutral
    A2VEC9      SSPO_HUMAN     S4033I         Neutral
    A2VEC9      SSPO_HUMAN     T2017M         Neutral
    A3KMH1     K0564_HUMAN      M383T         Neutral
    A3KMH1     K0564_HUMAN      R165H         Neutral
    A3KMH1     K0564_HUMAN     E1300K         Neutral
    A4D0S4     LAMB4_HUMAN       M44T         Neutral
    A4D0S4     LAMB4_HUMAN      H234Y         Neutral
    A4D0S4     LAMB4_HUMAN     R1612S         Neutral
    A4D0V7     CG058_HUMAN      I326T         Neutral
    A4D0V7     CG058_HUMAN      K949T         Neutral
    A4D161     CG046_HUMAN      S240G         Neutral
    A4D1B5     PIGEH_HUMAN      G305E         Neutral
    A4D1B5     PIGEH_HUMAN      W653L         Neutral
    A4D1E1     Z804B_HUMAN      C248Y         Neutral
    A4D1E1     Z804B_HUMAN      F634I         Neutral
    A4D1E1     Z804B_HUMAN     V1195I         Neutral
    A4D1E9     GTPBA_HUMAN       C88W         Neutral
    A4D1E9     GTPBA_HUMAN      L164F         Neutral
    A4D1E9     GTPBA_HUMAN      M368I         Neutral
    A4D1E9     GTPBA_HUMAN      N110S         Neutral
    A4D1P6     WDR91_HUMAN      L257P         Neutral
    A4D1S0     KLRG2_HUMAN      G339A         Neutral
    A4D1S0     KLRG2_HUMAN      T152K         Neutral
    A4D256     CC14B_HUMAN      I341T         Neutral
    A4D256     CC14C_HUMAN      I296L         Neutral
    A4D256     CC14C_HUMAN      P238S         Neutral
    A4D2B0     MBLC1_HUMAN      H114N         Neutral
    A4D2G3     O2A25_HUMAN      A209P         Neutral
    A4FU01     MTMRB_HUMAN      M159V         Neutral
    A4FU69     EFCB5_HUMAN      L237V         Neutral
    A4FU69     EFCB5_HUMAN     R1274T         Neutral
    A4FU69     EFCB5_HUMAN     V1252A         Neutral
    A4QMS7     CE049_HUMAN       E87K         Neutral
    A4QPB2     LRP5L_HUMAN       T61M         Neutral
    A4QPH2     PI4P2_HUMAN      E223Q         Neutral
    A4UGR9     XIRP2_HUMAN      P450A         Neutral
    A4UGR9     XIRP2_HUMAN      Y457H         Neutral
    A4UGR9     XIRP2_HUMAN     A2910T         Neutral
    A4UGR9     XIRP2_HUMAN     G2728D         Neutral
    A4UGR9     XIRP2_HUMAN     G3202E         Neutral
    A4UGR9     XIRP2_HUMAN     H2595Y         Neutral
    A4UGR9     XIRP2_HUMAN     L2423R         Neutral
    A4UGR9     XIRP2_HUMAN     N1833S         Neutral
    A4UGR9     XIRP2_HUMAN     R1626H         Neutral
    A4UGR9     XIRP2_HUMAN     S2553N         Neutral
    A4UGR9     XIRP2_HUMAN     Y2975C         Neutral
    A5D8V6     VP37C_HUMAN      S261A         Neutral
    A5D8V6     VP37C_HUMAN      V182D         Neutral
    A5D8W1     CG063_HUMAN      P459L         Neutral
    A5D8W1     CG063_HUMAN      R306C         Neutral
    A5PLK6      RGSL_HUMAN        E5D         Neutral
    A5PLL7     TM189_HUMAN        W7G         Neutral
    A5PLN7     F149A_HUMAN      P532L         Neutral
    A5YKK6     CNOT1_HUMAN      D603A         Neutral
    A5YM72     ATPG1_HUMAN       P14T         Neutral
    A6BM72     MEG11_HUMAN      L474P         Neutral
    A6BM72     MEG11_HUMAN      L861F         Neutral
    A6H8M9     CAD29_HUMAN        R5K         Neutral
    A6H8Y1      BDP1_HUMAN       E38D         Neutral
    A6H8Y1      BDP1_HUMAN       N26S         Neutral
    A6H8Y1      BDP1_HUMAN      A125V         Neutral
    A6H8Y1      BDP1_HUMAN      C757R         Neutral
    A6H8Y1      BDP1_HUMAN     F1244I         Neutral
    A6H8Y1      BDP1_HUMAN     G1180S         Neutral
    A6H8Y1      BDP1_HUMAN     K1469E         Neutral
    A6H8Y1      BDP1_HUMAN     L2013I         Neutral
    A6H8Y1      BDP1_HUMAN     M1264I         Neutral
    A6H8Y1      BDP1_HUMAN     M1347V         Neutral
    A6H8Y1      BDP1_HUMAN     N2555S         Neutral
    A6NC51     T150B_HUMAN      L199F         Neutral
    A6NC57     ANR62_HUMAN      A599T         Neutral
    A6NC57     ANR62_HUMAN      C251R         Neutral
    A6NC57     ANR62_HUMAN      E392K         Neutral
    A6NC98     CC88B_HUMAN      D886A         Neutral
    A6NCF5     KLH33_HUMAN      E345G         Neutral
    A6NCF5     KLH33_HUMAN      R176Q         Neutral
    A6NCI4     VWA3A_HUMAN      T464I         Neutral
    A6NCI4     VWA3A_HUMAN     Q1165P         Neutral
    A6NCV1     O6C74_HUMAN        R2G         Neutral
    A6ND48     O14I1_HUMAN       V36A         Neutral
    A6ND48     O14I1_HUMAN      S170N         Neutral
    A6NDA9     LRIT2_HUMAN      T510P         Neutral
    A6NDA9     LRIT2_HUMAN      V496A         Neutral
    A6NDB9     PALM3_HUMAN      A440T         Neutral
    A6NDH6     O5H15_HUMAN      S148T         Neutral
    A6NDH6     O5H15_HUMAN      T167S         Neutral
    A6NDI0     TR49B_HUMAN      L398M         Neutral
    A6NDN3     GOG6B_HUMAN      R200W         Neutral
    A6NE01     F186A_HUMAN     H2166Y         Neutral
    A6NE01     F186A_HUMAN     H2228Q         Neutral
    A6NE01     F186A_HUMAN     M2193I         Neutral
    A6NE01     F186A_HUMAN     Q2316E         Neutral
    A6NE01     F186A_HUMAN     R1204G         Neutral
    A6NE52     K1875_HUMAN      H427Q         Neutral
    A6NE52     K1875_HUMAN      R149G         Neutral
    A6NEL2     ANR56_HUMAN      P377T         Neutral
    A6NEN9     CX065_HUMAN      R156H         Neutral
    A6NER3     GG12J_HUMAN       R13S         Neutral
    A6NES4     YB046_HUMAN       A41D         Neutral
    A6NES4     YB046_HUMAN      K519N         Neutral
    A6NES4     YB046_HUMAN      Y301H         Neutral
    A6NES4     YB046_HUMAN     A1594T         Neutral
    A6NES4     YB046_HUMAN     F1578L         Neutral
    A6NES4     YB046_HUMAN     V1214M         Neutral
    A6NES4     YB046_HUMAN     V1402M         Neutral
    A6NES4     YB046_HUMAN     V1601I         Neutral
    A6NES4     YB046_HUMAN     W1008R         Neutral
    A6NET4     OR5K3_HUMAN       G44D         Neutral
    A6NF34     ANTRL_HUMAN      P547R         Neutral
    A6NF89     OR6C6_HUMAN      T190I         Neutral
    A6NFD8      HELT_HUMAN      L147V         Neutral
    A6NFK2     GRCR2_HUMAN      L181F         Neutral
    A6NFN9     CC016_HUMAN      I306M         Neutral
    A6NFR6     YE026_HUMAN       L56P         Neutral
    A6NFU8     PGPIL_HUMAN      E169Q         Neutral
    A6NFU8     PGPIL_HUMAN      V142A         Neutral
    A6NFY7     SDHF1_HUMAN       G57R         Disease
    A6NFY7     SDHF1_HUMAN       R55P         Disease
    A6NGD5     ZSA5C_HUMAN      Q259K         Neutral
    A6NGE4     WD42B_HUMAN      R549W         Neutral
    A6NGE7      URAD_HUMAN       Q57P         Neutral
    A6NGG8     CB071_HUMAN       S13C         Neutral
    A6NGG8     CB071_HUMAN      L792V         Neutral
    A6NGG8     CB071_HUMAN     P1254L         Neutral
    A6NGQ2      OOEP_HUMAN       A18T         Neutral
    A6NGR9     CH073_HUMAN       H97Q         Neutral
    A6NGR9     CH073_HUMAN      V132A         Neutral
    A6NGY1     FRG2C_HUMAN       C12R         Neutral
    A6NGY1     FRG2C_HUMAN      L210M         Neutral
    A6NGY5     O51F1_HUMAN       T20A         Neutral
    A6NGY5     O51F1_HUMAN      D301Y         Neutral
    A6NGY5     O51F1_HUMAN      H232R         Neutral
    A6NGY5     O51F1_HUMAN      S233F         Neutral
    A6NH00     OR2T8_HUMAN       G39S         Neutral
    A6NH00     OR2T8_HUMAN      A221S         Neutral
    A6NH00     OR2T8_HUMAN      T179A         Neutral
    A6NHG9     O5H14_HUMAN      Y189C         Neutral
    A6NHL2     TBAL3_HUMAN      Q135H         Neutral
    A6NHL2     TBAL3_HUMAN      R250W         Neutral
    A6NHR9     SMHD1_HUMAN      I960V         Neutral
    A6NHR9     SMHD1_HUMAN      V708I         Neutral
    A6NI79     CCD69_HUMAN      R197K         Neutral
    A6NIM6     S15A5_HUMAN      E508K         Neutral
    A6NIM6     S15A5_HUMAN      H141Q         Neutral
    A6NIV6     LRIQ4_HUMAN      K159E         Neutral
    A6NJ78     ME5D1_HUMAN       N31K         Neutral
    A6NJ78     ME5D1_HUMAN      I267F         Neutral
    A6NJL1     ZSA5B_HUMAN      P187S         Neutral
    A6NJL1     ZSA5B_HUMAN      V208I         Neutral
    A6NJZ3     O6C65_HUMAN       L13Q         Neutral
    A6NJZ3     O6C65_HUMAN      T222A         Neutral
    A6NK53     ZN233_HUMAN      S247P         Neutral
    A6NK97     S22AK_HUMAN      A139V         Neutral
    A6NKB5      PCX2_HUMAN      R117K         Neutral
    A6NKC4     FCG3B_HUMAN       A78D         Neutral
    A6NKC4     FCG3B_HUMAN       N82D         Neutral
    A6NKC4     FCG3B_HUMAN       S36R         Neutral
    A6NKC4     FCGRC_HUMAN      H175R         Neutral
    A6NKC4     FCGRC_HUMAN      P105L         Neutral
    A6NKC9     SH2D7_HUMAN      M137T         Neutral
    A6NKF1     SAC31_HUMAN      L186P         Neutral
    A6NKF2     ARI3C_HUMAN      C335G         Neutral
    A6NKG5      RTL1_HUMAN      E849Q         Neutral
    A6NKK0     OR5H1_HUMAN      I153L         Neutral
    A6NKK0     OR5H1_HUMAN      S148T         Neutral
    A6NKK0     OR5H1_HUMAN      S230T         Neutral
    A6NKK0     OR5H1_HUMAN      V150I         Neutral
    A6NKQ9      CGB1_HUMAN      P185S         Neutral
    A6NKQ9      CGHB_HUMAN       N97D         Neutral
    A6NKQ9      CGHB_HUMAN       R30H         Neutral
    A6NKQ9      CGHB_HUMAN       T35I         Neutral
    A6NKQ9      LSHB_HUMAN       I35T         Neutral
    A6NKQ9      LSHB_HUMAN       M15I         Neutral
    A6NKQ9      LSHB_HUMAN       W28R         Neutral
    A6NKQ9      LSHB_HUMAN      G122S         Neutral
    A6NKW6     F159B_HUMAN        S5R         Neutral
    A6NKW6     F159B_HUMAN      A111P         Neutral
    A6NL05     F74A7_HUMAN       R72K         Neutral
    A6NLF2     EA3L2_HUMAN      P375L         Neutral
    A6NLJ0      NLF2_HUMAN      F276V         Neutral
    A6NLP5     TTC36_HUMAN       I78M         Neutral
    A6NM43     TCPQL_HUMAN      C217S         Neutral
    A6NM43     TCPQL_HUMAN      S395G         Neutral
    A6NMB9     FIGL2_HUMAN      T366P         Neutral
    A6NMN3     F170B_HUMAN       R69L         Neutral
    A6NMS3     OR5K4_HUMAN      I206V         Neutral
    A6NMU1     O52A4_HUMAN      C277R         Neutral
    A6NMU1     O52A4_HUMAN      Y180S         Neutral
    A6NMX2     I4E1B_HUMAN      D227Y         Neutral
    A6NMZ7     CO6A6_HUMAN      E461A         Neutral
    A6NMZ7     CO6A6_HUMAN     R1739Q         Neutral
    A6NNM8     TTL13_HUMAN      A126T         Neutral
    A6NNM8     TTL13_HUMAN      T262I         Neutral
    A6NNN8     S38A8_HUMAN      S220T         Neutral
    A6NNP5     CM038_HUMAN      K120R         Neutral
    A6PVC2     TTLL8_HUMAN      E258K         Neutral
    A6PVC2     TTLL8_HUMAN      R155H         Neutral
    A6PVS8     LRIQ3_HUMAN      A255T         Neutral
    A6PVS8     LRIQ3_HUMAN      E434K         Neutral
    A6PVS8     LRIQ3_HUMAN      H156Y         Neutral
    A6PVS8     LRIQ3_HUMAN      L483F         Neutral
    A6PVY3     F177B_HUMAN        I3S         Neutral
    A6PVY3     F177B_HUMAN      Q143R         Neutral
    A6PW82     CX030_HUMAN      H606R         Neutral
    A6QL63     BTBDB_HUMAN      G448S         Neutral
    A6QL63     BTBDB_HUMAN     A1002D         Neutral
    A6QL63     BTBDB_HUMAN     G1076S         Neutral
    A7E2Y1     MYH7B_HUMAN      E965K         Neutral
    A7E2Y1     MYH7B_HUMAN      P738S         Neutral
    A7E2Y1     MYH7B_HUMAN     V1875E         Neutral
    A7MBM2     DISP2_HUMAN       C56S         Neutral
    A7MBM2     DISP2_HUMAN     G1145S         Neutral
    A7MBM2     DISP2_HUMAN     R1247W         Neutral
    A7MD48     K1853_HUMAN      R406Q         Neutral
    A7MD48     K1853_HUMAN      R547S         Neutral
    A8K0R7     ZN839_HUMAN      V693M         Neutral
    A8K2U0     A2ML1_HUMAN      C970Y         Neutral
    A8K2U0     A2ML1_HUMAN      E850D         Neutral
    A8K2U0     A2ML1_HUMAN      G207R         Neutral
    A8K2U0     A2ML1_HUMAN     R1229H         Neutral
    A8K2U0     A2ML1_HUMAN     T1131M         Neutral
    A8K2U0     A2ML1_HUMAN     T1412A         Neutral
    A8K7I4     CLCA1_HUMAN      K426R         Neutral
    A8K7I4     CLCA1_HUMAN      R152K         Neutral
    A8K7I4     CLCA1_HUMAN      S357N         Neutral
    A8K855     EFCB7_HUMAN      R375K         Neutral
    A8K855     EFCB7_HUMAN      T248I         Neutral
    A8K8P3      SFI1_HUMAN      R549Q         Neutral
    A8MPS7      YDJC_HUMAN      A263T         Neutral
    A8MPX8     CC048_HUMAN      F123L         Neutral
    A8MT70      ZBBX_HUMAN      A473G         Neutral
    A8MT70      ZBBX_HUMAN      A636G         Neutral
    A8MT70      ZBBX_HUMAN      E555K         Neutral
    A8MT70      ZBBX_HUMAN      I511T         Neutral
    A8MTB9     CEA18_HUMAN      T161A         Neutral
    A8MTY7     KRA97_HUMAN      S130N         Neutral
    A8MTZ7     CL071_HUMAN      I140V         Neutral
    A8MV23     SERP3_HUMAN      D143N         Neutral
    A8MV24     CQ098_HUMAN       P61L         Neutral
    A8MVA2     KRA96_HUMAN       Y86C         Neutral
    A8MVW5     HECA2_HUMAN       K86T         Neutral
    A8MWL7     TM14D_HUMAN      R108C         Neutral
    A8MWS1     KI3P1_HUMAN      K160T         Neutral
    A8MWY0     K132L_HUMAN      L729V         Neutral
    A8MWY0     K132L_HUMAN      N539Y         Neutral
    A8MXQ7     YH010_HUMAN      T509R         Neutral
    A8MXY4     ZNF99_HUMAN      A150G         Neutral
    A8MYU2     KCNU1_HUMAN      D175N         Neutral
    A8MYU2     KCNU1_HUMAN      W768R         Neutral
    A8TX70     CO6A5_HUMAN      E455K         Neutral
    A8TX70     CO6A5_HUMAN      H805R         Neutral
    A8TX70     CO6A5_HUMAN     T1280P         Neutral
    A9YTQ3      AHRR_HUMAN      D627H         Neutral
    A9YTQ3      AHRR_HUMAN      L114P         Neutral
    A9Z1Z3     FR1L4_HUMAN     V1318I         Neutral
    B0I1T2     MYO1G_HUMAN       V49M         Neutral
    B0I1T2     MYO1G_HUMAN      R798Q         Neutral
    B0I1T2     MYO1G_HUMAN      R861Q         Neutral
    B0I1T2     MYO1G_HUMAN      T489M         Neutral
    B0YJ81     PTPLA_HUMAN       E64K         Neutral
    B0YJ81     PTPLA_HUMAN       E64Q         Neutral
    B0YJ81     PTPLA_HUMAN       V70F         Neutral
    B1AK53      ESPN_HUMAN      D744N         Disease
    B1AK53      ESPN_HUMAN      R322H         Neutral
    B1AK53      ESPN_HUMAN      R774Q         Disease
    B1AK53      ESPN_HUMAN      S719R         Disease
    B1AKI9      ISM1_HUMAN      P193R         Neutral
    B1ANS9     WDR64_HUMAN      R952W         Neutral
    B1ANY3     CI051_HUMAN      W162R         Neutral
    B1APH4     ZN487_HUMAN       P61R         Neutral
    B2RTY4     MYO9A_HUMAN       R85Q         Neutral
    B2RTY4     MYO9A_HUMAN      A825V         Neutral
    B2RTY4     MYO9A_HUMAN      L211P         Neutral
    B2RTY4     MYO9A_HUMAN      R946Q         Neutral
    B2RTY4     MYO9A_HUMAN      T161I         Neutral
    B2RTY4     MYO9A_HUMAN     E1193G         Neutral
    B2RTY4     MYO9A_HUMAN     H1795Y         Neutral
    B2RTY4     MYO9A_HUMAN     I2390V         Neutral
    B2RTY4     MYO9A_HUMAN     R1834C         Neutral
    B2RTY4     MYO9A_HUMAN     S1362P         Neutral
    B2RU33     POTEC_HUMAN       A13T         Neutral
    B2RU33     POTEC_HUMAN       C72Y         Neutral
    B2RU33     POTEC_HUMAN       H30P         Neutral
    B2RU33     POTEC_HUMAN      M166I         Neutral
    B2RXF5     ZBT42_HUMAN      A134T         Neutral
    B2RXF5     ZBT42_HUMAN      K232E         Neutral
    B3GLJ2     PATE3_HUMAN       T30K         Neutral
    O00115     DNS2A_HUMAN      H204R         Neutral
    O00115     DNS2A_HUMAN      R314L         Neutral
    O00116      ADAS_HUMAN      L469P         Disease
    O00116      ADAS_HUMAN      R419H         Disease
    O00116      ADAS_HUMAN      T309I         Disease
    O00141      SGK1_HUMAN      A342V         Neutral
    O00141      SGK1_HUMAN      V219I         Neutral
    O00142      KITM_HUMAN       I53M         Disease
    O00142      KITM_HUMAN       T64M         Disease
    O00142      KITM_HUMAN      H121N         Disease
    O00142      KITM_HUMAN      I212N         Disease
    O00142      KITM_HUMAN      R183W         Disease
    O00142      KITM_HUMAN      R192K         Disease
    O00142      KITM_HUMAN      T108M         Disease
    O00151     PDLI1_HUMAN      N175S         Neutral
    O00159     MYO1C_HUMAN      I795V         Neutral
    O00160     MYO1F_HUMAN      P960L         Neutral
    O00167      EYA2_HUMAN      T238A         Neutral
    O00170       AIP_HUMAN      Q228K         Neutral
    O00175     CCL24_HUMAN       S31F         Neutral
    O00175     CCL24_HUMAN      A102T         Neutral
    O00175     CCL24_HUMAN      Q110E         Neutral
    O00178     GTPB1_HUMAN       G91R         Neutral
    O00182      LEG9_HUMAN        G5S         Neutral
    O00186     STXB3_HUMAN      C546G         Neutral
    O00187     MASP2_HUMAN      Y371D         Neutral
    O00192      ARVC_HUMAN      R912W         Neutral
    O00192      ARVC_HUMAN      V175A         Neutral
    O00194     RB27B_HUMAN       A92T         Neutral
    O00203     AP3B1_HUMAN      L580R         Disease
    O00203     AP3B1_HUMAN      V585E         Neutral
    O00204     ST2B1_HUMAN      V240I         Neutral
    O00206      TLR4_HUMAN      C246S         Neutral
    O00206      TLR4_HUMAN      C306W         Neutral
    O00206      TLR4_HUMAN      D299G         Neutral
    O00206      TLR4_HUMAN      E474K         Neutral
    O00206      TLR4_HUMAN      F342Y         Neutral
    O00206      TLR4_HUMAN      F443L         Neutral
    O00206      TLR4_HUMAN      K694R         Neutral
    O00206      TLR4_HUMAN      L385F         Neutral
    O00206      TLR4_HUMAN      N329S         Neutral
    O00206      TLR4_HUMAN      Q188R         Neutral
    O00206      TLR4_HUMAN      Q510H         Neutral
    O00206      TLR4_HUMAN      S400N         Neutral
    O00206      TLR4_HUMAN      T175A         Neutral
    O00206      TLR4_HUMAN      T399I         Neutral
    O00206      TLR4_HUMAN      V310G         Neutral
    O00212      RHOD_HUMAN      C134R         Neutral
    O00214      LEG8_HUMAN       F18Y         Neutral
    O00214      LEG8_HUMAN       M55V         Neutral
    O00217     NDUS8_HUMAN       P79L         Disease
    O00217     NDUS8_HUMAN      R102H         Disease
    O00219      HAS3_HUMAN      R173H         Neutral
    O00220     TR10A_HUMAN       G11V         Neutral
    O00220     TR10A_HUMAN      H141R         Neutral
    O00220     TR10A_HUMAN      K441R         Neutral
    O00220     TR10A_HUMAN      N297H         Neutral
    O00220     TR10A_HUMAN      P105R         Neutral
    O00221      IKBE_HUMAN       H95Q         Neutral
    O00221      IKBE_HUMAN      V194A         Neutral
    O00222      GRM8_HUMAN       F21C         Neutral
    O00222      GRM8_HUMAN      F362Y         Neutral
    O00222      GRM8_HUMAN      L430F         Neutral
    O00222      GRM8_HUMAN      R343Q         Neutral
    O00222      GRM8_HUMAN      S902I         Neutral
    O00232     PSD12_HUMAN      V358A         Neutral
    O00233     PSMD9_HUMAN       T74I         Neutral
    O00233     PSMD9_HUMAN      E197G         Neutral
    O00233     PSMD9_HUMAN      R134W         Neutral
    O00238     BMR1B_HUMAN      I200K         Disease
    O00238     BMR1B_HUMAN      R149W         Neutral
    O00238     BMR1B_HUMAN      R224H         Neutral
    O00238     BMR1B_HUMAN      R371Q         Neutral
    O00238     BMR1B_HUMAN      R486Q         Disease
    O00238     BMR1B_HUMAN      R486W         Disease
    O00241     SIRB1_HUMAN       R23G         Neutral
    O00241     SIRB1_HUMAN       R53H         Neutral
    O00254      PAR3_HUMAN       L15S         Neutral
    O00254      PAR3_HUMAN      M177V         Neutral
    O00254      PAR3_HUMAN      N250D         Neutral
    O00255      MEN1_HUMAN       E26K         Disease
    O00255      MEN1_HUMAN       E45G         Disease
    O00255      MEN1_HUMAN       E45K         Disease
    O00255      MEN1_HUMAN       G42D         Disease
    O00255      MEN1_HUMAN       L22R         Disease
    O00255      MEN1_HUMAN       L39W         Disease
    O00255      MEN1_HUMAN       P12L         Disease
    O00255      MEN1_HUMAN       R98L         Disease
    O00255      MEN1_HUMAN      A165P         Disease
    O00255      MEN1_HUMAN      A165T         Disease
    O00255      MEN1_HUMAN      A169D         Disease
    O00255      MEN1_HUMAN      A181P         Disease
    O00255      MEN1_HUMAN      A247V         Disease
    O00255      MEN1_HUMAN      A289E         Disease
    O00255      MEN1_HUMAN      A289P         Disease
    O00255      MEN1_HUMAN      A314P         Disease
    O00255      MEN1_HUMAN      A330P         Disease
    O00255      MEN1_HUMAN      A342D         Disease
    O00255      MEN1_HUMAN      A342P         Disease
    O00255      MEN1_HUMAN      A347P         Disease
    O00255      MEN1_HUMAN      A373D         Disease
    O00255      MEN1_HUMAN      A390V         Disease
    O00255      MEN1_HUMAN      A416P         Disease
    O00255      MEN1_HUMAN      A546T         Neutral
    O00255      MEN1_HUMAN      C170R         Disease
    O00255      MEN1_HUMAN      C246F         Disease
    O00255      MEN1_HUMAN      C246R         Disease
    O00255      MEN1_HUMAN      C246Y         Disease
    O00255      MEN1_HUMAN      C426Y         Disease
    O00255      MEN1_HUMAN      D158V         Disease
    O00255      MEN1_HUMAN      D177Y         Disease
    O00255      MEN1_HUMAN      D362H         Disease
    O00255      MEN1_HUMAN      D423H         Disease
    O00255      MEN1_HUMAN      D423N         Disease
    O00255      MEN1_HUMAN      E184D         Disease
    O00255      MEN1_HUMAN      E184K         Disease
    O00255      MEN1_HUMAN      E184Q         Disease
    O00255      MEN1_HUMAN      E260K         Disease
    O00255      MEN1_HUMAN      E279A         Disease
    O00255      MEN1_HUMAN      E364K         Disease
    O00255      MEN1_HUMAN      F144V         Disease
    O00255      MEN1_HUMAN      F452S         Disease
    O00255      MEN1_HUMAN      G110E         Disease
    O00255      MEN1_HUMAN      G161D         Disease
    O00255      MEN1_HUMAN      G230R         Disease
    O00255      MEN1_HUMAN      G286R         Disease
    O00255      MEN1_HUMAN      G310D         Disease
    O00255      MEN1_HUMAN      H139D         Disease
    O00255      MEN1_HUMAN      H139P         Disease
    O00255      MEN1_HUMAN      H139R         Disease
    O00255      MEN1_HUMAN      H139Y         Disease
    O00255      MEN1_HUMAN      H186R         Disease
    O00255      MEN1_HUMAN      H322R         Disease
    O00255      MEN1_HUMAN      H322Y         Disease
    O00255      MEN1_HUMAN      I353N         Disease
    O00255      MEN1_HUMAN      I377M         Disease
    O00255      MEN1_HUMAN      K135I         Disease
    O00255      MEN1_HUMAN      L173P         Disease
    O00255      MEN1_HUMAN      L228P         Disease
    O00255      MEN1_HUMAN      L264R         Disease
    O00255      MEN1_HUMAN      L269P         Disease
    O00255      MEN1_HUMAN      L272P         Disease
    O00255      MEN1_HUMAN      L291P         Disease
    O00255      MEN1_HUMAN      L419P         Disease
    O00255      MEN1_HUMAN      L449P         Disease
    O00255      MEN1_HUMAN      P282H         Disease
    O00255      MEN1_HUMAN      P325L         Disease
    O00255      MEN1_HUMAN      P325R         Disease
    O00255      MEN1_HUMAN      P378S         Disease
    O00255      MEN1_HUMAN      P545S         Disease
    O00255      MEN1_HUMAN      P549S         Disease
    O00255      MEN1_HUMAN      Q265P         Disease
    O00255      MEN1_HUMAN      R176Q         Neutral
    O00255      MEN1_HUMAN      R234L         Disease
    O00255      MEN1_HUMAN      R319P         Disease
    O00255      MEN1_HUMAN      R360W         Disease
    O00255      MEN1_HUMAN      R420P         Disease
    O00255      MEN1_HUMAN      R532C         Disease
    O00255      MEN1_HUMAN      S159I         Disease
    O00255      MEN1_HUMAN      S160F         Disease
    O00255      MEN1_HUMAN      S258P         Disease
    O00255      MEN1_HUMAN      S258W         Disease
    O00255      MEN1_HUMAN      S432R         Disease
    O00255      MEN1_HUMAN      S560N         Disease
    O00255      MEN1_HUMAN      S560R         Disease
    O00255      MEN1_HUMAN      T316P         Disease
    O00255      MEN1_HUMAN      T349R         Disease
    O00255      MEN1_HUMAN      V167F         Disease
    O00255      MEN1_HUMAN      V189E         Disease
    O00255      MEN1_HUMAN      V220M         Disease
    O00255      MEN1_HUMAN      V245F         Disease
    O00255      MEN1_HUMAN      W188R         Disease
    O00255      MEN1_HUMAN      W188S         Disease
    O00255      MEN1_HUMAN      W346R         Disease
    O00255      MEN1_HUMAN      W428S         Disease
    O00255      MEN1_HUMAN      W441C         Disease
    O00255      MEN1_HUMAN      W441R         Disease
    O00255      MEN1_HUMAN      Y358D         Disease
    O00258       WRB_HUMAN      V110I         Neutral
    O00270     GPR31_HUMAN       H91R         Neutral
    O00292     LFTY2_HUMAN      P286L         Neutral
    O00294     TULP1_HUMAN       T67R         Neutral
    O00294     TULP1_HUMAN      A245V         Disease
    O00294     TULP1_HUMAN      A496T         Disease
    O00294     TULP1_HUMAN      F382S         Disease
    O00294     TULP1_HUMAN      F491L         Disease
    O00294     TULP1_HUMAN      I259T         Disease
    O00294     TULP1_HUMAN      I459K         Disease
    O00294     TULP1_HUMAN      K261T         Disease
    O00294     TULP1_HUMAN      K489R         Disease
    O00294     TULP1_HUMAN      R378H         Disease
    O00294     TULP1_HUMAN      R420P         Disease
    O00294     TULP1_HUMAN      T454M         Disease
    O00295     TULP2_HUMAN      D251N         Neutral
    O00295     TULP2_HUMAN      E245K         Neutral
    O00295     TULP2_HUMAN      G122S         Neutral
    O00303     EIF3F_HUMAN      W172L         Neutral
    O00305     CACB4_HUMAN      C104F         Disease
    O00311      CDC7_HUMAN       Q23P         Neutral
    O00311      CDC7_HUMAN      E209D         Neutral
    O00311      CDC7_HUMAN      F162L         Neutral
    O00311      CDC7_HUMAN      K441R         Neutral
    O00322     UPK1A_HUMAN       S33A         Neutral
    O00322     UPK1A_HUMAN      M257T         Neutral
    O00330      ODPX_HUMAN      D370V         Neutral
    O00337     S28A1_HUMAN      D521N         Neutral
    O00337     S28A1_HUMAN      Q237K         Neutral
    O00337     S28A1_HUMAN      V189I         Neutral
    O00339     MATN2_HUMAN       G14A         Neutral
    O00339     MATN2_HUMAN      A599T         Neutral
    O00358     FOXE1_HUMAN       A65V         Disease
    O00358     FOXE1_HUMAN       S57N         Disease
    O00391     QSOX1_HUMAN      A294S         Neutral
    O00400     ACATN_HUMAN      D171G         Neutral
    O00400     ACATN_HUMAN      S113R         Disease
    O00409     FOXN3_HUMAN      Y337H         Neutral
    O00410      IPO5_HUMAN      E549K         Neutral
    O00410      IPO5_HUMAN      Y905C         Neutral
    O00411      RPOM_HUMAN      E555A         Neutral
    O00418      EF2K_HUMAN       H23R         Neutral
    O00418      EF2K_HUMAN       P75A         Neutral
    O00418      EF2K_HUMAN      D609H         Neutral
    O00418      EF2K_HUMAN      Q361R         Neutral
    O00418      EF2K_HUMAN      R433W         Neutral
    O00423     EMAL1_HUMAN      S556P         Neutral
    O00429     DNM1L_HUMAN       S71T         Neutral
    O00443     P3C2A_HUMAN     T1415A         Neutral
    O00444      PLK4_HUMAN      A226T         Neutral
    O00444      PLK4_HUMAN      N449D         Neutral
    O00444      PLK4_HUMAN      R146H         Neutral
    O00445      SYT5_HUMAN        E4D         Neutral
    O00445      SYT5_HUMAN      R111Q         Neutral
    O00451     GFRA2_HUMAN      L462Q         Neutral
    O00462     MANBA_HUMAN      T701M         Neutral
    O00462     MANBA_HUMAN      V253I         Neutral
    O00462     MANBA_HUMAN      V253L         Neutral
    O00463     TRAF5_HUMAN      L358V         Neutral
    O00463     TRAF5_HUMAN      N186H         Neutral
    O00469     PLOD2_HUMAN      G601V         Disease
    O00469     PLOD2_HUMAN      R598H         Disease
    O00469     PLOD2_HUMAN      T608I         Disease
    O00476      NPT4_HUMAN      A100T         Neutral
    O00481     BT3A1_HUMAN      P456T         Neutral
    O00481     BT3A1_HUMAN      S224N         Neutral
    O00488     ZN593_HUMAN        R6Q         Neutral
    O00499      BIN1_HUMAN       K35N         Disease
    O00499      BIN1_HUMAN      D151N         Disease
    O00505      IMA3_HUMAN      P291S         Neutral
    O00506     STK25_HUMAN       Q64H         Neutral
    O00507     USP9Y_HUMAN     P1035S         Neutral
    O00512      BCL9_HUMAN      R782K         Neutral
    O00515      LAD1_HUMAN      L243P         Neutral
    O00515      LAD1_HUMAN      P279Q         Neutral
    O00519     FAAH1_HUMAN      P129T         Neutral
    O00522     KRIT1_HUMAN       F97S         Disease
    O00522     KRIT1_HUMAN      K569E         Disease
    O00526      UPK2_HUMAN       A47S         Neutral
    O00533      CHL1_HUMAN      T287A         Neutral
    O00533      CHL1_HUMAN     V1034I         Neutral
    O00534     VMA5A_HUMAN      E205K         Neutral
    O00534     VMA5A_HUMAN      H759R         Neutral
    O00534     VMA5A_HUMAN      R757C         Neutral
    O00541      PESC_HUMAN      T264S         Neutral
    O00555     CAC1A_HUMAN       A21V         Neutral
    O00555     CAC1A_HUMAN      C256R         Disease
    O00555     CAC1A_HUMAN      C287Y         Disease
    O00555     CAC1A_HUMAN      D715E         Disease
    O00555     CAC1A_HUMAN      E918D         Neutral
    O00555     CAC1A_HUMAN      G293R         Disease
    O00555     CAC1A_HUMAN      H253Y         Disease
    O00555     CAC1A_HUMAN      R192Q         Disease
    O00555     CAC1A_HUMAN      R195K         Disease
    O00555     CAC1A_HUMAN      R583Q         Disease
    O00555     CAC1A_HUMAN      S218L         Disease
    O00555     CAC1A_HUMAN      T666M         Disease
    O00555     CAC1A_HUMAN      V714A         Disease
    O00555     CAC1A_HUMAN     E1756K         Disease
    O00555     CAC1A_HUMAN     F1404C         Disease
    O00555     CAC1A_HUMAN     F1490S         Disease
    O00555     CAC1A_HUMAN     G1105S         Neutral
    O00555     CAC1A_HUMAN     G1482R         Disease
    O00555     CAC1A_HUMAN     H1736L         Disease
    O00555     CAC1A_HUMAN     I1810L         Disease
    O00555     CAC1A_HUMAN     K1335E         Disease
    O00555     CAC1A_HUMAN     P1173L         Neutral
    O00555     CAC1A_HUMAN     P2394S         Neutral
    O00555     CAC1A_HUMAN     R1346Q         Disease
    O00555     CAC1A_HUMAN     R1661H         Disease
    O00555     CAC1A_HUMAN     R1667W         Disease
    O00555     CAC1A_HUMAN     R2135C         Disease
    O00555     CAC1A_HUMAN     V1456L         Disease
    O00555     CAC1A_HUMAN     V1493I         Disease
    O00555     CAC1A_HUMAN     W1683R         Disease
    O00555     CAC1A_HUMAN     Y1384C         Disease
    O00560     SDCB1_HUMAN       P26T         Neutral
    O00566     MPP10_HUMAN      D140N         Neutral
    O00566     MPP10_HUMAN      E634K         Neutral
    O00567     NOP56_HUMAN      I121V         Neutral
    O00574     CXCR6_HUMAN        E3K         Neutral
    O00587      MFNG_HUMAN      R302C         Neutral
    O00590     CCBP2_HUMAN      A248V         Neutral
    O00591      GBRP_HUMAN      F391L         Neutral
    O00592     PODXL_HUMAN       T60R         Neutral
    O00592     PODXL_HUMAN      P298A         Neutral
    O00592     PODXL_HUMAN      V358I         Neutral
    O00602      FCN1_HUMAN      Y126H         Neutral
    O00622     CYR61_HUMAN      R334W         Neutral
    O00623     PEX12_HUMAN       R34S         Disease
    O00623     PEX12_HUMAN      L245I         Neutral
    O00625       PIR_HUMAN      V228A         Neutral
    O00626     CCL22_HUMAN        A2D         Neutral
    O00628      PEX7_HUMAN       T14P         Disease
    O00628      PEX7_HUMAN      A218V         Disease
    O00628      PEX7_HUMAN      G217R         Disease
    O00634      NET3_HUMAN      P425S         Neutral
    O00716      E2F1_HUMAN      R252H         Neutral
    O00716      E2F1_HUMAN      V276M         Neutral
    O00716      E2F3_HUMAN      G344R         Neutral
    O00748      EST2_HUMAN       R34W         Neutral
    O00748      EST2_HUMAN      R206H         Neutral
    O00754     MA2B1_HUMAN       H72L         Disease
    O00754     MA2B1_HUMAN      A481S         Neutral
    O00754     MA2B1_HUMAN      E402K         Disease
    O00754     MA2B1_HUMAN      G801D         Disease
    O00754     MA2B1_HUMAN      H200L         Disease
    O00754     MA2B1_HUMAN      L809P         Disease
    O00754     MA2B1_HUMAN      N413S         Neutral
    O00754     MA2B1_HUMAN      P356R         Disease
    O00754     MA2B1_HUMAN      R337Q         Neutral
    O00754     MA2B1_HUMAN      R750W         Disease
    O00754     MA2B1_HUMAN      S453Y         Disease
    O00754     MA2B1_HUMAN      T312I         Neutral
    O00754     MA2B1_HUMAN      T355P         Disease
    O00754     MA2B1_HUMAN      W714R         Disease
    O00755     WNT7A_HUMAN      A109T         Disease
    O00755     WNT7A_HUMAN      R292C         Disease
    O00763     ACACB_HUMAN      I552V         Neutral
    O00763     ACACB_HUMAN     I2141V         Neutral
    O14490     DLGP1_HUMAN      R816Q         Neutral
    O14513      NAP5_HUMAN     V1403A         Neutral
    O14521      DHSD_HUMAN       D92Y         Disease
    O14521      DHSD_HUMAN       G12S         Neutral
    O14521      DHSD_HUMAN       H50R         Neutral
    O14521      DHSD_HUMAN       P81L         Disease
    O14521      DHSD_HUMAN      H102L         Disease
    O14521      DHSD_HUMAN      L139P         Disease
    O14521      DHSD_HUMAN      Y114C         Disease
    O14522     PTPRT_HUMAN       A29P         Neutral
    O14522     PTPRT_HUMAN       F74S         Disease
    O14522     PTPRT_HUMAN       M76V         Neutral
    O14522     PTPRT_HUMAN      A209T         Disease
    O14522     PTPRT_HUMAN      A707T         Disease
    O14522     PTPRT_HUMAN      A707V         Disease
    O14522     PTPRT_HUMAN      D927G         Disease
    O14522     PTPRT_HUMAN      F248S         Disease
    O14522     PTPRT_HUMAN      I395V         Disease
    O14522     PTPRT_HUMAN      K218T         Disease
    O14522     PTPRT_HUMAN      L708P         Disease
    O14522     PTPRT_HUMAN      N510K         Disease
    O14522     PTPRT_HUMAN      Q987K         Disease
    O14522     PTPRT_HUMAN      R453C         Disease
    O14522     PTPRT_HUMAN      R790I         Disease
    O14522     PTPRT_HUMAN      T605M         Disease
    O14522     PTPRT_HUMAN      V648G         Disease
    O14522     PTPRT_HUMAN      Y280H         Disease
    O14522     PTPRT_HUMAN      Y412F         Disease
    O14522     PTPRT_HUMAN     A1118P         Disease
    O14522     PTPRT_HUMAN     M1259L         Disease
    O14522     PTPRT_HUMAN     N1128I         Disease
    O14522     PTPRT_HUMAN     R1212W         Disease
    O14522     PTPRT_HUMAN     R1346L         Disease
    O14522     PTPRT_HUMAN     T1368M         Disease
    O14522     PTPRT_HUMAN     V1269M         Disease
    O14522     PTPRT_HUMAN     Y1351F         Disease
    O14523     C2C2L_HUMAN      R413W         Neutral
    O14525     ASTN1_HUMAN     G1270R         Neutral
    O14530     TXND9_HUMAN       Q38R         Neutral
    O14543     SOCS3_HUMAN      H125Y         Neutral
    O14576     DC1I1_HUMAN      N582T         Neutral
    O14578      CTRO_HUMAN        G7E         Neutral
    O14578      CTRO_HUMAN        R9Q         Neutral
    O14579      COPE_HUMAN       S13C         Neutral
    O14579      COPE_HUMAN      T117I         Neutral
    O14581     OR7AH_HUMAN       A69S         Neutral
    O14581     OR7AH_HUMAN       I46T         Neutral
    O14581     OR7AH_HUMAN       V37A         Neutral
    O14593      RFXK_HUMAN      L195P         Disease
    O14594      NCAN_HUMAN     A1254V         Neutral
    O14613     BORG1_HUMAN      I191F         Neutral
    O14617     AP3D1_HUMAN     I1072V         Neutral
    O14626     GP171_HUMAN      I283V         Neutral
    O14633     LCE2B_HUMAN       I51S         Neutral
    O14638     ENPP3_HUMAN      N744H         Neutral
    O14638     ENPP3_HUMAN      S786N         Neutral
    O14639     ABLM1_HUMAN      P434T         Neutral
    O14654      IRS4_HUMAN       L34F         Neutral
    O14656     TOR1A_HUMAN      D264H         Neutral
    O14657     TOR1B_HUMAN       A54T         Neutral
    O14669      TMG2_HUMAN       P22S         Neutral
    O14669      TMG2_HUMAN      G116C         Neutral
    O14678     ABCD4_HUMAN      A304T         Neutral
    O14682      ENC1_HUMAN      I256S         Neutral
    O14686      MLL2_HUMAN      A476T         Neutral
    O14686      MLL2_HUMAN     R4949H         Neutral
    O14730     RIOK3_HUMAN      R441Q         Neutral
    O14730     RIOK3_HUMAN      S447L         Neutral
    O14732     IMPA2_HUMAN       A88T         Neutral
    O14733     MP2K7_HUMAN      A195T         Neutral
    O14733     MP2K7_HUMAN      L259F         Neutral
    O14733     MP2K7_HUMAN      N118S         Neutral
    O14735     CDIPT_HUMAN      R199C         Neutral
    O14745     NHRF1_HUMAN      E225K         Disease
    O14745     NHRF1_HUMAN      L110V         Disease
    O14745     NHRF1_HUMAN      R153Q         Disease
    O14746      TERT_HUMAN      A279T         Neutral
    O14746      TERT_HUMAN      H412Y         Neutral
    O14746      TERT_HUMAN      K902N         Disease
    O14746      TERT_HUMAN      S948R         Neutral
    O14757      CHK1_HUMAN      E223V         Neutral
    O14757      CHK1_HUMAN      V471I         Neutral
    O14764      GBRD_HUMAN      E177A         Disease
    O14764      GBRD_HUMAN      R220C         Neutral
    O14773      TPP1_HUMAN       G77R         Disease
    O14773      TPP1_HUMAN       S62L         Neutral
    O14773      TPP1_HUMAN      A454E         Disease
    O14773      TPP1_HUMAN      C365R         Disease
    O14773      TPP1_HUMAN      C365Y         Disease
    O14773      TPP1_HUMAN      E343K         Disease
    O14773      TPP1_HUMAN      F481C         Disease
    O14773      TPP1_HUMAN      G284V         Disease
    O14773      TPP1_HUMAN      G389E         Disease
    O14773      TPP1_HUMAN      G473R         Disease
    O14773      TPP1_HUMAN      G482R         Disease
    O14773      TPP1_HUMAN      I287N         Disease
    O14773      TPP1_HUMAN      K428N         Disease
    O14773      TPP1_HUMAN      N286S         Disease
    O14773      TPP1_HUMAN      Q100R         Neutral
    O14773      TPP1_HUMAN      Q278P         Disease
    O14773      TPP1_HUMAN      Q422H         Disease
    O14773      TPP1_HUMAN      R127Q         Disease
    O14773      TPP1_HUMAN      R175H         Neutral
    O14773      TPP1_HUMAN      R185C         Neutral
    O14773      TPP1_HUMAN      R206C         Disease
    O14773      TPP1_HUMAN      R206H         Disease
    O14773      TPP1_HUMAN      R447H         Disease
    O14773      TPP1_HUMAN      S153P         Disease
    O14773      TPP1_HUMAN      S475L         Disease
    O14773      TPP1_HUMAN      T353P         Disease
    O14773      TPP1_HUMAN      V277M         Disease
    O14773      TPP1_HUMAN      V385D         Disease
    O14777     NDC80_HUMAN       S66A         Neutral
    O14777     NDC80_HUMAN      A605P         Neutral
    O14786      NRP1_HUMAN      F561L         Neutral
    O14786      NRP1_HUMAN      V733I         Neutral
    O14788     TNF11_HUMAN      M199K         Disease
    O14791     APOL1_HUMAN      R255K         Neutral
    O14792     HS3S1_HUMAN      K295R         Neutral
    O14793      GDF8_HUMAN      I348T         Neutral
    O14793      GDF8_HUMAN      K153R         Neutral
    O14793      GDF8_HUMAN      R371G         Neutral
    O14796     SH21B_HUMAN       I36T         Neutral
    O14796     SH21B_HUMAN      N122K         Neutral
    O14798     TR10C_HUMAN      T229I         Neutral
    O14802      RPC1_HUMAN      K713N         Neutral
    O14802      RPC1_HUMAN      R582L         Neutral
    O14804     TAAR5_HUMAN      R330C         Neutral
    O14813     PHX2A_HUMAN       A72V         Disease
    O14815      CAN9_HUMAN      A102V         Neutral
    O14815      CAN9_HUMAN      A239T         Neutral
    O14815      CAN9_HUMAN      K322Q         Neutral
    O14815      CAN9_HUMAN      M611I         Neutral
    O14815      CAN9_HUMAN      R277W         Neutral
    O14815      CAN9_HUMAN      R458W         Neutral
    O14827     RGRF2_HUMAN      L713W         Neutral
    O14830      PPE2_HUMAN      S120R         Neutral
    O14830      PPE2_HUMAN      S575C         Neutral
    O14832      PAHX_HUMAN       N83Y         Disease
    O14832      PAHX_HUMAN       P29S         Disease
    O14832      PAHX_HUMAN      D177G         Disease
    O14832      PAHX_HUMAN      E197Q         Disease
    O14832      PAHX_HUMAN      F257S         Disease
    O14832      PAHX_HUMAN      G204S         Disease
    O14832      PAHX_HUMAN      H175R         Disease
    O14832      PAHX_HUMAN      H220Y         Disease
    O14832      PAHX_HUMAN      I199F         Disease
    O14832      PAHX_HUMAN      N269H         Disease
    O14832      PAHX_HUMAN      P173S         Disease
    O14832      PAHX_HUMAN      Q176K         Disease
    O14832      PAHX_HUMAN      R245Q         Disease
    O14832      PAHX_HUMAN      R275Q         Disease
    O14832      PAHX_HUMAN      R275W         Disease
    O14832      PAHX_HUMAN      W193R         Disease
    O14836     TR13B_HUMAN      A181G         Disease
    O14836     TR13B_HUMAN      C104R         Disease
    O14836     TR13B_HUMAN      P251L         Neutral
    O14836     TR13B_HUMAN      R202H         Disease
    O14841      OPLA_HUMAN      S284R         Neutral
    O14880     MGST3_HUMAN       G15C         Neutral
    O14896      IRF3_HUMAN      Y107F         Neutral
    O14896      IRF6_HUMAN        A2V         Disease
    O14896      IRF6_HUMAN        R6C         Disease
    O14896      IRF6_HUMAN       A16V         Disease
    O14896      IRF6_HUMAN       A61G         Disease
    O14896      IRF6_HUMAN       D98H         Disease
    O14896      IRF6_HUMAN       G70R         Disease
    O14896      IRF6_HUMAN       K66T         Disease
    O14896      IRF6_HUMAN       K89E         Disease
    O14896      IRF6_HUMAN       L22P         Disease
    O14896      IRF6_HUMAN       N88H         Disease
    O14896      IRF6_HUMAN       P39A         Disease
    O14896      IRF6_HUMAN       P76S         Disease
    O14896      IRF6_HUMAN       Q82K         Disease
    O14896      IRF6_HUMAN       R45Q         Disease
    O14896      IRF6_HUMAN       R84C         Disease
    O14896      IRF6_HUMAN       R84G         Disease
    O14896      IRF6_HUMAN       R84H         Disease
    O14896      IRF6_HUMAN       S90G         Disease
    O14896      IRF6_HUMAN       T64I         Disease
    O14896      IRF6_HUMAN       V18A         Disease
    O14896      IRF6_HUMAN       V18M         Disease
    O14896      IRF6_HUMAN       W60G         Disease
    O14896      IRF6_HUMAN      C347F         Disease
    O14896      IRF6_HUMAN      C374W         Disease
    O14896      IRF6_HUMAN      D430N         Disease
    O14896      IRF6_HUMAN      E349V         Disease
    O14896      IRF6_HUMAN      F369S         Disease
    O14896      IRF6_HUMAN      G325E         Disease
    O14896      IRF6_HUMAN      K320E         Disease
    O14896      IRF6_HUMAN      K388E         Disease
    O14896      IRF6_HUMAN      L251P         Disease
    O14896      IRF6_HUMAN      L294P         Disease
    O14896      IRF6_HUMAN      L345P         Disease
    O14896      IRF6_HUMAN      P396S         Disease
    O14896      IRF6_HUMAN      Q273R         Disease
    O14896      IRF6_HUMAN      R250Q         Disease
    O14896      IRF6_HUMAN      R339I         Disease
    O14896      IRF6_HUMAN      R400W         Disease
    O14896      IRF6_HUMAN      T100A         Disease
    O14896      IRF6_HUMAN      V274I         Neutral
    O14896      IRF6_HUMAN      V297I         Disease
    O14896      IRF6_HUMAN      V321M         Disease
    O14901     KLF11_HUMAN       Q62R         Neutral
    O14901     KLF11_HUMAN      A347S         Disease
    O14901     KLF11_HUMAN      T220M         Disease
    O14920      IKKB_HUMAN      A710T         Neutral
    O14920      IKKB_HUMAN      A736T         Neutral
    O14920      IKKB_HUMAN      F734L         Neutral
    O14920      IKKB_HUMAN      Q369R         Neutral
    O14920      IKKB_HUMAN      R554W         Neutral
    O14924     RGS12_HUMAN     N1124S         Neutral
    O14936      CSKP_HUMAN       R28L         Disease
    O14948      TFEC_HUMAN        Q6H         Neutral
    O14948      TFEC_HUMAN      G100S         Neutral
    O14949      QCR8_HUMAN       S45F         Disease
    O14950     ML12B_HUMAN      E141G         Neutral
    O14958     CASQ2_HUMAN       R33Q         Disease
    O14958     CASQ2_HUMAN       T66A         Neutral
    O14958     CASQ2_HUMAN       V76M         Neutral
    O14958     CASQ2_HUMAN      D307H         Disease
    O14958     CASQ2_HUMAN      L167H         Disease
    O14960     LECT2_HUMAN       V58I         Neutral
    O14965      STK6_HUMAN       F31I         Neutral
    O14965      STK6_HUMAN       G11R         Neutral
    O14965      STK6_HUMAN       P50L         Neutral
    O14965      STK6_HUMAN       V57I         Neutral
    O14965      STK6_HUMAN      M373V         Neutral
    O14967      CLGN_HUMAN      A160S         Neutral
    O14967      CLGN_HUMAN      R352W         Neutral
    O14967      CLGN_HUMAN      V290I         Neutral
    O14974     MYPT1_HUMAN      C116W         Neutral
    O14974     MYPT1_HUMAN      K734N         Neutral
    O14975     S27A2_HUMAN       Q48K         Neutral
    O14976       GAK_HUMAN      D787Y         Neutral
    O14976       GAK_HUMAN      S144L         Neutral
    O14976       GAK_HUMAN      V580M         Neutral
    O14976       GAK_HUMAN     D1297N         Neutral
    O14976       GAK_HUMAN     S1168N         Neutral
    O14978     ZN263_HUMAN      C310S         Neutral
    O14983     AT2A1_HUMAN      P789L         Disease
    O15013     ARHGA_HUMAN      T357I         Disease
    O15013     ARHGA_HUMAN      V700I         Neutral
    O15013     ARHGA_HUMAN      V725I         Neutral
    O15015     ZN646_HUMAN       A98V         Neutral
    O15015     ZN646_HUMAN      G921A         Neutral
    O15015     ZN646_HUMAN      I774M         Neutral
    O15015     ZN646_HUMAN     G1477D         Neutral
    O15015     ZN646_HUMAN     R1249W         Neutral
    O15018     PDZD2_HUMAN     A1649V         Neutral
    O15018     PDZD2_HUMAN     D1343E         Neutral
    O15018     PDZD2_HUMAN     Q1258K         Neutral
    O15018     PDZD2_HUMAN     R2247Q         Neutral
    O15020     SPTN2_HUMAN      L253P         Disease
    O15020     SPTN2_HUMAN     V1034A         Neutral
    O15021     MAST4_HUMAN       A77P         Neutral
    O15021     MAST4_HUMAN     P2201L         Neutral
    O15027     SC16A_HUMAN      R861C         Neutral
    O15034     RIMB2_HUMAN      P593R         Neutral
    O15040     K0329_HUMAN      A386T         Neutral
    O15040     K0329_HUMAN      I683V         Neutral
    O15040     K0329_HUMAN      P439S         Neutral
    O15040     K0329_HUMAN      V320I         Neutral
    O15047     SET1A_HUMAN      D639N         Neutral
    O15050      LBA1_HUMAN      P703L         Neutral
    O15050      LBA1_HUMAN     E1090G         Neutral
    O15055      PER2_HUMAN      F949Y         Neutral
    O15055      PER2_HUMAN      S662G         Disease
    O15055      PER2_HUMAN      V729I         Neutral
    O15055      PER2_HUMAN      V903I         Neutral
    O15060     ZBT39_HUMAN      P689A         Neutral
    O15061     SYNEM_HUMAN      A272V         Neutral
    O15061     SYNEM_HUMAN      G462S         Neutral
    O15061     SYNEM_HUMAN      P567L         Neutral
    O15061     SYNEM_HUMAN      P761L         Neutral
    O15061     SYNEM_HUMAN      Q976R         Neutral
    O15061     SYNEM_HUMAN      R338W         Neutral
    O15061     SYNEM_HUMAN      R355W         Neutral
    O15061     SYNEM_HUMAN      R946W         Neutral
    O15061     SYNEM_HUMAN     G1130S         Neutral
    O15061     SYNEM_HUMAN     G1345A         Neutral
    O15061     SYNEM_HUMAN     P1059L         Neutral
    O15061     SYNEM_HUMAN     S1077L         Neutral
    O15062     ZBTB5_HUMAN      D300G         Neutral
    O15067      PUR4_HUMAN       S19P         Neutral
    O15067      PUR4_HUMAN      L621P         Neutral
    O15069     NACAD_HUMAN      D438E         Neutral
    O15069     NACAD_HUMAN      K591E         Neutral
    O15072      ATS3_HUMAN      K138R         Neutral
    O15078     CE290_HUMAN        W7C         Disease
    O15078     CE290_HUMAN      K838E         Neutral
    O15078     CE290_HUMAN      L906W         Neutral
    O15078     CE290_HUMAN     R1237H         Neutral
    O15085     ARHGB_HUMAN     H1427R         Neutral
    O15111      IKKA_HUMAN      S126C         Neutral
    O15117       FYB_HUMAN       P51L         Neutral
    O15117       FYB_HUMAN      K332R         Neutral
    O15118      NPC1_HUMAN       C63R         Disease
    O15118      NPC1_HUMAN       C74Y         Disease
    O15118      NPC1_HUMAN       Q92R         Disease
    O15118      NPC1_HUMAN      A388P         Disease
    O15118      NPC1_HUMAN      A521S         Disease
    O15118      NPC1_HUMAN      A605V         Disease
    O15118      NPC1_HUMAN      A745E         Disease
    O15118      NPC1_HUMAN      A767V         Disease
    O15118      NPC1_HUMAN      A926T         Disease
    O15118      NPC1_HUMAN      A927V         Disease
    O15118      NPC1_HUMAN      C113R         Disease
    O15118      NPC1_HUMAN      C177G         Disease
    O15118      NPC1_HUMAN      C177Y         Disease
    O15118      NPC1_HUMAN      C247Y         Disease
    O15118      NPC1_HUMAN      C479Y         Disease
    O15118      NPC1_HUMAN      C670W         Disease
    O15118      NPC1_HUMAN      C956Y         Disease
    O15118      NPC1_HUMAN      C976R         Disease
    O15118      NPC1_HUMAN      D242H         Disease
    O15118      NPC1_HUMAN      D242N         Disease
    O15118      NPC1_HUMAN      D700N         Disease
    O15118      NPC1_HUMAN      D874V         Disease
    O15118      NPC1_HUMAN      D917Y         Disease
    O15118      NPC1_HUMAN      D944N         Disease
    O15118      NPC1_HUMAN      D945N         Disease
    O15118      NPC1_HUMAN      D948H         Disease
    O15118      NPC1_HUMAN      D948N         Disease
    O15118      NPC1_HUMAN      D948Y         Disease
    O15118      NPC1_HUMAN      E451K         Disease
    O15118      NPC1_HUMAN      E612D         Disease
    O15118      NPC1_HUMAN      E742K         Disease
    O15118      NPC1_HUMAN      F537L         Disease
    O15118      NPC1_HUMAN      F703S         Disease
    O15118      NPC1_HUMAN      F763L         Disease
    O15118      NPC1_HUMAN      G248V         Disease
    O15118      NPC1_HUMAN      G333D         Neutral
    O15118      NPC1_HUMAN      G640R         Disease
    O15118      NPC1_HUMAN      G660S         Disease
    O15118      NPC1_HUMAN      G673V         Disease
    O15118      NPC1_HUMAN      G910S         Disease
    O15118      NPC1_HUMAN      G986S         Disease
    O15118      NPC1_HUMAN      G992A         Disease
    O15118      NPC1_HUMAN      G992R         Disease
    O15118      NPC1_HUMAN      G992W         Disease
    O15118      NPC1_HUMAN      H510P         Disease
    O15118      NPC1_HUMAN      H512R         Disease
    O15118      NPC1_HUMAN      I858V         Neutral
    O15118      NPC1_HUMAN      I943M         Disease
    O15118      NPC1_HUMAN      K576R         Disease
    O15118      NPC1_HUMAN      L380F         Disease
    O15118      NPC1_HUMAN      L472P         Neutral
    O15118      NPC1_HUMAN      L684F         Disease
    O15118      NPC1_HUMAN      L695V         Disease
    O15118      NPC1_HUMAN      L724P         Disease
    O15118      NPC1_HUMAN      L929P         Disease
    O15118      NPC1_HUMAN      M272R         Disease
    O15118      NPC1_HUMAN      M631R         Disease
    O15118      NPC1_HUMAN      M642I         Neutral
    O15118      NPC1_HUMAN      M754K         Disease
    O15118      NPC1_HUMAN      M996R         Disease
    O15118      NPC1_HUMAN      N222S         Disease
    O15118      NPC1_HUMAN      N961S         Disease
    O15118      NPC1_HUMAN      N968S         Disease
    O15118      NPC1_HUMAN      P166S         Disease
    O15118      NPC1_HUMAN      P237S         Disease
    O15118      NPC1_HUMAN      P401T         Disease
    O15118      NPC1_HUMAN      P433L         Disease
    O15118      NPC1_HUMAN      P434L         Disease
    O15118      NPC1_HUMAN      P474L         Disease
    O15118      NPC1_HUMAN      P543L         Disease
    O15118      NPC1_HUMAN      P691L         Disease
    O15118      NPC1_HUMAN      P888S         Disease
    O15118      NPC1_HUMAN      Q775P         Disease
    O15118      NPC1_HUMAN      Q862L         Disease
    O15118      NPC1_HUMAN      Q928P         Disease
    O15118      NPC1_HUMAN      R372W         Disease
    O15118      NPC1_HUMAN      R389C         Disease
    O15118      NPC1_HUMAN      R404P         Disease
    O15118      NPC1_HUMAN      R404Q         Disease
    O15118      NPC1_HUMAN      R404W         Disease
    O15118      NPC1_HUMAN      R518Q         Disease
    O15118      NPC1_HUMAN      R518W         Disease
    O15118      NPC1_HUMAN      R615C         Disease
    O15118      NPC1_HUMAN      R615L         Disease
    O15118      NPC1_HUMAN      R789C         Disease
    O15118      NPC1_HUMAN      R789G         Disease
    O15118      NPC1_HUMAN      R934Q         Disease
    O15118      NPC1_HUMAN      R958L         Disease
    O15118      NPC1_HUMAN      R958Q         Disease
    O15118      NPC1_HUMAN      R978C         Disease
    O15118      NPC1_HUMAN      S151G         Neutral
    O15118      NPC1_HUMAN      S473P         Disease
    O15118      NPC1_HUMAN      S652W         Disease
    O15118      NPC1_HUMAN      S666N         Disease
    O15118      NPC1_HUMAN      S734I         Disease
    O15118      NPC1_HUMAN      S849I         Disease
    O15118      NPC1_HUMAN      S865L         Disease
    O15118      NPC1_HUMAN      S940L         Disease
    O15118      NPC1_HUMAN      S954L         Disease
    O15118      NPC1_HUMAN      T137M         Disease
    O15118      NPC1_HUMAN      T574K         Disease
    O15118      NPC1_HUMAN      V231G         Disease
    O15118      NPC1_HUMAN      V378A         Disease
    O15118      NPC1_HUMAN      V664M         Disease
    O15118      NPC1_HUMAN      V727F         Disease
    O15118      NPC1_HUMAN      V889M         Disease
    O15118      NPC1_HUMAN      V950M         Disease
    O15118      NPC1_HUMAN      V959E         Disease
    O15118      NPC1_HUMAN      V971G         Neutral
    O15118      NPC1_HUMAN      W942C         Disease
    O15118      NPC1_HUMAN      Y509S         Disease
    O15118      NPC1_HUMAN      Y825C         Disease
    O15118      NPC1_HUMAN      Y871C         Disease
    O15118      NPC1_HUMAN      Y890C         Disease
    O15118      NPC1_HUMAN      Y899D         Disease
    O15118      NPC1_HUMAN     A1035V         Disease
    O15118      NPC1_HUMAN     A1049V         Neutral
    O15118      NPC1_HUMAN     A1054T         Disease
    O15118      NPC1_HUMAN     A1062V         Disease
    O15118      NPC1_HUMAN     A1174V         Disease
    O15118      NPC1_HUMAN     A1216V         Disease
    O15118      NPC1_HUMAN     C1168Y         Disease
    O15118      NPC1_HUMAN     D1097N         Disease
    O15118      NPC1_HUMAN     E1089K         Disease
    O15118      NPC1_HUMAN     E1189G         Disease
    O15118      NPC1_HUMAN     F1087L         Disease
    O15118      NPC1_HUMAN     F1167L         Disease
    O15118      NPC1_HUMAN     F1224L         Disease
    O15118      NPC1_HUMAN     G1012D         Disease
    O15118      NPC1_HUMAN     G1015V         Disease
    O15118      NPC1_HUMAN     G1034R         Disease
    O15118      NPC1_HUMAN     G1140V         Disease
    O15118      NPC1_HUMAN     G1236E         Disease
    O15118      NPC1_HUMAN     G1240R         Disease
    O15118      NPC1_HUMAN     H1016R         Disease
    O15118      NPC1_HUMAN     I1061T         Disease
    O15118      NPC1_HUMAN     I1094T         Disease
    O15118      NPC1_HUMAN     I1220T         Neutral
    O15118      NPC1_HUMAN     L1213F         Disease
    O15118      NPC1_HUMAN     L1213V         Disease
    O15118      NPC1_HUMAN     M1142T         Disease
    O15118      NPC1_HUMAN     N1137I         Disease
    O15118      NPC1_HUMAN     N1150K         Disease
    O15118      NPC1_HUMAN     N1156I         Disease
    O15118      NPC1_HUMAN     N1156S         Disease
    O15118      NPC1_HUMAN     P1007A         Disease
    O15118      NPC1_HUMAN     R1059Q         Disease
    O15118      NPC1_HUMAN     R1186H         Disease
    O15118      NPC1_HUMAN     S1004L         Disease
    O15118      NPC1_HUMAN     S1249G         Disease
    O15118      NPC1_HUMAN     T1036K         Disease
    O15118      NPC1_HUMAN     T1036M         Disease
    O15118      NPC1_HUMAN     T1066N         Disease
    O15118      NPC1_HUMAN     T1205K         Disease
    O15118      NPC1_HUMAN     T1205R         Disease
    O15118      NPC1_HUMAN     V1023G         Disease
    O15118      NPC1_HUMAN     V1165M         Disease
    O15118      NPC1_HUMAN     V1212L         Disease
    O15118      NPC1_HUMAN     Y1088C         Disease
    O15119      TBX3_HUMAN      L143P         Disease
    O15119      TBX3_HUMAN      Y149S         Disease
    O15120      PLCB_HUMAN      A239V         Disease
    O15120      PLCB_HUMAN      G136R         Disease
    O15120      PLCB_HUMAN      L228P         Disease
    O15143     ARC1B_HUMAN       K37N         Neutral
    O15146      MUSK_HUMAN       A27G         Neutral
    O15146      MUSK_HUMAN      L629F         Neutral
    O15146      MUSK_HUMAN      M413I         Neutral
    O15146      MUSK_HUMAN      N664S         Neutral
    O15146      MUSK_HUMAN      P696L         Neutral
    O15146      MUSK_HUMAN      S159G         Neutral
    O15146      MUSK_HUMAN      V829L         Neutral
    O15151      MDM4_HUMAN      I175T         Neutral
    O15164     TIF1A_HUMAN      S762N         Neutral
    O15164     TIF1A_HUMAN     R1009S         Neutral
    O15169      AXN1_HUMAN      G425S         Disease
    O15169      AXN1_HUMAN      G650S         Disease
    O15169      AXN1_HUMAN      L106R         Disease
    O15169      AXN1_HUMAN      P345L         Disease
    O15178      BRAC_HUMAN      E402K         Neutral
    O15178      BRAC_HUMAN      G356S         Neutral
    O15178      BRAC_HUMAN      N369S         Neutral
    O15182     CETN3_HUMAN       V10L         Neutral
    O15194     CTDSL_HUMAN      S121P         Neutral
    O15195      VILL_HUMAN      L740F         Neutral
    O15197     EPHB6_HUMAN      A206V         Neutral
    O15197     EPHB6_HUMAN      A647V         Neutral
    O15197     EPHB6_HUMAN      G107S         Neutral
    O15197     EPHB6_HUMAN      I978V         Neutral
    O15197     EPHB6_HUMAN      P267H         Neutral
    O15197     EPHB6_HUMAN      P267R         Neutral
    O15197     EPHB6_HUMAN      R294Q         Neutral
    O15197     EPHB6_HUMAN      R484Q         Neutral
    O15197     EPHB6_HUMAN      R798H         Neutral
    O15197     EPHB6_HUMAN      S155T         Neutral
    O15197     EPHB6_HUMAN      S309A         Neutral
    O15197     EPHB6_HUMAN      S317L         Neutral
    O15204     ADEC1_HUMAN      M121T         Neutral
    O15204     ADEC1_HUMAN      N444S         Neutral
    O15205       UBD_HUMAN       I68T         Neutral
    O15205       UBD_HUMAN       L51S         Neutral
    O15205       UBD_HUMAN      E120K         Neutral
    O15211      RGL2_HUMAN      G705E         Neutral
    O15213     WDR46_HUMAN      S124Y         Neutral
    O15213     WDR46_HUMAN      V341A         Neutral
    O15217     GSTA4_HUMAN      L100P         Neutral
    O15218     GP182_HUMAN      C349R         Neutral
    O15228     GNPAT_HUMAN      D519G         Disease
    O15228     GNPAT_HUMAN      R211C         Disease
    O15228     GNPAT_HUMAN      R211H         Disease
    O15228     GNPAT_HUMAN      V495I         Neutral
    O15228     GNPAT_HUMAN      Y586H         Neutral
    O15229       KMO_HUMAN      R452C         Neutral
    O15230     LAMA5_HUMAN      V889M         Neutral
    O15230     LAMA5_HUMAN     A1908T         Neutral
    O15230     LAMA5_HUMAN     H1717Y         Neutral
    O15230     LAMA5_HUMAN     M1258T         Neutral
    O15230     LAMA5_HUMAN     M1900V         Neutral
    O15230     LAMA5_HUMAN     R1667W         Neutral
    O15230     LAMA5_HUMAN     R2053H         Neutral
    O15230     LAMA5_HUMAN     R2226H         Neutral
    O15232     MATN3_HUMAN       P11S         Neutral
    O15232     MATN3_HUMAN       R70H         Disease
    O15232     MATN3_HUMAN      A128P         Disease
    O15232     MATN3_HUMAN      A219D         Disease
    O15232     MATN3_HUMAN      C304S         Disease
    O15232     MATN3_HUMAN      E134K         Disease
    O15232     MATN3_HUMAN      E252K         Neutral
    O15232     MATN3_HUMAN      F105S         Disease
    O15232     MATN3_HUMAN      I192N         Disease
    O15232     MATN3_HUMAN      R121W         Disease
    O15232     MATN3_HUMAN      T120M         Disease
    O15232     MATN3_HUMAN      T195K         Disease
    O15232     MATN3_HUMAN      V194D         Disease
    O15232     MATN3_HUMAN      Y218N         Disease
    O15235      RT12_HUMAN        H8R         Neutral
    O15244     S22A2_HUMAN       P54S         Neutral
    O15244     S22A2_HUMAN      A270S         Neutral
    O15244     S22A2_HUMAN      K432Q         Neutral
    O15244     S22A2_HUMAN      R463K         Neutral
    O15244     S22A2_HUMAN      T201M         Neutral
    O15245     S22A1_HUMAN       L85F         Neutral
    O15245     S22A1_HUMAN       R61C         Neutral
    O15245     S22A1_HUMAN      G401S         Neutral
    O15245     S22A1_HUMAN      G465R         Neutral
    O15245     S22A1_HUMAN      R342H         Neutral
    O15245     S22A1_HUMAN      R488M         Neutral
    O15245     S22A1_HUMAN      V461I         Neutral
    O15254     ACOX3_HUMAN       E34A         Neutral
    O15255      CXX1_HUMAN      S152W         Neutral
    O15259     NPHP1_HUMAN      G342R         Disease
    O15264      MK13_HUMAN       S41L         Neutral
    O15264      MK13_HUMAN      A282V         Neutral
    O15264      MK13_HUMAN      A300T         Neutral
    O15265      ATX7_HUMAN      V862M         Neutral
    O15266      SHOX_HUMAN      L132V         Disease
    O15266      SHOX_HUMAN      R153L         Disease
    O15266      SHOX_HUMAN      R168W         Disease
    O15266      SHOX_HUMAN      R173C         Disease
    O15269     SPTC1_HUMAN      C133W         Disease
    O15269     SPTC1_HUMAN      C133Y         Disease
    O15269     SPTC1_HUMAN      G387A         Disease
    O15269     SPTC1_HUMAN      R151L         Neutral
    O15269     SPTC1_HUMAN      V144D         Disease
    O15273      TELT_HUMAN       P90L         Disease
    O15273      TELT_HUMAN       R70W         Disease
    O15273      TELT_HUMAN       R87Q         Disease
    O15273      TELT_HUMAN      E132Q         Disease
    O15273      TELT_HUMAN      R106C         Neutral
    O15273      TELT_HUMAN      R153H         Disease
    O15273      TELT_HUMAN      T137I         Disease
    O15287     FANCG_HUMAN       L71P         Disease
    O15287     FANCG_HUMAN      G294E         Neutral
    O15287     FANCG_HUMAN      K430E         Neutral
    O15287     FANCG_HUMAN      P330S         Neutral
    O15287     FANCG_HUMAN      R513Q         Neutral
    O15296     LX15B_HUMAN      I647V         Neutral
    O15296     LX15B_HUMAN      I676V         Neutral
    O15296     LX15B_HUMAN      R656Q         Neutral
    O15303      GRM6_HUMAN       Q59P         Neutral
    O15303      GRM6_HUMAN      E227V         Neutral
    O15303      GRM6_HUMAN      E781K         Disease
    O15303      GRM6_HUMAN      G150S         Disease
    O15303      GRM6_HUMAN      M712V         Neutral
    O15305      PMM2_HUMAN        C9Y         Disease
    O15305      PMM2_HUMAN       D65Y         Disease
    O15305      PMM2_HUMAN       E93A         Disease
    O15305      PMM2_HUMAN       F11C         Disease
    O15305      PMM2_HUMAN       G15E         Disease
    O15305      PMM2_HUMAN       L32R         Disease
    O15305      PMM2_HUMAN       P20S         Disease
    O15305      PMM2_HUMAN       P69S         Disease
    O15305      PMM2_HUMAN       Q37H         Disease
    O15305      PMM2_HUMAN       Q37L         Neutral
    O15305      PMM2_HUMAN       V44A         Disease
    O15305      PMM2_HUMAN       V44L         Disease
    O15305      PMM2_HUMAN       V67M         Disease
    O15305      PMM2_HUMAN       Y64C         Disease
    O15305      PMM2_HUMAN       Y76C         Disease
    O15305      PMM2_HUMAN      A108V         Disease
    O15305      PMM2_HUMAN      A233T         Disease
    O15305      PMM2_HUMAN      C103F         Disease
    O15305      PMM2_HUMAN      C192G         Disease
    O15305      PMM2_HUMAN      C241S         Disease
    O15305      PMM2_HUMAN      D148N         Disease
    O15305      PMM2_HUMAN      D185G         Disease
    O15305      PMM2_HUMAN      D188G         Disease
    O15305      PMM2_HUMAN      D217E         Disease
    O15305      PMM2_HUMAN      D223E         Disease
    O15305      PMM2_HUMAN      D223N         Disease
    O15305      PMM2_HUMAN      E139K         Disease
    O15305      PMM2_HUMAN      E151G         Disease
    O15305      PMM2_HUMAN      E197A         Disease
    O15305      PMM2_HUMAN      F119L         Disease
    O15305      PMM2_HUMAN      F144L         Disease
    O15305      PMM2_HUMAN      F157S         Disease
    O15305      PMM2_HUMAN      F172V         Disease
    O15305      PMM2_HUMAN      F183S         Disease
    O15305      PMM2_HUMAN      F206S         Disease
    O15305      PMM2_HUMAN      G117R         Disease
    O15305      PMM2_HUMAN      G175R         Disease
    O15305      PMM2_HUMAN      G176V         Disease
    O15305      PMM2_HUMAN      G208A         Disease
    O15305      PMM2_HUMAN      G214S         Disease
    O15305      PMM2_HUMAN      G228C         Disease
    O15305      PMM2_HUMAN      G228R         Disease
    O15305      PMM2_HUMAN      H195R         Disease
    O15305      PMM2_HUMAN      H218L         Disease
    O15305      PMM2_HUMAN      I120T         Disease
    O15305      PMM2_HUMAN      I132F         Disease
    O15305      PMM2_HUMAN      I132N         Disease
    O15305      PMM2_HUMAN      I132T         Disease
    O15305      PMM2_HUMAN      I153T         Disease
    O15305      PMM2_HUMAN      L104V         Disease
    O15305      PMM2_HUMAN      M212V         Neutral
    O15305      PMM2_HUMAN      N101K         Disease
    O15305      PMM2_HUMAN      N216I         Disease
    O15305      PMM2_HUMAN      N216S         Disease
    O15305      PMM2_HUMAN      P113L         Disease
    O15305      PMM2_HUMAN      P131A         Disease
    O15305      PMM2_HUMAN      Q177H         Disease
    O15305      PMM2_HUMAN      R123Q         Disease
    O15305      PMM2_HUMAN      R141C         Disease
    O15305      PMM2_HUMAN      R141H         Disease
    O15305      PMM2_HUMAN      R162W         Disease
    O15305      PMM2_HUMAN      R238G         Disease
    O15305      PMM2_HUMAN      R238P         Disease
    O15305      PMM2_HUMAN      T226S         Disease
    O15305      PMM2_HUMAN      T237M         Disease
    O15305      PMM2_HUMAN      T237R         Disease
    O15305      PMM2_HUMAN      V129M         Disease
    O15305      PMM2_HUMAN      V231M         Disease
    O15305      PMM2_HUMAN      Y106C         Disease
    O15305      PMM2_HUMAN      Y229S         Disease
    O15315     RA51B_HUMAN        V9M         Neutral
    O15315     RA51B_HUMAN      S250A         Neutral
    O15315     RA51B_HUMAN      V207L         Neutral
    O15315     RA51B_HUMAN      Y180C         Neutral
    O15320     CTGE5_HUMAN        A6V         Neutral
    O15320     CTGE5_HUMAN      E360Q         Neutral
    O15320     CTGE5_HUMAN      G738R         Neutral
    O15320     CTGE5_HUMAN      I699V         Neutral
    O15320     CTGE5_HUMAN      N375S         Neutral
    O15327     INP4B_HUMAN      Y311F         Neutral
    O15335      CHAD_HUMAN      T350I         Neutral
    O15344     TRI18_HUMAN      C266R         Disease
    O15344     TRI18_HUMAN      I536T         Disease
    O15344     TRI18_HUMAN      L295P         Disease
    O15344     TRI18_HUMAN      L626P         Disease
    O15347     HMGB3_HUMAN       T51A         Neutral
    O15353     FOXN1_HUMAN       R69C         Neutral
    O15353     FOXN1_HUMAN      A283V         Neutral
    O15353     FOXN1_HUMAN      A599P         Neutral
    O15353     FOXN1_HUMAN      R411W         Neutral
    O15357     SHIP2_HUMAN      V721M         Neutral
    O15357     SHIP2_HUMAN     A1083G         Neutral
    O15357     SHIP2_HUMAN     G1114A         Neutral
    O15360     FANCA_HUMAN        N8K         Disease
    O15360     FANCA_HUMAN      A181V         Disease
    O15360     FANCA_HUMAN      A277G         Neutral
    O15360     FANCA_HUMAN      A412V         Neutral
    O15360     FANCA_HUMAN      D252G         Disease
    O15360     FANCA_HUMAN      D598N         Disease
    O15360     FANCA_HUMAN      G501S         Neutral
    O15360     FANCA_HUMAN      H492R         Disease
    O15360     FANCA_HUMAN      L210R         Disease
    O15360     FANCA_HUMAN      L244F         Disease
    O15360     FANCA_HUMAN      L660P         Disease
    O15360     FANCA_HUMAN      L817P         Disease
    O15360     FANCA_HUMAN      L845P         Disease
    O15360     FANCA_HUMAN      P643A         Neutral
    O15360     FANCA_HUMAN      P739L         Neutral
    O15360     FANCA_HUMAN      Q286R         Neutral
    O15360     FANCA_HUMAN      Q869P         Disease
    O15360     FANCA_HUMAN      R435C         Disease
    O15360     FANCA_HUMAN      R951Q         Neutral
    O15360     FANCA_HUMAN      R951W         Neutral
    O15360     FANCA_HUMAN      S176F         Neutral
    O15360     FANCA_HUMAN      S858R         Disease
    O15360     FANCA_HUMAN      V761E         Neutral
    O15360     FANCA_HUMAN      Y843D         Disease
    O15360     FANCA_HUMAN     A1346T         Disease
    O15360     FANCA_HUMAN     D1359Y         Disease
    O15360     FANCA_HUMAN     F1262L         Disease
    O15360     FANCA_HUMAN     H1110P         Disease
    O15360     FANCA_HUMAN     H1417D         Disease
    O15360     FANCA_HUMAN     L1082P         Disease
    O15360     FANCA_HUMAN     L1249P         Disease
    O15360     FANCA_HUMAN     M1360I         Disease
    O15360     FANCA_HUMAN     P1324L         Disease
    O15360     FANCA_HUMAN     Q1128E         Disease
    O15360     FANCA_HUMAN     R1055L         Disease
    O15360     FANCA_HUMAN     R1055W         Disease
    O15360     FANCA_HUMAN     R1117G         Disease
    O15360     FANCA_HUMAN     R1400H         Disease
    O15360     FANCA_HUMAN     S1088F         Disease
    O15360     FANCA_HUMAN     T1131A         Disease
    O15360     FANCA_HUMAN     T1328A         Neutral
    O15360     FANCA_HUMAN     W1302R         Disease
    O15374      MOT5_HUMAN      A185T         Neutral
    O15381       NVL_HUMAN      C359G         Neutral
    O15389     SIGL5_HUMAN      F322S         Neutral
    O15392     BIRC5_HUMAN      E129K         Neutral
    O15393     TMPS2_HUMAN      S254C         Neutral
    O15393     TMPS2_HUMAN      V160M         Neutral
    O15394     NCAM2_HUMAN      D347N         Neutral
    O15394     NCAM2_HUMAN      L350P         Neutral
    O15397      IPO8_HUMAN        I6F         Neutral
    O15397      IPO8_HUMAN      I640V         Neutral
    O15403      MOT7_HUMAN      E217D         Neutral
    O15403      MOT7_HUMAN      F204I         Neutral
    O15403      MOT7_HUMAN      I121T         Neutral
    O15405      TOX3_HUMAN      V128M         Neutral
    O15409     FOXP2_HUMAN      R553H         Disease
    O15417     TNC18_HUMAN     A1193G         Neutral
    O15431     COPT1_HUMAN       P25A         Neutral
    O15438      MRP3_HUMAN       G11D         Neutral
    O15438      MRP3_HUMAN     Q1365R         Neutral
    O15439      MRP4_HUMAN       L18I         Neutral
    O15439      MRP4_HUMAN      E757K         Neutral
    O15439      MRP4_HUMAN      G187W         Neutral
    O15439      MRP4_HUMAN      K304N         Neutral
    O15439      MRP4_HUMAN      M184T         Neutral
    O15439      MRP4_HUMAN      M744V         Neutral
    O15439      MRP4_HUMAN      P403L         Neutral
    O15439      MRP4_HUMAN      R820I         Neutral
    O15439      MRP4_HUMAN      T356M         Neutral
    O15439      MRP4_HUMAN      V860M         Neutral
    O15444     CCL25_HUMAN       T23A         Neutral
    O15444     CCL25_HUMAN      T104M         Neutral
    O15446     RPA34_HUMAN      Q504K         Neutral
    O15446     RPA34_HUMAN      T282A         Neutral
    O15453      NBR2_HUMAN      Q102E         Neutral
    O15455      TLR3_HUMAN      L412F         Neutral
    O15455      TLR3_HUMAN      N284I         Neutral
    O15455      TLR3_HUMAN      P554S         Disease
    O15455      TLR3_HUMAN      Y307D         Neutral
    O15457      MSH4_HUMAN       A90T         Neutral
    O15457      MSH4_HUMAN      S914N         Neutral
    O15479     MAGB2_HUMAN      G318R         Neutral
    O15480     MAGB3_HUMAN      R107H         Neutral
    O15488     GLYG2_HUMAN        H7Y         Neutral
    O15488     GLYG2_HUMAN      A270V         Neutral
    O15488     GLYG2_HUMAN      H313R         Neutral
    O15492     RGS16_HUMAN      R137H         Neutral
    O15503     INSI1_HUMAN       A27T         Neutral
    O15504     NUPL2_HUMAN      D391N         Neutral
    O15504     NUPL2_HUMAN      K392N         Neutral
    O15516     CLOCK_HUMAN      E380K         Neutral
    O15520     FGF10_HUMAN      C106F         Disease
    O15520     FGF10_HUMAN      I156R         Disease
    O15522     NKX28_HUMAN       D16A         Neutral
    O15527      OGG1_HUMAN       A85S         Disease
    O15527      OGG1_HUMAN       G12E         Disease
    O15527      OGG1_HUMAN       R46Q         Disease
    O15527      OGG1_HUMAN      A288V         Neutral
    O15527      OGG1_HUMAN      D322N         Neutral
    O15527      OGG1_HUMAN      R131Q         Disease
    O15527      OGG1_HUMAN      R154H         Disease
    O15527      OGG1_HUMAN      R229Q         Neutral
    O15527      OGG1_HUMAN      S232T         Disease
    O15527      OGG1_HUMAN      S320T         Neutral
    O15527      OGG1_HUMAN      S326C         Neutral
    O15528     CP27B_HUMAN      V166L         Neutral
    O15529     GPR42_HUMAN       C45R         Neutral
    O15529     GPR42_HUMAN      V227L         Neutral
    O15529     GPR42_HUMAN      V256A         Neutral
    O15534      PER1_HUMAN      R968H         Neutral
    O15537     XLRS1_HUMAN       A98E         Disease
    O15537     XLRS1_HUMAN       C59S         Disease
    O15537     XLRS1_HUMAN       E72D         Disease
    O15537     XLRS1_HUMAN       E72K         Disease
    O15537     XLRS1_HUMAN       G70A         Disease
    O15537     XLRS1_HUMAN       G70S         Disease
    O15537     XLRS1_HUMAN       G74V         Disease
    O15537     XLRS1_HUMAN       L12H         Disease
    O15537     XLRS1_HUMAN       L13P         Disease
    O15537     XLRS1_HUMAN       W96R         Disease
    O15537     XLRS1_HUMAN       Y65C         Disease
    O15537     XLRS1_HUMAN       Y89C         Disease
    O15537     XLRS1_HUMAN      C110Y         Disease
    O15537     XLRS1_HUMAN      C142W         Disease
    O15537     XLRS1_HUMAN      C219G         Disease
    O15537     XLRS1_HUMAN      C219R         Disease
    O15537     XLRS1_HUMAN      C223R         Disease
    O15537     XLRS1_HUMAN      D143V         Disease
    O15537     XLRS1_HUMAN      D158N         Neutral
    O15537     XLRS1_HUMAN      E146D         Disease
    O15537     XLRS1_HUMAN      E146K         Disease
    O15537     XLRS1_HUMAN      E215K         Disease
    O15537     XLRS1_HUMAN      E215Q         Disease
    O15537     XLRS1_HUMAN      F108C         Disease
    O15537     XLRS1_HUMAN      G109E         Disease
    O15537     XLRS1_HUMAN      G109R         Disease
    O15537     XLRS1_HUMAN      G109W         Disease
    O15537     XLRS1_HUMAN      G135V         Disease
    O15537     XLRS1_HUMAN      G140E         Disease
    O15537     XLRS1_HUMAN      G140R         Disease
    O15537     XLRS1_HUMAN      G178D         Disease
    O15537     XLRS1_HUMAN      H207Q         Disease
    O15537     XLRS1_HUMAN      I136T         Disease
    O15537     XLRS1_HUMAN      I199T         Disease
    O15537     XLRS1_HUMAN      L103R         Disease
    O15537     XLRS1_HUMAN      L113F         Disease
    O15537     XLRS1_HUMAN      L127P         Disease
    O15537     XLRS1_HUMAN      L216P         Disease
    O15537     XLRS1_HUMAN      P192R         Disease
    O15537     XLRS1_HUMAN      P192S         Disease
    O15537     XLRS1_HUMAN      P193L         Disease
    O15537     XLRS1_HUMAN      P193S         Disease
    O15537     XLRS1_HUMAN      P203L         Disease
    O15537     XLRS1_HUMAN      R102Q         Disease
    O15537     XLRS1_HUMAN      R102W         Disease
    O15537     XLRS1_HUMAN      R141C         Disease
    O15537     XLRS1_HUMAN      R141G         Disease
    O15537     XLRS1_HUMAN      R141H         Disease
    O15537     XLRS1_HUMAN      R182C         Disease
    O15537     XLRS1_HUMAN      R197C         Disease
    O15537     XLRS1_HUMAN      R197H         Disease
    O15537     XLRS1_HUMAN      R200C         Disease
    O15537     XLRS1_HUMAN      R200H         Disease
    O15537     XLRS1_HUMAN      R209H         Disease
    O15537     XLRS1_HUMAN      R213W         Disease
    O15537     XLRS1_HUMAN      T138A         Disease
    O15537     XLRS1_HUMAN      W112C         Disease
    O15537     XLRS1_HUMAN      W163C         Disease
    O15537     XLRS1_HUMAN      Y155C         Disease
    O15540     FABP7_HUMAN       T61M         Neutral
    O15547     P2RX6_HUMAN       V28G         Neutral
    O15547     P2RX6_HUMAN      R232H         Neutral
    O15550     KDM6A_HUMAN      T581A         Neutral
    O15550     KDM6A_HUMAN      T726K         Neutral
    O15553      MEFV_HUMAN       R42W         Disease
    O15553      MEFV_HUMAN       V33L         Neutral
    O15553      MEFV_HUMAN      A744S         Disease
    O15553      MEFV_HUMAN      D661N         Disease
    O15553      MEFV_HUMAN      E148Q         Disease
    O15553      MEFV_HUMAN      E148V         Disease
    O15553      MEFV_HUMAN      E163A         Disease
    O15553      MEFV_HUMAN      E167D         Disease
    O15553      MEFV_HUMAN      E230K         Disease
    O15553      MEFV_HUMAN      E319K         Disease
    O15553      MEFV_HUMAN      E474K         Disease
    O15553      MEFV_HUMAN      E656A         Disease
    O15553      MEFV_HUMAN      F479L         Disease
    O15553      MEFV_HUMAN      F743L         Disease
    O15553      MEFV_HUMAN      G632S         Disease
    O15553      MEFV_HUMAN      G678E         Disease
    O15553      MEFV_HUMAN      H478Y         Disease
    O15553      MEFV_HUMAN      I591T         Disease
    O15553      MEFV_HUMAN      I640M         Disease
    O15553      MEFV_HUMAN      I641F         Disease
    O15553      MEFV_HUMAN      I720M         Disease
    O15553      MEFV_HUMAN      K695M         Disease
    O15553      MEFV_HUMAN      K695R         Disease
    O15553      MEFV_HUMAN      L110P         Disease
    O15553      MEFV_HUMAN      L649P         Disease
    O15553      MEFV_HUMAN      M680I         Disease
    O15553      MEFV_HUMAN      M680L         Disease
    O15553      MEFV_HUMAN      M694I         Disease
    O15553      MEFV_HUMAN      M694L         Disease
    O15553      MEFV_HUMAN      M694V         Disease
    O15553      MEFV_HUMAN      P369S         Disease
    O15553      MEFV_HUMAN      P646L         Disease
    O15553      MEFV_HUMAN      P705S         Disease
    O15553      MEFV_HUMAN      P758S         Disease
    O15553      MEFV_HUMAN      P780T         Disease
    O15553      MEFV_HUMAN      R408Q         Disease
    O15553      MEFV_HUMAN      R653H         Disease
    O15553      MEFV_HUMAN      R761H         Disease
    O15553      MEFV_HUMAN      S108R         Disease
    O15553      MEFV_HUMAN      S675N         Disease
    O15553      MEFV_HUMAN      T177I         Disease
    O15553      MEFV_HUMAN      T267I         Disease
    O15553      MEFV_HUMAN      T681I         Disease
    O15553      MEFV_HUMAN      V704I         Disease
    O15553      MEFV_HUMAN      V726A         Disease
    O15553      MEFV_HUMAN      Y688C         Disease
    O42043      ENK7_HUMAN       C97Y         Neutral
    O42043      ENK7_HUMAN      V272I         Neutral
    O43147     SGSM2_HUMAN      R238K         Neutral
    O43149     ZZEF1_HUMAN       V30A         Neutral
    O43149     ZZEF1_HUMAN     A2421T         Neutral
    O43149     ZZEF1_HUMAN     E2369Q         Neutral
    O43149     ZZEF1_HUMAN     I2014V         Neutral
    O43149     ZZEF1_HUMAN     L2303P         Neutral
    O43149     ZZEF1_HUMAN     S1437A         Neutral
    O43156     K0406_HUMAN      A979T         Neutral
    O43156     K0406_HUMAN      R450H         Neutral
    O43157     PLXB1_HUMAN      R389W         Neutral
    O43159      RRP8_HUMAN      P329S         Neutral
    O43167     ZBT24_HUMAN      A518T         Neutral
    O43175      SERA_HUMAN      A373T         Disease
    O43175      SERA_HUMAN      G377S         Disease
    O43175      SERA_HUMAN      R135W         Disease
    O43175      SERA_HUMAN      V261M         Disease
    O43175      SERA_HUMAN      V425M         Disease
    O43175      SERA_HUMAN      V490M         Disease
    O43181     NDUS4_HUMAN      T174P         Neutral
    O43182     RHG06_HUMAN      D791E         Neutral
    O43186       CRX_HUMAN       E80A         Disease
    O43186       CRX_HUMAN       R41Q         Disease
    O43186       CRX_HUMAN       R41W         Disease
    O43186       CRX_HUMAN       R90W         Disease
    O43186       CRX_HUMAN      A158T         Neutral
    O43186       CRX_HUMAN      G122D         Disease
    O43186       CRX_HUMAN      V242M         Disease
    O43187     IRAK2_HUMAN       I99V         Neutral
    O43187     IRAK2_HUMAN       R43Q         Neutral
    O43187     IRAK2_HUMAN       S47Y         Neutral
    O43187     IRAK2_HUMAN      D431E         Neutral
    O43187     IRAK2_HUMAN      D469N         Neutral
    O43187     IRAK2_HUMAN      L392V         Neutral
    O43187     IRAK2_HUMAN      R147T         Neutral
    O43187     IRAK2_HUMAN      R214G         Neutral
    O43187     IRAK2_HUMAN      R566W         Neutral
    O43189      PHF1_HUMAN       T42S         Neutral
    O43196      MSH5_HUMAN       L85F         Neutral
    O43196      MSH5_HUMAN      L377F         Neutral
    O43196      MSH5_HUMAN      P786S         Neutral
    O43196      MSH5_HUMAN      R351G         Neutral
    O43196      MSH5_HUMAN      V206F         Neutral
    O43196      MSH5_HUMAN      Y202C         Neutral
    O43246      CTR4_HUMAN       T28I         Neutral
    O43248     HXC11_HUMAN      P130S         Neutral
    O43252     PAPS1_HUMAN      L270F         Neutral
    O43252     PAPS1_HUMAN      S587L         Neutral
    O43264      ZW10_HUMAN       I77M         Neutral
    O43272      PROD_HUMAN      A388T         Neutral
    O43272      PROD_HUMAN      L357P         Disease
    O43272      PROD_HUMAN      P322L         Neutral
    O43272      PROD_HUMAN      Q437R         Neutral
    O43272      PROD_HUMAN      R101W         Neutral
    O43272      PROD_HUMAN      R347H         Neutral
    O43272      PROD_HUMAN      T191N         Neutral
    O43272      PROD_HUMAN      T382M         Neutral
    O43278     SPIT1_HUMAN      P337L         Neutral
    O43278     SPIT1_HUMAN      T142R         Neutral
    O43280      TREA_HUMAN      A558P         Neutral
    O43280      TREA_HUMAN      R486W         Neutral
    O43280      TREA_HUMAN      T389A         Neutral
    O43280      TREA_HUMAN      Y449H         Neutral
    O43283     M3K13_HUMAN       E44K         Neutral
    O43283     M3K13_HUMAN      R517G         Neutral
    O43286     B4GT5_HUMAN      D368N         Neutral
    O43290     SNUT1_HUMAN      G485A         Neutral
    O43290     SNUT1_HUMAN      R245C         Neutral
    O43291     SPIT2_HUMAN      V200L         Neutral
    O43291     SPIT2_HUMAN      Y163C         Disease
    O43295     SRGP2_HUMAN      I628V         Neutral
    O43296     ZN264_HUMAN      R183H         Neutral
    O43299     K0415_HUMAN       S94C         Neutral
    O43307     ARHG9_HUMAN       G55A         Disease
    O43312     MTSS1_HUMAN      N305I         Neutral
    O43312     MTSS1_HUMAN      T725A         Neutral
    O43313     ATMIN_HUMAN      K305E         Neutral
    O43313     ATMIN_HUMAN      S240P         Neutral
    O43314      VIP2_HUMAN     P1206Q         Neutral
    O43316      PAX4_HUMAN       R39Q         Neutral
    O43316      PAX4_HUMAN      R172W         Disease
    O43316      PAX4_HUMAN      R191C         Neutral
    O43316      PAX4_HUMAN      R200H         Neutral
    O43316      PAX4_HUMAN      R200S         Neutral
    O43323       DHH_HUMAN      L162P         Disease
    O43345     ZN208_HUMAN      D907G         Neutral
    O43345     ZN208_HUMAN      E282K         Neutral
    O43345     ZN208_HUMAN     L1165H         Neutral
    O43353     RIPK2_HUMAN      I259T         Neutral
    O43361     ZN749_HUMAN      I684R         Neutral
    O43361     ZN749_HUMAN      Q156R         Neutral
    O43374     RASL2_HUMAN      M352V         Neutral
    O43374     RASL2_HUMAN      Y731C         Neutral
    O43379     WDR62_HUMAN      K289R         Neutral
    O43379     WDR62_HUMAN      S850L         Neutral
    O43379     WDR62_HUMAN     F1385L         Neutral
    O43379     WDR62_HUMAN     G1370S         Neutral
    O43379     WDR62_HUMAN     Q1305L         Neutral
    O43379     WDR62_HUMAN     Q1311E         Neutral
    O43395     PRPF3_HUMAN      P493S         Disease
    O43395     PRPF3_HUMAN      T494M         Disease
    O43405      COCH_HUMAN       G88E         Disease
    O43405      COCH_HUMAN       P51S         Disease
    O43405      COCH_HUMAN       V66G         Disease
    O43405      COCH_HUMAN      A119T         Disease
    O43405      COCH_HUMAN      G135R         Neutral
    O43405      COCH_HUMAN      I109N         Disease
    O43405      COCH_HUMAN      T352S         Neutral
    O43405      COCH_HUMAN      W117R         Disease
    O43423     AN32C_HUMAN       R71K         Neutral
    O43423     AN32C_HUMAN      E204G         Neutral
    O43423     AN32C_HUMAN      Y140H         Neutral
    O43424     GRID2_HUMAN       T68M         Neutral
    O43424     GRID2_HUMAN      F398S         Neutral
    O43424     GRID2_HUMAN      V490I         Neutral
    O43426     SYNJ1_HUMAN      K295R         Neutral
    O43426     SYNJ1_HUMAN     P1547L         Neutral
    O43426     SYNJ1_HUMAN     V1366A         Neutral
    O43427      FIBP_HUMAN      R152W         Neutral
    O43432     IF4G3_HUMAN     D1185E         Neutral
    O43435      TBX1_HUMAN      F148Y         Disease
    O43435      TBX1_HUMAN      G310S         Disease
    O43435      TBX1_HUMAN      H194Q         Disease
    O43435      TBX1_HUMAN      T350M         Neutral
    O43451       MGA_HUMAN      Q404H         Neutral
    O43464     HTRA2_HUMAN       L72P         Neutral
    O43464     HTRA2_HUMAN      G399S         Disease
    O43474      KLF4_HUMAN      L321F         Neutral
    O43488     ARK72_HUMAN      A142T         Neutral
    O43488     ARK72_HUMAN      C214Y         Neutral
    O43488     ARK72_HUMAN      E180K         Neutral
    O43488     ARK72_HUMAN      G198S         Neutral
    O43488     ARK72_HUMAN      Q157H         Neutral
    O43488     ARK72_HUMAN      S255N         Neutral
    O43488     ARK72_HUMAN      V135M         Neutral
    O43490     PROM1_HUMAN       A31G         Neutral
    O43490     PROM1_HUMAN      R373C         Disease
    O43491     E41L2_HUMAN       Q17H         Neutral
    O43493     TGON2_HUMAN       A86G         Neutral
    O43493     TGON2_HUMAN      E322G         Neutral
    O43493     TGON2_HUMAN      Q105P         Neutral
    O43502     RA51C_HUMAN      I144T         Neutral
    O43505     B3GN1_HUMAN      T253S         Neutral
    O43506     ADA20_HUMAN       F19L         Neutral
    O43511     S26A4_HUMAN       E29Q         Disease
    O43511     S26A4_HUMAN       S28R         Disease
    O43511     S26A4_HUMAN       S90L         Disease
    O43511     S26A4_HUMAN       Y78C         Disease
    O43511     S26A4_HUMAN      A106D         Disease
    O43511     S26A4_HUMAN      A372V         Disease
    O43511     S26A4_HUMAN      A411P         Disease
    O43511     S26A4_HUMAN      C565Y         Disease
    O43511     S26A4_HUMAN      D271H         Disease
    O43511     S26A4_HUMAN      D724N         Disease
    O43511     S26A4_HUMAN      E384G         Disease
    O43511     S26A4_HUMAN      F335L         Disease
    O43511     S26A4_HUMAN      F667C         Disease
    O43511     S26A4_HUMAN      G102R         Disease
    O43511     S26A4_HUMAN      G139A         Disease
    O43511     S26A4_HUMAN      G209V         Disease
    O43511     S26A4_HUMAN      G497S         Disease
    O43511     S26A4_HUMAN      G672E         Disease
    O43511     S26A4_HUMAN      H723R         Disease
    O43511     S26A4_HUMAN      I455F         Disease
    O43511     S26A4_HUMAN      I490L         Disease
    O43511     S26A4_HUMAN      K369E         Disease
    O43511     S26A4_HUMAN      L117F         Disease
    O43511     S26A4_HUMAN      L236P         Disease
    O43511     S26A4_HUMAN      L445W         Disease
    O43511     S26A4_HUMAN      L676Q         Disease
    O43511     S26A4_HUMAN      M147V         Disease
    O43511     S26A4_HUMAN      M775T         Disease
    O43511     S26A4_HUMAN      N324Y         Neutral
    O43511     S26A4_HUMAN      N392Y         Disease
    O43511     S26A4_HUMAN      N457K         Disease
    O43511     S26A4_HUMAN      P123S         Disease
    O43511     S26A4_HUMAN      P301L         Neutral
    O43511     S26A4_HUMAN      Q446R         Disease
    O43511     S26A4_HUMAN      Q514R         Disease
    O43511     S26A4_HUMAN      R409H         Disease
    O43511     S26A4_HUMAN      R409P         Disease
    O43511     S26A4_HUMAN      S133T         Disease
    O43511     S26A4_HUMAN      S137P         Disease
    O43511     S26A4_HUMAN      S252P         Disease
    O43511     S26A4_HUMAN      S391N         Disease
    O43511     S26A4_HUMAN      S552I         Disease
    O43511     S26A4_HUMAN      S666F         Disease
    O43511     S26A4_HUMAN      S694P         Disease
    O43511     S26A4_HUMAN      T132I         Disease
    O43511     S26A4_HUMAN      T193I         Disease
    O43511     S26A4_HUMAN      T410M         Disease
    O43511     S26A4_HUMAN      T416P         Disease
    O43511     S26A4_HUMAN      T508N         Disease
    O43511     S26A4_HUMAN      T721M         Disease
    O43511     S26A4_HUMAN      V138F         Disease
    O43511     S26A4_HUMAN      V239D         Disease
    O43511     S26A4_HUMAN      V402M         Disease
    O43511     S26A4_HUMAN      V480D         Disease
    O43511     S26A4_HUMAN      V609G         Neutral
    O43511     S26A4_HUMAN      V653A         Disease
    O43511     S26A4_HUMAN      Y105C         Disease
    O43511     S26A4_HUMAN      Y530H         Disease
    O43511     S26A4_HUMAN      Y530S         Disease
    O43511     S26A4_HUMAN      Y556C         Disease
    O43511     S26A4_HUMAN      Y556H         Disease
    O43516     WIPF1_HUMAN      L198P         Neutral
    O43520     AT8B1_HUMAN       D70N         Disease
    O43520     AT8B1_HUMAN       N45T         Disease
    O43520     AT8B1_HUMAN      D454G         Disease
    O43520     AT8B1_HUMAN      D554N         Disease
    O43520     AT8B1_HUMAN      D688G         Disease
    O43520     AT8B1_HUMAN      E429A         Neutral
    O43520     AT8B1_HUMAN      F305I         Neutral
    O43520     AT8B1_HUMAN      F853S         Disease
    O43520     AT8B1_HUMAN      G308D         Disease
    O43520     AT8B1_HUMAN      G308V         Disease
    O43520     AT8B1_HUMAN      G733R         Disease
    O43520     AT8B1_HUMAN      G892R         Disease
    O43520     AT8B1_HUMAN      H535L         Disease
    O43520     AT8B1_HUMAN      I344F         Disease
    O43520     AT8B1_HUMAN      I661T         Disease
    O43520     AT8B1_HUMAN      I694T         Disease
    O43520     AT8B1_HUMAN      K203E         Disease
    O43520     AT8B1_HUMAN      L127P         Disease
    O43520     AT8B1_HUMAN      L288S         Disease
    O43520     AT8B1_HUMAN      R412P         Disease
    O43520     AT8B1_HUMAN      R600Q         Disease
    O43520     AT8B1_HUMAN      R600W         Disease
    O43520     AT8B1_HUMAN      R628W         Disease
    O43520     AT8B1_HUMAN      R867C         Disease
    O43520     AT8B1_HUMAN      R952Q         Neutral
    O43520     AT8B1_HUMAN      S403Y         Disease
    O43520     AT8B1_HUMAN      S453Y         Disease
    O43520     AT8B1_HUMAN      S580N         Neutral
    O43520     AT8B1_HUMAN      T456M         Disease
    O43520     AT8B1_HUMAN      Y500H         Disease
    O43520     AT8B1_HUMAN     A1152T         Neutral
    O43520     AT8B1_HUMAN     G1040R         Disease
    O43525     KCNQ3_HUMAN      D305G         Disease
    O43525     KCNQ3_HUMAN      G310V         Disease
    O43525     KCNQ3_HUMAN      W309R         Disease
    O43526     KCNQ2_HUMAN      A306T         Disease
    O43526     KCNQ2_HUMAN      H228Q         Disease
    O43526     KCNQ2_HUMAN      K554N         Disease
    O43526     KCNQ2_HUMAN      L243F         Disease
    O43526     KCNQ2_HUMAN      M208V         Disease
    O43526     KCNQ2_HUMAN      R207Q         Disease
    O43526     KCNQ2_HUMAN      R207W         Disease
    O43526     KCNQ2_HUMAN      R214W         Disease
    O43526     KCNQ2_HUMAN      R333Q         Disease
    O43526     KCNQ2_HUMAN      S247W         Disease
    O43526     KCNQ2_HUMAN      Y284C         Disease
    O43529     CHSTA_HUMAN       V20L         Neutral
    O43542     XRCC3_HUMAN       R94H         Neutral
    O43543     XRCC2_HUMAN      I221T         Neutral
    O43543     XRCC2_HUMAN      R188H         Neutral
    O43548      TGM5_HUMAN       P67S         Neutral
    O43548      TGM5_HUMAN      A352G         Neutral
    O43548      TGM5_HUMAN      G113C         Disease
    O43548      TGM5_HUMAN      T109M         Neutral
    O43548      TGM5_HUMAN      V504M         Neutral
    O43555      GON2_HUMAN       A16V         Neutral
    O43556      SGCE_HUMAN      L196R         Disease
    O43556      SGCE_HUMAN      P399H         Neutral
    O43557     TNF14_HUMAN       S32L         Neutral
    O43557     TNF14_HUMAN      E214K         Neutral
    O43559      FRS3_HUMAN      P221L         Neutral
    O43570      CAH4_HUMAN      V237L         Neutral
    O43572     AKA10_HUMAN      R249H         Neutral
    O43581      SYT7_HUMAN      I332N         Neutral
    O43586     PPIP1_HUMAN      A151S         Neutral
    O43586     PPIP1_HUMAN      A230T         Disease
    O43586     PPIP1_HUMAN      E106K         Neutral
    O43586     PPIP1_HUMAN      E250Q         Disease
    O43586     PPIP1_HUMAN      Q146H         Neutral
    O43592      XPOT_HUMAN      A526V         Neutral
    O43593      HAIR_HUMAN      G337D         Neutral
    O43593      HAIR_HUMAN      P924L         Neutral
    O43593      HAIR_HUMAN      R620Q         Neutral
    O43593      HAIR_HUMAN     D1012N         Disease
    O43593      HAIR_HUMAN     T1022A         Disease
    O43593      HAIR_HUMAN     V1136D         Disease
    O43602       DCX_HUMAN      A152S         Disease
    O43602       DCX_HUMAN      A332S         Disease
    O43602       DCX_HUMAN      A332V         Disease
    O43602       DCX_HUMAN      D143N         Disease
    O43602       DCX_HUMAN      D167H         Disease
    O43602       DCX_HUMAN      F324L         Disease
    O43602       DCX_HUMAN      G148E         Disease
    O43602       DCX_HUMAN      G181A         Disease
    O43602       DCX_HUMAN      G304E         Disease
    O43602       DCX_HUMAN      G304V         Disease
    O43602       DCX_HUMAN      G334D         Disease
    O43602       DCX_HUMAN      I185T         Disease
    O43602       DCX_HUMAN      I295T         Disease
    O43602       DCX_HUMAN      I331N         Disease
    O43602       DCX_HUMAN      I331T         Disease
    O43602       DCX_HUMAN      K131N         Disease
    O43602       DCX_HUMAN      L124S         Disease
    O43602       DCX_HUMAN      L178R         Disease
    O43602       DCX_HUMAN      N141D         Disease
    O43602       DCX_HUMAN      N281I         Disease
    O43602       DCX_HUMAN      N281K         Disease
    O43602       DCX_HUMAN      P272L         Disease
    O43602       DCX_HUMAN      P272R         Disease
    O43602       DCX_HUMAN      R140H         Disease
    O43602       DCX_HUMAN      R140L         Disease
    O43602       DCX_HUMAN      R159L         Disease
    O43602       DCX_HUMAN      R170G         Disease
    O43602       DCX_HUMAN      R183S         Disease
    O43602       DCX_HUMAN      R259C         Disease
    O43602       DCX_HUMAN      R259L         Disease
    O43602       DCX_HUMAN      R267C         Disease
    O43602       DCX_HUMAN      R273W         Disease
    O43602       DCX_HUMAN      R277H         Disease
    O43602       DCX_HUMAN      S128R         Disease
    O43602       DCX_HUMAN      T123I         Disease
    O43602       DCX_HUMAN      T284A         Disease
    O43602       DCX_HUMAN      T284R         Disease
    O43602       DCX_HUMAN      T303I         Disease
    O43602       DCX_HUMAN      V317I         Disease
    O43602       DCX_HUMAN      Y206D         Disease
    O43602       DCX_HUMAN      Y206H         Disease
    O43612      OREX_HUMAN       L16R         Disease
    O43613      OX1R_HUMAN      G167S         Neutral
    O43613      OX1R_HUMAN      R279Q         Neutral
    O43613      OX1R_HUMAN      R281H         Neutral
    O43623     SNAI2_HUMAN      D119E         Disease
    O43638     FOXS1_HUMAN      P292A         Neutral
    O43657      TSN6_HUMAN      A108T         Neutral
    O43663      PRC1_HUMAN      Y511C         Neutral
    O43665     RGS10_HUMAN       A94V         Neutral
    O43681     ARSA1_HUMAN      N332S         Neutral
    O43683      BUB1_HUMAN       E36D         Disease
    O43683      BUB1_HUMAN       G20D         Neutral
    O43683      BUB1_HUMAN      H265N         Disease
    O43683      BUB1_HUMAN      N534D         Neutral
    O43683      BUB1_HUMAN      P648R         Disease
    O43683      BUB1_HUMAN      S492Y         Disease
    O43683      BUB1_HUMAN      Y259C         Disease
    O43699     SIGL6_HUMAN       L57V         Neutral
    O43699     SIGL6_HUMAN      L262F         Neutral
    O43707     ACTN4_HUMAN      K255E         Disease
    O43707     ACTN4_HUMAN      S262P         Disease
    O43707     ACTN4_HUMAN      T259I         Disease
    O43708      MAAI_HUMAN       K32E         Neutral
    O43708      MAAI_HUMAN       T82M         Neutral
    O43708      MAAI_HUMAN      N133H         Neutral
    O43716     GATCL_HUMAN        S3L         Neutral
    O43719     HTSF1_HUMAN      D678G         Neutral
    O43719     HTSF1_HUMAN      G478A         Neutral
    O43734      CIKS_HUMAN      Q332H         Neutral
    O43736     ITM2A_HUMAN       A72V         Neutral
    O43736     ITM2A_HUMAN      R230T         Neutral
    O43745      CHP2_HUMAN      R127P         Neutral
    O43747     AP1G1_HUMAN      P685H         Neutral
    O43747     AP1G1_HUMAN      V195G         Neutral
    O43772      MCAT_HUMAN      D231H         Disease
    O43772      MCAT_HUMAN      Q238R         Disease
    O43772      MCAT_HUMAN      R133W         Disease
    O43790     KRT86_HUMAN      E402K         Disease
    O43790     KRT86_HUMAN      E402Q         Disease
    O43790     KRT86_HUMAN      E413D         Disease
    O43790     KRT86_HUMAN      E413K         Disease
    O43790     KRT86_HUMAN      N114D         Disease
    O43790     KRT86_HUMAN      N114H         Disease
    O43795     MYO1B_HUMAN      E969K         Disease
    O43808      PM34_HUMAN       H98R         Neutral
    O43819      SCO2_HUMAN       R20P         Neutral
    O43819      SCO2_HUMAN      A259V         Neutral
    O43819      SCO2_HUMAN      E140K         Disease
    O43819      SCO2_HUMAN      R171W         Disease
    O43819      SCO2_HUMAN      S225F         Disease
    O43820     HYAL3_HUMAN      H113Y         Neutral
    O43822     CU002_HUMAN      G153S         Neutral
    O43826     G6PT1_HUMAN       G20D         Disease
    O43826     G6PT1_HUMAN       G50R         Disease
    O43826     G6PT1_HUMAN       G68R         Disease
    O43826     G6PT1_HUMAN       G88D         Disease
    O43826     G6PT1_HUMAN       L85P         Disease
    O43826     G6PT1_HUMAN       N27K         Disease
    O43826     G6PT1_HUMAN       R28C         Disease
    O43826     G6PT1_HUMAN       R28H         Disease
    O43826     G6PT1_HUMAN       S54R         Disease
    O43826     G6PT1_HUMAN       S55R         Disease
    O43826     G6PT1_HUMAN       Y24H         Disease
    O43826     G6PT1_HUMAN      A367T         Disease
    O43826     G6PT1_HUMAN      A373D         Disease
    O43826     G6PT1_HUMAN      C176R         Disease
    O43826     G6PT1_HUMAN      C183R         Disease
    O43826     G6PT1_HUMAN      G149E         Disease
    O43826     G6PT1_HUMAN      G150R         Disease
    O43826     G6PT1_HUMAN      G339C         Disease
    O43826     G6PT1_HUMAN      G339D         Disease
    O43826     G6PT1_HUMAN      G376S         Disease
    O43826     G6PT1_HUMAN      H301P         Disease
    O43826     G6PT1_HUMAN      I278N         Disease
    O43826     G6PT1_HUMAN      L229P         Disease
    O43826     G6PT1_HUMAN      N198I         Disease
    O43826     G6PT1_HUMAN      P153L         Disease
    O43826     G6PT1_HUMAN      P191L         Disease
    O43826     G6PT1_HUMAN      Q133P         Disease
    O43826     G6PT1_HUMAN      R300H         Disease
    O43826     G6PT1_HUMAN      W118R         Disease
    O43827     ANGL7_HUMAN       E51D         Neutral
    O43827     ANGL7_HUMAN      R140H         Neutral
    O43837     IDH3B_HUMAN      L132P         Disease
    O43852      CALU_HUMAN        R4Q         Neutral
    O43861     ATP9B_HUMAN       S39G         Neutral
    O43861     ATP9B_HUMAN      M732L         Neutral
    O43866      CD5L_HUMAN      D117E         Neutral
    O43868     S28A2_HUMAN       L12P         Neutral
    O43868     S28A2_HUMAN       P22L         Neutral
    O43868     S28A2_HUMAN      F355S         Neutral
    O43868     S28A2_HUMAN      G509E         Neutral
    O43868     S28A2_HUMAN      L163W         Neutral
    O43868     S28A2_HUMAN      L462F         Neutral
    O43868     S28A2_HUMAN      M612T         Neutral
    O43868     S28A2_HUMAN      S245T         Neutral
    O43869     OR2T1_HUMAN       H25R         Neutral
    O43908     NKG2F_HUMAN       S29I         Neutral
    O43914     TYOBP_HUMAN      Y111H         Neutral
    O43918      AIRE_HUMAN       A21V         Disease
    O43918      AIRE_HUMAN       F77S         Disease
    O43918      AIRE_HUMAN       K83E         Disease
    O43918      AIRE_HUMAN       L28P         Disease
    O43918      AIRE_HUMAN       L29P         Disease
    O43918      AIRE_HUMAN       L93R         Disease
    O43918      AIRE_HUMAN       R15C         Disease
    O43918      AIRE_HUMAN       R15L         Disease
    O43918      AIRE_HUMAN       T16M         Disease
    O43918      AIRE_HUMAN       V80L         Disease
    O43918      AIRE_HUMAN       W78R         Disease
    O43918      AIRE_HUMAN       Y85C         Disease
    O43918      AIRE_HUMAN       Y90C         Disease
    O43918      AIRE_HUMAN      C311Y         Disease
    O43918      AIRE_HUMAN      G228W         Disease
    O43918      AIRE_HUMAN      P252L         Disease
    O43918      AIRE_HUMAN      P326L         Disease
    O43918      AIRE_HUMAN      P326Q         Disease
    O43918      AIRE_HUMAN      P539L         Disease
    O43918      AIRE_HUMAN      S278R         Neutral
    O43918      AIRE_HUMAN      V301M         Disease
    O43929      ORC4_HUMAN       L56V         Neutral
    O43933      PEX1_HUMAN      G593R         Disease
    O43933      PEX1_HUMAN      G843D         Disease
    O43933      PEX1_HUMAN      L590R         Disease
    O43933      PEX1_HUMAN      L664P         Disease
    O43933      PEX1_HUMAN      R798G         Disease
    O43933      PEX1_HUMAN      R948Q         Neutral
    O43933      PEX1_HUMAN     A1237E         Disease
    O60216     RAD21_HUMAN      G481R         Neutral
    O60218     AK1BA_HUMAN       P87S         Neutral
    O60220     TIM8A_HUMAN       C66W         Disease
    O60225      SSX5_HUMAN       E19Q         Neutral
    O60229     KALRN_HUMAN      S196L         Neutral
    O60229     KALRN_HUMAN     R1929M         Neutral
    O60231     DHX16_HUMAN      D566G         Neutral
    O60231     DHX16_HUMAN      K352E         Neutral
    O60232     SSA27_HUMAN       T21M         Neutral
    O60234      GMFG_HUMAN      E122K         Neutral
    O60237     MYPT2_HUMAN      V182I         Neutral
    O60240     PLIN1_HUMAN      K210E         Neutral
    O60240     PLIN1_HUMAN      P194A         Neutral
    O60260     PRKN2_HUMAN       A46P         Disease
    O60260     PRKN2_HUMAN       A82E         Disease
    O60260     PRKN2_HUMAN       A92V         Disease
    O60260     PRKN2_HUMAN       P37L         Disease
    O60260     PRKN2_HUMAN       R33Q         Disease
    O60260     PRKN2_HUMAN       R42P         Disease
    O60260     PRKN2_HUMAN       V15M         Disease
    O60260     PRKN2_HUMAN      A339S         Neutral
    O60260     PRKN2_HUMAN      C212Y         Disease
    O60260     PRKN2_HUMAN      C253Y         Disease
    O60260     PRKN2_HUMAN      C289G         Disease
    O60260     PRKN2_HUMAN      C431F         Disease
    O60260     PRKN2_HUMAN      C441R         Disease
    O60260     PRKN2_HUMAN      D280N         Disease
    O60260     PRKN2_HUMAN      D394N         Neutral
    O60260     PRKN2_HUMAN      G284R         Disease
    O60260     PRKN2_HUMAN      G328E         Disease
    O60260     PRKN2_HUMAN      G430D         Disease
    O60260     PRKN2_HUMAN      K161N         Disease
    O60260     PRKN2_HUMAN      K211N         Disease
    O60260     PRKN2_HUMAN      K211R         Disease
    O60260     PRKN2_HUMAN      M192L         Neutral
    O60260     PRKN2_HUMAN      M192V         Disease
    O60260     PRKN2_HUMAN      P437L         Disease
    O60260     PRKN2_HUMAN      Q100H         Neutral
    O60260     PRKN2_HUMAN      R256C         Disease
    O60260     PRKN2_HUMAN      R275W         Disease
    O60260     PRKN2_HUMAN      R334C         Disease
    O60260     PRKN2_HUMAN      S167N         Neutral
    O60260     PRKN2_HUMAN      T240M         Disease
    O60260     PRKN2_HUMAN      T240R         Disease
    O60260     PRKN2_HUMAN      T351P         Disease
    O60260     PRKN2_HUMAN      T415N         Disease
    O60260     PRKN2_HUMAN      V380L         Neutral
    O60266     ADCY3_HUMAN      S107P         Neutral
    O60269     GRIN2_HUMAN       R40H         Neutral
    O60269     GRIN2_HUMAN       W91R         Neutral
    O60279     SUSD5_HUMAN       L52F         Neutral
    O60279     SUSD5_HUMAN      E378D         Neutral
    O60279     SUSD5_HUMAN      R216K         Neutral
    O60279     SUSD5_HUMAN      R228K         Neutral
    O60287     NPA1P_HUMAN     P2071R         Neutral
    O60290     ZN862_HUMAN      I178T         Neutral
    O60292     SI1L3_HUMAN     G1371S         Neutral
    O60293     ZC3H1_HUMAN     K1807R         Neutral
    O60294     LCMT2_HUMAN       V67L         Neutral
    O60296     TRAK2_HUMAN      I863N         Neutral
    O60296     TRAK2_HUMAN      T528I         Neutral
    O60303     K0556_HUMAN      A535S         Neutral
    O60303     K0556_HUMAN      R885Q         Neutral
    O60303     K0556_HUMAN      T522M         Neutral
    O60303     K0556_HUMAN     R1368Q         Neutral
    O60303     K0556_HUMAN     T1267A         Neutral
    O60307     MAST3_HUMAN      G883S         Neutral
    O60307     MAST3_HUMAN      R203Q         Neutral
    O60312     AT10A_HUMAN     A1397V         Neutral
    O60312     AT10A_HUMAN     I1188V         Neutral
    O60312     AT10A_HUMAN     R1298S         Neutral
    O60312     AT10A_HUMAN     V1198M         Neutral
    O60312     AT10A_HUMAN     W1172C         Neutral
    O60313      OPA1_HUMAN      A192V         Neutral
    O60313      OPA1_HUMAN      G300E         Disease
    O60313      OPA1_HUMAN      L396R         Disease
    O60313      OPA1_HUMAN      L939P         Disease
    O60313      OPA1_HUMAN      R290Q         Disease
    O60313      OPA1_HUMAN      R445H         Disease
    O60313      OPA1_HUMAN      R571H         Disease
    O60313      OPA1_HUMAN      S158N         Neutral
    O60313      OPA1_HUMAN      S545R         Disease
    O60313      OPA1_HUMAN      T503K         Disease
    O60315      ZEB2_HUMAN      R953G         Disease
    O60315      ZEB2_HUMAN     Q1119R         Disease
    O60318     MCM3A_HUMAN      M288V         Neutral
    O60318     MCM3A_HUMAN      P413L         Neutral
    O60318     MCM3A_HUMAN      R333L         Neutral
    O60318     MCM3A_HUMAN      S102L         Neutral
    O60318     MCM3A_HUMAN     R1314W         Neutral
    O60318     MCM3A_HUMAN     V1576I         Neutral
    O60320     F1891_HUMAN      G276D         Neutral
    O60320     F1891_HUMAN      G314D         Neutral
    O60320     F1891_HUMAN      R375H         Neutral
    O60331     PI51C_HUMAN      D253N         Disease
    O60333     KIF1B_HUMAN       Q98L         Disease
    O60336     MABP1_HUMAN      L313V         Neutral
    O60336     MABP1_HUMAN      Y204S         Neutral
    O60337     MARH6_HUMAN      P622L         Neutral
    O60343     TBCD4_HUMAN      V819I         Neutral
    O60343     TBCD4_HUMAN     T1147M         Neutral
    O60344      ECE2_HUMAN      H101Y         Neutral
    O60344      ECE2_HUMAN      R571Q         Neutral
    O60346     PHLP1_HUMAN     S1118T         Neutral
    O60353      FZD6_HUMAN      M345L         Neutral
    O60383      GDF9_HUMAN      S186Y         Disease
    O60391     NMD3B_HUMAN      A845T         Neutral
    O60391     NMD3B_HUMAN      T577M         Neutral
    O60393     NOBOX_HUMAN      D452N         Neutral
    O60393     NOBOX_HUMAN      R355H         Disease
    O60404     O10H3_HUMAN        R7S         Neutral
    O60404     O10H3_HUMAN      S293N         Neutral
    O60404     O10H3_HUMAN      V224M         Neutral
    O60412     OR7C2_HUMAN      R122H         Neutral
    O60423     AT8B3_HUMAN       G45R         Neutral
    O60431     OR1I1_HUMAN      I292T         Neutral
    O60437      PEPL_HUMAN      H631Y         Neutral
    O60437      PEPL_HUMAN      S819R         Neutral
    O60437      PEPL_HUMAN     A1007V         Neutral
    O60437      PEPL_HUMAN     E1199Q         Neutral
    O60437      PEPL_HUMAN     Q1573E         Neutral
    O60443     DFNA5_HUMAN      M174T         Neutral
    O60443     DFNA5_HUMAN      V207M         Neutral
    O60447      EVI5_HUMAN      Q612H         Neutral
    O60449      LY75_HUMAN       W20R         Neutral
    O60449      LY75_HUMAN      D692N         Neutral
    O60449      LY75_HUMAN      D807E         Neutral
    O60449      LY75_HUMAN      D884A         Neutral
    O60449      LY75_HUMAN      V666A         Neutral
    O60449      LY75_HUMAN     N1321K         Neutral
    O60449      LY75_HUMAN     T1202S         Neutral
    O60449      LY75_HUMAN     T1393I         Neutral
    O60449      LY75_HUMAN     Y1391H         Neutral
    O60462      NRP2_HUMAN      R123K         Neutral
    O60477      DBC1_HUMAN      R358H         Neutral
    O60481      ZIC3_HUMAN      C253S         Disease
    O60481      ZIC3_HUMAN      H286R         Disease
    O60481      ZIC3_HUMAN      K405E         Disease
    O60481      ZIC3_HUMAN      T323M         Disease
    O60481      ZIC3_HUMAN      W255G         Disease
    O60488     ACSL4_HUMAN      R570S         Disease
    O60494      CUBN_HUMAN      F124I         Neutral
    O60494      CUBN_HUMAN      P389T         Neutral
    O60494      CUBN_HUMAN      S253F         Neutral
    O60494      CUBN_HUMAN     C2162Y         Neutral
    O60494      CUBN_HUMAN     E2968Q         Neutral
    O60494      CUBN_HUMAN     G1840S         Neutral
    O60494      CUBN_HUMAN     I2984V         Neutral
    O60494      CUBN_HUMAN     L2153F         Neutral
    O60494      CUBN_HUMAN     N1545Y         Neutral
    O60494      CUBN_HUMAN     N3552K         Neutral
    O60494      CUBN_HUMAN     P1297L         Disease
    O60494      CUBN_HUMAN     P1971T         Neutral
    O60494      CUBN_HUMAN     S2717W         Neutral
    O60494      CUBN_HUMAN     Y1032H         Neutral
    O60500      NPHN_HUMAN      E117K         Neutral
    O60500      NPHN_HUMAN      L392P         Neutral
    O60500      NPHN_HUMAN      R408Q         Neutral
    O60500      NPHN_HUMAN      T233A         Neutral
    O60500      NPHN_HUMAN      V991L         Neutral
    O60500      NPHN_HUMAN     N1077S         Neutral
    O60502     NCOAT_HUMAN      E602K         Neutral
    O60504     VINEX_HUMAN      T556I         Neutral
    O60513     B4GT4_HUMAN      Q116E         Neutral
    O60522     TDRD6_HUMAN      R192Q         Neutral
    O60522     TDRD6_HUMAN     Q1014E         Neutral
    O60543     CIDEA_HUMAN      V115F         Neutral
    O60563     CCNT1_HUMAN      H362R         Neutral
    O60566     BUB1B_HUMAN       M15T         Disease
    O60566     BUB1B_HUMAN       R36Q         Disease
    O60566     BUB1B_HUMAN       T40M         Neutral
    O60566     BUB1B_HUMAN      E390D         Neutral
    O60566     BUB1B_HUMAN      I909T         Disease
    O60566     BUB1B_HUMAN      L844F         Disease
    O60566     BUB1B_HUMAN      P378S         Neutral
    O60566     BUB1B_HUMAN      Q921H         Disease
    O60566     BUB1B_HUMAN      R349Q         Neutral
    O60566     BUB1B_HUMAN      R550Q         Disease
    O60566     BUB1B_HUMAN      R814H         Disease
    O60566     BUB1B_HUMAN      V618A         Disease
    O60566     BUB1B_HUMAN     L1012P         Disease
    O60568     PLOD3_HUMAN      A151V         Neutral
    O60568     PLOD3_HUMAN      N223S         Disease
    O60575      ISK4_HUMAN        V7I         Neutral
    O60602      TLR5_HUMAN      F822L         Neutral
    O60602      TLR5_HUMAN      N592S         Neutral
    O60603      TLR2_HUMAN      R753Q         Neutral
    O60603      TLR2_HUMAN      T411I         Neutral
    O60635      TSN1_HUMAN       V87M         Neutral
    O60662     KBTBA_HUMAN      A271T         Neutral
    O60662     KBTBA_HUMAN      M481V         Neutral
    O60663     LMX1B_HUMAN       C36R         Disease
    O60663     LMX1B_HUMAN       C36S         Disease
    O60663     LMX1B_HUMAN       C57R         Disease
    O60663     LMX1B_HUMAN       C60F         Disease
    O60663     LMX1B_HUMAN       C60G         Disease
    O60663     LMX1B_HUMAN       C60W         Disease
    O60663     LMX1B_HUMAN       C60Y         Disease
    O60663     LMX1B_HUMAN       C63R         Disease
    O60663     LMX1B_HUMAN       C80W         Disease
    O60663     LMX1B_HUMAN       C95F         Disease
    O60663     LMX1B_HUMAN       C95Y         Disease
    O60663     LMX1B_HUMAN       D83G         Disease
    O60663     LMX1B_HUMAN       H54N         Disease
    O60663     LMX1B_HUMAN       H54Q         Disease
    O60663     LMX1B_HUMAN       H54Y         Disease
    O60663     LMX1B_HUMAN       L58W         Disease
    O60663     LMX1B_HUMAN      A213P         Disease
    O60663     LMX1B_HUMAN      A230V         Disease
    O60663     LMX1B_HUMAN      C117Y         Disease
    O60663     LMX1B_HUMAN      C120S         Disease
    O60663     LMX1B_HUMAN      C123F         Disease
    O60663     LMX1B_HUMAN      C123Y         Disease
    O60663     LMX1B_HUMAN      C142W         Disease
    O60663     LMX1B_HUMAN      H114Y         Disease
    O60663     LMX1B_HUMAN      L229P         Disease
    O60663     LMX1B_HUMAN      N246K         Disease
    O60663     LMX1B_HUMAN      R200Q         Disease
    O60663     LMX1B_HUMAN      R226P         Disease
    O60663     LMX1B_HUMAN      S218P         Disease
    O60663     LMX1B_HUMAN      W243C         Disease
    O60664     M6PBP_HUMAN       I56V         Neutral
    O60669      MOT2_HUMAN      S445T         Neutral
    O60671      RAD1_HUMAN       A33G         Neutral
    O60671      RAD1_HUMAN       H39Q         Neutral
    O60671      RAD1_HUMAN      E281G         Neutral
    O60671      RAD1_HUMAN      G114D         Neutral
    O60671      RAD1_HUMAN      T104S         Neutral
    O60673     DPOLZ_HUMAN      S389T         Neutral
    O60673     DPOLZ_HUMAN      S633G         Neutral
    O60673     DPOLZ_HUMAN     D1713N         Neutral
    O60673     DPOLZ_HUMAN     G1923R         Neutral
    O60673     DPOLZ_HUMAN     K1540E         Neutral
    O60673     DPOLZ_HUMAN     P1339T         Neutral
    O60673     DPOLZ_HUMAN     P1791S         Neutral
    O60673     DPOLZ_HUMAN     R2762Q         Neutral
    O60673     DPOLZ_HUMAN     S1724T         Neutral
    O60673     DPOLZ_HUMAN     S2607T         Neutral
    O60673     DPOLZ_HUMAN     T1224I         Neutral
    O60673     DPOLZ_HUMAN     V3064I         Neutral
    O60674      JAK2_HUMAN      A377E         Neutral
    O60674      JAK2_HUMAN      D584E         Neutral
    O60674      JAK2_HUMAN      G127D         Neutral
    O60674      JAK2_HUMAN      K346R         Neutral
    O60674      JAK2_HUMAN      K607N         Disease
    O60674      JAK2_HUMAN      L393V         Neutral
    O60674      JAK2_HUMAN      V617F         Disease
    O60674      JAK2_HUMAN     R1063H         Neutral
    O60676      CST8_HUMAN      A142P         Neutral
    O60678      ANM3_HUMAN      L440V         Neutral
    O60678      ANM3_HUMAN      N508S         Neutral
    O60678      ANM3_HUMAN      S470C         Neutral
    O60683     PEX10_HUMAN      H290Q         Disease
    O60687     SRPX2_HUMAN       Y72S         Disease
    O60687     SRPX2_HUMAN      N327S         Disease
    O60706     ABCC9_HUMAN     A1513T         Disease
    O60711      LPXN_HUMAN      P148T         Neutral
    O60721     NCKX1_HUMAN      V311L         Neutral
    O60732     MAGC1_HUMAN      F276S         Neutral
    O60732     MAGC1_HUMAN      H327Q         Neutral
    O60732     MAGC1_HUMAN      T151I         Neutral
    O60733     PA2G6_HUMAN       R63G         Neutral
    O60733     PA2G6_HUMAN       R70Q         Neutral
    O60733     PA2G6_HUMAN       V58I         Neutral
    O60733     PA2G6_HUMAN      D183N         Neutral
    O60733     PA2G6_HUMAN      K545T         Disease
    O60733     PA2G6_HUMAN      R632W         Disease
    O60733     PA2G6_HUMAN      V310E         Disease
    O60755     GALR3_HUMAN      R342G         Neutral
    O60759     CYTIP_HUMAN       Q83E         Neutral
    O60762      DPM1_HUMAN       R92G         Disease
    O60762      DPM1_HUMAN      S248P         Disease
    O60774      FMO6_HUMAN      V127I         Neutral
    O60779     S19A2_HUMAN       D93H         Disease
    O60779     S19A2_HUMAN      G172D         Disease
    O60779     S19A2_HUMAN      S143F         Disease
    O60784      TOM1_HUMAN       R84H         Neutral
    O60784      TOM1_HUMAN      M264V         Neutral
    O60806     TBX19_HUMAN      S128F         Disease
    O60809     PRA10_HUMAN       K99I         Neutral
    O60809     PRA10_HUMAN      G402R         Neutral
    O60811     PRAM2_HUMAN       S68W         Neutral
    O60811     PRAM2_HUMAN       V67G         Neutral
    O60811     PRAM2_HUMAN      A128T         Neutral
    O60811     PRAM2_HUMAN      C375R         Neutral
    O60811     PRAM2_HUMAN      F316Y         Neutral
    O60811     PRAM2_HUMAN      L310M         Neutral
    O60811     PRAM2_HUMAN      N304Y         Neutral
    O60811     PRAM2_HUMAN      T141M         Neutral
    O60811     PRAM2_HUMAN      T233N         Neutral
    O60811     PRAM2_HUMAN      Y225C         Neutral
    O60812     HNRCL_HUMAN      Q208H         Neutral
    O60812     HNRCL_HUMAN      V258D         Neutral
    O60832      DKC1_HUMAN        A2V         Disease
    O60832      DKC1_HUMAN       E41K         Disease
    O60832      DKC1_HUMAN       F36V         Disease
    O60832      DKC1_HUMAN       I38T         Disease
    O60832      DKC1_HUMAN       K39E         Disease
    O60832      DKC1_HUMAN       L72Y         Disease
    O60832      DKC1_HUMAN       P40R         Disease
    O60832      DKC1_HUMAN       R65T         Disease
    O60832      DKC1_HUMAN       T49M         Disease
    O60832      DKC1_HUMAN       T66A         Disease
    O60832      DKC1_HUMAN      A353V         Disease
    O60832      DKC1_HUMAN      G402E         Disease
    O60832      DKC1_HUMAN      G402R         Disease
    O60832      DKC1_HUMAN      L321V         Disease
    O60832      DKC1_HUMAN      M350I         Disease
    O60832      DKC1_HUMAN      M350T         Disease
    O60832      DKC1_HUMAN      S121G         Disease
    O60840     CAC1F_HUMAN       C74R         Disease
    O60840     CAC1F_HUMAN      A928D         Disease
    O60840     CAC1F_HUMAN      F753C         Disease
    O60840     CAC1F_HUMAN      G150R         Disease
    O60840     CAC1F_HUMAN      G261R         Disease
    O60840     CAC1F_HUMAN      G369D         Disease
    O60840     CAC1F_HUMAN      G674D         Disease
    O60840     CAC1F_HUMAN      I756T         Disease
    O60840     CAC1F_HUMAN      L860P         Disease
    O60840     CAC1F_HUMAN      R519Q         Disease
    O60840     CAC1F_HUMAN      S229P         Disease
    O60840     CAC1F_HUMAN      V635I         Disease
    O60840     CAC1F_HUMAN     A1259T         Neutral
    O60840     CAC1F_HUMAN     A1270T         Neutral
    O60840     CAC1F_HUMAN     C1499R         Disease
    O60840     CAC1F_HUMAN     G1018R         Disease
    O60840     CAC1F_HUMAN     L1079P         Disease
    O60840     CAC1F_HUMAN     L1375H         Disease
    O60840     CAC1F_HUMAN     L1508P         Disease
    O60840     CAC1F_HUMAN     P1500R         Disease
    O60840     CAC1F_HUMAN     R1060W         Disease
    O60840     CAC1F_HUMAN     R1930H         Neutral
    O60841      IF2P_HUMAN      R360G         Neutral
    O60844      ZG16_HUMAN       S32G         Neutral
    O60844      ZG16_HUMAN      T162S         Neutral
    O60858     TRI13_HUMAN      S355T         Neutral
    O60879     DIAP2_HUMAN      L426V         Neutral
    O60880     SH21A_HUMAN        H8D         Disease
    O60880     SH21A_HUMAN        Y7C         Disease
    O60880     SH21A_HUMAN       C42W         Disease
    O60880     SH21A_HUMAN       D33Y         Disease
    O60880     SH21A_HUMAN       F87S         Disease
    O60880     SH21A_HUMAN       G16D         Disease
    O60880     SH21A_HUMAN       G27S         Disease
    O60880     SH21A_HUMAN       G49V         Disease
    O60880     SH21A_HUMAN       I84T         Disease
    O60880     SH21A_HUMAN       L31P         Disease
    O60880     SH21A_HUMAN       Q99P         Disease
    O60880     SH21A_HUMAN       R32T         Disease
    O60880     SH21A_HUMAN       R55L         Disease
    O60880     SH21A_HUMAN       S28R         Disease
    O60880     SH21A_HUMAN       T53I         Disease
    O60880     SH21A_HUMAN       T68I         Disease
    O60880     SH21A_HUMAN       Y54C         Disease
    O60880     SH21A_HUMAN      P101L         Disease
    O60880     SH21A_HUMAN      V102G         Disease
    O60882     MMP20_HUMAN      D139N         Neutral
    O60882     MMP20_HUMAN      I169L         Neutral
    O60882     MMP20_HUMAN      T281P         Neutral
    O60882     MMP20_HUMAN      V275A         Neutral
    O60885      BRD4_HUMAN       P37S         Neutral
    O60885      BRD4_HUMAN      A371G         Neutral
    O60885      BRD4_HUMAN      R669H         Neutral
    O60885      BRD4_HUMAN      S563N         Neutral
    O60885      BRD4_HUMAN      T598S         Neutral
    O60890     OPHN1_HUMAN       A45T         Neutral
    O60890     OPHN1_HUMAN      M693I         Neutral
    O60890     OPHN1_HUMAN      T301M         Neutral
    O60896     RAMP3_HUMAN       M33L         Neutral
    O60906      NSMA_HUMAN      R265S         Neutral
    O60909     B4GT2_HUMAN      G338R         Neutral
    O60909     B4GT2_HUMAN      Q122H         Neutral
    O60921      HUS1_HUMAN      D221E         Neutral
    O60921      HUS1_HUMAN      Q147K         Neutral
    O60921      HUS1_HUMAN      S126G         Neutral
    O60925      PFD1_HUMAN       M67R         Neutral
    O60928     IRK13_HUMAN      R162W         Disease
    O60928     IRK13_HUMAN      T175I         Neutral
    O60931      CTNS_HUMAN       V42I         Disease
    O60931      CTNS_HUMAN      D205N         Disease
    O60931      CTNS_HUMAN      D305G         Disease
    O60931      CTNS_HUMAN      D305Y         Disease
    O60931      CTNS_HUMAN      D346N         Disease
    O60931      CTNS_HUMAN      G110V         Disease
    O60931      CTNS_HUMAN      G169D         Disease
    O60931      CTNS_HUMAN      G197R         Disease
    O60931      CTNS_HUMAN      G308R         Disease
    O60931      CTNS_HUMAN      G339R         Disease
    O60931      CTNS_HUMAN      I133F         Disease
    O60931      CTNS_HUMAN      K280R         Disease
    O60931      CTNS_HUMAN      K292R         Disease
    O60931      CTNS_HUMAN      L158P         Disease
    O60931      CTNS_HUMAN      L338P         Disease
    O60931      CTNS_HUMAN      N177T         Disease
    O60931      CTNS_HUMAN      N288K         Disease
    O60931      CTNS_HUMAN      N323K         Disease
    O60931      CTNS_HUMAN      P200L         Disease
    O60931      CTNS_HUMAN      Q222R         Disease
    O60931      CTNS_HUMAN      S139F         Disease
    O60931      CTNS_HUMAN      S298N         Disease
    O60931      CTNS_HUMAN      W182R         Disease
    O60934       NBN_HUMAN       D95N         Disease
    O60934       NBN_HUMAN       S93L         Disease
    O60934       NBN_HUMAN      E185Q         Neutral
    O60934       NBN_HUMAN      I171V         Disease
    O60934       NBN_HUMAN      K105N         Neutral
    O60934       NBN_HUMAN      K408E         Neutral
    O60934       NBN_HUMAN      L150F         Disease
    O60934       NBN_HUMAN      L574I         Neutral
    O60934       NBN_HUMAN      N142S         Neutral
    O60934       NBN_HUMAN      P266L         Neutral
    O60934       NBN_HUMAN      Q216K         Neutral
    O60934       NBN_HUMAN      R215W         Neutral
    O60934       NBN_HUMAN      T497A         Neutral
    O60934       NBN_HUMAN      V210F         Neutral
    O60938      KERA_HUMAN      N247S         Disease
    O60938      KERA_HUMAN      T215K         Disease
    O60938      KERA_HUMAN      V235G         Neutral
    O60939     SCN2B_HUMAN       R28W         Neutral
    O60942      MCE1_HUMAN      R594H         Neutral
    O75015     FCG3B_HUMAN       S65N         Neutral
    O75015     FCG3B_HUMAN      I106V         Neutral
    O75019     LIRA1_HUMAN      L220P         Neutral
    O75022     LIRB3_HUMAN       L69W         Neutral
    O75022     LIRB3_HUMAN       Q90E         Neutral
    O75022     LIRB3_HUMAN      Y400F         Neutral
    O75022     LIRB3_HUMAN      Y400H         Neutral
    O75022     LIRB3_HUMAN      Y405H         Neutral
    O75027     ABCB7_HUMAN      E433K         Disease
    O75027     ABCB7_HUMAN      F346I         Neutral
    O75027     ABCB7_HUMAN      I400M         Disease
    O75027     ABCB7_HUMAN      V411L         Disease
    O75030      MITF_HUMAN      N317K         Disease
    O75030      MITF_HUMAN      N385D         Disease
    O75030      MITF_HUMAN      R310K         Disease
    O75030      MITF_HUMAN      S357P         Disease
    O75030      MITF_HUMAN      S405P         Disease
    O75051     PLXA2_HUMAN      A267T         Neutral
    O75051     PLXA2_HUMAN      A805G         Neutral
    O75051     PLXA2_HUMAN      E369G         Neutral
    O75054     IGSF3_HUMAN       S51P         Neutral
    O75054     IGSF3_HUMAN     Q1073R         Neutral
    O75056      SDC3_HUMAN      D303N         Neutral
    O75056      SDC3_HUMAN      T324I         Neutral
    O75056      SDC3_HUMAN      T329I         Neutral
    O75056      SDC3_HUMAN      V208I         Neutral
    O75071     K0494_HUMAN      L337P         Neutral
    O75072      FKTN_HUMAN      C250G         Disease
    O75072      FKTN_HUMAN      G125S         Neutral
    O75072      FKTN_HUMAN      N446D         Neutral
    O75072      FKTN_HUMAN      Q358P         Disease
    O75072      FKTN_HUMAN      R179T         Disease
    O75072      FKTN_HUMAN      R307Q         Disease
    O75083      WDR1_HUMAN      I185V         Neutral
    O75084      FZD7_HUMAN       G24S         Neutral
    O75093     SLIT1_HUMAN      P824L         Neutral
    O75094     SLIT3_HUMAN      G618S         Neutral
    O75094     SLIT3_HUMAN     P1064A         Neutral
    O75095     MEGF6_HUMAN      L688P         Neutral
    O75095     MEGF6_HUMAN      S131G         Neutral
    O75096      LRP4_HUMAN     A1203V         Neutral
    O75096      LRP4_HUMAN     G1554S         Neutral
    O75096      LRP4_HUMAN     V1086I         Neutral
    O75106      AOC2_HUMAN      R273Q         Neutral
    O75112      LDB3_HUMAN      D673N         Disease
    O75112      LDB3_HUMAN      I345M         Disease
    O75112      LDB3_HUMAN      S189L         Disease
    O75112      LDB3_HUMAN      T206I         Disease
    O75112      LDB3_HUMAN      V635I         Neutral
    O75116     ROCK2_HUMAN      D601V         Neutral
    O75116     ROCK2_HUMAN     K1083M         Neutral
    O75127     PTCD1_HUMAN      P356L         Neutral
    O75127     PTCD1_HUMAN      V620G         Neutral
    O75128      COBL_HUMAN      D927N         Neutral
    O75128      COBL_HUMAN      H919Q         Neutral
    O75128      COBL_HUMAN      P526L         Neutral
    O75128      COBL_HUMAN      V607I         Neutral
    O75128      COBL_HUMAN     A1015P         Neutral
    O75129     ASTN2_HUMAN       V70I         Neutral
    O75129     ASTN2_HUMAN     V1149I         Neutral
    O75131     CPNE3_HUMAN      E252D         Neutral
    O75131     CPNE3_HUMAN      T412M         Neutral
    O75132     ZBED4_HUMAN      V420I         Neutral
    O75140     DEPD5_HUMAN      S491T         Neutral
    O75140     DEPD5_HUMAN      S712F         Neutral
    O75146     HIP1R_HUMAN      K404Q         Neutral
    O75146     HIP1R_HUMAN      K516Q         Neutral
    O75146     HIP1R_HUMAN      N943S         Neutral
    O75150     BRE1B_HUMAN      R463H         Neutral
    O75151      PHF2_HUMAN       T56P         Neutral
    O75152     ZC11A_HUMAN      T640N         Neutral
    O75155     CAND2_HUMAN      H655R         Neutral
    O75155     CAND2_HUMAN      L845F         Neutral
    O75155     CAND2_HUMAN      P476L         Neutral
    O75155     CAND2_HUMAN      Q408R         Neutral
    O75155     CAND2_HUMAN      V990I         Neutral
    O75157     T22D2_HUMAN      A419T         Neutral
    O75161     NPHP4_HUMAN        D3Y         Disease
    O75161     NPHP4_HUMAN       F91L         Disease
    O75161     NPHP4_HUMAN       T29M         Neutral
    O75161     NPHP4_HUMAN      A654G         Disease
    O75161     NPHP4_HUMAN      F991S         Disease
    O75161     NPHP4_HUMAN      G754R         Disease
    O75161     NPHP4_HUMAN      H782Q         Disease
    O75161     NPHP4_HUMAN      L939Q         Neutral
    O75161     NPHP4_HUMAN      P776R         Disease
    O75161     NPHP4_HUMAN      Q766R         Disease
    O75161     NPHP4_HUMAN      R342C         Disease
    O75161     NPHP4_HUMAN      R469W         Disease
    O75161     NPHP4_HUMAN      R735W         Disease
    O75161     NPHP4_HUMAN      R848W         Neutral
    O75161     NPHP4_HUMAN      R959Q         Neutral
    O75161     NPHP4_HUMAN      R961H         Disease
    O75161     NPHP4_HUMAN      T627M         Disease
    O75161     NPHP4_HUMAN      T946A         Disease
    O75161     NPHP4_HUMAN      V765I         Neutral
    O75161     NPHP4_HUMAN     A1098T         Disease
    O75161     NPHP4_HUMAN     Q1287E         Disease
    O75161     NPHP4_HUMAN     R1192W         Disease
    O75161     NPHP4_HUMAN     R1284C         Disease
    O75161     NPHP4_HUMAN     T1225M         Disease
    O75164     KDM4A_HUMAN      E482A         Neutral
    O75165     DJC13_HUMAN     F1487C         Neutral
    O75170     SAPS2_HUMAN      R732K         Neutral
    O75173      ATS4_HUMAN       A77T         Neutral
    O75173      ATS4_HUMAN      P552T         Neutral
    O75173      ATS4_HUMAN      R626Q         Neutral
    O75173      ATS4_HUMAN      R836K         Neutral
    O75173      ATS4_HUMAN      T564A         Neutral
    O75185     AT2C2_HUMAN      M165L         Neutral
    O75185     AT2C2_HUMAN      M466L         Neutral
    O75191      XYLB_HUMAN       D85E         Neutral
    O75191      XYLB_HUMAN      D133N         Neutral
    O75191      XYLB_HUMAN      D139E         Neutral
    O75191      XYLB_HUMAN      N348D         Neutral
    O75197      LRP5_HUMAN      A214T         Disease
    O75197      LRP5_HUMAN      A214V         Disease
    O75197      LRP5_HUMAN      A242T         Disease
    O75197      LRP5_HUMAN      D111Y         Disease
    O75197      LRP5_HUMAN      G171R         Disease
    O75197      LRP5_HUMAN      G171V         Disease
    O75197      LRP5_HUMAN      R494Q         Disease
    O75197      LRP5_HUMAN      R570Q         Disease
    O75197      LRP5_HUMAN      R570W         Disease
    O75197      LRP5_HUMAN      R752C         Disease
    O75197      LRP5_HUMAN      T253I         Disease
    O75197      LRP5_HUMAN      V667M         Neutral
    O75197      LRP5_HUMAN     A1330V         Neutral
    O75197      LRP5_HUMAN     A1525V         Neutral
    O75197      LRP5_HUMAN     C1361G         Disease
    O75197      LRP5_HUMAN     E1367K         Disease
    O75251     NDUS7_HUMAN      V122M         Disease
    O75298      RTN2_HUMAN      R425Q         Neutral
    O75306     NDUS2_HUMAN       P20T         Neutral
    O75306     NDUS2_HUMAN      P229Q         Disease
    O75306     NDUS2_HUMAN      P352A         Neutral
    O75306     NDUS2_HUMAN      R228Q         Disease
    O75306     NDUS2_HUMAN      S413P         Disease
    O75309     CAD16_HUMAN      H257Y         Neutral
    O75324       SNN_HUMAN       G88S         Neutral
    O75324       SNN_HUMAN       V17I         Neutral
    O75325     LRRN2_HUMAN        P7L         Neutral
    O75325     LRRN2_HUMAN       A19T         Neutral
    O75325     LRRN2_HUMAN      L518V         Neutral
    O75325     LRRN2_HUMAN      P692S         Neutral
    O75326     SEM7A_HUMAN      R207Q         Neutral
    O75326     SEM7A_HUMAN      R460H         Neutral
    O75326     SEM7A_HUMAN      R461C         Neutral
    O75326     SEM7A_HUMAN      S115T         Neutral
    O75330      HMMR_HUMAN      D557H         Neutral
    O75330      HMMR_HUMAN      N305K         Neutral
    O75330      HMMR_HUMAN      R332H         Neutral
    O75333     TBX10_HUMAN      Q160H         Neutral
    O75339     CILP1_HUMAN      A895V         Neutral
    O75339     CILP1_HUMAN      I395T         Neutral
    O75339     CILP1_HUMAN     D1101N         Neutral
    O75339     CILP1_HUMAN     V1168A         Neutral
    O75342     LX12B_HUMAN      H578Q         Disease
    O75342     LX12B_HUMAN      L426P         Disease
    O75343     GCYB2_HUMAN      M128I         Neutral
    O75343     GCYB2_HUMAN      N316H         Neutral
    O75351     VPS4B_HUMAN       I58M         Neutral
    O75352      MPU1_HUMAN       G73E         Disease
    O75352      MPU1_HUMAN       L74S         Disease
    O75352      MPU1_HUMAN      A229T         Neutral
    O75352      MPU1_HUMAN      G225S         Neutral
    O75352      MPU1_HUMAN      L119P         Disease
    O75354     ENTP6_HUMAN      E202K         Neutral
    O75354     ENTP6_HUMAN      L138V         Neutral
    O75354     ENTP6_HUMAN      R157Q         Neutral
    O75354     ENTP6_HUMAN      S323N         Neutral
    O75355     ENTP3_HUMAN      E440D         Neutral
    O75360     PROP1_HUMAN       R73C         Disease
    O75360     PROP1_HUMAN       R73H         Disease
    O75360     PROP1_HUMAN      A142T         Neutral
    O75360     PROP1_HUMAN      F117I         Disease
    O75360     PROP1_HUMAN      R120C         Disease
    O75360     PROP1_HUMAN      R125W         Disease
    O75362     ZN217_HUMAN      V739I         Neutral
    O75363     BCAS1_HUMAN      Q472H         Neutral
    O75363     BCAS1_HUMAN      S583P         Neutral
    O75363     BCAS1_HUMAN      V163A         Neutral
    O75364     PITX3_HUMAN       S13N         Disease
    O75369      FLNB_HUMAN      A173V         Disease
    O75369      FLNB_HUMAN      E227K         Disease
    O75369      FLNB_HUMAN      F161C         Disease
    O75369      FLNB_HUMAN      G168S         Disease
    O75369      FLNB_HUMAN      G361S         Disease
    O75369      FLNB_HUMAN      G363E         Disease
    O75369      FLNB_HUMAN      G751R         Disease
    O75369      FLNB_HUMAN      L171R         Disease
    O75369      FLNB_HUMAN      L234V         Disease
    O75369      FLNB_HUMAN      M202V         Disease
    O75369      FLNB_HUMAN      S188P         Disease
    O75369      FLNB_HUMAN      S235P         Disease
    O75369      FLNB_HUMAN     G1586R         Disease
    O75369      FLNB_HUMAN     G1691S         Disease
    O75369      FLNB_HUMAN     G1834R         Disease
    O75369      FLNB_HUMAN     L1431R         Disease
    O75369      FLNB_HUMAN     P1603L         Disease
    O75369      FLNB_HUMAN     V1592D         Disease
    O75381     PEX14_HUMAN      A117S         Neutral
    O75382     TRIM3_HUMAN      L298R         Neutral
    O75385      ULK1_HUMAN      A816T         Neutral
    O75385      ULK1_HUMAN      P478L         Neutral
    O75385      ULK1_HUMAN      P714L         Neutral
    O75387      LAT3_HUMAN      G238V         Neutral
    O75388     GPR32_HUMAN      F327L         Neutral
    O75396     SC22B_HUMAN      R108Q         Neutral
    O75396     SC22B_HUMAN      W214C         Neutral
    O75398     DEAF1_HUMAN      A545G         Disease
    O75398     DEAF1_HUMAN      A545V         Disease
    O75398     DEAF1_HUMAN      E186V         Disease
    O75398     DEAF1_HUMAN      E202D         Disease
    O75398     DEAF1_HUMAN      E356H         Disease
    O75398     DEAF1_HUMAN      E449K         Disease
    O75398     DEAF1_HUMAN      E498K         Disease
    O75398     DEAF1_HUMAN      H479L         Disease
    O75398     DEAF1_HUMAN      K191I         Disease
    O75398     DEAF1_HUMAN      K191N         Disease
    O75398     DEAF1_HUMAN      Q367H         Disease
    O75398     DEAF1_HUMAN      Q468H         Disease
    O75398     DEAF1_HUMAN      Q542H         Disease
    O75398     DEAF1_HUMAN      R218K         Disease
    O75398     DEAF1_HUMAN      R530L         Disease
    O75398     DEAF1_HUMAN      S364N         Disease
    O75398     DEAF1_HUMAN      T526N         Disease
    O75398     DEAF1_HUMAN      V370L         Disease
    O75398     DEAF1_HUMAN      V442A         Disease
    O75398     DEAF1_HUMAN      Y397F         Disease
    O75409      HYPM_HUMAN       V68I         Neutral
    O75410     TACC1_HUMAN      E255G         Neutral
    O75410     TACC1_HUMAN      I243T         Neutral
    O75410     TACC1_HUMAN      P187L         Neutral
    O75417     DPOLQ_HUMAN      P228L         Neutral
    O75419     CC45L_HUMAN       V81I         Neutral
    O75427     LRCH4_HUMAN      V642M         Neutral
    O75437     ZN254_HUMAN      A386T         Neutral
    O75437     ZN254_HUMAN      K537N         Neutral
    O75437     ZN254_HUMAN      V594I         Neutral
    O75439      MPPB_HUMAN      E396D         Neutral
    O75443     TECTA_HUMAN       Q19R         Neutral
    O75443     TECTA_HUMAN      R371G         Neutral
    O75443     TECTA_HUMAN     C1057S         Disease
    O75443     TECTA_HUMAN     C1619S         Disease
    O75443     TECTA_HUMAN     G1824D         Disease
    O75443     TECTA_HUMAN     L1820F         Disease
    O75443     TECTA_HUMAN     S1584T         Neutral
    O75443     TECTA_HUMAN     Y1870C         Disease
    O75444       MAF_HUMAN      K297R         Disease
    O75444       MAF_HUMAN      R288P         Disease
    O75445     USH2A_HUMAN      C163Y         Disease
    O75445     USH2A_HUMAN      C319Y         Disease
    O75445     USH2A_HUMAN      C419F         Disease
    O75445     USH2A_HUMAN      C536R         Disease
    O75445     USH2A_HUMAN      C575S         Disease
    O75445     USH2A_HUMAN      C759F         Disease
    O75445     USH2A_HUMAN      D644V         Neutral
    O75445     USH2A_HUMAN      E284K         Disease
    O75445     USH2A_HUMAN      E478D         Disease
    O75445     USH2A_HUMAN      F479S         Neutral
    O75445     USH2A_HUMAN      F595S         Neutral
    O75445     USH2A_HUMAN      F739L         Disease
    O75445     USH2A_HUMAN      G268R         Disease
    O75445     USH2A_HUMAN      G516V         Disease
    O75445     USH2A_HUMAN      G713R         Disease
    O75445     USH2A_HUMAN      H610P         Disease
    O75445     USH2A_HUMAN      L280F         Disease
    O75445     USH2A_HUMAN      L365F         Neutral
    O75445     USH2A_HUMAN      L555V         Disease
    O75445     USH2A_HUMAN      N346H         Disease
    O75445     USH2A_HUMAN      N357T         Disease
    O75445     USH2A_HUMAN      P761R         Disease
    O75445     USH2A_HUMAN      R303C         Disease
    O75445     USH2A_HUMAN      R303S         Disease
    O75445     USH2A_HUMAN      R334Q         Disease
    O75445     USH2A_HUMAN      R334W         Disease
    O75445     USH2A_HUMAN      R464C         Disease
    O75445     USH2A_HUMAN      R517T         Disease
    O75445     USH2A_HUMAN      S307I         Disease
    O75445     USH2A_HUMAN      S391I         Disease
    O75445     USH2A_HUMAN      T352I         Disease
    O75445     USH2A_HUMAN      T911N         Disease
    O75445     USH2A_HUMAN      V218E         Disease
    O75445     USH2A_HUMAN      V230M         Disease
    O75445     USH2A_HUMAN     A2249D         Disease
    O75445     USH2A_HUMAN     A2795S         Disease
    O75445     USH2A_HUMAN     C3251R         Disease
    O75445     USH2A_HUMAN     C3267R         Disease
    O75445     USH2A_HUMAN     C3282R         Disease
    O75445     USH2A_HUMAN     D3144N         Neutral
    O75445     USH2A_HUMAN     E3411A         Neutral
    O75445     USH2A_HUMAN     F4624V         Neutral
    O75445     USH2A_HUMAN     G3895E         Disease
    O75445     USH2A_HUMAN     I1665T         Neutral
    O75445     USH2A_HUMAN     I3335M         Neutral
    O75445     USH2A_HUMAN     L1470R         Disease
    O75445     USH2A_HUMAN     L1572F         Neutral
    O75445     USH2A_HUMAN     L4795R         Disease
    O75445     USH2A_HUMAN     M3868V         Neutral
    O75445     USH2A_HUMAN     N3199D         Neutral
    O75445     USH2A_HUMAN     P1059L         Disease
    O75445     USH2A_HUMAN     P1212L         Disease
    O75445     USH2A_HUMAN     P3504T         Disease
    O75445     USH2A_HUMAN     P3590L         Neutral
    O75445     USH2A_HUMAN     P3893T         Neutral
    O75445     USH2A_HUMAN     P4232R         Disease
    O75445     USH2A_HUMAN     P4818L         Disease
    O75445     USH2A_HUMAN     Q4592H         Disease
    O75445     USH2A_HUMAN     R1486K         Neutral
    O75445     USH2A_HUMAN     R2292H         Neutral
    O75445     USH2A_HUMAN     R2354H         Disease
    O75445     USH2A_HUMAN     R2875Q         Neutral
    O75445     USH2A_HUMAN     R3124G         Disease
    O75445     USH2A_HUMAN     R4115C         Disease
    O75445     USH2A_HUMAN     R4674G         Disease
    O75445     USH2A_HUMAN     S4054I         Disease
    O75445     USH2A_HUMAN     T1515M         Disease
    O75445     USH2A_HUMAN     T2086N         Neutral
    O75445     USH2A_HUMAN     T3115A         Neutral
    O75445     USH2A_HUMAN     T3571M         Disease
    O75445     USH2A_HUMAN     T3976M         Disease
    O75445     USH2A_HUMAN     T4337M         Disease
    O75445     USH2A_HUMAN     T4425M         Disease
    O75445     USH2A_HUMAN     T4439I         Disease
    O75445     USH2A_HUMAN     V1833E         Disease
    O75445     USH2A_HUMAN     V2562A         Neutral
    O75445     USH2A_HUMAN     W3521R         Disease
    O75445     USH2A_HUMAN     Y1757C         Neutral
    O75445     USH2A_HUMAN     Y4487C         Disease
    O75448     MED24_HUMAN      A204T         Neutral
    O75459     GAGB1_HUMAN       L75P         Neutral
    O75460      ERN1_HUMAN      V418M         Neutral
    O75462     CRLF1_HUMAN       R81H         Disease
    O75462     CRLF1_HUMAN       W76G         Disease
    O75462     CRLF1_HUMAN      L374R         Disease
    O75462     CRLF1_HUMAN      R176K         Neutral
    O75469     NR1I2_HUMAN       A12T         Neutral
    O75469     NR1I2_HUMAN       E18K         Neutral
    O75469     NR1I2_HUMAN       P27S         Neutral
    O75469     NR1I2_HUMAN       R98C         Neutral
    O75469     NR1I2_HUMAN      R122Q         Neutral
    O75473      LGR5_HUMAN      H383R         Neutral
    O75473      LGR5_HUMAN      V666A         Neutral
    O75478     TAD2A_HUMAN        S6P         Neutral
    O75478     TAD2A_HUMAN      M115V         Neutral
    O75486     SUPT3_HUMAN      D324A         Neutral
    O75487      GPC4_HUMAN      A442V         Neutral
    O75487      GPC4_HUMAN      E391D         Neutral
    O75496      GEMI_HUMAN       R54W         Neutral
    O75496      GEMI_HUMAN       S60P         Neutral
    O75496      GEMI_HUMAN      T203M         Neutral
    O75503      CLN5_HUMAN       R63H         Disease
    O75503      CLN5_HUMAN       R63P         Disease
    O75503      CLN5_HUMAN      D230N         Disease
    O75503      CLN5_HUMAN      E219A         Neutral
    O75503      CLN5_HUMAN      K319R         Neutral
    O75503      CLN5_HUMAN      W330C         Disease
    O75503      CLN5_HUMAN      Y209D         Disease
    O75521      PECI_HUMAN       M47I         Neutral
    O75526     HNRGT_HUMAN       L15F         Neutral
    O75526     HNRGT_HUMAN      Y308C         Neutral
    O75558     STX11_HUMAN       E31Q         Neutral
    O75558     STX11_HUMAN       R49Q         Neutral
    O75563     SKAP2_HUMAN      A202S         Neutral
    O75563     SKAP2_HUMAN      S253T         Neutral
    O75569     PRKRA_HUMAN      P222L         Disease
    O75570      RF1M_HUMAN        N2S         Neutral
    O75570      RF1M_HUMAN      L324V         Neutral
    O75578     ITA10_HUMAN      R381Q         Neutral
    O75578     ITA10_HUMAN      R691H         Neutral
    O75578     ITA10_HUMAN      R725Q         Neutral
    O75581      LRP6_HUMAN      R611C         Disease
    O75582     KS6A5_HUMAN      D554N         Neutral
    O75582     KS6A5_HUMAN      P574L         Neutral
    O75582     KS6A5_HUMAN      Y599C         Neutral
    O75592     MYCB2_HUMAN     A1881S         Neutral
    O75593     FOXH1_HUMAN      S113T         Disease
    O75593     FOXH1_HUMAN      T125S         Disease
    O75594      PGRP_HUMAN       V34G         Neutral
    O75596     CLC3A_HUMAN      Q197K         Neutral
    O75600       KBL_HUMAN       R39C         Neutral
    O75602     SPAG6_HUMAN      Q216R         Neutral
    O75603      GCM2_HUMAN       G63S         Disease
    O75603      GCM2_HUMAN       R47L         Disease
    O75603      GCM2_HUMAN      A117V         Neutral
    O75604      UBP2_HUMAN      N383S         Neutral
    O75610     LFTY1_HUMAN      D322A         Neutral
    O75631     UPK3A_HUMAN       Q91L         Neutral
    O75631     UPK3A_HUMAN      A154P         Neutral
    O75631     UPK3A_HUMAN      G202D         Disease
    O75631     UPK3A_HUMAN      P273L         Disease
    O75635      SPB7_HUMAN      R266Q         Neutral
    O75638     CTAG2_HUMAN       E89Q         Neutral
    O75638     CTAG2_HUMAN       P99A         Neutral
    O75638     CTAG2_HUMAN      W138R         Neutral
    O75648      MTU1_HUMAN      E148K         Neutral
    O75648      MTU1_HUMAN      R398C         Neutral
    O75665      OFD1_HUMAN       A79T         Disease
    O75665      OFD1_HUMAN       S74F         Disease
    O75665      OFD1_HUMAN      G138S         Disease
    O75665      OFD1_HUMAN      S435R         Disease
    O75676     KS6A4_HUMAN      S758A         Neutral
    O75677     RFPL1_HUMAN       W94R         Neutral
    O75679     RFPL3_HUMAN       M83T         Neutral
    O75683     SURF6_HUMAN      N201H         Neutral
    O75683     SURF6_HUMAN      R163W         Neutral
    O75683     SURF6_HUMAN      T311M         Neutral
    O75691     UTP20_HUMAN      S502C         Neutral
    O75691     UTP20_HUMAN     E2612Q         Neutral
    O75695      XRP2_HUMAN       C67Y         Disease
    O75695      XRP2_HUMAN       C86Y         Disease
    O75695      XRP2_HUMAN       P95L         Disease
    O75695      XRP2_HUMAN      C108G         Disease
    O75695      XRP2_HUMAN      D338Y         Neutral
    O75695      XRP2_HUMAN      E138G         Disease
    O75695      XRP2_HUMAN      L188P         Disease
    O75695      XRP2_HUMAN      L253R         Disease
    O75695      XRP2_HUMAN      R118C         Disease
    O75695      XRP2_HUMAN      R118H         Disease
    O75695      XRP2_HUMAN      R118L         Disease
    O75695      XRP2_HUMAN      R282W         Neutral
    O75712      CXB3_HUMAN       C86S         Disease
    O75712      CXB3_HUMAN       G12D         Disease
    O75712      CXB3_HUMAN       G12R         Disease
    O75712      CXB3_HUMAN       R42P         Disease
    O75712      CXB3_HUMAN      E183K         Disease
    O75712      CXB3_HUMAN      F137L         Disease
    O75712      CXB3_HUMAN      I141V         Disease
    O75712      CXB3_HUMAN      V200I         Neutral
    O75716     STK16_HUMAN      R266W         Neutral
    O75718     CRTAP_HUMAN      E137D         Neutral
    O75718     CRTAP_HUMAN      L261V         Neutral
    O75747     P3C2G_HUMAN      A261E         Neutral
    O75751     S22A3_HUMAN       T44M         Neutral
    O75762     TRPA1_HUMAN       R58T         Neutral
    O75762     TRPA1_HUMAN      E179K         Neutral
    O75762     TRPA1_HUMAN      N186K         Neutral
    O75771     RA51D_HUMAN       R24S         Neutral
    O75771     RA51D_HUMAN      A225T         Neutral
    O75771     RA51D_HUMAN      E233G         Neutral
    O75771     RA51D_HUMAN      R165Q         Neutral
    O75781      PALM_HUMAN      T107A         Neutral
    O75791     GRAP2_HUMAN      L319F         Neutral
    O75792     RNH2A_HUMAN       G37S         Disease
    O75792     RNH2A_HUMAN      A258G         Neutral
    O75792     RNH2A_HUMAN      L202S         Neutral
    O75800     ZMY10_HUMAN      R407Q         Disease
    O75807     PR15A_HUMAN       A32T         Neutral
    O75807     PR15A_HUMAN       R31H         Neutral
    O75807     PR15A_HUMAN      A381V         Neutral
    O75807     PR15A_HUMAN      R476S         Neutral
    O75807     PR15A_HUMAN      T597A         Neutral
    O75807     PR15A_HUMAN      V199A         Neutral
    O75815     BCAR3_HUMAN      E464G         Neutral
    O75822     EIF3J_HUMAN      A141T         Neutral
    O75828      CBR1_HUMAN      P131S         Neutral
    O75828      CBR3_HUMAN       L84V         Neutral
    O75828      CBR3_HUMAN       V93I         Neutral
    O75828      CBR3_HUMAN      M235L         Neutral
    O75828      CBR3_HUMAN      P131S         Neutral
    O75828      CBR3_HUMAN      V244M         Neutral
    O75829     LECT1_HUMAN      F116L         Neutral
    O75829     LECT1_HUMAN      V175I         Neutral
    O75843     AP1G2_HUMAN      S377F         Neutral
    O75844     FACE1_HUMAN      W340R         Disease
    O75845      SC5D_HUMAN       R29Q         Disease
    O75845      SC5D_HUMAN       Y46S         Disease
    O75845      SC5D_HUMAN      G211D         Disease
    O75871     CEAM4_HUMAN       H29D         Neutral
    O75874      IDHC_HUMAN      R132C         Disease
    O75874      IDHC_HUMAN      R132G         Disease
    O75874      IDHC_HUMAN      R132H         Disease
    O75874      IDHC_HUMAN      R132L         Disease
    O75874      IDHC_HUMAN      R132S         Disease
    O75874      IDHC_HUMAN      V178I         Neutral
    O75879      GATB_HUMAN       A30D         Neutral
    O75880      SCO1_HUMAN       P58S         Neutral
    O75880      SCO1_HUMAN      P174L         Disease
    O75881     CP7B1_HUMAN       G57R         Disease
    O75881     CP7B1_HUMAN      F216S         Disease
    O75881     CP7B1_HUMAN      R417H         Disease
    O75881     CP7B1_HUMAN      S363F         Disease
    O75882      ATRN_HUMAN      D303A         Neutral
    O75882      ATRN_HUMAN      I426T         Neutral
    O75888     TNF13_HUMAN       N96S         Neutral
    O75891     FTHFD_HUMAN      A436T         Neutral
    O75891     FTHFD_HUMAN      A436V         Neutral
    O75891     FTHFD_HUMAN      E803K         Neutral
    O75891     FTHFD_HUMAN      I812V         Neutral
    O75891     FTHFD_HUMAN      L254P         Neutral
    O75891     FTHFD_HUMAN      S448N         Neutral
    O75891     FTHFD_HUMAN      S481G         Neutral
    O75897     ST1C4_HUMAN        D5E         Neutral
    O75899     GABR2_HUMAN      T869A         Neutral
    O75900     MMP23_HUMAN       F91L         Neutral
    O75914      PAK3_HUMAN       R67C         Disease
    O75914      PAK3_HUMAN      A380E         Disease
    O75916      RGS9_HUMAN      W299R         Disease
    O75923      DYSF_HUMAN       A84V         Neutral
    O75923      DYSF_HUMAN       V67D         Disease
    O75923      DYSF_HUMAN       W52R         Disease
    O75923      DYSF_HUMAN      A170E         Disease
    O75923      DYSF_HUMAN      C456W         Disease
    O75923      DYSF_HUMAN      D390N         Neutral
    O75923      DYSF_HUMAN      D625Y         Disease
    O75923      DYSF_HUMAN      E389Q         Disease
    O75923      DYSF_HUMAN      G155R         Disease
    O75923      DYSF_HUMAN      G234E         Disease
    O75923      DYSF_HUMAN      G299E         Disease
    O75923      DYSF_HUMAN      G299R         Disease
    O75923      DYSF_HUMAN      G299W         Disease
    O75923      DYSF_HUMAN      G426R         Disease
    O75923      DYSF_HUMAN      G426V         Disease
    O75923      DYSF_HUMAN      G519R         Disease
    O75923      DYSF_HUMAN      G618R         Disease
    O75923      DYSF_HUMAN      G621R         Disease
    O75923      DYSF_HUMAN      I284T         Disease
    O75923      DYSF_HUMAN      I834V         Neutral
    O75923      DYSF_HUMAN      L189V         Neutral
    O75923      DYSF_HUMAN      P731R         Disease
    O75923      DYSF_HUMAN      P791R         Disease
    O75923      DYSF_HUMAN      R555W         Disease
    O75923      DYSF_HUMAN      R959W         Disease
    O75923      DYSF_HUMAN      V374L         Disease
    O75923      DYSF_HUMAN      W930C         Disease
    O75923      DYSF_HUMAN      W999C         Disease
    O75923      DYSF_HUMAN     A1072P         Neutral
    O75923      DYSF_HUMAN     C1361R         Disease
    O75923      DYSF_HUMAN     C1942G         Disease
    O75923      DYSF_HUMAN     D1837N         Disease
    O75923      DYSF_HUMAN     E1335K         Disease
    O75923      DYSF_HUMAN     E1734G         Disease
    O75923      DYSF_HUMAN     G1543D         Disease
    O75923      DYSF_HUMAN     G1679E         Disease
    O75923      DYSF_HUMAN     G1842D         Disease
    O75923      DYSF_HUMAN     H1857R         Disease
    O75923      DYSF_HUMAN     I1208M         Disease
    O75923      DYSF_HUMAN     I1298V         Disease
    O75923      DYSF_HUMAN     I1325V         Neutral
    O75923      DYSF_HUMAN     K1526T         Disease
    O75923      DYSF_HUMAN     L1228P         Disease
    O75923      DYSF_HUMAN     L1341P         Disease
    O75923      DYSF_HUMAN     L1922P         Disease
    O75923      DYSF_HUMAN     P1029L         Disease
    O75923      DYSF_HUMAN     P1970S         Disease
    O75923      DYSF_HUMAN     P2068L         Disease
    O75923      DYSF_HUMAN     R1022Q         Disease
    O75923      DYSF_HUMAN     R1038Q         Disease
    O75923      DYSF_HUMAN     R1041C         Disease
    O75923      DYSF_HUMAN     R1046H         Disease
    O75923      DYSF_HUMAN     R1693Q         Disease
    O75923      DYSF_HUMAN     R1693W         Disease
    O75923      DYSF_HUMAN     R1768W         Disease
    O75923      DYSF_HUMAN     R2000Q         Disease
    O75923      DYSF_HUMAN     R2042C         Disease
    O75923      DYSF_HUMAN     T1662R         Disease
    O75923      DYSF_HUMAN     Y1505C         Disease
    O75952     CABYR_HUMAN       T74M         Neutral
    O75952     CABYR_HUMAN      I186V         Neutral
    O75962      TRIO_HUMAN     A1613T         Neutral
    O75962      TRIO_HUMAN     H1690R         Neutral
    O75969     AKAP3_HUMAN      I500T         Neutral
    O75969     AKAP3_HUMAN      S700F         Neutral
    O75969     AKAP3_HUMAN      S700P         Neutral
    O75970      MPDZ_HUMAN      E702K         Neutral
    O75970      MPDZ_HUMAN      E702V         Neutral
    O75970      MPDZ_HUMAN      L351F         Neutral
    O75976      CBPD_HUMAN       K36E         Neutral
    O75976      CBPD_HUMAN      T899I         Neutral
    O76001     OR2J3_HUMAN      R226Q         Neutral
    O76001     OR2J3_HUMAN      V228I         Neutral
    O76002     OR2J2_HUMAN      A111T         Neutral
    O76002     OR2J2_HUMAN      A146V         Neutral
    O76003     GLRX3_HUMAN      P123S         Neutral
    O76013     KRT36_HUMAN      A119V         Neutral
    O76013     KRT36_HUMAN      R179Q         Neutral
    O76014     KRT37_HUMAN       G13C         Neutral
    O76014     KRT37_HUMAN       S73C         Neutral
    O76014     KRT37_HUMAN      A217V         Neutral
    O76014     KRT37_HUMAN      P434S         Neutral
    O76024      WFS1_HUMAN       A58V         Disease
    O76024      WFS1_HUMAN      A126T         Disease
    O76024      WFS1_HUMAN      A133T         Disease
    O76024      WFS1_HUMAN      A326V         Neutral
    O76024      WFS1_HUMAN      A602V         Neutral
    O76024      WFS1_HUMAN      A716T         Disease
    O76024      WFS1_HUMAN      C690R         Disease
    O76024      WFS1_HUMAN      E169K         Disease
    O76024      WFS1_HUMAN      G437R         Disease
    O76024      WFS1_HUMAN      G674R         Neutral
    O76024      WFS1_HUMAN      G695V         Disease
    O76024      WFS1_HUMAN      G736S         Disease
    O76024      WFS1_HUMAN      G780R         Disease
    O76024      WFS1_HUMAN      G831D         Disease
    O76024      WFS1_HUMAN      I296S         Disease
    O76024      WFS1_HUMAN      K193Q         Neutral
    O76024      WFS1_HUMAN      K634T         Disease
    O76024      WFS1_HUMAN      L829P         Disease
    O76024      WFS1_HUMAN      P292S         Disease
    O76024      WFS1_HUMAN      P504L         Disease
    O76024      WFS1_HUMAN      P724L         Disease
    O76024      WFS1_HUMAN      P885L         Disease
    O76024      WFS1_HUMAN      R456H         Neutral
    O76024      WFS1_HUMAN      R457S         Disease
    O76024      WFS1_HUMAN      R611H         Neutral
    O76024      WFS1_HUMAN      R629W         Disease
    O76024      WFS1_HUMAN      R818C         Disease
    O76024      WFS1_HUMAN      S443I         Disease
    O76024      WFS1_HUMAN      T699M         Disease
    O76024      WFS1_HUMAN      V779M         Disease
    O76024      WFS1_HUMAN      W700C         Disease
    O76024      WFS1_HUMAN      Y110N         Disease
    O76024      WFS1_HUMAN      Y669C         Disease
    O76027     ANXA3_HUMAN      F291S         Neutral
    O76027     ANXA9_HUMAN      A119T         Neutral
    O76027     ANXA9_HUMAN      R225Q         Neutral
    O76027     ANXA9_HUMAN      T114A         Neutral
    O76036     NCTR1_HUMAN       K82Q         Neutral
    O76038      SEGN_HUMAN      A216V         Neutral
    O76039     CDKL5_HUMAN       A40V         Disease
    O76039     CDKL5_HUMAN       I72N         Disease
    O76039     CDKL5_HUMAN       I72T         Disease
    O76039     CDKL5_HUMAN      C152F         Disease
    O76039     CDKL5_HUMAN      C291Y         Disease
    O76039     CDKL5_HUMAN      H127R         Disease
    O76039     CDKL5_HUMAN      L220P         Disease
    O76039     CDKL5_HUMAN      N399T         Disease
    O76039     CDKL5_HUMAN      P180L         Disease
    O76039     CDKL5_HUMAN      Q791P         Neutral
    O76039     CDKL5_HUMAN      R175S         Disease
    O76039     CDKL5_HUMAN      R178P         Disease
    O76039     CDKL5_HUMAN      R923C         Neutral
    O76039     CDKL5_HUMAN      T288I         Disease
    O76039     CDKL5_HUMAN      T734A         Neutral
    O76039     CDKL5_HUMAN      V718M         Disease
    O76039     CDKL5_HUMAN      V793A         Disease
    O76039     CDKL5_HUMAN     E1023G         Neutral
    O76041      NEBL_HUMAN      A219D         Neutral
    O76041      NEBL_HUMAN      D378H         Neutral
    O76041      NEBL_HUMAN      M351V         Neutral
    O76041      NEBL_HUMAN      N654K         Neutral
    O76041      NEBL_HUMAN      Q187H         Neutral
    O76041      NEBL_HUMAN      T728A         Neutral
    O76054     S14L2_HUMAN       R11K         Neutral
    O76062     ERG24_HUMAN      T299I         Neutral
    O76070      SYUG_HUMAN      E110V         Neutral
    O76074     PDE5A_HUMAN      S181A         Neutral
    O76075      DFFB_HUMAN      K277R         Neutral
    O76082     S22A5_HUMAN      E452K         Disease
    O76082     S22A5_HUMAN      F508L         Neutral
    O76082     S22A5_HUMAN      M179L         Disease
    O76082     S22A5_HUMAN      P478L         Disease
    O76082     S22A5_HUMAN      P549S         Neutral
    O76082     S22A5_HUMAN      R169Q         Disease
    O76082     S22A5_HUMAN      S467C         Disease
    O76082     S22A5_HUMAN      V446F         Disease
    O76082     S22A5_HUMAN      V481F         Neutral
    O76082     S22A5_HUMAN      V481I         Neutral
    O76082     S22A5_HUMAN      W283C         Disease
    O76082     S22A5_HUMAN      W283R         Disease
    O76082     S22A5_HUMAN      Y211C         Disease
    O76082     S22A5_HUMAN      Y449D         Neutral
    O76090     BEST1_HUMAN        I3T         Disease
    O76090     BEST1_HUMAN        T6P         Disease
    O76090     BEST1_HUMAN        T6R         Disease
    O76090     BEST1_HUMAN        V9A         Disease
    O76090     BEST1_HUMAN        V9M         Disease
    O76090     BEST1_HUMAN       A10T         Disease
    O76090     BEST1_HUMAN       A10V         Disease
    O76090     BEST1_HUMAN       F17C         Disease
    O76090     BEST1_HUMAN       F80L         Disease
    O76090     BEST1_HUMAN       G26R         Disease
    O76090     BEST1_HUMAN       I73N         Disease
    O76090     BEST1_HUMAN       K30R         Disease
    O76090     BEST1_HUMAN       L21V         Disease
    O76090     BEST1_HUMAN       L41P         Disease
    O76090     BEST1_HUMAN       L82V         Disease
    O76090     BEST1_HUMAN       N11I         Disease
    O76090     BEST1_HUMAN       N99K         Disease
    O76090     BEST1_HUMAN       Q58L         Disease
    O76090     BEST1_HUMAN       Q96H         Disease
    O76090     BEST1_HUMAN       R13H         Disease
    O76090     BEST1_HUMAN       R25Q         Disease
    O76090     BEST1_HUMAN       R25W         Disease
    O76090     BEST1_HUMAN       R47H         Disease
    O76090     BEST1_HUMAN       R92C         Disease
    O76090     BEST1_HUMAN       R92H         Disease
    O76090     BEST1_HUMAN       R92S         Disease
    O76090     BEST1_HUMAN       S16F         Disease
    O76090     BEST1_HUMAN       S27R         Disease
    O76090     BEST1_HUMAN       T91I         Disease
    O76090     BEST1_HUMAN       V86M         Disease
    O76090     BEST1_HUMAN       V89A         Disease
    O76090     BEST1_HUMAN       W24C         Disease
    O76090     BEST1_HUMAN       W93C         Disease
    O76090     BEST1_HUMAN       Y29H         Disease
    O76090     BEST1_HUMAN       Y85H         Disease
    O76090     BEST1_HUMAN      A146K         Disease
    O76090     BEST1_HUMAN      A195V         Disease
    O76090     BEST1_HUMAN      A243T         Disease
    O76090     BEST1_HUMAN      A243V         Disease
    O76090     BEST1_HUMAN      C221W         Disease
    O76090     BEST1_HUMAN      D104E         Disease
    O76090     BEST1_HUMAN      D104H         Disease
    O76090     BEST1_HUMAN      D301E         Disease
    O76090     BEST1_HUMAN      D301N         Disease
    O76090     BEST1_HUMAN      D302G         Disease
    O76090     BEST1_HUMAN      D302H         Disease
    O76090     BEST1_HUMAN      D302V         Disease
    O76090     BEST1_HUMAN      D303E         Disease
    O76090     BEST1_HUMAN      D312N         Disease
    O76090     BEST1_HUMAN      E119Q         Disease
    O76090     BEST1_HUMAN      E300D         Disease
    O76090     BEST1_HUMAN      E300K         Disease
    O76090     BEST1_HUMAN      E306D         Disease
    O76090     BEST1_HUMAN      E306G         Disease
    O76090     BEST1_HUMAN      E578V         Neutral
    O76090     BEST1_HUMAN      F113L         Disease
    O76090     BEST1_HUMAN      F276L         Disease
    O76090     BEST1_HUMAN      F298S         Disease
    O76090     BEST1_HUMAN      F305S         Disease
    O76090     BEST1_HUMAN      G135S         Disease
    O76090     BEST1_HUMAN      G299A         Disease
    O76090     BEST1_HUMAN      G299E         Disease
    O76090     BEST1_HUMAN      I201T         Disease
    O76090     BEST1_HUMAN      I295T         Disease
    O76090     BEST1_HUMAN      I310T         Disease
    O76090     BEST1_HUMAN      L100R         Disease
    O76090     BEST1_HUMAN      L140R         Disease
    O76090     BEST1_HUMAN      L207I         Disease
    O76090     BEST1_HUMAN      L224M         Disease
    O76090     BEST1_HUMAN      L224P         Disease
    O76090     BEST1_HUMAN      L294V         Disease
    O76090     BEST1_HUMAN      L567F         Neutral
    O76090     BEST1_HUMAN      M325T         Disease
    O76090     BEST1_HUMAN      N133K         Disease
    O76090     BEST1_HUMAN      N296H         Disease
    O76090     BEST1_HUMAN      N296S         Disease
    O76090     BEST1_HUMAN      N308S         Disease
    O76090     BEST1_HUMAN      P101T         Disease
    O76090     BEST1_HUMAN      P152A         Disease
    O76090     BEST1_HUMAN      P297A         Disease
    O76090     BEST1_HUMAN      P297S         Disease
    O76090     BEST1_HUMAN      Q293K         Disease
    O76090     BEST1_HUMAN      R141H         Disease
    O76090     BEST1_HUMAN      R218C         Disease
    O76090     BEST1_HUMAN      R218H         Disease
    O76090     BEST1_HUMAN      R218Q         Disease
    O76090     BEST1_HUMAN      R218S         Disease
    O76090     BEST1_HUMAN      S209N         Disease
    O76090     BEST1_HUMAN      S231R         Disease
    O76090     BEST1_HUMAN      T237R         Disease
    O76090     BEST1_HUMAN      T241N         Disease
    O76090     BEST1_HUMAN      T307A         Disease
    O76090     BEST1_HUMAN      T307I         Disease
    O76090     BEST1_HUMAN      V235L         Disease
    O76090     BEST1_HUMAN      V235M         Disease
    O76090     BEST1_HUMAN      V239M         Disease
    O76090     BEST1_HUMAN      V242M         Disease
    O76090     BEST1_HUMAN      V311G         Disease
    O76090     BEST1_HUMAN      V317M         Disease
    O76090     BEST1_HUMAN      W102R         Disease
    O76090     BEST1_HUMAN      Y227C         Disease
    O76090     BEST1_HUMAN      Y227N         Disease
    O76090     BEST1_HUMAN      Y236C         Disease
    O76099     OR7C1_HUMAN      E171K         Neutral
    O76100     OR7AA_HUMAN      Q183E         Neutral
    O77932     DOM3Z_HUMAN       S28T         Neutral
    O77932     DOM3Z_HUMAN      H261Q         Neutral
    O94759     TRPM2_HUMAN      V166I         Neutral
    O94759     TRPM2_HUMAN     R1199W         Neutral
    O94759     TRPM2_HUMAN     T1347M         Neutral
    O94761     RECQ4_HUMAN       E71G         Neutral
    O94761     RECQ4_HUMAN       P92S         Neutral
    O94761     RECQ4_HUMAN       Q54R         Neutral
    O94761     RECQ4_HUMAN      A273T         Neutral
    O94761     RECQ4_HUMAN      E301K         Neutral
    O94761     RECQ4_HUMAN      P591L         Neutral
    O94761     RECQ4_HUMAN      R522C         Neutral
    O94761     RECQ4_HUMAN      R522H         Neutral
    O94761     RECQ4_HUMAN      S523T         Neutral
    O94761     RECQ4_HUMAN     G1105S         Neutral
    O94761     RECQ4_HUMAN     L1043P         Neutral
    O94761     RECQ4_HUMAN     R1004W         Neutral
    O94761     RECQ4_HUMAN     R1021W         Disease
    O94762     RECQ5_HUMAN      D480G         Neutral
    O94762     RECQ5_HUMAN      S628N         Neutral
    O94768     ST17B_HUMAN      S320F         Neutral
    O94769      ECM2_HUMAN       Q56P         Neutral
    O94777      DPM2_HUMAN       T76S         Neutral
    O94778      AQP8_HUMAN      A260P         Neutral
    O94779     CNTN5_HUMAN       N81S         Neutral
    O94779     CNTN5_HUMAN       S23A         Neutral
    O94779     CNTN5_HUMAN      I530V         Neutral
    O94779     CNTN5_HUMAN     M1094V         Neutral
    O94779     CNTN5_HUMAN     S1079T         Neutral
    O94788     AL1A2_HUMAN       E50G         Neutral
    O94788     AL1A2_HUMAN      A110V         Neutral
    O94788     AL1A2_HUMAN      E436K         Neutral
    O94804     STK10_HUMAN      C947Y         Neutral
    O94804     STK10_HUMAN      K277E         Disease
    O94804     STK10_HUMAN      M710T         Neutral
    O94804     STK10_HUMAN      N467S         Neutral
    O94804     STK10_HUMAN      P520L         Neutral
    O94804     STK10_HUMAN      R268C         Neutral
    O94804     STK10_HUMAN      R322W         Neutral
    O94804     STK10_HUMAN      S853L         Neutral
    O94804     STK10_HUMAN      S905T         Neutral
    O94804     STK10_HUMAN      S942N         Neutral
    O94804     STK10_HUMAN      T336I         Neutral
    O94806     KPCD3_HUMAN       N42D         Neutral
    O94806     KPCD3_HUMAN      P225S         Neutral
    O94806     KPCD3_HUMAN      Q546R         Neutral
    O94808     GFPT2_HUMAN      I471V         Neutral
    O94813     SLIT2_HUMAN      S636P         Neutral
    O94827     PKHG5_HUMAN      F703S         Disease
    O94830     DDHD2_HUMAN      T186M         Neutral
    O94832     MYO1D_HUMAN      P765S         Neutral
    O94832     MYO1D_HUMAN      R771H         Neutral
    O94851     MICA2_HUMAN      F145L         Neutral
    O94851     MICA2_HUMAN      I220V         Neutral
    O94851     MICA2_HUMAN     R1089Q         Neutral
    O94854     K0754_HUMAN      I824V         Neutral
    O94854     K0754_HUMAN      T969A         Neutral
    O94854     K0754_HUMAN     E1058K         Neutral
    O94855     SC24D_HUMAN       M42T         Neutral
    O94856     NFASC_HUMAN      T159M         Neutral
    O94875     SRBS2_HUMAN     A1048V         Neutral
    O94885     SASH1_HUMAN      P298Q         Neutral
    O94885     SASH1_HUMAN      Q884R         Neutral
    O94901     UN84A_HUMAN      H118Y         Neutral
    O94903     PROSC_HUMAN       V24M         Neutral
    O94910     LPHN1_HUMAN      E595Q         Neutral
    O94911     ABCA8_HUMAN      A416V         Neutral
    O94911     ABCA8_HUMAN      C680G         Neutral
    O94911     ABCA8_HUMAN      G331S         Neutral
    O94911     ABCA8_HUMAN      T256A         Neutral
    O94915      FRYL_HUMAN     I1878V         Neutral
    O94921     PFTK1_HUMAN      M432I         Disease
    O94921     PFTK1_HUMAN      S463R         Neutral
    O94927     HAUS5_HUMAN      A277D         Neutral
    O94929     ABLM3_HUMAN      G125D         Neutral
    O94933     SLIK3_HUMAN      I605V         Neutral
    O94941     RNF37_HUMAN      L479P         Neutral
    O94952     FBX21_HUMAN      N180T         Neutral
    O94953     KDM4B_HUMAN       N29T         Neutral
    O94953     KDM4B_HUMAN      K710E         Neutral
    O94955     RHBT3_HUMAN       P21R         Neutral
    O94966     UBP19_HUMAN       D36H         Neutral
    O94972     TRI37_HUMAN       L76P         Disease
    O94972     TRI37_HUMAN      C109S         Disease
    O94972     TRI37_HUMAN      G322V         Disease
    O94972     TRI37_HUMAN      T108A         Neutral
    O94972     TRI37_HUMAN      V838I         Neutral
    O94979     SC31A_HUMAN      I263V         Neutral
    O94979     SC31A_HUMAN      N456K         Neutral
    O94979     SC31A_HUMAN     P1055T         Neutral
    O94983     CMTA2_HUMAN      A267P         Neutral
    O94985     CSTN1_HUMAN      F870S         Neutral
    O94985     CSTN1_HUMAN      P857H         Neutral
    O94985     CSTN1_HUMAN      V474A         Neutral
    O94986     CE152_HUMAN      S793I         Neutral
    O94988     FA13A_HUMAN      V443I         Neutral
    O94989     ARHGF_HUMAN       P73S         Neutral
    O94989     ARHGF_HUMAN      G155V         Neutral
    O94989     ARHGF_HUMAN      L277P         Neutral
    O94989     ARHGF_HUMAN      S831P         Neutral
    O95006     OR2F2_HUMAN       A98V         Neutral
    O95006     OR2F2_HUMAN      T170A         Neutral
    O95006     OR2F2_HUMAN      Y278H         Neutral
    O95007     OR6B1_HUMAN      R143C         Neutral
    O95045      UPP2_HUMAN       R10S         Neutral
    O95050      INMT_HUMAN      E219G         Neutral
    O95050      INMT_HUMAN      F254C         Neutral
    O95050      INMT_HUMAN      M205V         Neutral
    O95050      INMT_HUMAN      N246S         Neutral
    O95050      INMT_HUMAN      R258H         Neutral
    O95067     CCNB2_HUMAN      M100T         Neutral
    O95072      REC8_HUMAN       R31C         Neutral
    O95072      REC8_HUMAN      P294L         Neutral
    O95072      REC8_HUMAN      V411F         Neutral
    O95076      ALX3_HUMAN      P234A         Neutral
    O95125     ZN202_HUMAN      G533A         Neutral
    O95140      MFN2_HUMAN       L76P         Disease
    O95140      MFN2_HUMAN       R94Q         Disease
    O95140      MFN2_HUMAN       R94W         Disease
    O95140      MFN2_HUMAN       V69F         Disease
    O95140      MFN2_HUMAN      H361Y         Disease
    O95140      MFN2_HUMAN      K357N         Disease
    O95140      MFN2_HUMAN      P251A         Disease
    O95140      MFN2_HUMAN      Q276R         Disease
    O95140      MFN2_HUMAN      R280H         Disease
    O95140      MFN2_HUMAN      R364W         Disease
    O95140      MFN2_HUMAN      T206I         Disease
    O95140      MFN2_HUMAN      W740S         Disease
    O95150     TNF15_HUMAN      F110L         Neutral
    O95153     RIMB1_HUMAN      A586T         Neutral
    O95153     RIMB1_HUMAN      W851R         Neutral
    O95153     RIMB1_HUMAN     A1140P         Neutral
    O95153     RIMB1_HUMAN     G1830E         Neutral
    O95154     ARK73_HUMAN      T323A         Neutral
    O95154     ARK73_HUMAN      V138M         Neutral
    O95163      ELP1_HUMAN      E312K         Neutral
    O95163      ELP1_HUMAN      G765E         Neutral
    O95163      ELP1_HUMAN      I830M         Neutral
    O95163      ELP1_HUMAN      K952I         Neutral
    O95163      ELP1_HUMAN      R525Q         Neutral
    O95163      ELP1_HUMAN      R696P         Disease
    O95163      ELP1_HUMAN     G1013S         Neutral
    O95163      ELP1_HUMAN     P1158L         Neutral
    O95170     CDRT1_HUMAN      F143L         Neutral
    O95171      SCEL_HUMAN      K480R         Neutral
    O95171      SCEL_HUMAN      R386K         Neutral
    O95171      SCEL_HUMAN      V336L         Neutral
    O95180     CAC1H_HUMAN      A748V         Disease
    O95180     CAC1H_HUMAN      C456S         Disease
    O95180     CAC1H_HUMAN      E282K         Disease
    O95180     CAC1H_HUMAN      F161L         Disease
    O95180     CAC1H_HUMAN      G499S         Disease
    O95180     CAC1H_HUMAN      G773D         Disease
    O95180     CAC1H_HUMAN      G784S         Disease
    O95180     CAC1H_HUMAN      G848S         Disease
    O95180     CAC1H_HUMAN      M313V         Neutral
    O95180     CAC1H_HUMAN      P648L         Disease
    O95180     CAC1H_HUMAN      P684S         Neutral
    O95180     CAC1H_HUMAN      R744Q         Disease
    O95180     CAC1H_HUMAN      R788C         Neutral
    O95180     CAC1H_HUMAN      V812M         Neutral
    O95180     CAC1H_HUMAN      V831M         Disease
    O95180     CAC1H_HUMAN     D1463N         Disease
    O95185     UNC5C_HUMAN       G37V         Neutral
    O95185     UNC5C_HUMAN      M721T         Neutral
    O95190      OAZ2_HUMAN       P70L         Neutral
    O95197      RTN3_HUMAN      D501H         Neutral
    O95199     RCBT2_HUMAN      A263T         Neutral
    O95199     RCBT2_HUMAN      C515S         Neutral
    O95201     ZN205_HUMAN       T43A         Neutral
    O95201     ZN205_HUMAN      A255D         Neutral
    O95206     PCDH8_HUMAN        W7R         Neutral
    O95206     PCDH8_HUMAN      T367A         Neutral
    O95206     PCDH8_HUMAN      V743A         Neutral
    O95221     OR5F1_HUMAN      Y278H         Neutral
    O95222     OR6A2_HUMAN       A22V         Neutral
    O95229     ZWINT_HUMAN        A4S         Neutral
    O95231     VENTX_HUMAN       M79V         Neutral
    O95231     VENTX_HUMAN      G191R         Neutral
    O95236     APOL3_HUMAN      A135V         Neutral
    O95237      LRAT_HUMAN      S175R         Disease
    O95239     KIF4A_HUMAN     L1193S         Neutral
    O95243      MBD4_HUMAN       C61R         Neutral
    O95243      MBD4_HUMAN      E346K         Neutral
    O95243      MBD4_HUMAN      S342P         Neutral
    O95255      MRP6_HUMAN       G61D         Neutral
    O95255      MRP6_HUMAN      A455P         Disease
    O95255      MRP6_HUMAN      F568S         Disease
    O95255      MRP6_HUMAN      H632Q         Neutral
    O95255      MRP6_HUMAN      I319V         Neutral
    O95255      MRP6_HUMAN      K281E         Neutral
    O95255      MRP6_HUMAN      L673P         Disease
    O95255      MRP6_HUMAN      L953H         Neutral
    O95255      MRP6_HUMAN      N411K         Disease
    O95255      MRP6_HUMAN      N497K         Neutral
    O95255      MRP6_HUMAN      R518Q         Disease
    O95255      MRP6_HUMAN      R765Q         Disease
    O95255      MRP6_HUMAN      T364R         Disease
    O95255      MRP6_HUMAN      V665A         Neutral
    O95255      MRP6_HUMAN      V848M         Neutral
    O95255      MRP6_HUMAN     A1303P         Disease
    O95255      MRP6_HUMAN     D1361N         Disease
    O95255      MRP6_HUMAN     G1203D         Disease
    O95255      MRP6_HUMAN     G1302R         Disease
    O95255      MRP6_HUMAN     G1321S         Disease
    O95255      MRP6_HUMAN     G1354R         Disease
    O95255      MRP6_HUMAN     I1424T         Disease
    O95255      MRP6_HUMAN     Q1347H         Disease
    O95255      MRP6_HUMAN     R1114P         Disease
    O95255      MRP6_HUMAN     R1138P         Disease
    O95255      MRP6_HUMAN     R1138Q         Disease
    O95255      MRP6_HUMAN     R1138W         Disease
    O95255      MRP6_HUMAN     R1268Q         Neutral
    O95255      MRP6_HUMAN     R1314Q         Disease
    O95255      MRP6_HUMAN     R1314W         Disease
    O95255      MRP6_HUMAN     R1339C         Disease
    O95255      MRP6_HUMAN     S1121W         Disease
    O95255      MRP6_HUMAN     T1301I         Disease
    O95255      MRP6_HUMAN     V1298F         Disease
    O95255      MRP6_HUMAN     W1241C         Neutral
    O95257     GA45G_HUMAN      G112S         Neutral
    O95258      UCP5_HUMAN       E55A         Neutral
    O95264     5HT3B_HUMAN      Y129S         Neutral
    O95278     EPM2A_HUMAN       E28K         Disease
    O95278     EPM2A_HUMAN       F84L         Disease
    O95278     EPM2A_HUMAN       F88L         Disease
    O95278     EPM2A_HUMAN       R91P         Disease
    O95278     EPM2A_HUMAN       S25P         Disease
    O95278     EPM2A_HUMAN       W32G         Disease
    O95278     EPM2A_HUMAN      E210K         Disease
    O95278     EPM2A_HUMAN      G240S         Disease
    O95278     EPM2A_HUMAN      G279S         Disease
    O95278     EPM2A_HUMAN      K140N         Disease
    O95278     EPM2A_HUMAN      L310W         Disease
    O95278     EPM2A_HUMAN      N148Y         Disease
    O95278     EPM2A_HUMAN      P301L         Disease
    O95278     EPM2A_HUMAN      Q293L         Disease
    O95278     EPM2A_HUMAN      R108C         Disease
    O95278     EPM2A_HUMAN      R171H         Disease
    O95278     EPM2A_HUMAN      T187A         Disease
    O95278     EPM2A_HUMAN      T194I         Disease
    O95278     EPM2A_HUMAN      Y294N         Disease
    O95279     KCNK5_HUMAN      P465T         Neutral
    O95292      VAPB_HUMAN       P56S         Disease
    O95294     RASL1_HUMAN       T58M         Neutral
    O95294     RASL1_HUMAN       V11L         Neutral
    O95299     NDUAA_HUMAN        A2G         Neutral
    O95319     CELF2_HUMAN      D438H         Neutral
    O95340     PAPS2_HUMAN       E10K         Neutral
    O95342     ABCBB_HUMAN       S56L         Neutral
    O95342     ABCBB_HUMAN      A570T         Disease
    O95342     ABCBB_HUMAN      A865V         Neutral
    O95342     ABCBB_HUMAN      A926P         Disease
    O95342     ABCBB_HUMAN      C336S         Disease
    O95342     ABCBB_HUMAN      D482G         Disease
    O95342     ABCBB_HUMAN      E186G         Disease
    O95342     ABCBB_HUMAN      E297G         Disease
    O95342     ABCBB_HUMAN      G238V         Disease
    O95342     ABCBB_HUMAN      G982R         Disease
    O95342     ABCBB_HUMAN      I206V         Neutral
    O95342     ABCBB_HUMAN      K461E         Disease
    O95342     ABCBB_HUMAN      R432T         Disease
    O95342     ABCBB_HUMAN      R698H         Neutral
    O95342     ABCBB_HUMAN      R958Q         Neutral
    O95342     ABCBB_HUMAN      T923P         Disease
    O95342     ABCBB_HUMAN      V284L         Disease
    O95342     ABCBB_HUMAN      V444D         Neutral
    O95342     ABCBB_HUMAN      V444G         Neutral
    O95342     ABCBB_HUMAN     E1186K         Neutral
    O95342     ABCBB_HUMAN     G1004D         Disease
    O95342     ABCBB_HUMAN     R1050C         Disease
    O95342     ABCBB_HUMAN     R1128H         Disease
    O95342     ABCBB_HUMAN     R1153C         Disease
    O95342     ABCBB_HUMAN     R1268Q         Disease
    O95343      SIX3_HUMAN       G69D         Disease
    O95343      SIX3_HUMAN       V92G         Disease
    O95343      SIX3_HUMAN      H173P         Disease
    O95343      SIX3_HUMAN      I105V         Disease
    O95343      SIX3_HUMAN      L226V         Disease
    O95343      SIX3_HUMAN      P231R         Disease
    O95343      SIX3_HUMAN      R257P         Disease
    O95343      SIX3_HUMAN      R257W         Disease
    O95343      SIX3_HUMAN      T202I         Disease
    O95343      SIX3_HUMAN      V250A         Disease
    O95352      ATG7_HUMAN      V471A         Neutral
    O95359     TACC2_HUMAN      L830F         Neutral
    O95359     TACC2_HUMAN      V170I         Neutral
    O95359     TACC2_HUMAN     A1425T         Neutral
    O95359     TACC2_HUMAN     A2210V         Neutral
    O95359     TACC2_HUMAN     E1916K         Neutral
    O95359     TACC2_HUMAN     E2271D         Neutral
    O95359     TACC2_HUMAN     I2078T         Neutral
    O95359     TACC2_HUMAN     L2261H         Neutral
    O95359     TACC2_HUMAN     N2102S         Neutral
    O95359     TACC2_HUMAN     Q2900K         Neutral
    O95359     TACC2_HUMAN     V2718I         Neutral
    O95359     TACC2_HUMAN     W1103R         Neutral
    O95361     TRI16_HUMAN      E121D         Neutral
    O95363      SYFM_HUMAN       S57C         Neutral
    O95363      SYFM_HUMAN      N280S         Neutral
    O95371     OR2C1_HUMAN       G16S         Neutral
    O95371     OR2C1_HUMAN      R229H         Neutral
    O95373      IPO7_HUMAN      T111N         Neutral
    O95376      ARI2_HUMAN       E24K         Neutral
    O95379     TFIP8_HUMAN      S151C         Neutral
    O95382      M3K6_HUMAN      N622K         Neutral
    O95382      M3K6_HUMAN      R544W         Neutral
    O95382      M3K6_HUMAN      R668G         Neutral
    O95382      M3K6_HUMAN     A1061T         Neutral
    O95382      M3K6_HUMAN     G1233A         Neutral
    O95389     WISP3_HUMAN       C78R         Disease
    O95391      SLU7_HUMAN      T229M         Neutral
    O95393     BMP10_HUMAN      N250K         Neutral
    O95393     BMP10_HUMAN      T200S         Neutral
    O95394      AGM1_HUMAN      D466N         Neutral
    O95396     MOCS3_HUMAN      S429A         Neutral
    O95399      UTS2_HUMAN       I12T         Neutral
    O95400     CD2B2_HUMAN      G231D         Neutral
    O95405     ZFYV9_HUMAN      Y287C         Neutral
    O95409      ZIC2_HUMAN       D37N         Disease
    O95409      ZIC2_HUMAN       Q36P         Disease
    O95409      ZIC2_HUMAN      C335F         Disease
    O95409      ZIC2_HUMAN      D128N         Disease
    O95409      ZIC2_HUMAN      D152F         Disease
    O95409      ZIC2_HUMAN      F314C         Disease
    O95409      ZIC2_HUMAN      H286L         Disease
    O95409      ZIC2_HUMAN      H286Q         Disease
    O95409      ZIC2_HUMAN      H286Y         Disease
    O95409      ZIC2_HUMAN      H291Y         Disease
    O95409      ZIC2_HUMAN      H327Y         Disease
    O95409      ZIC2_HUMAN      H404R         Disease
    O95409      ZIC2_HUMAN      H415Q         Disease
    O95409      ZIC2_HUMAN      R325L         Disease
    O95409      ZIC2_HUMAN      R325S         Disease
    O95409      ZIC2_HUMAN      R373P         Disease
    O95409      ZIC2_HUMAN      R409W         Disease
    O95409      ZIC2_HUMAN      S272N         Disease
    O95409      ZIC2_HUMAN      T403K         Disease
    O95409      ZIC2_HUMAN      W304R         Disease
    O95409      ZIC2_HUMAN      Y402N         Disease
    O95415      BRI3_HUMAN      T123A         Neutral
    O95425      SVIL_HUMAN     I2005V         Neutral
    O95425      SVIL_HUMAN     S1688P         Neutral
    O95425      SVIL_HUMAN     V1041L         Neutral
    O95427      PIGN_HUMAN      F904L         Neutral
    O95427      PIGN_HUMAN      H229D         Neutral
    O95427      PIGN_HUMAN      I470L         Neutral
    O95427      PIGN_HUMAN      K162E         Neutral
    O95428       PPN_HUMAN      A191T         Neutral
    O95428       PPN_HUMAN      G896R         Neutral
    O95428       PPN_HUMAN      Q723H         Neutral
    O95428       PPN_HUMAN      V443I         Neutral
    O95436     NPT2B_HUMAN      G106R         Disease
    O95436     NPT2B_HUMAN      G634D         Neutral
    O95447     LCA5L_HUMAN       G17S         Neutral
    O95447     LCA5L_HUMAN      G547S         Neutral
    O95450      ATS2_HUMAN       V74M         Neutral
    O95450      ATS2_HUMAN      E331K         Neutral
    O95450      ATS2_HUMAN      G665R         Neutral
    O95450      ATS2_HUMAN      R241H         Neutral
    O95450      ATS2_HUMAN      R827Q         Neutral
    O95450      ATS2_HUMAN      V245I         Neutral
    O95452      CXB6_HUMAN        T5M         Disease
    O95452      CXB6_HUMAN       A88V         Disease
    O95452      CXB6_HUMAN       G11R         Disease
    O95452      CXB6_HUMAN       G59R         Disease
    O95452      CXB6_HUMAN       V37E         Disease
    O95452      CXB6_HUMAN      S139G         Neutral
    O95456     PSMG1_HUMAN      I166V         Neutral
    O95460     MATN4_HUMAN       L13F         Neutral
    O95461     LARGE_HUMAN       R68G         Neutral
    O95461     LARGE_HUMAN      E509K         Disease
    O95471      CLD7_HUMAN      A133T         Neutral
    O95471      CLD7_HUMAN      A197V         Neutral
    O95475      SIX6_HUMAN      H141N         Neutral
    O95475      SIX6_HUMAN      T165A         Disease
    O95476     DULRD_HUMAN       A12T         Neutral
    O95477     ABCA1_HUMAN       P85L         Disease
    O95477     ABCA1_HUMAN      A255T         Disease
    O95477     ABCA1_HUMAN      A937V         Disease
    O95477     ABCA1_HUMAN      K776N         Neutral
    O95477     ABCA1_HUMAN      N935H         Disease
    O95477     ABCA1_HUMAN      N935S         Disease
    O95477     ABCA1_HUMAN      Q597R         Disease
    O95477     ABCA1_HUMAN      R230C         Disease
    O95477     ABCA1_HUMAN      R587W         Disease
    O95477     ABCA1_HUMAN      T774P         Neutral
    O95477     ABCA1_HUMAN      T929I         Disease
    O95477     ABCA1_HUMAN      W590S         Disease
    O95477     ABCA1_HUMAN     A1046D         Disease
    O95477     ABCA1_HUMAN     C1477R         Disease
    O95477     ABCA1_HUMAN     D1099Y         Disease
    O95477     ABCA1_HUMAN     D1289N         Disease
    O95477     ABCA1_HUMAN     E1172D         Neutral
    O95477     ABCA1_HUMAN     F2009S         Disease
    O95477     ABCA1_HUMAN     I1517R         Disease
    O95477     ABCA1_HUMAN     M1091T         Disease
    O95477     ABCA1_HUMAN     N1800H         Disease
    O95477     ABCA1_HUMAN     P2150L         Disease
    O95477     ABCA1_HUMAN     P2168L         Neutral
    O95477     ABCA1_HUMAN     R1680W         Disease
    O95477     ABCA1_HUMAN     R2081W         Disease
    O95477     ABCA1_HUMAN     S1506L         Disease
    O95479      G6PE_HUMAN      N484D         Neutral
    O95479      G6PE_HUMAN      P554L         Neutral
    O95479      G6PE_HUMAN      R218Q         Neutral
    O95486     SC24A_HUMAN      S261G         Neutral
    O95486     SC24A_HUMAN      T302I         Neutral
    O95487     SC24B_HUMAN      A456G         Neutral
    O95497      VNN1_HUMAN       T26I         Neutral
    O95497      VNN1_HUMAN      A325E         Neutral
    O95498      VNN2_HUMAN       T17N         Neutral
    O95498      VNN2_HUMAN       V30A         Neutral
    O95498      VNN2_HUMAN      V241I         Neutral
    O95500     CLD14_HUMAN       V85D         Disease
    O95521     PRAM1_HUMAN      A372G         Neutral
    O95521     PRAM1_HUMAN      R375C         Neutral
    O95522     PRA12_HUMAN       T53K         Neutral
    O95522     PRA12_HUMAN      M157T         Neutral
    O95528     GTR10_HUMAN       S81R         Disease
    O95528     GTR10_HUMAN      A206T         Neutral
    O95528     GTR10_HUMAN      E437K         Disease
    O95528     GTR10_HUMAN      G142V         Disease
    O95528     GTR10_HUMAN      G246E         Disease
    O95528     GTR10_HUMAN      G426W         Disease
    O95528     GTR10_HUMAN      G445E         Disease
    O95528     GTR10_HUMAN      R132W         Disease
    O95528     GTR10_HUMAN      R231Q         Disease
    O95528     GTR10_HUMAN      T518A         Neutral
    O95544      NADK_HUMAN      N262K         Neutral
    O95551     TTRAP_HUMAN      S166G         Neutral
    O95561     CA105_HUMAN       M97V         Neutral
    O95568     CA156_HUMAN      A325V         Neutral
    O95568     CA156_HUMAN      F309L         Neutral
    O95568     CA156_HUMAN      K360M         Neutral
    O95568     CA156_HUMAN      R318H         Neutral
    O95571     ETHE1_HUMAN       Y38C         Disease
    O95571     ETHE1_HUMAN      L185R         Disease
    O95571     ETHE1_HUMAN      R163W         Disease
    O95571     ETHE1_HUMAN      T136A         Disease
    O95602      RPA1_HUMAN      I815V         Neutral
    O95602      RPA1_HUMAN      K364E         Neutral
    O95602      RPA1_HUMAN      P150A         Neutral
    O95602      RPA1_HUMAN      Q349E         Neutral
    O95602      RPA1_HUMAN     I1608M         Neutral
    O95613      PCNT_HUMAN      T539I         Neutral
    O95613      PCNT_HUMAN      T879A         Neutral
    O95613      PCNT_HUMAN     A1038V         Neutral
    O95613      PCNT_HUMAN     A2903T         Neutral
    O95613      PCNT_HUMAN     I1639V         Neutral
    O95613      PCNT_HUMAN     L2975P         Neutral
    O95613      PCNT_HUMAN     N1841S         Neutral
    O95613      PCNT_HUMAN     P2274L         Neutral
    O95613      PCNT_HUMAN     P2329R         Neutral
    O95613      PCNT_HUMAN     Q2361R         Neutral
    O95613      PCNT_HUMAN     Q2659H         Neutral
    O95613      PCNT_HUMAN     R1953H         Neutral
    O95613      PCNT_HUMAN     R2625Q         Neutral
    O95613      PCNT_HUMAN     R2753H         Neutral
    O95613      PCNT_HUMAN     S2191P         Neutral
    O95613      PCNT_HUMAN     S3091G         Neutral
    O95613      PCNT_HUMAN     W2239R         Neutral
    O95620     DUS4L_HUMAN      R230Q         Neutral
    O95620     DUS4L_HUMAN      T178A         Neutral
    O95628     CNOT4_HUMAN        A7G         Neutral
    O95644     NFAC1_HUMAN       P68T         Neutral
    O95665      NTR2_HUMAN       V54A         Neutral
    O95672     ECEL1_HUMAN      H328Y         Neutral
    O95678     K2C75_HUMAN       R39C         Neutral
    O95678     K2C75_HUMAN       R91G         Neutral
    O95678     K2C75_HUMAN      E242G         Neutral
    O95678     K2C75_HUMAN      E337K         Disease
    O95678     K2C75_HUMAN      M427T         Neutral
    O95678     K2C75_HUMAN      S485R         Neutral
    O95696      BRD1_HUMAN      A321S         Neutral
    O95704     APBB3_HUMAN      G165R         Neutral
    O95711      LY86_HUMAN      M160V         Neutral
    O95711      LY86_HUMAN      Y121C         Neutral
    O95716     RAB3D_HUMAN       V64I         Neutral
    O95718      ERR2_HUMAN      A110V         Disease
    O95718      ERR2_HUMAN      L320P         Disease
    O95718      ERR2_HUMAN      L347P         Disease
    O95718      ERR2_HUMAN      P386S         Neutral
    O95718      ERR2_HUMAN      T389M         Disease
    O95718      ERR2_HUMAN      V342L         Disease
    O95727     CRTAM_HUMAN       E16A         Neutral
    O95727     CRTAM_HUMAN      D173G         Neutral
    O95755     RAB36_HUMAN       P50L         Neutral
    O95755     RAB36_HUMAN      E320K         Neutral
    O95757     HS74L_HUMAN      S211L         Neutral
    O95759     TBCD8_HUMAN       T74A         Neutral
    O95759     TBCD8_HUMAN      R836G         Neutral
    O95760      IL33_HUMAN      I263M         Neutral
    O95780     ZN682_HUMAN      T209I         Neutral
    O95786     DDX58_HUMAN        R7C         Neutral
    O95789     ZMYM6_HUMAN      K660R         Neutral
    O95789     ZMYM6_HUMAN     E1233K         Neutral
    O95800     GPR75_HUMAN      A116T         Neutral
    O95800     GPR75_HUMAN      C160G         Neutral
    O95800     GPR75_HUMAN      L433V         Neutral
    O95807     TM50A_HUMAN       A58V         Neutral
    O95807     TM50A_HUMAN      F141L         Neutral
    O95813      CER1_HUMAN       R19W         Neutral
    O95817      BAG3_HUMAN      P407L         Neutral
    O95834     EMAL2_HUMAN       M33V         Neutral
    O95834     EMAL2_HUMAN      L187F         Neutral
    O95834     EMAL2_HUMAN      R357H         Neutral
    O95835     LATS1_HUMAN       R96W         Neutral
    O95835     LATS1_HUMAN      P237Q         Neutral
    O95835     LATS1_HUMAN      R370W         Neutral
    O95835     LATS1_HUMAN      S204G         Neutral
    O95835     LATS1_HUMAN     G1000S         Neutral
    O95838     GLP2R_HUMAN       H22L         Neutral
    O95838     GLP2R_HUMAN      D470N         Neutral
    O95838     GLP2R_HUMAN      R523H         Neutral
    O95843      CIB1_HUMAN       S44T         Neutral
    O95843     GUC1C_HUMAN       M85V         Neutral
    O95843     GUC1C_HUMAN       V72I         Neutral
    O95843     GUC1C_HUMAN      A119V         Neutral
    O95843     GUC1C_HUMAN      M159V         Neutral
    O95847      UCP4_HUMAN      I197T         Neutral
    O95867     LY66C_HUMAN       L63M         Neutral
    O95868     LY66D_HUMAN       S34T         Neutral
    O95872      BAT4_HUMAN      A112V         Neutral
    O95872      BAT4_HUMAN      A235V         Neutral
    O95873     CF047_HUMAN       K92N         Neutral
    O95873     CF047_HUMAN       R68G         Neutral
    O95897      NOE2_HUMAN      R106Q         Neutral
    O95900     TRUB2_HUMAN       V93L         Neutral
    O95905      SGT1_HUMAN      N501S         Neutral
    O95905      SGT1_HUMAN      R281G         Neutral
    O95918     OR2H2_HUMAN       A48V         Neutral
    O95918     OR2H2_HUMAN       F30I         Neutral
    O95918     OR2H2_HUMAN       F30L         Neutral
    O95918     OR2H2_HUMAN      T220A         Neutral
    O95925      EPPI_HUMAN       H92R         Neutral
    O95932     TGM3L_HUMAN       M58V         Neutral
    O95944     NCTR2_HUMAN       M75V         Neutral
    O95944     NCTR2_HUMAN      I218K         Neutral
    O95947      TBX6_HUMAN      S178F         Neutral
    O95954      FTCD_HUMAN      A438E         Neutral
    O95954      FTCD_HUMAN      R135C         Disease
    O95954      FTCD_HUMAN      R299P         Disease
    O95965     ITGBL_HUMAN      A154S         Neutral
    O95967     FBLN4_HUMAN       E57K         Disease
    O95969     SG1D2_HUMAN       P53L         Neutral
    O95969     SG1D2_HUMAN       V80A         Neutral
    O95970      LGI1_HUMAN       C42G         Disease
    O95970      LGI1_HUMAN       C42R         Disease
    O95970      LGI1_HUMAN       C46R         Disease
    O95970      LGI1_HUMAN       L26R         Disease
    O95970      LGI1_HUMAN      A110D         Disease
    O95970      LGI1_HUMAN      C200R         Disease
    O95970      LGI1_HUMAN      E123K         Disease
    O95970      LGI1_HUMAN      E383A         Disease
    O95970      LGI1_HUMAN      F318C         Disease
    O95970      LGI1_HUMAN      I122K         Disease
    O95970      LGI1_HUMAN      I298T         Disease
    O95970      LGI1_HUMAN      L154P         Disease
    O95970      LGI1_HUMAN      L232P         Disease
    O95970      LGI1_HUMAN      R136W         Disease
    O95970      LGI1_HUMAN      S145R         Disease
    O95970      LGI1_HUMAN      S473L         Disease
    O95970      LGI1_HUMAN      V432E         Disease
    O95971      BY55_HUMAN       I91V         Neutral
    O95972     BMP15_HUMAN       R61Q         Disease
    O95972     BMP15_HUMAN       R61W         Disease
    O95972     BMP15_HUMAN       R68W         Disease
    O95972     BMP15_HUMAN       R76C         Disease
    O95972     BMP15_HUMAN       R76H         Disease
    O95972     BMP15_HUMAN      A180T         Disease
    O95972     BMP15_HUMAN      I243V         Disease
    O95972     BMP15_HUMAN      L148P         Disease
    O95972     BMP15_HUMAN      N103S         Neutral
    O95972     BMP15_HUMAN      N196K         Disease
    O95972     BMP15_HUMAN      R138H         Disease
    O95972     BMP15_HUMAN      R206H         Disease
    O95972     BMP15_HUMAN      W221R         Disease
    O95972     BMP15_HUMAN      Y235C         Disease
    O95976     IGSF6_HUMAN       Q74R         Neutral
    O95976     IGSF6_HUMAN      N186K         Neutral
    O95980      RECK_HUMAN      V275I         Neutral
    O95988     TCL1B_HUMAN       G93R         Neutral
    O95990     F107A_HUMAN       A89S         Neutral
    O95990     F107A_HUMAN       L15M         Disease
    O95990     F107A_HUMAN       P19L         Disease
    O95990     F107A_HUMAN      E141Q         Neutral
    O95995      GAS8_HUMAN      E199K         Neutral
    O95998     I18BP_HUMAN       R91H         Neutral
    O95998     I18BP_HUMAN      R121Q         Neutral
    O95999     BCL10_HUMAN        A5S         Disease
    O95999     BCL10_HUMAN       C57R         Disease
    O95999     BCL10_HUMAN       K31E         Disease
    O95999     BCL10_HUMAN       R58G         Disease
    O95999     BCL10_HUMAN       R64K         Disease
    O95999     BCL10_HUMAN       V16E         Disease
    O95999     BCL10_HUMAN      D101E         Disease
    O95999     BCL10_HUMAN      G213E         Disease
    O95999     BCL10_HUMAN      L174S         Disease
    O95999     BCL10_HUMAN      S134P         Disease
    O95999     BCL10_HUMAN      S218F         Disease
    O95999     BCL10_HUMAN      T168A         Disease
    O95999     BCL10_HUMAN      V230I         Disease
    O96007     MOC2B_HUMAN       T50A         Neutral
    O96007     MOC2B_HUMAN       T77A         Neutral
    O96007     MOC2B_HUMAN      E168K         Disease
    O96007     MOC2B_HUMAN      H123Y         Neutral
    O96009      CATD_HUMAN      G282R         Neutral
    O96013      PAK4_HUMAN      A139T         Neutral
    O96013      PAK4_HUMAN      R135Q         Neutral
    O96017      CHK2_HUMAN       A17S         Disease
    O96017      CHK2_HUMAN       E64K         Disease
    O96017      CHK2_HUMAN       P85L         Disease
    O96017      CHK2_HUMAN       T59K         Disease
    O96017      CHK2_HUMAN      D347N         Neutral
    O96017      CHK2_HUMAN      E239K         Disease
    O96017      CHK2_HUMAN      E501K         Neutral
    O96017      CHK2_HUMAN      F447I         Neutral
    O96017      CHK2_HUMAN      G167R         Disease
    O96017      CHK2_HUMAN      I157T         Neutral
    O96017      CHK2_HUMAN      I251F         Disease
    O96017      CHK2_HUMAN      I448S         Neutral
    O96017      CHK2_HUMAN      L436M         Neutral
    O96017      CHK2_HUMAN      L512V         Neutral
    O96017      CHK2_HUMAN      N446K         Neutral
    O96017      CHK2_HUMAN      R145P         Disease
    O96017      CHK2_HUMAN      R145W         Disease
    O96017      CHK2_HUMAN      R180C         Disease
    O96017      CHK2_HUMAN      R180H         Disease
    O96017      CHK2_HUMAN      R181C         Disease
    O96017      CHK2_HUMAN      R181H         Disease
    O96017      CHK2_HUMAN      R318H         Disease
    O96017      CHK2_HUMAN      R406H         Neutral
    O96017      CHK2_HUMAN      S500C         Neutral
    O96017      CHK2_HUMAN      T323P         Disease
    O96017      CHK2_HUMAN      T476K         Disease
    O96017      CHK2_HUMAN      Y327C         Disease
    O96018     APBA3_HUMAN      K276T         Neutral
    O96020     CCNE2_HUMAN      N387S         Neutral
    O96033     MOC2A_HUMAN        V7F         Disease
    O97980     HMHB1_HUMAN       H16Y         Neutral
    P00156       CYB_HUMAN        I7T         Neutral
    P00156       CYB_HUMAN        N8S         Neutral
    P00156       CYB_HUMAN       A39T         Neutral
    P00156       CYB_HUMAN       A39V         Neutral
    P00156       CYB_HUMAN       A87P         Neutral
    P00156       CYB_HUMAN       F18L         Neutral
    P00156       CYB_HUMAN       I78V         Neutral
    P00156       CYB_HUMAN       R80H         Disease
    P00156       CYB_HUMAN      A122T         Neutral
    P00156       CYB_HUMAN      A191T         Neutral
    P00156       CYB_HUMAN      A229T         Neutral
    P00156       CYB_HUMAN      A329T         Neutral
    P00156       CYB_HUMAN      A330T         Neutral
    P00156       CYB_HUMAN      D171N         Disease
    P00156       CYB_HUMAN      F276L         Disease
    P00156       CYB_HUMAN      G251D         Disease
    P00156       CYB_HUMAN      I153T         Neutral
    P00156       CYB_HUMAN      I164V         Neutral
    P00156       CYB_HUMAN      I306T         Neutral
    P00156       CYB_HUMAN      I334V         Neutral
    P00156       CYB_HUMAN      L236I         Neutral
    P00156       CYB_HUMAN      M316T         Neutral
    P00156       CYB_HUMAN      N260D         Neutral
    P00156       CYB_HUMAN      T123A         Neutral
    P00156       CYB_HUMAN      T194A         Neutral
    P00156       CYB_HUMAN      T360A         Neutral
    P00156       CYB_HUMAN      T368I         Neutral
    P00156       CYB_HUMAN      V353M         Neutral
    P00156       CYB_HUMAN      V356M         Disease
    P00325     ADH1B_HUMAN       N57K         Neutral
    P00326     ADH1G_HUMAN       R48H         Neutral
    P00326     ADH1G_HUMAN      I350V         Neutral
    P00326     ADH1G_HUMAN      P166S         Neutral
    P00326     ADH1G_HUMAN      P352T         Neutral
    P00338      LDHA_HUMAN      K222E         Neutral
    P00338      LDHA_HUMAN      S161R         Neutral
    P00367      DHE3_HUMAN      E349A         Disease
    P00367      DHE3_HUMAN      G499D         Disease
    P00367      DHE3_HUMAN      G499S         Disease
    P00367      DHE3_HUMAN      H507Y         Disease
    P00367      DHE3_HUMAN      R274C         Disease
    P00367      DHE3_HUMAN      R318K         Disease
    P00367      DHE3_HUMAN      R318T         Disease
    P00367      DHE3_HUMAN      R322C         Disease
    P00367      DHE3_HUMAN      R322H         Disease
    P00367      DHE3_HUMAN      S270C         Disease
    P00367      DHE3_HUMAN      S498L         Disease
    P00367      DHE3_HUMAN      S501P         Disease
    P00367      DHE3_HUMAN      Y319C         Disease
    P00387     NB5R3_HUMAN       L73P         Disease
    P00387     NB5R3_HUMAN       R58Q         Disease
    P00387     NB5R3_HUMAN       S66P         Neutral
    P00387     NB5R3_HUMAN      A179V         Disease
    P00387     NB5R3_HUMAN      C204R         Disease
    P00387     NB5R3_HUMAN      C204Y         Disease
    P00387     NB5R3_HUMAN      G292D         Disease
    P00387     NB5R3_HUMAN      L149P         Disease
    P00387     NB5R3_HUMAN      S128P         Disease
    P00387     NB5R3_HUMAN      T117S         Neutral
    P00387     NB5R3_HUMAN      V106M         Disease
    P00390      GSHR_HUMAN      E297D         Neutral
    P00390      GSHR_HUMAN      G232R         Neutral
    P00390      GSHR_HUMAN      G232S         Neutral
    P00390      GSHR_HUMAN      R153C         Neutral
    P00395      COX1_HUMAN      F235S         Neutral
    P00395      COX1_HUMAN      F305L         Neutral
    P00395      COX1_HUMAN      G224A         Neutral
    P00395      COX1_HUMAN      I280T         Disease
    P00395      COX1_HUMAN      L196I         Disease
    P00395      COX1_HUMAN      M273T         Disease
    P00395      COX1_HUMAN      S142F         Disease
    P00403      COX2_HUMAN       D11A         Neutral
    P00403      COX2_HUMAN       I30V         Neutral
    P00403      COX2_HUMAN       M29K         Disease
    P00403      COX2_HUMAN      A148T         Neutral
    P00403      COX2_HUMAN      L123P         Neutral
    P00403      COX2_HUMAN      T187M         Neutral
    P00403      COX2_HUMAN      V142M         Disease
    P00414      COX3_HUMAN       F35S         Neutral
    P00414      COX3_HUMAN       G78S         Disease
    P00414      COX3_HUMAN      A200T         Disease
    P00414      COX3_HUMAN      Q177R         Neutral
    P00439      PH4H_HUMAN       A47V         Disease
    P00439      PH4H_HUMAN       D84Y         Disease
    P00439      PH4H_HUMAN       E56D         Disease
    P00439      PH4H_HUMAN       E76A         Disease
    P00439      PH4H_HUMAN       F39L         Disease
    P00439      PH4H_HUMAN       F55L         Disease
    P00439      PH4H_HUMAN       G46S         Disease
    P00439      PH4H_HUMAN       I65N         Disease
    P00439      PH4H_HUMAN       I65T         Disease
    P00439      PH4H_HUMAN       K42I         Disease
    P00439      PH4H_HUMAN       L41F         Disease
    P00439      PH4H_HUMAN       L41P         Disease
    P00439      PH4H_HUMAN       L48S         Disease
    P00439      PH4H_HUMAN       L98S         Disease
    P00439      PH4H_HUMAN       Q20L         Disease
    P00439      PH4H_HUMAN       R53H         Disease
    P00439      PH4H_HUMAN       R68S         Disease
    P00439      PH4H_HUMAN       S16P         Disease
    P00439      PH4H_HUMAN       S40L         Disease
    P00439      PH4H_HUMAN       S67P         Disease
    P00439      PH4H_HUMAN       S87R         Disease
    P00439      PH4H_HUMAN       T92I         Disease
    P00439      PH4H_HUMAN      A104D         Disease
    P00439      PH4H_HUMAN      A246D         Disease
    P00439      PH4H_HUMAN      A259T         Disease
    P00439      PH4H_HUMAN      A259V         Disease
    P00439      PH4H_HUMAN      A300S         Disease
    P00439      PH4H_HUMAN      A300V         Disease
    P00439      PH4H_HUMAN      A309D         Disease
    P00439      PH4H_HUMAN      A309V         Disease
    P00439      PH4H_HUMAN      A322G         Disease
    P00439      PH4H_HUMAN      A322T         Disease
    P00439      PH4H_HUMAN      A342T         Disease
    P00439      PH4H_HUMAN      A345S         Disease
    P00439      PH4H_HUMAN      A345T         Disease
    P00439      PH4H_HUMAN      A395G         Disease
    P00439      PH4H_HUMAN      A395P         Disease
    P00439      PH4H_HUMAN      A403V         Disease
    P00439      PH4H_HUMAN      A447D         Disease
    P00439      PH4H_HUMAN      C217G         Disease
    P00439      PH4H_HUMAN      C265G         Disease
    P00439      PH4H_HUMAN      C334S         Disease
    P00439      PH4H_HUMAN      C357G         Disease
    P00439      PH4H_HUMAN      D129Y         Disease
    P00439      PH4H_HUMAN      D143G         Disease
    P00439      PH4H_HUMAN      D145V         Disease
    P00439      PH4H_HUMAN      D151H         Disease
    P00439      PH4H_HUMAN      D222V         Disease
    P00439      PH4H_HUMAN      D282N         Disease
    P00439      PH4H_HUMAN      D338Y         Disease
    P00439      PH4H_HUMAN      D394A         Disease
    P00439      PH4H_HUMAN      D394H         Disease
    P00439      PH4H_HUMAN      D415N         Disease
    P00439      PH4H_HUMAN      E178G         Disease
    P00439      PH4H_HUMAN      E183Q         Disease
    P00439      PH4H_HUMAN      E205A         Disease
    P00439      PH4H_HUMAN      E221G         Disease
    P00439      PH4H_HUMAN      E280K         Disease
    P00439      PH4H_HUMAN      E330D         Disease
    P00439      PH4H_HUMAN      E390G         Disease
    P00439      PH4H_HUMAN      F161S         Disease
    P00439      PH4H_HUMAN      F233L         Disease
    P00439      PH4H_HUMAN      F240S         Disease
    P00439      PH4H_HUMAN      F263L         Disease
    P00439      PH4H_HUMAN      F299C         Disease
    P00439      PH4H_HUMAN      F331L         Disease
    P00439      PH4H_HUMAN      F410S         Disease
    P00439      PH4H_HUMAN      G148S         Disease
    P00439      PH4H_HUMAN      G171A         Disease
    P00439      PH4H_HUMAN      G171R         Disease
    P00439      PH4H_HUMAN      G218V         Disease
    P00439      PH4H_HUMAN      G239S         Disease
    P00439      PH4H_HUMAN      G247V         Disease
    P00439      PH4H_HUMAN      G257C         Disease
    P00439      PH4H_HUMAN      G337V         Disease
    P00439      PH4H_HUMAN      G344R         Disease
    P00439      PH4H_HUMAN      G344V         Disease
    P00439      PH4H_HUMAN      H146Y         Disease
    P00439      PH4H_HUMAN      H170D         Disease
    P00439      PH4H_HUMAN      H170R         Disease
    P00439      PH4H_HUMAN      H201R         Disease
    P00439      PH4H_HUMAN      H201Y         Disease
    P00439      PH4H_HUMAN      H264L         Disease
    P00439      PH4H_HUMAN      H271Y         Disease
    P00439      PH4H_HUMAN      I164T         Disease
    P00439      PH4H_HUMAN      I174T         Disease
    P00439      PH4H_HUMAN      I174V         Disease
    P00439      PH4H_HUMAN      I224M         Disease
    P00439      PH4H_HUMAN      I269L         Disease
    P00439      PH4H_HUMAN      I283F         Disease
    P00439      PH4H_HUMAN      I283N         Disease
    P00439      PH4H_HUMAN      I306V         Disease
    P00439      PH4H_HUMAN      I318T         Disease
    P00439      PH4H_HUMAN      K274E         Neutral
    P00439      PH4H_HUMAN      K341R         Disease
    P00439      PH4H_HUMAN      K341T         Disease
    P00439      PH4H_HUMAN      L194P         Disease
    P00439      PH4H_HUMAN      L212P         Disease
    P00439      PH4H_HUMAN      L213P         Disease
    P00439      PH4H_HUMAN      L242F         Disease
    P00439      PH4H_HUMAN      L248P         Disease
    P00439      PH4H_HUMAN      L249F         Disease
    P00439      PH4H_HUMAN      L255S         Disease
    P00439      PH4H_HUMAN      L255V         Disease
    P00439      PH4H_HUMAN      L311P         Disease
    P00439      PH4H_HUMAN      L333F         Disease
    P00439      PH4H_HUMAN      L347F         Disease
    P00439      PH4H_HUMAN      L348V         Disease
    P00439      PH4H_HUMAN      L430P         Disease
    P00439      PH4H_HUMAN      M276I         Disease
    P00439      PH4H_HUMAN      M276V         Disease
    P00439      PH4H_HUMAN      N167I         Disease
    P00439      PH4H_HUMAN      N167S         Disease
    P00439      PH4H_HUMAN      N207D         Disease
    P00439      PH4H_HUMAN      N207S         Disease
    P00439      PH4H_HUMAN      P173T         Disease
    P00439      PH4H_HUMAN      P175A         Disease
    P00439      PH4H_HUMAN      P211T         Disease
    P00439      PH4H_HUMAN      P225R         Disease
    P00439      PH4H_HUMAN      P225T         Disease
    P00439      PH4H_HUMAN      P244L         Disease
    P00439      PH4H_HUMAN      P281L         Disease
    P00439      PH4H_HUMAN      P314H         Disease
    P00439      PH4H_HUMAN      P362T         Disease
    P00439      PH4H_HUMAN      P366H         Disease
    P00439      PH4H_HUMAN      P407S         Disease
    P00439      PH4H_HUMAN      Q160P         Disease
    P00439      PH4H_HUMAN      Q304R         Disease
    P00439      PH4H_HUMAN      R155P         Disease
    P00439      PH4H_HUMAN      R157N         Disease
    P00439      PH4H_HUMAN      R158Q         Disease
    P00439      PH4H_HUMAN      R158W         Disease
    P00439      PH4H_HUMAN      R169H         Disease
    P00439      PH4H_HUMAN      R176L         Disease
    P00439      PH4H_HUMAN      R176P         Disease
    P00439      PH4H_HUMAN      R241C         Disease
    P00439      PH4H_HUMAN      R241H         Disease
    P00439      PH4H_HUMAN      R241L         Disease
    P00439      PH4H_HUMAN      R243Q         Disease
    P00439      PH4H_HUMAN      R252G         Disease
    P00439      PH4H_HUMAN      R252Q         Disease
    P00439      PH4H_HUMAN      R252W         Disease
    P00439      PH4H_HUMAN      R261P         Disease
    P00439      PH4H_HUMAN      R261Q         Disease
    P00439      PH4H_HUMAN      R270K         Disease
    P00439      PH4H_HUMAN      R270S         Disease
    P00439      PH4H_HUMAN      R297C         Disease
    P00439      PH4H_HUMAN      R297H         Disease
    P00439      PH4H_HUMAN      R408Q         Disease
    P00439      PH4H_HUMAN      R408W         Disease
    P00439      PH4H_HUMAN      R413P         Disease
    P00439      PH4H_HUMAN      R413S         Disease
    P00439      PH4H_HUMAN      S110C         Disease
    P00439      PH4H_HUMAN      S231F         Disease
    P00439      PH4H_HUMAN      S231P         Disease
    P00439      PH4H_HUMAN      S273F         Disease
    P00439      PH4H_HUMAN      S303P         Disease
    P00439      PH4H_HUMAN      S310F         Disease
    P00439      PH4H_HUMAN      S349L         Disease
    P00439      PH4H_HUMAN      S349P         Disease
    P00439      PH4H_HUMAN      S350T         Disease
    P00439      PH4H_HUMAN      T124I         Disease
    P00439      PH4H_HUMAN      T238P         Disease
    P00439      PH4H_HUMAN      T278A         Disease
    P00439      PH4H_HUMAN      T278N         Disease
    P00439      PH4H_HUMAN      T372S         Disease
    P00439      PH4H_HUMAN      T380M         Disease
    P00439      PH4H_HUMAN      T418P         Disease
    P00439      PH4H_HUMAN      V177L         Disease
    P00439      PH4H_HUMAN      V190A         Disease
    P00439      PH4H_HUMAN      V230I         Disease
    P00439      PH4H_HUMAN      V245A         Disease
    P00439      PH4H_HUMAN      V245E         Disease
    P00439      PH4H_HUMAN      V245L         Disease
    P00439      PH4H_HUMAN      V388L         Disease
    P00439      PH4H_HUMAN      V388M         Disease
    P00439      PH4H_HUMAN      Y154N         Disease
    P00439      PH4H_HUMAN      Y204C         Disease
    P00439      PH4H_HUMAN      Y206D         Disease
    P00439      PH4H_HUMAN      Y277C         Disease
    P00439      PH4H_HUMAN      Y277D         Disease
    P00439      PH4H_HUMAN      Y325C         Disease
    P00439      PH4H_HUMAN      Y343C         Disease
    P00439      PH4H_HUMAN      Y377C         Disease
    P00439      PH4H_HUMAN      Y386C         Disease
    P00439      PH4H_HUMAN      Y387H         Disease
    P00439      PH4H_HUMAN      Y414C         Disease
    P00441      SODC_HUMAN        A5S         Disease
    P00441      SODC_HUMAN        A5T         Disease
    P00441      SODC_HUMAN        A5V         Disease
    P00441      SODC_HUMAN        C7F         Disease
    P00441      SODC_HUMAN        L9Q         Disease
    P00441      SODC_HUMAN        L9V         Disease
    P00441      SODC_HUMAN        V8E         Disease
    P00441      SODC_HUMAN       A90T         Disease
    P00441      SODC_HUMAN       A90V         Disease
    P00441      SODC_HUMAN       D77Y         Disease
    P00441      SODC_HUMAN       D91A         Disease
    P00441      SODC_HUMAN       D91V         Disease
    P00441      SODC_HUMAN       E22G         Disease
    P00441      SODC_HUMAN       E22K         Disease
    P00441      SODC_HUMAN       E50K         Disease
    P00441      SODC_HUMAN       F21C         Disease
    P00441      SODC_HUMAN       F46C         Disease
    P00441      SODC_HUMAN       G13R         Disease
    P00441      SODC_HUMAN       G17S         Disease
    P00441      SODC_HUMAN       G38R         Disease
    P00441      SODC_HUMAN       G42D         Disease
    P00441      SODC_HUMAN       G42S         Disease
    P00441      SODC_HUMAN       G73S         Disease
    P00441      SODC_HUMAN       G86R         Disease
    P00441      SODC_HUMAN       G94A         Disease
    P00441      SODC_HUMAN       G94C         Disease
    P00441      SODC_HUMAN       G94D         Disease
    P00441      SODC_HUMAN       G94R         Disease
    P00441      SODC_HUMAN       G94V         Disease
    P00441      SODC_HUMAN       H44R         Disease
    P00441      SODC_HUMAN       H47R         Disease
    P00441      SODC_HUMAN       H49Q         Disease
    P00441      SODC_HUMAN       H49R         Disease
    P00441      SODC_HUMAN       H81A         Disease
    P00441      SODC_HUMAN       L39R         Disease
    P00441      SODC_HUMAN       L39V         Disease
    P00441      SODC_HUMAN       L68R         Disease
    P00441      SODC_HUMAN       L85F         Disease
    P00441      SODC_HUMAN       L85V         Disease
    P00441      SODC_HUMAN       N66S         Disease
    P00441      SODC_HUMAN       N87S         Disease
    P00441      SODC_HUMAN       Q23L         Disease
    P00441      SODC_HUMAN       T55R         Disease
    P00441      SODC_HUMAN       V15G         Disease
    P00441      SODC_HUMAN       V15M         Disease
    P00441      SODC_HUMAN       V88A         Disease
    P00441      SODC_HUMAN       V98M         Disease
    P00441      SODC_HUMAN      A146T         Disease
    P00441      SODC_HUMAN      C147R         Disease
    P00441      SODC_HUMAN      D102G         Disease
    P00441      SODC_HUMAN      D102N         Disease
    P00441      SODC_HUMAN      D125G         Disease
    P00441      SODC_HUMAN      D125V         Disease
    P00441      SODC_HUMAN      D126H         Disease
    P00441      SODC_HUMAN      E101G         Disease
    P00441      SODC_HUMAN      E101K         Disease
    P00441      SODC_HUMAN      G109V         Disease
    P00441      SODC_HUMAN      G115A         Disease
    P00441      SODC_HUMAN      G148R         Disease
    P00441      SODC_HUMAN      I105F         Disease
    P00441      SODC_HUMAN      I113M         Disease
    P00441      SODC_HUMAN      I113T         Disease
    P00441      SODC_HUMAN      I114T         Disease
    P00441      SODC_HUMAN      I150T         Disease
    P00441      SODC_HUMAN      I152T         Disease
    P00441      SODC_HUMAN      L107V         Disease
    P00441      SODC_HUMAN      L127S         Disease
    P00441      SODC_HUMAN      L145F         Disease
    P00441      SODC_HUMAN      L145S         Disease
    P00441      SODC_HUMAN      N140K         Disease
    P00441      SODC_HUMAN      R116G         Disease
    P00441      SODC_HUMAN      S106L         Disease
    P00441      SODC_HUMAN      S135N         Disease
    P00441      SODC_HUMAN      V119L         Disease
    P00441      SODC_HUMAN      V149G         Disease
    P00441      SODC_HUMAN      V149I         Disease
    P00450      CERU_HUMAN      D544E         Neutral
    P00450      CERU_HUMAN      P477L         Neutral
    P00450      CERU_HUMAN      R367C         Neutral
    P00450      CERU_HUMAN      T841R         Neutral
    P00451       FA8_HUMAN       A97P         Disease
    P00451       FA8_HUMAN       D75E         Disease
    P00451       FA8_HUMAN       D75V         Neutral
    P00451       FA8_HUMAN       D75Y         Disease
    P00451       FA8_HUMAN       E30V         Disease
    P00451       FA8_HUMAN       E72K         Disease
    P00451       FA8_HUMAN       E98K         Disease
    P00451       FA8_HUMAN       G41C         Disease
    P00451       FA8_HUMAN       G89D         Disease
    P00451       FA8_HUMAN       G89V         Disease
    P00451       FA8_HUMAN       G92A         Disease
    P00451       FA8_HUMAN       G92V         Disease
    P00451       FA8_HUMAN       K67E         Disease
    P00451       FA8_HUMAN       K67N         Disease
    P00451       FA8_HUMAN       L26P         Disease
    P00451       FA8_HUMAN       L26R         Disease
    P00451       FA8_HUMAN       L69P         Disease
    P00451       FA8_HUMAN       R22T         Disease
    P00451       FA8_HUMAN       R48C         Disease
    P00451       FA8_HUMAN       R48K         Disease
    P00451       FA8_HUMAN       S19R         Disease
    P00451       FA8_HUMAN       V99D         Disease
    P00451       FA8_HUMAN       W33G         Disease
    P00451       FA8_HUMAN       Y24C         Disease
    P00451       FA8_HUMAN       Y25C         Disease
    P00451       FA8_HUMAN       Y35C         Disease
    P00451       FA8_HUMAN       Y35H         Disease
    P00451       FA8_HUMAN      A111T         Disease
    P00451       FA8_HUMAN      A111V         Disease
    P00451       FA8_HUMAN      A219D         Disease
    P00451       FA8_HUMAN      A219T         Disease
    P00451       FA8_HUMAN      A303E         Disease
    P00451       FA8_HUMAN      A303P         Disease
    P00451       FA8_HUMAN      A315V         Disease
    P00451       FA8_HUMAN      A488G         Disease
    P00451       FA8_HUMAN      A663V         Disease
    P00451       FA8_HUMAN      A723T         Disease
    P00451       FA8_HUMAN      C172W         Disease
    P00451       FA8_HUMAN      C198G         Disease
    P00451       FA8_HUMAN      C267Y         Disease
    P00451       FA8_HUMAN      C329F         Disease
    P00451       FA8_HUMAN      C348R         Disease
    P00451       FA8_HUMAN      C348S         Disease
    P00451       FA8_HUMAN      C348Y         Disease
    P00451       FA8_HUMAN      D101G         Disease
    P00451       FA8_HUMAN      D101H         Disease
    P00451       FA8_HUMAN      D101V         Disease
    P00451       FA8_HUMAN      D135G         Disease
    P00451       FA8_HUMAN      D135Y         Disease
    P00451       FA8_HUMAN      D145H         Disease
    P00451       FA8_HUMAN      D186G         Disease
    P00451       FA8_HUMAN      D186Y         Disease
    P00451       FA8_HUMAN      D222V         Disease
    P00451       FA8_HUMAN      D478N         Disease
    P00451       FA8_HUMAN      D544N         Disease
    P00451       FA8_HUMAN      D561G         Disease
    P00451       FA8_HUMAN      D561H         Disease
    P00451       FA8_HUMAN      D561Y         Disease
    P00451       FA8_HUMAN      D579A         Disease
    P00451       FA8_HUMAN      D579H         Disease
    P00451       FA8_HUMAN      D588G         Disease
    P00451       FA8_HUMAN      D588Y         Disease
    P00451       FA8_HUMAN      E129V         Disease
    P00451       FA8_HUMAN      E132D         Disease
    P00451       FA8_HUMAN      E141K         Disease
    P00451       FA8_HUMAN      E223K         Disease
    P00451       FA8_HUMAN      E284K         Disease
    P00451       FA8_HUMAN      E291G         Disease
    P00451       FA8_HUMAN      E291K         Disease
    P00451       FA8_HUMAN      E340K         Disease
    P00451       FA8_HUMAN      E409G         Disease
    P00451       FA8_HUMAN      E475K         Disease
    P00451       FA8_HUMAN      E739K         Disease
    P00451       FA8_HUMAN      F214V         Disease
    P00451       FA8_HUMAN      F295L         Disease
    P00451       FA8_HUMAN      F312S         Disease
    P00451       FA8_HUMAN      F455C         Disease
    P00451       FA8_HUMAN      F484C         Disease
    P00451       FA8_HUMAN      F677L         Disease
    P00451       FA8_HUMAN      F698L         Disease
    P00451       FA8_HUMAN      G121S         Disease
    P00451       FA8_HUMAN      G130R         Disease
    P00451       FA8_HUMAN      G164D         Disease
    P00451       FA8_HUMAN      G164V         Disease
    P00451       FA8_HUMAN      G193R         Disease
    P00451       FA8_HUMAN      G224W         Disease
    P00451       FA8_HUMAN      G255V         Disease
    P00451       FA8_HUMAN      G263S         Disease
    P00451       FA8_HUMAN      G266E         Disease
    P00451       FA8_HUMAN      G278R         Disease
    P00451       FA8_HUMAN      G323E         Disease
    P00451       FA8_HUMAN      G439D         Disease
    P00451       FA8_HUMAN      G439S         Disease
    P00451       FA8_HUMAN      G439V         Disease
    P00451       FA8_HUMAN      G466E         Disease
    P00451       FA8_HUMAN      G474E         Disease
    P00451       FA8_HUMAN      G474R         Disease
    P00451       FA8_HUMAN      G477V         Disease
    P00451       FA8_HUMAN      G498R         Disease
    P00451       FA8_HUMAN      G513S         Disease
    P00451       FA8_HUMAN      G705V         Disease
    P00451       FA8_HUMAN      G710W         Disease
    P00451       FA8_HUMAN      G720D         Disease
    P00451       FA8_HUMAN      G720S         Disease
    P00451       FA8_HUMAN      H113R         Disease
    P00451       FA8_HUMAN      H113Y         Disease
    P00451       FA8_HUMAN      H275L         Disease
    P00451       FA8_HUMAN      I307S         Disease
    P00451       FA8_HUMAN      I331V         Disease
    P00451       FA8_HUMAN      I405F         Disease
    P00451       FA8_HUMAN      I405S         Disease
    P00451       FA8_HUMAN      I438F         Disease
    P00451       FA8_HUMAN      I494T         Disease
    P00451       FA8_HUMAN      I522Y         Disease
    P00451       FA8_HUMAN      I567T         Disease
    P00451       FA8_HUMAN      I585R         Disease
    P00451       FA8_HUMAN      I585T         Disease
    P00451       FA8_HUMAN      K108T         Disease
    P00451       FA8_HUMAN      K185T         Disease
    P00451       FA8_HUMAN      K427I         Disease
    P00451       FA8_HUMAN      K444R         Disease
    P00451       FA8_HUMAN      K529E         Disease
    P00451       FA8_HUMAN      L117F         Disease
    P00451       FA8_HUMAN      L117R         Disease
    P00451       FA8_HUMAN      L217H         Disease
    P00451       FA8_HUMAN      L326P         Disease
    P00451       FA8_HUMAN      L327P         Disease
    P00451       FA8_HUMAN      L327V         Disease
    P00451       FA8_HUMAN      L431F         Disease
    P00451       FA8_HUMAN      L431S         Disease
    P00451       FA8_HUMAN      L594Q         Disease
    P00451       FA8_HUMAN      L644V         Disease
    P00451       FA8_HUMAN      L650F         Disease
    P00451       FA8_HUMAN      L659P         Disease
    P00451       FA8_HUMAN      L725Q         Disease
    P00451       FA8_HUMAN      M110V         Disease
    P00451       FA8_HUMAN      M339T         Disease
    P00451       FA8_HUMAN      M586V         Disease
    P00451       FA8_HUMAN      M633I         Disease
    P00451       FA8_HUMAN      M681I         Disease
    P00451       FA8_HUMAN      M699T         Disease
    P00451       FA8_HUMAN      M699V         Disease
    P00451       FA8_HUMAN      M701I         Disease
    P00451       FA8_HUMAN      M721I         Disease
    P00451       FA8_HUMAN      M721L         Disease
    P00451       FA8_HUMAN      N163K         Disease
    P00451       FA8_HUMAN      N254I         Disease
    P00451       FA8_HUMAN      N299I         Disease
    P00451       FA8_HUMAN      N583S         Disease
    P00451       FA8_HUMAN      N601D         Disease
    P00451       FA8_HUMAN      N601K         Disease
    P00451       FA8_HUMAN      N609I         Disease
    P00451       FA8_HUMAN      N631K         Disease
    P00451       FA8_HUMAN      N631S         Disease
    P00451       FA8_HUMAN      N637D         Disease
    P00451       FA8_HUMAN      N637S         Disease
    P00451       FA8_HUMAN      N713I         Disease
    P00451       FA8_HUMAN      P165S         Disease
    P00451       FA8_HUMAN      P262L         Disease
    P00451       FA8_HUMAN      P470L         Disease
    P00451       FA8_HUMAN      P470R         Disease
    P00451       FA8_HUMAN      P470T         Disease
    P00451       FA8_HUMAN      P540T         Disease
    P00451       FA8_HUMAN      P947R         Disease
    P00451       FA8_HUMAN      Q584H         Disease
    P00451       FA8_HUMAN      Q584K         Disease
    P00451       FA8_HUMAN      Q584R         Disease
    P00451       FA8_HUMAN      Q664P         Disease
    P00451       FA8_HUMAN      R301C         Disease
    P00451       FA8_HUMAN      R301H         Disease
    P00451       FA8_HUMAN      R301L         Disease
    P00451       FA8_HUMAN      R391C         Disease
    P00451       FA8_HUMAN      R391H         Disease
    P00451       FA8_HUMAN      R391P         Disease
    P00451       FA8_HUMAN      R437P         Disease
    P00451       FA8_HUMAN      R437W         Disease
    P00451       FA8_HUMAN      R490G         Disease
    P00451       FA8_HUMAN      R503H         Disease
    P00451       FA8_HUMAN      R546W         Disease
    P00451       FA8_HUMAN      R550C         Disease
    P00451       FA8_HUMAN      R550G         Disease
    P00451       FA8_HUMAN      R550H         Disease
    P00451       FA8_HUMAN      R560T         Disease
    P00451       FA8_HUMAN      R602G         Disease
    P00451       FA8_HUMAN      R612C         Disease
    P00451       FA8_HUMAN      R717L         Disease
    P00451       FA8_HUMAN      R717W         Disease
    P00451       FA8_HUMAN      R795G         Neutral
    P00451       FA8_HUMAN      S138R         Disease
    P00451       FA8_HUMAN      S176P         Disease
    P00451       FA8_HUMAN      S179P         Disease
    P00451       FA8_HUMAN      S189L         Disease
    P00451       FA8_HUMAN      S202N         Disease
    P00451       FA8_HUMAN      S202R         Disease
    P00451       FA8_HUMAN      S308L         Disease
    P00451       FA8_HUMAN      S392L         Disease
    P00451       FA8_HUMAN      S392P         Disease
    P00451       FA8_HUMAN      S553P         Disease
    P00451       FA8_HUMAN      S554C         Disease
    P00451       FA8_HUMAN      S554G         Disease
    P00451       FA8_HUMAN      S577F         Disease
    P00451       FA8_HUMAN      S596P         Disease
    P00451       FA8_HUMAN      S603I         Disease
    P00451       FA8_HUMAN      S603R         Disease
    P00451       FA8_HUMAN      S635N         Disease
    P00451       FA8_HUMAN      T137A         Disease
    P00451       FA8_HUMAN      T137I         Disease
    P00451       FA8_HUMAN      T252I         Disease
    P00451       FA8_HUMAN      T294I         Disease
    P00451       FA8_HUMAN      T314A         Disease
    P00451       FA8_HUMAN      T314I         Disease
    P00451       FA8_HUMAN      T454I         Disease
    P00451       FA8_HUMAN      T479R         Disease
    P00451       FA8_HUMAN      T541S         Disease
    P00451       FA8_HUMAN      T686R         Disease
    P00451       FA8_HUMAN      V104D         Disease
    P00451       FA8_HUMAN      V147D         Disease
    P00451       FA8_HUMAN      V159A         Disease
    P00451       FA8_HUMAN      V181E         Disease
    P00451       FA8_HUMAN      V181M         Disease
    P00451       FA8_HUMAN      V220G         Disease
    P00451       FA8_HUMAN      V253F         Disease
    P00451       FA8_HUMAN      V285G         Disease
    P00451       FA8_HUMAN      V297A         Disease
    P00451       FA8_HUMAN      V345A         Disease
    P00451       FA8_HUMAN      V345L         Disease
    P00451       FA8_HUMAN      V556D         Disease
    P00451       FA8_HUMAN      V578A         Disease
    P00451       FA8_HUMAN      V653A         Disease
    P00451       FA8_HUMAN      V653M         Disease
    P00451       FA8_HUMAN      V682F         Disease
    P00451       FA8_HUMAN      V727F         Disease
    P00451       FA8_HUMAN      W274C         Disease
    P00451       FA8_HUMAN      W401G         Disease
    P00451       FA8_HUMAN      W412G         Disease
    P00451       FA8_HUMAN      W412R         Disease
    P00451       FA8_HUMAN      W532G         Disease
    P00451       FA8_HUMAN      W604C         Disease
    P00451       FA8_HUMAN      Y133C         Disease
    P00451       FA8_HUMAN      Y155H         Disease
    P00451       FA8_HUMAN      Y365C         Disease
    P00451       FA8_HUMAN      Y442C         Disease
    P00451       FA8_HUMAN      Y450D         Disease
    P00451       FA8_HUMAN      Y450N         Disease
    P00451       FA8_HUMAN      Y492C         Disease
    P00451       FA8_HUMAN      Y492H         Disease
    P00451       FA8_HUMAN      Y605H         Disease
    P00451       FA8_HUMAN      Y605S         Disease
    P00451       FA8_HUMAN      Y639C         Disease
    P00451       FA8_HUMAN      Y683C         Disease
    P00451       FA8_HUMAN      Y683N         Disease
    P00451       FA8_HUMAN      Y742C         Disease
    P00451       FA8_HUMAN     A1610S         Disease
    P00451       FA8_HUMAN     A1798P         Disease
    P00451       FA8_HUMAN     A1853T         Disease
    P00451       FA8_HUMAN     A1853V         Disease
    P00451       FA8_HUMAN     A1939T         Disease
    P00451       FA8_HUMAN     A1939V         Disease
    P00451       FA8_HUMAN     A2058P         Disease
    P00451       FA8_HUMAN     A2070V         Disease
    P00451       FA8_HUMAN     A2211P         Disease
    P00451       FA8_HUMAN     A2220P         Disease
    P00451       FA8_HUMAN     C1877R         Disease
    P00451       FA8_HUMAN     C2040Y         Disease
    P00451       FA8_HUMAN     C2193G         Disease
    P00451       FA8_HUMAN     C2345S         Disease
    P00451       FA8_HUMAN     C2345Y         Disease
    P00451       FA8_HUMAN     D1727V         Disease
    P00451       FA8_HUMAN     D1788H         Disease
    P00451       FA8_HUMAN     D1865N         Disease
    P00451       FA8_HUMAN     D1865Y         Disease
    P00451       FA8_HUMAN     D2093G         Disease
    P00451       FA8_HUMAN     D2093Y         Disease
    P00451       FA8_HUMAN     D2307A         Disease
    P00451       FA8_HUMAN     E1057K         Disease
    P00451       FA8_HUMAN     E1701K         Disease
    P00451       FA8_HUMAN     E1723K         Disease
    P00451       FA8_HUMAN     E1848G         Disease
    P00451       FA8_HUMAN     E1894G         Disease
    P00451       FA8_HUMAN     E1904D         Disease
    P00451       FA8_HUMAN     E1904K         Disease
    P00451       FA8_HUMAN     E2018G         Disease
    P00451       FA8_HUMAN     E2200D         Disease
    P00451       FA8_HUMAN     F1804S         Disease
    P00451       FA8_HUMAN     F1982I         Disease
    P00451       FA8_HUMAN     F2120C         Disease
    P00451       FA8_HUMAN     F2120L         Disease
    P00451       FA8_HUMAN     F2145C         Disease
    P00451       FA8_HUMAN     F2279C         Disease
    P00451       FA8_HUMAN     F2279I         Disease
    P00451       FA8_HUMAN     G1769R         Disease
    P00451       FA8_HUMAN     G1779E         Disease
    P00451       FA8_HUMAN     G1779R         Disease
    P00451       FA8_HUMAN     G1869D         Disease
    P00451       FA8_HUMAN     G1869V         Disease
    P00451       FA8_HUMAN     G1872E         Disease
    P00451       FA8_HUMAN     G1942A         Disease
    P00451       FA8_HUMAN     G1967D         Disease
    P00451       FA8_HUMAN     G1979V         Disease
    P00451       FA8_HUMAN     G2000A         Disease
    P00451       FA8_HUMAN     G2022D         Disease
    P00451       FA8_HUMAN     G2028R         Disease
    P00451       FA8_HUMAN     G2045E         Disease
    P00451       FA8_HUMAN     G2045V         Disease
    P00451       FA8_HUMAN     G2107S         Disease
    P00451       FA8_HUMAN     G2198V         Disease
    P00451       FA8_HUMAN     G2304V         Disease
    P00451       FA8_HUMAN     G2344C         Disease
    P00451       FA8_HUMAN     G2344S         Disease
    P00451       FA8_HUMAN     H1066Y         Disease
    P00451       FA8_HUMAN     H1867P         Disease
    P00451       FA8_HUMAN     H1867R         Disease
    P00451       FA8_HUMAN     H1973L         Disease
    P00451       FA8_HUMAN     H1980P         Disease
    P00451       FA8_HUMAN     H1980Y         Disease
    P00451       FA8_HUMAN     H2174D         Disease
    P00451       FA8_HUMAN     I1698T         Disease
    P00451       FA8_HUMAN     I1782R         Disease
    P00451       FA8_HUMAN     I1901F         Disease
    P00451       FA8_HUMAN     I2051S         Disease
    P00451       FA8_HUMAN     I2056N         Disease
    P00451       FA8_HUMAN     I2117F         Disease
    P00451       FA8_HUMAN     I2117S         Disease
    P00451       FA8_HUMAN     I2204T         Disease
    P00451       FA8_HUMAN     I2209N         Disease
    P00451       FA8_HUMAN     I2281T         Disease
    P00451       FA8_HUMAN     K1289Q         Neutral
    P00451       FA8_HUMAN     K1751Q         Disease
    P00451       FA8_HUMAN     K1864E         Disease
    P00451       FA8_HUMAN     L1771P         Disease
    P00451       FA8_HUMAN     L1775F         Disease
    P00451       FA8_HUMAN     L1775V         Disease
    P00451       FA8_HUMAN     L1777P         Disease
    P00451       FA8_HUMAN     L1808F         Disease
    P00451       FA8_HUMAN     L1875P         Disease
    P00451       FA8_HUMAN     L1882P         Disease
    P00451       FA8_HUMAN     L1951F         Disease
    P00451       FA8_HUMAN     L1963P         Disease
    P00451       FA8_HUMAN     L1994P         Disease
    P00451       FA8_HUMAN     L2185S         Disease
    P00451       FA8_HUMAN     L2185W         Disease
    P00451       FA8_HUMAN     L2229F         Disease
    P00451       FA8_HUMAN     M1791T         Disease
    P00451       FA8_HUMAN     M1842I         Disease
    P00451       FA8_HUMAN     M1945V         Disease
    P00451       FA8_HUMAN     M1966I         Disease
    P00451       FA8_HUMAN     M1966V         Disease
    P00451       FA8_HUMAN     M2007I         Disease
    P00451       FA8_HUMAN     M2183R         Disease
    P00451       FA8_HUMAN     M2183V         Disease
    P00451       FA8_HUMAN     M2257V         Disease
    P00451       FA8_HUMAN     N1460K         Disease
    P00451       FA8_HUMAN     N1941D         Disease
    P00451       FA8_HUMAN     N1941S         Disease
    P00451       FA8_HUMAN     N1971T         Disease
    P00451       FA8_HUMAN     N2038S         Disease
    P00451       FA8_HUMAN     N2148S         Disease
    P00451       FA8_HUMAN     N2157D         Disease
    P00451       FA8_HUMAN     P1780L         Disease
    P00451       FA8_HUMAN     P1801A         Disease
    P00451       FA8_HUMAN     P1844S         Disease
    P00451       FA8_HUMAN     P1873R         Disease
    P00451       FA8_HUMAN     P2067L         Disease
    P00451       FA8_HUMAN     P2162L         Disease
    P00451       FA8_HUMAN     P2172Q         Disease
    P00451       FA8_HUMAN     P2172R         Disease
    P00451       FA8_HUMAN     P2196R         Disease
    P00451       FA8_HUMAN     P2224L         Disease
    P00451       FA8_HUMAN     P2319L         Disease
    P00451       FA8_HUMAN     P2319S         Disease
    P00451       FA8_HUMAN     Q1336K         Disease
    P00451       FA8_HUMAN     Q1705H         Disease
    P00451       FA8_HUMAN     Q2106E         Disease
    P00451       FA8_HUMAN     Q2106R         Disease
    P00451       FA8_HUMAN     Q2119R         Disease
    P00451       FA8_HUMAN     Q2265R         Disease
    P00451       FA8_HUMAN     Q2330P         Disease
    P00451       FA8_HUMAN     R1708C         Disease
    P00451       FA8_HUMAN     R1708H         Disease
    P00451       FA8_HUMAN     R1715G         Disease
    P00451       FA8_HUMAN     R1740G         Disease
    P00451       FA8_HUMAN     R1768H         Disease
    P00451       FA8_HUMAN     R1800C         Disease
    P00451       FA8_HUMAN     R1800G         Disease
    P00451       FA8_HUMAN     R1800H         Disease
    P00451       FA8_HUMAN     R1888I         Disease
    P00451       FA8_HUMAN     R1960L         Disease
    P00451       FA8_HUMAN     R1960Q         Disease
    P00451       FA8_HUMAN     R1985Q         Disease
    P00451       FA8_HUMAN     R2016P         Disease
    P00451       FA8_HUMAN     R2016W         Disease
    P00451       FA8_HUMAN     R2109C         Disease
    P00451       FA8_HUMAN     R2135P         Disease
    P00451       FA8_HUMAN     R2169C         Disease
    P00451       FA8_HUMAN     R2169H         Disease
    P00451       FA8_HUMAN     R2178C         Disease
    P00451       FA8_HUMAN     R2178H         Disease
    P00451       FA8_HUMAN     R2178L         Disease
    P00451       FA8_HUMAN     R2182C         Disease
    P00451       FA8_HUMAN     R2182H         Disease
    P00451       FA8_HUMAN     R2182P         Disease
    P00451       FA8_HUMAN     R2228G         Disease
    P00451       FA8_HUMAN     R2228L         Disease
    P00451       FA8_HUMAN     R2228P         Disease
    P00451       FA8_HUMAN     R2228Q         Disease
    P00451       FA8_HUMAN     R2323C         Disease
    P00451       FA8_HUMAN     R2323G         Disease
    P00451       FA8_HUMAN     R2323H         Disease
    P00451       FA8_HUMAN     R2323L         Disease
    P00451       FA8_HUMAN     R2326G         Disease
    P00451       FA8_HUMAN     R2326L         Disease
    P00451       FA8_HUMAN     R2326P         Disease
    P00451       FA8_HUMAN     R2326Q         Disease
    P00451       FA8_HUMAN     R2339T         Disease
    P00451       FA8_HUMAN     S1799H         Disease
    P00451       FA8_HUMAN     S1803Y         Disease
    P00451       FA8_HUMAN     S1858C         Disease
    P00451       FA8_HUMAN     S1907C         Disease
    P00451       FA8_HUMAN     S1907R         Disease
    P00451       FA8_HUMAN     S1965I         Disease
    P00451       FA8_HUMAN     S1968R         Disease
    P00451       FA8_HUMAN     S2030N         Disease
    P00451       FA8_HUMAN     S2082N         Disease
    P00451       FA8_HUMAN     S2088F         Disease
    P00451       FA8_HUMAN     S2138Y         Disease
    P00451       FA8_HUMAN     S2192I         Disease
    P00451       FA8_HUMAN     T1714S         Disease
    P00451       FA8_HUMAN     T1845P         Disease
    P00451       FA8_HUMAN     T2004R         Disease
    P00451       FA8_HUMAN     T2105N         Disease
    P00451       FA8_HUMAN     T2141N         Disease
    P00451       FA8_HUMAN     T2173A         Disease
    P00451       FA8_HUMAN     T2173I         Disease
    P00451       FA8_HUMAN     T2264A         Disease
    P00451       FA8_HUMAN     V1012L         Disease
    P00451       FA8_HUMAN     V1876L         Disease
    P00451       FA8_HUMAN     V2035A         Disease
    P00451       FA8_HUMAN     V2242M         Neutral
    P00451       FA8_HUMAN     V2251A         Disease
    P00451       FA8_HUMAN     V2251E         Disease
    P00451       FA8_HUMAN     W1908L         Disease
    P00451       FA8_HUMAN     W2015C         Disease
    P00451       FA8_HUMAN     W2065R         Disease
    P00451       FA8_HUMAN     W2248C         Disease
    P00451       FA8_HUMAN     W2248S         Disease
    P00451       FA8_HUMAN     W2290L         Disease
    P00451       FA8_HUMAN     W2332R         Disease
    P00451       FA8_HUMAN     Y1699C         Disease
    P00451       FA8_HUMAN     Y1699F         Disease
    P00451       FA8_HUMAN     Y1728C         Disease
    P00451       FA8_HUMAN     Y1802C         Disease
    P00451       FA8_HUMAN     Y1909C         Disease
    P00451       FA8_HUMAN     Y1998C         Disease
    P00451       FA8_HUMAN     Y2036C         Disease
    P00451       FA8_HUMAN     Y2124C         Disease
    P00480       OTC_HUMAN       E87K         Disease
    P00480       OTC_HUMAN       G39C         Disease
    P00480       OTC_HUMAN       G50R         Disease
    P00480       OTC_HUMAN       G79E         Disease
    P00480       OTC_HUMAN       G83D         Disease
    P00480       OTC_HUMAN       G83R         Disease
    P00480       OTC_HUMAN       K88N         Disease
    P00480       OTC_HUMAN       L43F         Neutral
    P00480       OTC_HUMAN       L45P         Disease
    P00480       OTC_HUMAN       L45V         Disease
    P00480       OTC_HUMAN       L63P         Disease
    P00480       OTC_HUMAN       M56T         Disease
    P00480       OTC_HUMAN       N47I         Disease
    P00480       OTC_HUMAN       R26Q         Disease
    P00480       OTC_HUMAN       R40C         Disease
    P00480       OTC_HUMAN       R40H         Disease
    P00480       OTC_HUMAN       R92Q         Disease
    P00480       OTC_HUMAN       R94T         Disease
    P00480       OTC_HUMAN       S60L         Disease
    P00480       OTC_HUMAN       S90R         Disease
    P00480       OTC_HUMAN       T44I         Disease
    P00480       OTC_HUMAN       T93A         Disease
    P00480       OTC_HUMAN       Y55D         Disease
    P00480       OTC_HUMAN      A102E         Disease
    P00480       OTC_HUMAN      A140P         Disease
    P00480       OTC_HUMAN      A174P         Disease
    P00480       OTC_HUMAN      A208T         Disease
    P00480       OTC_HUMAN      A209V         Disease
    P00480       OTC_HUMAN      A336S         Disease
    P00480       OTC_HUMAN      C303R         Disease
    P00480       OTC_HUMAN      C303Y         Disease
    P00480       OTC_HUMAN      D126G         Disease
    P00480       OTC_HUMAN      D175V         Disease
    P00480       OTC_HUMAN      D196V         Disease
    P00480       OTC_HUMAN      D196Y         Disease
    P00480       OTC_HUMAN      D263G         Disease
    P00480       OTC_HUMAN      D263N         Disease
    P00480       OTC_HUMAN      E181G         Disease
    P00480       OTC_HUMAN      E326K         Disease
    P00480       OTC_HUMAN      F354C         Disease
    P00480       OTC_HUMAN      G100D         Disease
    P00480       OTC_HUMAN      G162R         Disease
    P00480       OTC_HUMAN      G188R         Disease
    P00480       OTC_HUMAN      G188V         Disease
    P00480       OTC_HUMAN      G195R         Disease
    P00480       OTC_HUMAN      G197E         Disease
    P00480       OTC_HUMAN      G197R         Disease
    P00480       OTC_HUMAN      G269E         Disease
    P00480       OTC_HUMAN      H117L         Disease
    P00480       OTC_HUMAN      H117R         Disease
    P00480       OTC_HUMAN      H168Q         Disease
    P00480       OTC_HUMAN      H168R         Disease
    P00480       OTC_HUMAN      H182L         Disease
    P00480       OTC_HUMAN      H202Y         Disease
    P00480       OTC_HUMAN      H214Y         Disease
    P00480       OTC_HUMAN      H255P         Disease
    P00480       OTC_HUMAN      H302L         Disease
    P00480       OTC_HUMAN      H302Q         Disease
    P00480       OTC_HUMAN      H302Y         Disease
    P00480       OTC_HUMAN      I159T         Disease
    P00480       OTC_HUMAN      I160S         Disease
    P00480       OTC_HUMAN      I172F         Disease
    P00480       OTC_HUMAN      I172M         Disease
    P00480       OTC_HUMAN      L139S         Disease
    P00480       OTC_HUMAN      L148F         Disease
    P00480       OTC_HUMAN      L191F         Disease
    P00480       OTC_HUMAN      L201P         Disease
    P00480       OTC_HUMAN      L244Q         Disease
    P00480       OTC_HUMAN      L301F         Disease
    P00480       OTC_HUMAN      L304F         Disease
    P00480       OTC_HUMAN      L341P         Disease
    P00480       OTC_HUMAN      M206I         Disease
    P00480       OTC_HUMAN      M206R         Disease
    P00480       OTC_HUMAN      M213K         Disease
    P00480       OTC_HUMAN      M268T         Disease
    P00480       OTC_HUMAN      N161S         Disease
    P00480       OTC_HUMAN      N198K         Disease
    P00480       OTC_HUMAN      P220A         Disease
    P00480       OTC_HUMAN      P225L         Disease
    P00480       OTC_HUMAN      P225R         Disease
    P00480       OTC_HUMAN      P225T         Disease
    P00480       OTC_HUMAN      P305H         Disease
    P00480       OTC_HUMAN      Q180H         Disease
    P00480       OTC_HUMAN      Q216E         Disease
    P00480       OTC_HUMAN      R129H         Disease
    P00480       OTC_HUMAN      R141P         Disease
    P00480       OTC_HUMAN      R141Q         Disease
    P00480       OTC_HUMAN      R277Q         Disease
    P00480       OTC_HUMAN      R277W         Disease
    P00480       OTC_HUMAN      R320L         Disease
    P00480       OTC_HUMAN      R330G         Disease
    P00480       OTC_HUMAN      S192R         Disease
    P00480       OTC_HUMAN      S203C         Disease
    P00480       OTC_HUMAN      S207R         Disease
    P00480       OTC_HUMAN      S267R         Disease
    P00480       OTC_HUMAN      S340P         Disease
    P00480       OTC_HUMAN      T125M         Disease
    P00480       OTC_HUMAN      T178M         Disease
    P00480       OTC_HUMAN      T242I         Disease
    P00480       OTC_HUMAN      T247K         Disease
    P00480       OTC_HUMAN      T262K         Disease
    P00480       OTC_HUMAN      T264A         Disease
    P00480       OTC_HUMAN      T264I         Disease
    P00480       OTC_HUMAN      T333A         Neutral
    P00480       OTC_HUMAN      T343K         Disease
    P00480       OTC_HUMAN      V337L         Disease
    P00480       OTC_HUMAN      V339L         Disease
    P00480       OTC_HUMAN      W265L         Disease
    P00480       OTC_HUMAN      Y176C         Disease
    P00480       OTC_HUMAN      Y183C         Disease
    P00480       OTC_HUMAN      Y183D         Disease
    P00480       OTC_HUMAN      Y345C         Disease
    P00480       OTC_HUMAN      Y345D         Disease
    P00488      F13A_HUMAN       V35L         Neutral
    P00488      F13A_HUMAN       V40I         Neutral
    P00488      F13A_HUMAN      R682H         Disease
    P00488      F13A_HUMAN      T551I         Neutral
    P00491      PNPH_HUMAN       E89K         Disease
    P00491      PNPH_HUMAN       G51S         Neutral
    P00491      PNPH_HUMAN      A174P         Disease
    P00491      PNPH_HUMAN      D128G         Disease
    P00491      PNPH_HUMAN      R234P         Disease
    P00491      PNPH_HUMAN      Y192C         Disease
    P00492      HPRT_HUMAN        G7D         Disease
    P00492      HPRT_HUMAN        V8G         Disease
    P00492      HPRT_HUMAN       A50P         Disease
    P00492      HPRT_HUMAN       A50V         Disease
    P00492      HPRT_HUMAN       D20V         Disease
    P00492      HPRT_HUMAN       D80V         Disease
    P00492      HPRT_HUMAN       F74L         Disease
    P00492      HPRT_HUMAN       G16D         Disease
    P00492      HPRT_HUMAN       G16S         Disease
    P00492      HPRT_HUMAN       G58R         Disease
    P00492      HPRT_HUMAN       G70E         Disease
    P00492      HPRT_HUMAN       G71R         Disease
    P00492      HPRT_HUMAN       I42F         Disease
    P00492      HPRT_HUMAN       I42T         Disease
    P00492      HPRT_HUMAN       L41P         Disease
    P00492      HPRT_HUMAN       L78V         Disease
    P00492      HPRT_HUMAN       M54L         Disease
    P00492      HPRT_HUMAN       M57T         Disease
    P00492      HPRT_HUMAN       R45K         Disease
    P00492      HPRT_HUMAN       R48H         Disease
    P00492      HPRT_HUMAN       R51G         Disease
    P00492      HPRT_HUMAN       R51P         Disease
    P00492      HPRT_HUMAN       V53A         Disease
    P00492      HPRT_HUMAN       V53M         Disease
    P00492      HPRT_HUMAN      A161S         Disease
    P00492      HPRT_HUMAN      C206Y         Disease
    P00492      HPRT_HUMAN      D135G         Disease
    P00492      HPRT_HUMAN      D177V         Disease
    P00492      HPRT_HUMAN      D177Y         Disease
    P00492      HPRT_HUMAN      D194E         Disease
    P00492      HPRT_HUMAN      D194N         Disease
    P00492      HPRT_HUMAN      D201G         Disease
    P00492      HPRT_HUMAN      D201N         Disease
    P00492      HPRT_HUMAN      D201Y         Disease
    P00492      HPRT_HUMAN      F199V         Disease
    P00492      HPRT_HUMAN      H204D         Disease
    P00492      HPRT_HUMAN      H204R         Disease
    P00492      HPRT_HUMAN      I132M         Disease
    P00492      HPRT_HUMAN      I132T         Disease
    P00492      HPRT_HUMAN      I183T         Disease
    P00492      HPRT_HUMAN      L131S         Disease
    P00492      HPRT_HUMAN      M143K         Disease
    P00492      HPRT_HUMAN      P176L         Disease
    P00492      HPRT_HUMAN      S104R         Disease
    P00492      HPRT_HUMAN      S110L         Disease
    P00492      HPRT_HUMAN      S162R         Disease
    P00492      HPRT_HUMAN      T168I         Disease
    P00492      HPRT_HUMAN      V130D         Disease
    P00492      HPRT_HUMAN      Y195C         Disease
    P00505      AATM_HUMAN        A2S         Neutral
    P00505      AATM_HUMAN      G346V         Neutral
    P00505      AATM_HUMAN      V428A         Neutral
    P00519      ABL1_HUMAN      K247R         Neutral
    P00519      ABL1_HUMAN      S972L         Neutral
    P00533      EGFR_HUMAN       R98Q         Neutral
    P00533      EGFR_HUMAN      E709A         Disease
    P00533      EGFR_HUMAN      E709K         Disease
    P00533      EGFR_HUMAN      E734K         Disease
    P00533      EGFR_HUMAN      G719A         Disease
    P00533      EGFR_HUMAN      G719C         Disease
    P00533      EGFR_HUMAN      G719D         Disease
    P00533      EGFR_HUMAN      G719S         Disease
    P00533      EGFR_HUMAN      G724S         Disease
    P00533      EGFR_HUMAN      G873E         Disease
    P00533      EGFR_HUMAN      H988P         Neutral
    P00533      EGFR_HUMAN      L747F         Disease
    P00533      EGFR_HUMAN      L833V         Disease
    P00533      EGFR_HUMAN      L858M         Disease
    P00533      EGFR_HUMAN      L858R         Disease
    P00533      EGFR_HUMAN      L861Q         Disease
    P00533      EGFR_HUMAN      P266R         Neutral
    P00533      EGFR_HUMAN      Q787R         Disease
    P00533      EGFR_HUMAN      R521K         Neutral
    P00533      EGFR_HUMAN      R748P         Disease
    P00533      EGFR_HUMAN      R962G         Neutral
    P00533      EGFR_HUMAN      T790M         Disease
    P00533      EGFR_HUMAN      V674I         Neutral
    P00533      EGFR_HUMAN      V834L         Disease
    P00533      EGFR_HUMAN     A1210V         Neutral
    P00533      EGFR_HUMAN     L1034R         Neutral
    P00558      PGK1_HUMAN      C316R         Disease
    P00558      PGK1_HUMAN      D164V         Disease
    P00558      PGK1_HUMAN      D285V         Disease
    P00558      PGK1_HUMAN      E252A         Disease
    P00558      PGK1_HUMAN      G158V         Disease
    P00558      PGK1_HUMAN      R206P         Disease
    P00709     LALBA_HUMAN       I46V         Neutral
    P00734      THRB_HUMAN      P386T         Neutral
    P00736       C1R_HUMAN      S152L         Neutral
    P00736       C1R_HUMAN      Y131H         Neutral
    P00738       HPT_HUMAN      E194K         Neutral
    P00739      HPTR_HUMAN       N42H         Neutral
    P00739      HPTR_HUMAN      R203K         Neutral
    P00740       FA9_HUMAN        I7F         Neutral
    P00740       FA9_HUMAN       C28R         Disease
    P00740       FA9_HUMAN       C28Y         Disease
    P00740       FA9_HUMAN       C97S         Disease
    P00740       FA9_HUMAN       D93G         Disease
    P00740       FA9_HUMAN       E53A         Disease
    P00740       FA9_HUMAN       E54G         Disease
    P00740       FA9_HUMAN       E66V         Disease
    P00740       FA9_HUMAN       E67K         Disease
    P00740       FA9_HUMAN       E73K         Disease
    P00740       FA9_HUMAN       E73V         Disease
    P00740       FA9_HUMAN       E79D         Disease
    P00740       FA9_HUMAN       F55C         Disease
    P00740       FA9_HUMAN       F71S         Disease
    P00740       FA9_HUMAN       G58A         Disease
    P00740       FA9_HUMAN       G58R         Disease
    P00740       FA9_HUMAN       I17N         Disease
    P00740       FA9_HUMAN       K45N         Disease
    P00740       FA9_HUMAN       L52S         Disease
    P00740       FA9_HUMAN       N48I         Disease
    P00740       FA9_HUMAN       Q96P         Disease
    P00740       FA9_HUMAN       R43L         Disease
    P00740       FA9_HUMAN       R43Q         Disease
    P00740       FA9_HUMAN       R43W         Disease
    P00740       FA9_HUMAN       R46S         Disease
    P00740       FA9_HUMAN       R46T         Disease
    P00740       FA9_HUMAN       R75Q         Disease
    P00740       FA9_HUMAN       S49P         Disease
    P00740       FA9_HUMAN       T84R         Disease
    P00740       FA9_HUMAN       V30I         Disease
    P00740       FA9_HUMAN       Y91C         Disease
    P00740       FA9_HUMAN      A265T         Disease
    P00740       FA9_HUMAN      A279T         Disease
    P00740       FA9_HUMAN      A366D         Disease
    P00740       FA9_HUMAN      A397P         Disease
    P00740       FA9_HUMAN      A436V         Disease
    P00740       FA9_HUMAN      C102R         Disease
    P00740       FA9_HUMAN      C108S         Disease
    P00740       FA9_HUMAN      C119F         Disease
    P00740       FA9_HUMAN      C119R         Disease
    P00740       FA9_HUMAN      C134Y         Disease
    P00740       FA9_HUMAN      C155F         Disease
    P00740       FA9_HUMAN      C170F         Disease
    P00740       FA9_HUMAN      C178R         Disease
    P00740       FA9_HUMAN      C178W         Disease
    P00740       FA9_HUMAN      C252S         Disease
    P00740       FA9_HUMAN      C252Y         Disease
    P00740       FA9_HUMAN      C268W         Disease
    P00740       FA9_HUMAN      C382Y         Disease
    P00740       FA9_HUMAN      C396F         Disease
    P00740       FA9_HUMAN      C396S         Disease
    P00740       FA9_HUMAN      C407R         Disease
    P00740       FA9_HUMAN      C407S         Disease
    P00740       FA9_HUMAN      C435Y         Disease
    P00740       FA9_HUMAN      D110N         Disease
    P00740       FA9_HUMAN      D410H         Disease
    P00740       FA9_HUMAN      E124K         Disease
    P00740       FA9_HUMAN      E291V         Disease
    P00740       FA9_HUMAN      E433A         Disease
    P00740       FA9_HUMAN      E433K         Disease
    P00740       FA9_HUMAN      F395I         Disease
    P00740       FA9_HUMAN      F395L         Disease
    P00740       FA9_HUMAN      F424V         Disease
    P00740       FA9_HUMAN      G106D         Disease
    P00740       FA9_HUMAN      G106S         Disease
    P00740       FA9_HUMAN      G125E         Disease
    P00740       FA9_HUMAN      G125R         Disease
    P00740       FA9_HUMAN      G125V         Disease
    P00740       FA9_HUMAN      G139D         Disease
    P00740       FA9_HUMAN      G139S         Disease
    P00740       FA9_HUMAN      G160E         Disease
    P00740       FA9_HUMAN      G253E         Disease
    P00740       FA9_HUMAN      G253R         Disease
    P00740       FA9_HUMAN      G351D         Disease
    P00740       FA9_HUMAN      G357E         Disease
    P00740       FA9_HUMAN      G357R         Disease
    P00740       FA9_HUMAN      G363W         Disease
    P00740       FA9_HUMAN      G412E         Disease
    P00740       FA9_HUMAN      G413R         Disease
    P00740       FA9_HUMAN      G432S         Disease
    P00740       FA9_HUMAN      G432V         Disease
    P00740       FA9_HUMAN      G442E         Disease
    P00740       FA9_HUMAN      G442R         Disease
    P00740       FA9_HUMAN      H302R         Disease
    P00740       FA9_HUMAN      I112S         Disease
    P00740       FA9_HUMAN      I136T         Disease
    P00740       FA9_HUMAN      I316F         Disease
    P00740       FA9_HUMAN      I344L         Disease
    P00740       FA9_HUMAN      I390F         Disease
    P00740       FA9_HUMAN      I443T         Disease
    P00740       FA9_HUMAN      I454T         Disease
    P00740       FA9_HUMAN      K362E         Disease
    P00740       FA9_HUMAN      K387E         Disease
    P00740       FA9_HUMAN      L318R         Disease
    P00740       FA9_HUMAN      L321Q         Disease
    P00740       FA9_HUMAN      L383F         Disease
    P00740       FA9_HUMAN      L383I         Disease
    P00740       FA9_HUMAN      M394K         Disease
    P00740       FA9_HUMAN      N113K         Disease
    P00740       FA9_HUMAN      N283D         Disease
    P00740       FA9_HUMAN      N306S         Disease
    P00740       FA9_HUMAN      P101R         Disease
    P00740       FA9_HUMAN      P333H         Disease
    P00740       FA9_HUMAN      P333T         Disease
    P00740       FA9_HUMAN      P414T         Disease
    P00740       FA9_HUMAN      Q167H         Disease
    P00740       FA9_HUMAN      Q241H         Disease
    P00740       FA9_HUMAN      Q241K         Disease
    P00740       FA9_HUMAN      R191C         Disease
    P00740       FA9_HUMAN      R191H         Disease
    P00740       FA9_HUMAN      R226G         Disease
    P00740       FA9_HUMAN      R226Q         Disease
    P00740       FA9_HUMAN      R226W         Disease
    P00740       FA9_HUMAN      R294G         Disease
    P00740       FA9_HUMAN      R294Q         Disease
    P00740       FA9_HUMAN      R379G         Disease
    P00740       FA9_HUMAN      R379Q         Disease
    P00740       FA9_HUMAN      R404T         Disease
    P00740       FA9_HUMAN      R449Q         Disease
    P00740       FA9_HUMAN      R449W         Disease
    P00740       FA9_HUMAN      S169C         Disease
    P00740       FA9_HUMAN      S411G         Disease
    P00740       FA9_HUMAN      S411I         Disease
    P00740       FA9_HUMAN      S430T         Disease
    P00740       FA9_HUMAN      T194A         Neutral
    P00740       FA9_HUMAN      T342K         Disease
    P00740       FA9_HUMAN      T342M         Disease
    P00740       FA9_HUMAN      T426P         Disease
    P00740       FA9_HUMAN      V227D         Disease
    P00740       FA9_HUMAN      V227F         Disease
    P00740       FA9_HUMAN      V228F         Disease
    P00740       FA9_HUMAN      V228L         Disease
    P00740       FA9_HUMAN      V419E         Disease
    P00740       FA9_HUMAN      W356C         Disease
    P00740       FA9_HUMAN      W431G         Disease
    P00740       FA9_HUMAN      W431R         Disease
    P00740       FA9_HUMAN      W453R         Disease
    P00740       FA9_HUMAN      Y115C         Disease
    P00740       FA9_HUMAN      Y450C         Disease
    P00742       FA9_HUMAN      T461P         Neutral
    P00742      FA10_HUMAN       Q30H         Neutral
    P00746      CFAD_HUMAN      C214R         Disease
    P00746      CFAD_HUMAN      V213G         Disease
    P00747      PLMN_HUMAN       I46R         Neutral
    P00747      PLMN_HUMAN      A620T         Disease
    P00747      PLMN_HUMAN      H133Q         Neutral
    P00747      PLMN_HUMAN      K453I         Neutral
    P00747      PLMN_HUMAN      R134K         Neutral
    P00747      PLMN_HUMAN      R235H         Disease
    P00747      PLMN_HUMAN      R261H         Neutral
    P00747      PLMN_HUMAN      R408W         Neutral
    P00747      PLMN_HUMAN      R523W         Neutral
    P00747      PLMN_HUMAN      S591P         Disease
    P00747      PLMN_HUMAN      V374F         Disease
    P00748      FA12_HUMAN       Y53C         Disease
    P00748      FA12_HUMAN      A340G         Neutral
    P00748      FA12_HUMAN      A411T         Disease
    P00748      FA12_HUMAN      C590S         Disease
    P00748      FA12_HUMAN      D461N         Disease
    P00748      FA12_HUMAN      G589R         Disease
    P00748      FA12_HUMAN      L414M         Disease
    P00748      FA12_HUMAN      P207A         Neutral
    P00748      FA12_HUMAN      Q440K         Disease
    P00748      FA12_HUMAN      R142P         Disease
    P00748      FA12_HUMAN      R372P         Disease
    P00748      FA12_HUMAN      R417Q         Disease
    P00748      FA12_HUMAN      T328K         Disease
    P00748      FA12_HUMAN      T328R         Disease
    P00748      FA12_HUMAN      W505C         Disease
    P00748      FA12_HUMAN      Y605H         Neutral
    P00749      UROK_HUMAN      I214M         Neutral
    P00749      UROK_HUMAN      P141L         Neutral
    P00750       TPA_HUMAN      A146T         Neutral
    P00750       TPA_HUMAN      R164W         Neutral
    P00751      CFAB_HUMAN        L9H         Neutral
    P00751      CFAB_HUMAN       R32Q         Neutral
    P00751      CFAB_HUMAN       W28Q         Neutral
    P00751      CFAB_HUMAN      G252S         Neutral
    P00797      RENI_HUMAN      D104N         Disease
    P00797      RENI_HUMAN      G217R         Neutral
    P00797      RENI_HUMAN      Q160K         Neutral
    P00797      RENI_HUMAN      R230K         Disease
    P00813       ADA_HUMAN        D8N         Neutral
    P00813       ADA_HUMAN       A83D         Disease
    P00813       ADA_HUMAN       G20R         Disease
    P00813       ADA_HUMAN       G74C         Disease
    P00813       ADA_HUMAN       H15D         Disease
    P00813       ADA_HUMAN       K80R         Neutral
    P00813       ADA_HUMAN       R76W         Disease
    P00813       ADA_HUMAN      A179D         Disease
    P00813       ADA_HUMAN      A215T         Disease
    P00813       ADA_HUMAN      A329V         Disease
    P00813       ADA_HUMAN      G140E         Disease
    P00813       ADA_HUMAN      G216R         Disease
    P00813       ADA_HUMAN      L107P         Disease
    P00813       ADA_HUMAN      L152M         Disease
    P00813       ADA_HUMAN      L304R         Disease
    P00813       ADA_HUMAN      P274L         Disease
    P00813       ADA_HUMAN      P297Q         Disease
    P00813       ADA_HUMAN      Q199P         Disease
    P00813       ADA_HUMAN      R101L         Disease
    P00813       ADA_HUMAN      R101Q         Disease
    P00813       ADA_HUMAN      R101W         Disease
    P00813       ADA_HUMAN      R142Q         Disease
    P00813       ADA_HUMAN      R149Q         Disease
    P00813       ADA_HUMAN      R149W         Disease
    P00813       ADA_HUMAN      R156C         Disease
    P00813       ADA_HUMAN      R156H         Disease
    P00813       ADA_HUMAN      R211C         Disease
    P00813       ADA_HUMAN      R211H         Disease
    P00813       ADA_HUMAN      S291L         Disease
    P00813       ADA_HUMAN      T233I         Disease
    P00813       ADA_HUMAN      V129M         Disease
    P00813       ADA_HUMAN      V177M         Disease
    P00846      ATP6_HUMAN        A7T         Neutral
    P00846      ATP6_HUMAN       A80T         Neutral
    P00846      ATP6_HUMAN       G16S         Neutral
    P00846      ATP6_HUMAN       H61Y         Neutral
    P00846      ATP6_HUMAN       I14V         Neutral
    P00846      ATP6_HUMAN       L37P         Neutral
    P00846      ATP6_HUMAN       T33S         Neutral
    P00846      ATP6_HUMAN       T53I         Neutral
    P00846      ATP6_HUMAN      A155T         Neutral
    P00846      ATP6_HUMAN      A177T         Neutral
    P00846      ATP6_HUMAN      I192T         Disease
    P00846      ATP6_HUMAN      I192V         Neutral
    P00846      ATP6_HUMAN      I204T         Neutral
    P00846      ATP6_HUMAN      L156P         Disease
    P00846      ATP6_HUMAN      L156R         Disease
    P00846      ATP6_HUMAN      L217P         Disease
    P00846      ATP6_HUMAN      S182L         Neutral
    P00846      ATP6_HUMAN      T133A         Neutral
    P00915      CAH1_HUMAN      A143V         Neutral
    P00918      CAH2_HUMAN       H94Y         Disease
    P00918      CAH2_HUMAN       Q92P         Disease
    P00918      CAH2_HUMAN      G144R         Disease
    P00918      CAH2_HUMAN      H107Y         Disease
    P00918      CAH2_HUMAN      N252D         Neutral
    P00966      ASSY_HUMAN       C19R         Disease
    P00966      ASSY_HUMAN       G14S         Disease
    P00966      ASSY_HUMAN       P96H         Disease
    P00966      ASSY_HUMAN       P96S         Disease
    P00966      ASSY_HUMAN       Q40L         Disease
    P00966      ASSY_HUMAN       R86C         Disease
    P00966      ASSY_HUMAN       R86H         Disease
    P00966      ASSY_HUMAN       R95S         Disease
    P00966      ASSY_HUMAN       S18L         Disease
    P00966      ASSY_HUMAN       S65I         Neutral
    P00966      ASSY_HUMAN       S79P         Disease
    P00966      ASSY_HUMAN       V69A         Disease
    P00966      ASSY_HUMAN      A118T         Disease
    P00966      ASSY_HUMAN      A192V         Disease
    P00966      ASSY_HUMAN      A202E         Disease
    P00966      ASSY_HUMAN      D124N         Disease
    P00966      ASSY_HUMAN      D296G         Disease
    P00966      ASSY_HUMAN      E191K         Disease
    P00966      ASSY_HUMAN      E191Q         Disease
    P00966      ASSY_HUMAN      E270Q         Disease
    P00966      ASSY_HUMAN      E283K         Disease
    P00966      ASSY_HUMAN      G117D         Disease
    P00966      ASSY_HUMAN      G117S         Disease
    P00966      ASSY_HUMAN      G280R         Disease
    P00966      ASSY_HUMAN      G324S         Disease
    P00966      ASSY_HUMAN      G324V         Disease
    P00966      ASSY_HUMAN      G347R         Disease
    P00966      ASSY_HUMAN      G362V         Disease
    P00966      ASSY_HUMAN      G390R         Disease
    P00966      ASSY_HUMAN      K277T         Disease
    P00966      ASSY_HUMAN      K310Q         Disease
    P00966      ASSY_HUMAN      K310R         Disease
    P00966      ASSY_HUMAN      L160P         Disease
    P00966      ASSY_HUMAN      L206P         Disease
    P00966      ASSY_HUMAN      M302V         Disease
    P00966      ASSY_HUMAN      R108L         Disease
    P00966      ASSY_HUMAN      R127Q         Disease
    P00966      ASSY_HUMAN      R127W         Disease
    P00966      ASSY_HUMAN      R157C         Disease
    P00966      ASSY_HUMAN      R157H         Disease
    P00966      ASSY_HUMAN      R265C         Disease
    P00966      ASSY_HUMAN      R265H         Disease
    P00966      ASSY_HUMAN      R272C         Disease
    P00966      ASSY_HUMAN      R279Q         Disease
    P00966      ASSY_HUMAN      R304W         Disease
    P00966      ASSY_HUMAN      R307C         Disease
    P00966      ASSY_HUMAN      R363G         Disease
    P00966      ASSY_HUMAN      R363L         Disease
    P00966      ASSY_HUMAN      R363Q         Disease
    P00966      ASSY_HUMAN      R363W         Disease
    P00966      ASSY_HUMAN      S180N         Disease
    P00966      ASSY_HUMAN      S341F         Disease
    P00966      ASSY_HUMAN      T119I         Disease
    P00966      ASSY_HUMAN      T284I         Disease
    P00966      ASSY_HUMAN      T389I         Disease
    P00966      ASSY_HUMAN      V263M         Disease
    P00966      ASSY_HUMAN      V269M         Disease
    P00966      ASSY_HUMAN      V345G         Disease
    P00966      ASSY_HUMAN      W179R         Disease
    P00966      ASSY_HUMAN      Y190D         Disease
    P00966      ASSY_HUMAN      Y291S         Disease
    P00966      ASSY_HUMAN      Y359D         Disease
    P00973      OAS1_HUMAN      S162G         Neutral
    P00995      ISK1_HUMAN       L12F         Disease
    P00995      ISK1_HUMAN       L14P         Disease
    P00995      ISK1_HUMAN       N34S         Disease
    P00995      ISK1_HUMAN       R67H         Neutral
    P01008       ZPI_HUMAN      G271S         Neutral
    P01008       ZPI_HUMAN      L158Q         Neutral
    P01008       ZPI_HUMAN      Q384P         Neutral
    P01008       ZPI_HUMAN      Q384R         Neutral
    P01008       ZPI_HUMAN      T161S         Neutral
    P01008      A1AT_HUMAN      E288V         Neutral
    P01008      A1AT_HUMAN      E400D         Neutral
    P01008      A1AT_HUMAN      G139S         Neutral
    P01008      ANT3_HUMAN       C32R         Disease
    P01008      ANT3_HUMAN       F90L         Disease
    P01008      ANT3_HUMAN       I39N         Disease
    P01008      ANT3_HUMAN       L23P         Disease
    P01008      ANT3_HUMAN       L98P         Disease
    P01008      ANT3_HUMAN       P73L         Disease
    P01008      ANT3_HUMAN       R56C         Disease
    P01008      ANT3_HUMAN       R79C         Disease
    P01008      ANT3_HUMAN       R79H         Disease
    P01008      ANT3_HUMAN       R79S         Disease
    P01008      ANT3_HUMAN       R89C         Disease
    P01008      ANT3_HUMAN       V30E         Neutral
    P01008      ANT3_HUMAN       Y17S         Disease
    P01008      ANT3_HUMAN       Y95C         Disease
    P01008      ANT3_HUMAN       Y95S         Disease
    P01008      ANT3_HUMAN      A414T         Disease
    P01008      ANT3_HUMAN      A416P         Disease
    P01008      ANT3_HUMAN      A416S         Disease
    P01008      ANT3_HUMAN      A419V         Disease
    P01008      ANT3_HUMAN      A436T         Disease
    P01008      ANT3_HUMAN      A459D         Disease
    P01008      ANT3_HUMAN      C127R         Disease
    P01008      ANT3_HUMAN      C160Y         Disease
    P01008      ANT3_HUMAN      C462F         Disease
    P01008      ANT3_HUMAN      D398H         Disease
    P01008      ANT3_HUMAN      E269K         Disease
    P01008      ANT3_HUMAN      E334K         Disease
    P01008      ANT3_HUMAN      F179L         Disease
    P01008      ANT3_HUMAN      F261L         Disease
    P01008      ANT3_HUMAN      F434C         Disease
    P01008      ANT3_HUMAN      F434L         Disease
    P01008      ANT3_HUMAN      F434S         Disease
    P01008      ANT3_HUMAN      G424D         Disease
    P01008      ANT3_HUMAN      G456R         Disease
    P01008      ANT3_HUMAN      H152Y         Disease
    P01008      ANT3_HUMAN      I251T         Disease
    P01008      ANT3_HUMAN      I316N         Disease
    P01008      ANT3_HUMAN      I453T         Disease
    P01008      ANT3_HUMAN      K146E         Disease
    P01008      ANT3_HUMAN      L131F         Disease
    P01008      ANT3_HUMAN      L131V         Disease
    P01008      ANT3_HUMAN      L158P         Disease
    P01008      ANT3_HUMAN      L178H         Disease
    P01008      ANT3_HUMAN      L302P         Disease
    P01008      ANT3_HUMAN      L441P         Disease
    P01008      ANT3_HUMAN      M121K         Disease
    P01008      ANT3_HUMAN      M283I         Disease
    P01008      ANT3_HUMAN      M283V         Disease
    P01008      ANT3_HUMAN      N167T         Neutral
    P01008      ANT3_HUMAN      N219D         Disease
    P01008      ANT3_HUMAN      N219K         Disease
    P01008      ANT3_HUMAN      N437K         Disease
    P01008      ANT3_HUMAN      P112T         Disease
    P01008      ANT3_HUMAN      P439L         Disease
    P01008      ANT3_HUMAN      P439T         Disease
    P01008      ANT3_HUMAN      P461L         Disease
    P01008      ANT3_HUMAN      Q133K         Disease
    P01008      ANT3_HUMAN      Q150P         Disease
    P01008      ANT3_HUMAN      R161Q         Disease
    P01008      ANT3_HUMAN      R425C         Disease
    P01008      ANT3_HUMAN      R425H         Disease
    P01008      ANT3_HUMAN      R425P         Disease
    P01008      ANT3_HUMAN      R438G         Disease
    P01008      ANT3_HUMAN      R438M         Disease
    P01008      ANT3_HUMAN      R457T         Disease
    P01008      ANT3_HUMAN      S148P         Disease
    P01008      ANT3_HUMAN      S214F         Disease
    P01008      ANT3_HUMAN      S214Y         Disease
    P01008      ANT3_HUMAN      S223P         Disease
    P01008      ANT3_HUMAN      S323P         Disease
    P01008      ANT3_HUMAN      S381P         Disease
    P01008      ANT3_HUMAN      S397P         Disease
    P01008      ANT3_HUMAN      S412R         Disease
    P01008      ANT3_HUMAN      S426L         Disease
    P01008      ANT3_HUMAN      T243I         Disease
    P01008      ANT3_HUMAN      W257R         Disease
    P01008      ANT3_HUMAN      Y198C         Disease
    P01008      ANT3_HUMAN      Y198H         Disease
    P01008      IPSP_HUMAN       A55V         Neutral
    P01008      IPSP_HUMAN       G94V         Neutral
    P01008      IPSP_HUMAN       N64S         Neutral
    P01008      IPSP_HUMAN      G217R         Neutral
    P01008      PAI1_HUMAN      R209H         Neutral
    P01008      PAI1_HUMAN      T255N         Neutral
    P01009      A1AT_HUMAN       T37A         Neutral
    P01009      A1AT_HUMAN      A360T         Neutral
    P01009      A1AT_HUMAN      R125H         Neutral
    P01009      A1AT_HUMAN      V237A         Neutral
    P01011      AACT_HUMAN        A9T         Neutral
    P01011      AACT_HUMAN       L78P         Disease
    P01011      AACT_HUMAN      A167G         Neutral
    P01011      AACT_HUMAN      D407G         Neutral
    P01011      AACT_HUMAN      K267R         Neutral
    P01011      AACT_HUMAN      P252A         Disease
    P01019      ANGT_HUMAN       E98K         Neutral
    P01019      ANGT_HUMAN      G114C         Neutral
    P01019      ANGT_HUMAN      L392M         Neutral
    P01019      ANGT_HUMAN      M268I         Neutral
    P01019      ANGT_HUMAN      R375Q         Disease
    P01019      ANGT_HUMAN      T207M         Neutral
    P01023      A2MG_HUMAN      C972Y         Neutral
    P01023      A2MG_HUMAN      D639N         Neutral
    P01024       CO3_HUMAN      D549N         Disease
    P01024       CO3_HUMAN      P314L         Neutral
    P01024       CO3_HUMAN      R102G         Neutral
    P01024       CO3_HUMAN      R863K         Neutral
    P01024       CO3_HUMAN     Q1521R         Neutral
    P01024       CO3_HUMAN     R1320Q         Disease
    P01031       CO5_HUMAN      F518S         Neutral
    P01031       CO5_HUMAN      R449G         Neutral
    P01031       CO5_HUMAN      V145I         Neutral
    P01031       CO5_HUMAN      V802I         Neutral
    P01031       CO5_HUMAN     D1037N         Neutral
    P01031       CO5_HUMAN     I1033T         Neutral
    P01031       CO5_HUMAN     S1310N         Neutral
    P01034      CYTC_HUMAN       L94Q         Disease
    P01036      CYTS_HUMAN       D36N         Neutral
    P01037      CYTN_HUMAN       P31L         Neutral
    P01037      CYTN_HUMAN      N129D         Neutral
    P01040      CYTA_HUMAN       T96M         Neutral
    P01042      KNG1_HUMAN      I197M         Neutral
    P01042      KNG1_HUMAN      M178T         Neutral
    P01106       MYC_HUMAN       N11S         Neutral
    P01106       MYC_HUMAN      A322V         Neutral
    P01111      RASN_HUMAN       G12C         Disease
    P01111      RASN_HUMAN       G13R         Disease
    P01111      RASN_HUMAN       Q61R         Disease
    P01112      RASH_HUMAN       E63K         Disease
    P01112      RASH_HUMAN       G12A         Disease
    P01112      RASH_HUMAN       G12C         Disease
    P01112      RASH_HUMAN       G12E         Disease
    P01112      RASH_HUMAN       G12S         Disease
    P01112      RASH_HUMAN       G12V         Disease
    P01112      RASH_HUMAN       G13C         Disease
    P01112      RASH_HUMAN       G13D         Disease
    P01112      RASH_HUMAN       Q22K         Disease
    P01112      RASH_HUMAN       Q61L         Disease
    P01112      RASH_HUMAN       T58I         Disease
    P01112      RASH_HUMAN      A146T         Disease
    P01112      RASH_HUMAN      A146V         Disease
    P01112      RASH_HUMAN      K117R         Disease
    P01116      RASK_HUMAN       A59T         Disease
    P01116      RASK_HUMAN       G12C         Disease
    P01116      RASK_HUMAN       G12D         Disease
    P01116      RASK_HUMAN       G12R         Disease
    P01116      RASK_HUMAN       G12S         Disease
    P01116      RASK_HUMAN       G12V         Disease
    P01116      RASK_HUMAN       G13D         Disease
    P01116      RASK_HUMAN       G60R         Disease
    P01116      RASK_HUMAN       P34R         Disease
    P01116      RASK_HUMAN       Q61H         Disease
    P01116      RASK_HUMAN       T58I         Disease
    P01116      RASK_HUMAN       V14I         Disease
    P01130      LDLR_HUMAN        G2R         Neutral
    P01130      LDLR_HUMAN       A50S         Disease
    P01130      LDLR_HUMAN       C46S         Disease
    P01130      LDLR_HUMAN       C89Y         Disease
    P01130      LDLR_HUMAN       C95G         Disease
    P01130      LDLR_HUMAN       D90N         Disease
    P01130      LDLR_HUMAN       Q92E         Disease
    P01130      LDLR_HUMAN       R78C         Disease
    P01130      LDLR_HUMAN       S56P         Disease
    P01130      LDLR_HUMAN      A391T         Neutral
    P01130      LDLR_HUMAN      A399D         Disease
    P01130      LDLR_HUMAN      C116R         Disease
    P01130      LDLR_HUMAN      C160Y         Disease
    P01130      LDLR_HUMAN      C173W         Disease
    P01130      LDLR_HUMAN      C184Y         Disease
    P01130      LDLR_HUMAN      C197R         Disease
    P01130      LDLR_HUMAN      C231G         Disease
    P01130      LDLR_HUMAN      C248Y         Disease
    P01130      LDLR_HUMAN      C261F         Disease
    P01130      LDLR_HUMAN      C276Y         Disease
    P01130      LDLR_HUMAN      C302W         Disease
    P01130      LDLR_HUMAN      C302Y         Disease
    P01130      LDLR_HUMAN      C313Y         Disease
    P01130      LDLR_HUMAN      C329Y         Disease
    P01130      LDLR_HUMAN      C338S         Disease
    P01130      LDLR_HUMAN      C368R         Disease
    P01130      LDLR_HUMAN      C379Y         Disease
    P01130      LDLR_HUMAN      D168N         Disease
    P01130      LDLR_HUMAN      D168Y         Disease
    P01130      LDLR_HUMAN      D175Y         Disease
    P01130      LDLR_HUMAN      D221N         Disease
    P01130      LDLR_HUMAN      D221Y         Disease
    P01130      LDLR_HUMAN      D224V         Disease
    P01130      LDLR_HUMAN      D301A         Disease
    P01130      LDLR_HUMAN      D342N         Disease
    P01130      LDLR_HUMAN      D356Y         Disease
    P01130      LDLR_HUMAN      D482H         Disease
    P01130      LDLR_HUMAN      D700E         Disease
    P01130      LDLR_HUMAN      E277K         Disease
    P01130      LDLR_HUMAN      E288K         Disease
    P01130      LDLR_HUMAN      E714K         Disease
    P01130      LDLR_HUMAN      F403L         Disease
    P01130      LDLR_HUMAN      H327Y         Disease
    P01130      LDLR_HUMAN      I423T         Disease
    P01130      LDLR_HUMAN      L401V         Disease
    P01130      LDLR_HUMAN      L414R         Disease
    P01130      LDLR_HUMAN      L432V         Disease
    P01130      LDLR_HUMAN      L568V         Disease
    P01130      LDLR_HUMAN      N564H         Disease
    P01130      LDLR_HUMAN      P608S         Disease
    P01130      LDLR_HUMAN      P649L         Disease
    P01130      LDLR_HUMAN      Q366R         Disease
    P01130      LDLR_HUMAN      R350P         Disease
    P01130      LDLR_HUMAN      R416Q         Disease
    P01130      LDLR_HUMAN      R416W         Disease
    P01130      LDLR_HUMAN      R633C         Disease
    P01130      LDLR_HUMAN      V797M         Disease
    P01130      LDLR_HUMAN      W483R         Disease
    P01133       EGF_HUMAN      D981E         Neutral
    P01133       EGF_HUMAN      E920V         Neutral
    P01133       EGF_HUMAN      G723R         Neutral
    P01133       EGF_HUMAN      L292H         Neutral
    P01133       EGF_HUMAN      R431K         Neutral
    P01133       EGF_HUMAN     A1084G         Neutral
    P01133       EGF_HUMAN     L1043F         Neutral
    P01133       EGF_HUMAN     P1070L         Disease
    P01135      TGFA_HUMAN      V109M         Neutral
    P01137     TGFB1_HUMAN       L10P         Neutral
    P01137     TGFB1_HUMAN       R25P         Neutral
    P01137     TGFB1_HUMAN       Y81H         Disease
    P01137     TGFB1_HUMAN      C225R         Disease
    P01137     TGFB1_HUMAN      H222D         Disease
    P01137     TGFB1_HUMAN      R218C         Disease
    P01137     TGFB1_HUMAN      R218H         Disease
    P01138       NGF_HUMAN      R221W         Disease
    P01148      GON1_HUMAN       W16S         Neutral
    P01185      NEU2_HUMAN       A19T         Disease
    P01185      NEU2_HUMAN       A19V         Disease
    P01185      NEU2_HUMAN       A99P         Disease
    P01185      NEU2_HUMAN       C52R         Disease
    P01185      NEU2_HUMAN       C58F         Disease
    P01185      NEU2_HUMAN       C59R         Disease
    P01185      NEU2_HUMAN       C59Y         Disease
    P01185      NEU2_HUMAN       C92S         Disease
    P01185      NEU2_HUMAN       C92Y         Disease
    P01185      NEU2_HUMAN       C98G         Disease
    P01185      NEU2_HUMAN       C98S         Disease
    P01185      NEU2_HUMAN       E78G         Disease
    P01185      NEU2_HUMAN       G45R         Disease
    P01185      NEU2_HUMAN       G48V         Disease
    P01185      NEU2_HUMAN       G54R         Disease
    P01185      NEU2_HUMAN       G54V         Disease
    P01185      NEU2_HUMAN       G88R         Disease
    P01185      NEU2_HUMAN       G88S         Disease
    P01185      NEU2_HUMAN       G93W         Disease
    P01185      NEU2_HUMAN       G96C         Disease
    P01185      NEU2_HUMAN       G96D         Disease
    P01185      NEU2_HUMAN       G96V         Disease
    P01185      NEU2_HUMAN       L81P         Disease
    P01185      NEU2_HUMAN       P26L         Disease
    P01185      NEU2_HUMAN       P55L         Disease
    P01185      NEU2_HUMAN       P82L         Neutral
    P01185      NEU2_HUMAN       R51C         Disease
    P01185      NEU2_HUMAN       R97C         Disease
    P01185      NEU2_HUMAN       R97P         Disease
    P01185      NEU2_HUMAN       S17F         Disease
    P01185      NEU2_HUMAN       S87F         Disease
    P01185      NEU2_HUMAN       V67A         Disease
    P01185      NEU2_HUMAN       Y21H         Disease
    P01185      NEU2_HUMAN      C104F         Disease
    P01185      NEU2_HUMAN      C104G         Disease
    P01185      NEU2_HUMAN      C105R         Disease
    P01185      NEU2_HUMAN      C105Y         Disease
    P01185      NEU2_HUMAN      C116G         Disease
    P01185      NEU2_HUMAN      C116R         Disease
    P01185      NEU2_HUMAN      C116W         Disease
    P01185      NEU2_HUMAN      G119V         Neutral
    P01189      COLI_HUMAN        S7T         Neutral
    P01189      COLI_HUMAN        S9L         Neutral
    P01189      COLI_HUMAN      E214G         Neutral
    P01189      COLI_HUMAN      P132A         Neutral
    P01189      COLI_HUMAN      R236G         Neutral
    P01210      PENK_HUMAN      G247D         Neutral
    P01222      TSHB_HUMAN       A14T         Neutral
    P01225      FSHB_HUMAN       C69G         Disease
    P01225      FSHB_HUMAN       S20I         Neutral
    P01229      LSHB_HUMAN       A18T         Neutral
    P01229      LSHB_HUMAN       Q74R         Disease
    P01233      CGHB_HUMAN        F4L         Neutral
    P01233      CGHB_HUMAN       K22R         Neutral
    P01233      CGHB_HUMAN       R28W         Neutral
    P01233      CGHB_HUMAN       T18A         Neutral
    P01241      SOMA_HUMAN        T3A         Disease
    P01241      SOMA_HUMAN       C79S         Disease
    P01241      SOMA_HUMAN       D37N         Disease
    P01241      SOMA_HUMAN       K67R         Disease
    P01241      SOMA_HUMAN       L16P         Disease
    P01241      SOMA_HUMAN       N73D         Disease
    P01241      SOMA_HUMAN       R42C         Disease
    P01241      SOMA_HUMAN       S97F         Disease
    P01241      SOMA_HUMAN       T53I         Disease
    P01241      SOMA_HUMAN      D138G         Disease
    P01241      SOMA_HUMAN      E100K         Disease
    P01241      SOMA_HUMAN      I205M         Disease
    P01241      SOMA_HUMAN      Q117L         Disease
    P01241      SOMA_HUMAN      R103C         Disease
    P01241      SOMA_HUMAN      R209H         Disease
    P01241      SOMA_HUMAN      S134C         Disease
    P01241      SOMA_HUMAN      S134R         Disease
    P01241      SOMA_HUMAN      T201A         Disease
    P01242      SOM2_HUMAN       R90W         Neutral
    P01258      CALC_HUMAN        G2R         Neutral
    P01258      CALC_HUMAN       D57N         Neutral
    P01258      CALC_HUMAN       S76R         Neutral
    P01258      CALC_HUMAN      Q138P         Neutral
    P01258      CALC_HUMAN      S123T         Neutral
    P01266      THYG_HUMAN      G653D         Neutral
    P01266      THYG_HUMAN      G815R         Neutral
    P01266      THYG_HUMAN      Q135H         Neutral
    P01266      THYG_HUMAN      Q830E         Neutral
    P01266      THYG_HUMAN      Q870H         Disease
    P01266      THYG_HUMAN      R988P         Neutral
    P01266      THYG_HUMAN      S734A         Neutral
    P01266      THYG_HUMAN     C1264R         Disease
    P01266      THYG_HUMAN     C1996S         Disease
    P01266      THYG_HUMAN     D1312G         Neutral
    P01266      THYG_HUMAN     D2091E         Neutral
    P01266      THYG_HUMAN     F2526L         Neutral
    P01266      THYG_HUMAN     I1059T         Neutral
    P01266      THYG_HUMAN     L1063M         Neutral
    P01266      THYG_HUMAN     L2469P         Neutral
    P01266      THYG_HUMAN     M1028V         Neutral
    P01266      THYG_HUMAN     N2616S         Neutral
    P01266      THYG_HUMAN     Q2170R         Neutral
    P01266      THYG_HUMAN     R1999W         Neutral
    P01266      THYG_HUMAN     R2455H         Neutral
    P01266      THYG_HUMAN     W1437R         Neutral
    P01266      THYG_HUMAN     W2501R         Neutral
    P01270      PTHY_HUMAN       C18R         Disease
    P01270      PTHY_HUMAN       S23P         Disease
    P01298      PAHO_HUMAN       E78G         Neutral
    P01303       NPY_HUMAN       L22M         Neutral
    P01308       INS_HUMAN       H34D         Disease
    P01308       INS_HUMAN       R89H         Disease
    P01308       INS_HUMAN       R89L         Disease
    P01374      TNFB_HUMAN       H51P         Neutral
    P01374      TNFB_HUMAN      T125P         Neutral
    P01375      TNFA_HUMAN       A94T         Neutral
    P01375      TNFA_HUMAN       P84L         Neutral
    P01562     IFNA1_HUMAN      A137V         Neutral
    P01566     IFN10_HUMAN       G42A         Neutral
    P01568     IFN21_HUMAN      K179E         Neutral
    P01568     IFN21_HUMAN      L119M         Neutral
    P01571     IFN17_HUMAN      I184R         Neutral
    P01579      IFNG_HUMAN       K29Q         Neutral
    P01579      IFNG_HUMAN      R160Q         Neutral
    P01583      IL1A_HUMAN       R85Q         Neutral
    P01583      IL1A_HUMAN      D138N         Neutral
    P01583      IL1A_HUMAN      D176H         Neutral
    P01583      IL1A_HUMAN      N125D         Neutral
    P01588       EPO_HUMAN      P149Q         Disease
    P01730       CD4_HUMAN      F227S         Neutral
    P01730       CD4_HUMAN      K191E         Neutral
    P01730       CD4_HUMAN      R265W         Neutral
    P01732      CD8A_HUMAN      G111S         Disease
    P01833      PIGR_HUMAN      G365S         Neutral
    P01854      IGHE_HUMAN      W359L         Neutral
    P01871      IGHM_HUMAN      G191S         Neutral
    P01876     IGHA1_HUMAN      E176D         Neutral
    P01877     IGHA2_HUMAN      F279Y         Neutral
    P01877     IGHA2_HUMAN      P102R         Neutral
    P01877     IGHA2_HUMAN      V335A         Neutral
    P01889      1B07_HUMAN        V9L         Neutral
    P01889      1B07_HUMAN       D98Y         Neutral
    P01889      1B07_HUMAN       L17V         Neutral
    P01889      1B07_HUMAN       N87D         Neutral
    P01889      1B07_HUMAN       N87K         Neutral
    P01889      1B07_HUMAN       S35A         Neutral
    P01889      1B07_HUMAN       T97A         Neutral
    P01889      1B07_HUMAN      A329T         Neutral
    P01889      1B07_HUMAN      D138N         Neutral
    P01889      1B07_HUMAN      E187A         Neutral
    P01889      1B07_HUMAN      E187G         Neutral
    P01889      1B07_HUMAN      E187L         Neutral
    P01889      1B07_HUMAN      R155S         Neutral
    P01889      1B07_HUMAN      R180D         Neutral
    P01889      1B07_HUMAN      S101N         Neutral
    P01889      1B07_HUMAN      S121R         Neutral
    P01891      1A68_HUMAN       D98H         Neutral
    P01891      1A68_HUMAN       R89G         Neutral
    P01891      1A68_HUMAN       T97I         Neutral
    P01891      1A68_HUMAN      D101N         Neutral
    P01891      1A68_HUMAN      D140H         Neutral
    P01891      1A68_HUMAN      H175L         Neutral
    P01891      1A68_HUMAN      R138E         Neutral
    P01891      1A68_HUMAN      R138H         Neutral
    P01891      1A68_HUMAN      W180L         Neutral
    P01891      1A68_HUMAN      W180Q         Neutral
    P01892      1A02_HUMAN       A65G         Neutral
    P01892      1A02_HUMAN       H98D         Neutral
    P01892      1A02_HUMAN      A173T         Neutral
    P01892      1A02_HUMAN      A260E         Neutral
    P01892      1A02_HUMAN      E190D         Neutral
    P01892      1A02_HUMAN      M162K         Neutral
    P01892      1A02_HUMAN      R121M         Neutral
    P01892      1A02_HUMAN      V119L         Neutral
    P01892      1A02_HUMAN      V176E         Neutral
    P01892      1A02_HUMAN      W131G         Neutral
    P01892      1A02_HUMAN      Y123F         Neutral
    P01903      2DRA_HUMAN       V16L         Neutral
    P01903      2DRA_HUMAN      V242L         Neutral
    P01906      HA26_HUMAN      G247D         Neutral
    P01906      HA26_HUMAN      V227A         Neutral
    P01909      HA23_HUMAN        M8L         Neutral
    P01909      HA23_HUMAN       A11T         Neutral
    P01909      HA23_HUMAN       L91V         Neutral
    P01909      HA23_HUMAN       Q57E         Neutral
    P01909      HA23_HUMAN       R64K         Neutral
    P01909      HA23_HUMAN       R78S         Neutral
    P01909      HA23_HUMAN       V17M         Neutral
    P01909      HA23_HUMAN       Y48F         Neutral
    P01909      HA23_HUMAN      H151Q         Neutral
    P01909      HA23_HUMAN      R240Q         Neutral
    P01909      HA25_HUMAN       C34Y         Neutral
    P01909      HA25_HUMAN       D25G         Neutral
    P01909      HA25_HUMAN       F41S         Neutral
    P01909      HA25_HUMAN       Q57E         Neutral
    P01909      HA25_HUMAN       R64K         Neutral
    P01909      HA25_HUMAN       R70Q         Neutral
    P01909      HA25_HUMAN       T49S         Neutral
    P01909      HA25_HUMAN       Y48F         Neutral
    P01909      HA25_HUMAN      Q152H         Neutral
    P01909      HA25_HUMAN      T130I         Neutral
    P01909      HA25_HUMAN      Y103S         Neutral
    P01912      HB2B_HUMAN      N106T         Neutral
    P01912      HB2B_HUMAN      T169A         Neutral
    P01912      HB2B_HUMAN      V236M         Neutral
    P01920      HB21_HUMAN      A172T         Neutral
    P01920      HB21_HUMAN      D167A         Neutral
    P01920      HB21_HUMAN      D167G         Neutral
    P01920      HB21_HUMAN      E194D         Neutral
    P01920      HB21_HUMAN      P197L         Neutral
    P01920      HB21_HUMAN      T217I         Neutral
    P01920      HB21_HUMAN      V148I         Neutral
    P01920      HB24_HUMAN        A6S         Neutral
    P01920      HB24_HUMAN      E194D         Neutral
    P01920      HB24_HUMAN      P197L         Neutral
    P01920      HB24_HUMAN      V148I         Neutral
    P02042       HBA_HUMAN       G60D         Neutral
    P02042       HBA_HUMAN       L92F         Neutral
    P02042       HBA_HUMAN       V11F         Neutral
    P02042       HBB_HUMAN        E7V         Neutral
    P02042       HBB_HUMAN        E8G         Neutral
    P02042       HBB_HUMAN        H3Q         Neutral
    P02042       HBB_HUMAN        K9E         Neutral
    P02042       HBB_HUMAN        P6R         Neutral
    P02042       HBB_HUMAN       A14D         Neutral
    P02042       HBB_HUMAN       K18E         Neutral
    P02042       HBB_HUMAN       L82V         Neutral
    P02042       HBB_HUMAN       V68G         Neutral
    P02042       HBB_HUMAN       W16G         Neutral
    P02042       HBD_HUMAN        T5I         Neutral
    P02144       MYG_HUMAN       E55K         Neutral
    P02144       MYG_HUMAN      K134N         Neutral
    P02144       MYG_HUMAN      R140Q         Neutral
    P02452     CO1A1_HUMAN      G224C         Disease
    P02452     CO1A1_HUMAN      G263R         Disease
    P02452     CO1A1_HUMAN      G272C         Disease
    P02452     CO1A1_HUMAN      G275D         Disease
    P02452     CO1A1_HUMAN      G332R         Disease
    P02452     CO1A1_HUMAN      G350R         Disease
    P02452     CO1A1_HUMAN      G353C         Disease
    P02452     CO1A1_HUMAN      G356C         Disease
    P02452     CO1A1_HUMAN      G383C         Disease
    P02452     CO1A1_HUMAN      G389R         Disease
    P02452     CO1A1_HUMAN      G398A         Disease
    P02452     CO1A1_HUMAN      G398D         Disease
    P02452     CO1A1_HUMAN      G401C         Disease
    P02452     CO1A1_HUMAN      G422C         Disease
    P02452     CO1A1_HUMAN      G425S         Disease
    P02452     CO1A1_HUMAN      G434V         Disease
    P02452     CO1A1_HUMAN      G476R         Disease
    P02452     CO1A1_HUMAN      G527C         Disease
    P02452     CO1A1_HUMAN      G533D         Disease
    P02452     CO1A1_HUMAN      G560C         Disease
    P02452     CO1A1_HUMAN      G560R         Disease
    P02452     CO1A1_HUMAN      G560S         Disease
    P02452     CO1A1_HUMAN      G569R         Disease
    P02452     CO1A1_HUMAN      G656S         Disease
    P02452     CO1A1_HUMAN      G701C         Disease
    P02452     CO1A1_HUMAN      G704C         Disease
    P02452     CO1A1_HUMAN      G719D         Disease
    P02452     CO1A1_HUMAN      G719S         Disease
    P02452     CO1A1_HUMAN      G728R         Disease
    P02452     CO1A1_HUMAN      G737D         Disease
    P02452     CO1A1_HUMAN      G743S         Disease
    P02452     CO1A1_HUMAN      G743V         Disease
    P02452     CO1A1_HUMAN      G764V         Disease
    P02452     CO1A1_HUMAN      G767S         Disease
    P02452     CO1A1_HUMAN      G776S         Disease
    P02452     CO1A1_HUMAN      G809S         Disease
    P02452     CO1A1_HUMAN      G815V         Disease
    P02452     CO1A1_HUMAN      G821S         Disease
    P02452     CO1A1_HUMAN      G839S         Disease
    P02452     CO1A1_HUMAN      G842R         Disease
    P02452     CO1A1_HUMAN      G845R         Disease
    P02452     CO1A1_HUMAN      G851D         Disease
    P02452     CO1A1_HUMAN      G866S         Disease
    P02452     CO1A1_HUMAN      G869C         Disease
    P02452     CO1A1_HUMAN      G896C         Disease
    P02452     CO1A1_HUMAN      G926C         Disease
    P02452     CO1A1_HUMAN      G980V         Disease
    P02452     CO1A1_HUMAN      R312C         Disease
    P02452     CO1A1_HUMAN      R564H         Neutral
    P02452     CO1A1_HUMAN     A1075T         Neutral
    P02452     CO1A1_HUMAN     D1277H         Disease
    P02452     CO1A1_HUMAN     G1010S         Disease
    P02452     CO1A1_HUMAN     G1022S         Disease
    P02452     CO1A1_HUMAN     G1022V         Disease
    P02452     CO1A1_HUMAN     G1025R         Disease
    P02452     CO1A1_HUMAN     G1043S         Disease
    P02452     CO1A1_HUMAN     G1049S         Disease
    P02452     CO1A1_HUMAN     G1058S         Disease
    P02452     CO1A1_HUMAN     G1061D         Disease
    P02452     CO1A1_HUMAN     G1061S         Disease
    P02452     CO1A1_HUMAN     G1076S         Disease
    P02452     CO1A1_HUMAN     G1082C         Disease
    P02452     CO1A1_HUMAN     G1088A         Disease
    P02452     CO1A1_HUMAN     G1091S         Disease
    P02452     CO1A1_HUMAN     G1100S         Disease
    P02452     CO1A1_HUMAN     G1106A         Disease
    P02452     CO1A1_HUMAN     G1124C         Disease
    P02452     CO1A1_HUMAN     G1142S         Disease
    P02452     CO1A1_HUMAN     G1151S         Disease
    P02452     CO1A1_HUMAN     G1151V         Disease
    P02452     CO1A1_HUMAN     G1154R         Disease
    P02452     CO1A1_HUMAN     G1166C         Disease
    P02452     CO1A1_HUMAN     G1172D         Disease
    P02452     CO1A1_HUMAN     G1181S         Disease
    P02452     CO1A1_HUMAN     G1184V         Disease
    P02452     CO1A1_HUMAN     G1187V         Disease
    P02452     CO1A1_HUMAN     G1195C         Disease
    P02452     CO1A1_HUMAN     L1388R         Disease
    P02452     CO1A1_HUMAN     L1464P         Disease
    P02452     CO1A1_HUMAN     R1014C         Disease
    P02452     CO1A1_HUMAN     R1141Q         Neutral
    P02452     CO1A1_HUMAN     V1177I         Neutral
    P02452     CO1A1_HUMAN     W1312C         Disease
    P02458     CO2A1_HUMAN      G267D         Disease
    P02458     CO2A1_HUMAN      G303D         Disease
    P02458     CO2A1_HUMAN      G318R         Disease
    P02458     CO2A1_HUMAN      G375R         Disease
    P02458     CO2A1_HUMAN      G447S         Disease
    P02458     CO2A1_HUMAN      G453D         Disease
    P02458     CO2A1_HUMAN      G453V         Disease
    P02458     CO2A1_HUMAN      G492V         Disease
    P02458     CO2A1_HUMAN      G504S         Disease
    P02458     CO2A1_HUMAN      G510D         Disease
    P02458     CO2A1_HUMAN      G513S         Disease
    P02458     CO2A1_HUMAN      G717S         Disease
    P02458     CO2A1_HUMAN      G717V         Disease
    P02458     CO2A1_HUMAN      G771A         Disease
    P02458     CO2A1_HUMAN      G771D         Disease
    P02458     CO2A1_HUMAN      G774S         Disease
    P02458     CO2A1_HUMAN      G780R         Disease
    P02458     CO2A1_HUMAN      G795R         Disease
    P02458     CO2A1_HUMAN      G855S         Disease
    P02458     CO2A1_HUMAN      G891R         Disease
    P02458     CO2A1_HUMAN      G894E         Disease
    P02458     CO2A1_HUMAN      G897V         Disease
    P02458     CO2A1_HUMAN      G909C         Disease
    P02458     CO2A1_HUMAN      G948D         Disease
    P02458     CO2A1_HUMAN      G969S         Disease
    P02458     CO2A1_HUMAN      G981S         Disease
    P02458     CO2A1_HUMAN      L667F         Disease
    P02458     CO2A1_HUMAN      R565C         Disease
    P02458     CO2A1_HUMAN      R719C         Disease
    P02458     CO2A1_HUMAN      R904C         Disease
    P02458     CO2A1_HUMAN      R989C         Disease
    P02458     CO2A1_HUMAN      R992G         Disease
    P02458     CO2A1_HUMAN      T638I         Neutral
    P02458     CO2A1_HUMAN     A1051T         Neutral
    P02458     CO2A1_HUMAN     C1485G         Disease
    P02458     CO2A1_HUMAN     D1469H         Disease
    P02458     CO2A1_HUMAN     G1017V         Disease
    P02458     CO2A1_HUMAN     G1065V         Disease
    P02458     CO2A1_HUMAN     G1110C         Disease
    P02458     CO2A1_HUMAN     G1119R         Disease
    P02458     CO2A1_HUMAN     G1143S         Disease
    P02458     CO2A1_HUMAN     G1170S         Disease
    P02458     CO2A1_HUMAN     G1173R         Disease
    P02458     CO2A1_HUMAN     G1176S         Disease
    P02458     CO2A1_HUMAN     G1188R         Disease
    P02458     CO2A1_HUMAN     G1197S         Disease
    P02458     CO2A1_HUMAN     G1405S         Neutral
    P02458     CO2A1_HUMAN     T1390N         Disease
    P02458     CO2A1_HUMAN     T1439M         Disease
    P02458     CO2A1_HUMAN     T1448P         Disease
    P02458     CO2A1_HUMAN     Y1391C         Disease
    P02461     CO3A1_HUMAN      A679T         Neutral
    P02461     CO3A1_HUMAN      G183C         Disease
    P02461     CO3A1_HUMAN      G183D         Disease
    P02461     CO3A1_HUMAN      G183S         Disease
    P02461     CO3A1_HUMAN      G192V         Disease
    P02461     CO3A1_HUMAN      G201R         Disease
    P02461     CO3A1_HUMAN      G204D         Disease
    P02461     CO3A1_HUMAN      G204S         Disease
    P02461     CO3A1_HUMAN      G210D         Disease
    P02461     CO3A1_HUMAN      G219C         Disease
    P02461     CO3A1_HUMAN      G225V         Disease
    P02461     CO3A1_HUMAN      G228E         Disease
    P02461     CO3A1_HUMAN      G240R         Disease
    P02461     CO3A1_HUMAN      G243V         Disease
    P02461     CO3A1_HUMAN      G249D         Disease
    P02461     CO3A1_HUMAN      G249V         Disease
    P02461     CO3A1_HUMAN      G252D         Disease
    P02461     CO3A1_HUMAN      G252R         Disease
    P02461     CO3A1_HUMAN      G252V         Disease
    P02461     CO3A1_HUMAN      G255V         Disease
    P02461     CO3A1_HUMAN      G264R         Disease
    P02461     CO3A1_HUMAN      G267V         Disease
    P02461     CO3A1_HUMAN      G297R         Disease
    P02461     CO3A1_HUMAN      G321V         Disease
    P02461     CO3A1_HUMAN      G327D         Disease
    P02461     CO3A1_HUMAN      G345R         Disease
    P02461     CO3A1_HUMAN      G417R         Disease
    P02461     CO3A1_HUMAN      G444R         Disease
    P02461     CO3A1_HUMAN      G489E         Disease
    P02461     CO3A1_HUMAN      G501R         Disease
    P02461     CO3A1_HUMAN      G519V         Disease
    P02461     CO3A1_HUMAN      G534E         Neutral
    P02461     CO3A1_HUMAN      G540R         Disease
    P02461     CO3A1_HUMAN      G549E         Disease
    P02461     CO3A1_HUMAN      G552E         Disease
    P02461     CO3A1_HUMAN      G567E         Disease
    P02461     CO3A1_HUMAN      G582S         Disease
    P02461     CO3A1_HUMAN      G588D         Disease
    P02461     CO3A1_HUMAN      G636R         Disease
    P02461     CO3A1_HUMAN      G657E         Disease
    P02461     CO3A1_HUMAN      G660D         Disease
    P02461     CO3A1_HUMAN      G666D         Disease
    P02461     CO3A1_HUMAN      G699R         Disease
    P02461     CO3A1_HUMAN      G726R         Disease
    P02461     CO3A1_HUMAN      G738S         Disease
    P02461     CO3A1_HUMAN      G738V         Disease
    P02461     CO3A1_HUMAN      G744V         Disease
    P02461     CO3A1_HUMAN      G756E         Disease
    P02461     CO3A1_HUMAN      G762C         Disease
    P02461     CO3A1_HUMAN      G786R         Disease
    P02461     CO3A1_HUMAN      G804S         Disease
    P02461     CO3A1_HUMAN      G828R         Disease
    P02461     CO3A1_HUMAN      G828W         Disease
    P02461     CO3A1_HUMAN      G852C         Disease
    P02461     CO3A1_HUMAN      G879V         Disease
    P02461     CO3A1_HUMAN      G882D         Disease
    P02461     CO3A1_HUMAN      G900D         Disease
    P02461     CO3A1_HUMAN      G903E         Disease
    P02461     CO3A1_HUMAN      G909D         Disease
    P02461     CO3A1_HUMAN      G909V         Disease
    P02461     CO3A1_HUMAN      G918E         Disease
    P02461     CO3A1_HUMAN      G924C         Disease
    P02461     CO3A1_HUMAN      G936R         Disease
    P02461     CO3A1_HUMAN      G936S         Disease
    P02461     CO3A1_HUMAN      G939D         Disease
    P02461     CO3A1_HUMAN      G942E         Disease
    P02461     CO3A1_HUMAN      G957S         Disease
    P02461     CO3A1_HUMAN      G960V         Disease
    P02461     CO3A1_HUMAN      G966V         Disease
    P02461     CO3A1_HUMAN      G972A         Disease
    P02461     CO3A1_HUMAN      G984T         Disease
    P02461     CO3A1_HUMAN      G996E         Disease
    P02461     CO3A1_HUMAN      G999R         Disease
    P02461     CO3A1_HUMAN      L169F         Disease
    P02461     CO3A1_HUMAN      P635L         Neutral
    P02461     CO3A1_HUMAN     G1011E         Disease
    P02461     CO3A1_HUMAN     G1014E         Disease
    P02461     CO3A1_HUMAN     G1032V         Disease
    P02461     CO3A1_HUMAN     G1035C         Disease
    P02461     CO3A1_HUMAN     G1044D         Disease
    P02461     CO3A1_HUMAN     G1050D         Disease
    P02461     CO3A1_HUMAN     G1050V         Disease
    P02461     CO3A1_HUMAN     G1071V         Disease
    P02461     CO3A1_HUMAN     G1077V         Disease
    P02461     CO3A1_HUMAN     G1089D         Disease
    P02461     CO3A1_HUMAN     G1098D         Disease
    P02461     CO3A1_HUMAN     G1098V         Disease
    P02461     CO3A1_HUMAN     G1101E         Disease
    P02461     CO3A1_HUMAN     G1104A         Disease
    P02461     CO3A1_HUMAN     G1161V         Disease
    P02461     CO3A1_HUMAN     G1164E         Disease
    P02461     CO3A1_HUMAN     G1164R         Disease
    P02461     CO3A1_HUMAN     G1167V         Disease
    P02461     CO3A1_HUMAN     G1170D         Disease
    P02461     CO3A1_HUMAN     G1170V         Disease
    P02461     CO3A1_HUMAN     G1173E         Disease
    P02461     CO3A1_HUMAN     G1173R         Disease
    P02461     CO3A1_HUMAN     G1176V         Disease
    P02461     CO3A1_HUMAN     G1179R         Disease
    P02461     CO3A1_HUMAN     G1182E         Disease
    P02461     CO3A1_HUMAN     G1185D         Disease
    P02461     CO3A1_HUMAN     G1185V         Disease
    P02461     CO3A1_HUMAN     G1188E         Disease
    P02461     CO3A1_HUMAN     G1188R         Disease
    P02461     CO3A1_HUMAN     H1353Q         Neutral
    P02461     CO3A1_HUMAN     I1205V         Neutral
    P02462     CO4A1_HUMAN      G498V         Disease
    P02462     CO4A1_HUMAN      G519R         Disease
    P02462     CO4A1_HUMAN      G528E         Disease
    P02462     CO4A1_HUMAN      G562E         Disease
    P02462     CO4A1_HUMAN      G749S         Disease
    P02462     CO4A1_HUMAN     G1130D         Disease
    P02462     CO4A1_HUMAN     G1236R         Disease
    P02462     CO4A1_HUMAN     G1423R         Disease
    P02489     CRYAA_HUMAN      R116C         Disease
    P02511     CRYAB_HUMAN       S41Y         Neutral
    P02511     CRYAB_HUMAN      R120G         Disease
    P02533     K1C14_HUMAN       A94T         Neutral
    P02533     K1C14_HUMAN      A247D         Disease
    P02533     K1C14_HUMAN      A274D         Disease
    P02533     K1C14_HUMAN      A413T         Disease
    P02533     K1C14_HUMAN      D273G         Disease
    P02533     K1C14_HUMAN      E144A         Disease
    P02533     K1C14_HUMAN      E215K         Neutral
    P02533     K1C14_HUMAN      E422K         Disease
    P02533     K1C14_HUMAN      I377N         Disease
    P02533     K1C14_HUMAN      K116N         Disease
    P02533     K1C14_HUMAN      L122F         Disease
    P02533     K1C14_HUMAN      L130P         Disease
    P02533     K1C14_HUMAN      L143P         Disease
    P02533     K1C14_HUMAN      L384P         Disease
    P02533     K1C14_HUMAN      L408M         Disease
    P02533     K1C14_HUMAN      L419Q         Disease
    P02533     K1C14_HUMAN      M119T         Disease
    P02533     K1C14_HUMAN      M119V         Disease
    P02533     K1C14_HUMAN      M272R         Disease
    P02533     K1C14_HUMAN      M272T         Disease
    P02533     K1C14_HUMAN      N123K         Disease
    P02533     K1C14_HUMAN      N123S         Disease
    P02533     K1C14_HUMAN      Q120R         Disease
    P02533     K1C14_HUMAN      R125C         Disease
    P02533     K1C14_HUMAN      R125G         Disease
    P02533     K1C14_HUMAN      R125H         Disease
    P02533     K1C14_HUMAN      R125S         Disease
    P02533     K1C14_HUMAN      R134P         Disease
    P02533     K1C14_HUMAN      R148C         Disease
    P02533     K1C14_HUMAN      R211P         Disease
    P02533     K1C14_HUMAN      R388C         Disease
    P02533     K1C14_HUMAN      R388H         Disease
    P02533     K1C14_HUMAN      R416P         Disease
    P02533     K1C14_HUMAN      R417P         Disease
    P02533     K1C14_HUMAN      V133A         Neutral
    P02533     K1C14_HUMAN      V133L         Disease
    P02533     K1C14_HUMAN      V270M         Disease
    P02533     K1C14_HUMAN      Y129D         Disease
    P02533     K1C14_HUMAN      Y415C         Disease
    P02533     K1C14_HUMAN      Y415H         Disease
    P02538     K2C6A_HUMAN       N21S         Neutral
    P02538     K2C6A_HUMAN      E472K         Disease
    P02538     K2C6A_HUMAN      F174V         Disease
    P02538     K2C6A_HUMAN      G111D         Neutral
    P02538     K2C6A_HUMAN      L469R         Disease
    P02545      LMNA_HUMAN       A43T         Disease
    P02545      LMNA_HUMAN       A57P         Disease
    P02545      LMNA_HUMAN       K97E         Disease
    P02545      LMNA_HUMAN       L35V         Disease
    P02545      LMNA_HUMAN       L85R         Disease
    P02545      LMNA_HUMAN       R25G         Disease
    P02545      LMNA_HUMAN       R25P         Disease
    P02545      LMNA_HUMAN       R28W         Disease
    P02545      LMNA_HUMAN       R50S         Disease
    P02545      LMNA_HUMAN       R60G         Disease
    P02545      LMNA_HUMAN       R62G         Disease
    P02545      LMNA_HUMAN       R89L         Disease
    P02545      LMNA_HUMAN      A529V         Disease
    P02545      LMNA_HUMAN      D192G         Disease
    P02545      LMNA_HUMAN      D230N         Disease
    P02545      LMNA_HUMAN      D446V         Disease
    P02545      LMNA_HUMAN      E145K         Disease
    P02545      LMNA_HUMAN      E161K         Disease
    P02545      LMNA_HUMAN      E203G         Disease
    P02545      LMNA_HUMAN      E203K         Disease
    P02545      LMNA_HUMAN      E317K         Disease
    P02545      LMNA_HUMAN      G465D         Disease
    P02545      LMNA_HUMAN      G608S         Disease
    P02545      LMNA_HUMAN      H222Y         Neutral
    P02545      LMNA_HUMAN      K486N         Disease
    P02545      LMNA_HUMAN      K542N         Disease
    P02545      LMNA_HUMAN      L140R         Disease
    P02545      LMNA_HUMAN      L215P         Disease
    P02545      LMNA_HUMAN      L248P         Disease
    P02545      LMNA_HUMAN      L530P         Disease
    P02545      LMNA_HUMAN      N195K         Disease
    P02545      LMNA_HUMAN      N456I         Disease
    P02545      LMNA_HUMAN      R133L         Disease
    P02545      LMNA_HUMAN      R133P         Disease
    P02545      LMNA_HUMAN      R190Q         Disease
    P02545      LMNA_HUMAN      R190W         Disease
    P02545      LMNA_HUMAN      R298C         Disease
    P02545      LMNA_HUMAN      R349L         Disease
    P02545      LMNA_HUMAN      R377H         Disease
    P02545      LMNA_HUMAN      R377L         Disease
    P02545      LMNA_HUMAN      R399C         Disease
    P02545      LMNA_HUMAN      R435C         Disease
    P02545      LMNA_HUMAN      R453W         Disease
    P02545      LMNA_HUMAN      R471C         Disease
    P02545      LMNA_HUMAN      R482L         Disease
    P02545      LMNA_HUMAN      R482Q         Disease
    P02545      LMNA_HUMAN      R482W         Disease
    P02545      LMNA_HUMAN      R527C         Disease
    P02545      LMNA_HUMAN      R527H         Disease
    P02545      LMNA_HUMAN      R527P         Disease
    P02545      LMNA_HUMAN      R541H         Disease
    P02545      LMNA_HUMAN      R541S         Disease
    P02545      LMNA_HUMAN      R582H         Disease
    P02545      LMNA_HUMAN      R624H         Disease
    P02545      LMNA_HUMAN      S143F         Disease
    P02545      LMNA_HUMAN      S143P         Disease
    P02545      LMNA_HUMAN      S573L         Disease
    P02545      LMNA_HUMAN      T528R         Disease
    P02545      LMNA_HUMAN      Y267C         Disease
    P02545      LMNA_HUMAN      Y481H         Disease
    P02549     SPTA1_HUMAN       G46V         Disease
    P02549     SPTA1_HUMAN       I24S         Disease
    P02549     SPTA1_HUMAN       K48R         Disease
    P02549     SPTA1_HUMAN       L49F         Disease
    P02549     SPTA1_HUMAN       R28C         Disease
    P02549     SPTA1_HUMAN       R28H         Disease
    P02549     SPTA1_HUMAN       R28L         Disease
    P02549     SPTA1_HUMAN       R28S         Disease
    P02549     SPTA1_HUMAN       R34W         Disease
    P02549     SPTA1_HUMAN       R41W         Disease
    P02549     SPTA1_HUMAN       R45S         Disease
    P02549     SPTA1_HUMAN       R45T         Disease
    P02549     SPTA1_HUMAN       V31A         Disease
    P02549     SPTA1_HUMAN      A970D         Neutral
    P02549     SPTA1_HUMAN      D791E         Disease
    P02549     SPTA1_HUMAN      G151D         Disease
    P02549     SPTA1_HUMAN      H469P         Disease
    P02549     SPTA1_HUMAN      I809V         Neutral
    P02549     SPTA1_HUMAN      L207P         Disease
    P02549     SPTA1_HUMAN      L260P         Disease
    P02549     SPTA1_HUMAN      Q471P         Disease
    P02549     SPTA1_HUMAN      R701H         Neutral
    P02549     SPTA1_HUMAN      S109F         Neutral
    P02549     SPTA1_HUMAN      S261P         Disease
    P02549     SPTA1_HUMAN      T853R         Neutral
    P02549     SPTA1_HUMAN     C1568R         Neutral
    P02549     SPTA1_HUMAN     I2265T         Neutral
    P02549     SPTA1_HUMAN     K1693Q         Neutral
    P02549     SPTA1_HUMAN     N1836S         Neutral
    P02549     SPTA1_HUMAN     R1330I         Neutral
    P02647     APOA1_HUMAN       A61T         Neutral
    P02647     APOA1_HUMAN       G50R         Disease
    P02647     APOA1_HUMAN       L84R         Disease
    P02647     APOA1_HUMAN       P27R         Neutral
    P02647     APOA1_HUMAN       T92I         Neutral
    P02647     APOA1_HUMAN      D113E         Neutral
    P02647     APOA1_HUMAN      D126H         Neutral
    P02647     APOA1_HUMAN      E163G         Neutral
    P02647     APOA1_HUMAN      E171V         Neutral
    P02647     APOA1_HUMAN      K131M         Neutral
    P02647     APOA1_HUMAN      P189R         Neutral
    P02647     APOA1_HUMAN      R184P         Neutral
    P02649      APOE_HUMAN       E21K         Neutral
    P02649      APOE_HUMAN       E31K         Disease
    P02649      APOE_HUMAN       L46P         Neutral
    P02649      APOE_HUMAN       Q64H         Neutral
    P02649      APOE_HUMAN       Q99K         Neutral
    P02649      APOE_HUMAN       R43C         Disease
    P02649      APOE_HUMAN       T60A         Neutral
    P02649      APOE_HUMAN      A117T         Neutral
    P02649      APOE_HUMAN      A124V         Neutral
    P02649      APOE_HUMAN      A170P         Neutral
    P02649      APOE_HUMAN      C130R         Disease
    P02649      APOE_HUMAN      G145D         Neutral
    P02649      APOE_HUMAN      K164E         Disease
    P02649      APOE_HUMAN      K164Q         Disease
    P02649      APOE_HUMAN      P102R         Neutral
    P02649      APOE_HUMAN      R152Q         Neutral
    P02649      APOE_HUMAN      R154C         Disease
    P02649      APOE_HUMAN      R154S         Disease
    P02649      APOE_HUMAN      R160C         Disease
    P02649      APOE_HUMAN      R163C         Disease
    P02649      APOE_HUMAN      R163P         Disease
    P02649      APOE_HUMAN      R176C         Disease
    P02649      APOE_HUMAN      R246C         Neutral
    P02654     APOC1_HUMAN       I16M         Neutral
    P02654     APOC1_HUMAN       T71S         Neutral
    P02655     APOC2_HUMAN       E60K         Neutral
    P02655     APOC2_HUMAN       K41T         Neutral
    P02655     APOC2_HUMAN       K77Q         Neutral
    P02655     APOC2_HUMAN       W48R         Disease
    P02656     APOC3_HUMAN       K78E         Disease
    P02671      FIBA_HUMAN       R35H         Neutral
    P02671      FIBA_HUMAN       S66T         Neutral
    P02671      FIBA_HUMAN      E545V         Disease
    P02671      FIBA_HUMAN      R573L         Disease
    P02671      FIBA_HUMAN      T331A         Neutral
    P02671      FIBA_HUMAN      T456A         Neutral
    P02675      FIBB_HUMAN        K2E         Neutral
    P02675      FIBB_HUMAN      G430D         Disease
    P02675      FIBB_HUMAN      L383R         Disease
    P02675      FIBB_HUMAN      N170H         Neutral
    P02675      FIBB_HUMAN      P100S         Neutral
    P02675      FIBB_HUMAN      P265L         Neutral
    P02675      FIBB_HUMAN      R196C         Disease
    P02675      FIBB_HUMAN      R478K         Neutral
    P02675      FIBG_HUMAN       E77G         Neutral
    P02675      FIBG_HUMAN      G191R         Neutral
    P02675      FIBG_HUMAN      Y140H         Neutral
    P02679      FIBG_HUMAN      M410V         Neutral
    P02708      ACHA_HUMAN      C463W         Disease
    P02708      ACHA_HUMAN      D383V         Neutral
    P02708      ACHA_HUMAN      F278V         Disease
    P02708      ACHA_HUMAN      F301L         Disease
    P02708      ACHA_HUMAN      G198S         Disease
    P02708      ACHA_HUMAN      N262K         Disease
    P02708      ACHA_HUMAN      R254L         Disease
    P02708      ACHA_HUMAN      S314I         Disease
    P02708      ACHA_HUMAN      T299I         Disease
    P02708      ACHA_HUMAN      V177L         Disease
    P02708      ACHA_HUMAN      V201M         Disease
    P02708      ACHA_HUMAN      V294F         Disease
    P02708      ACHA_HUMAN      V330I         Disease
    P02724      GLPA_HUMAN       G24D         Neutral
    P02730      B3AT_HUMAN       E40K         Neutral
    P02730      B3AT_HUMAN       E68K         Neutral
    P02730      B3AT_HUMAN       E72D         Neutral
    P02730      B3AT_HUMAN       E90K         Disease
    P02730      B3AT_HUMAN       K56E         Neutral
    P02730      B3AT_HUMAN       L73M         Neutral
    P02730      B3AT_HUMAN      A285D         Disease
    P02730      B3AT_HUMAN      A858D         Disease
    P02730      B3AT_HUMAN      D705Y         Disease
    P02730      B3AT_HUMAN      G130R         Disease
    P02730      B3AT_HUMAN      G455E         Disease
    P02730      B3AT_HUMAN      G455R         Disease
    P02730      B3AT_HUMAN      G609R         Disease
    P02730      B3AT_HUMAN      G701D         Disease
    P02730      B3AT_HUMAN      G714R         Disease
    P02730      B3AT_HUMAN      G771D         Disease
    P02730      B3AT_HUMAN      H734R         Disease
    P02730      B3AT_HUMAN      H834P         Disease
    P02730      B3AT_HUMAN      I783N         Disease
    P02730      B3AT_HUMAN      L687P         Disease
    P02730      B3AT_HUMAN      L707P         Disease
    P02730      B3AT_HUMAN      M663K         Disease
    P02730      B3AT_HUMAN      P147S         Disease
    P02730      B3AT_HUMAN      P327R         Disease
    P02730      B3AT_HUMAN      R112S         Neutral
    P02730      B3AT_HUMAN      R490C         Disease
    P02730      B3AT_HUMAN      R490H         Disease
    P02730      B3AT_HUMAN      R518C         Disease
    P02730      B3AT_HUMAN      R589C         Disease
    P02730      B3AT_HUMAN      R589H         Disease
    P02730      B3AT_HUMAN      R589S         Disease
    P02730      B3AT_HUMAN      R602P         Disease
    P02730      B3AT_HUMAN      R760Q         Disease
    P02730      B3AT_HUMAN      R760W         Disease
    P02730      B3AT_HUMAN      R808C         Disease
    P02730      B3AT_HUMAN      R808H         Disease
    P02730      B3AT_HUMAN      R832H         Neutral
    P02730      B3AT_HUMAN      R870W         Disease
    P02730      B3AT_HUMAN      S613F         Disease
    P02730      B3AT_HUMAN      S690G         Neutral
    P02730      B3AT_HUMAN      S731P         Disease
    P02730      B3AT_HUMAN      S773P         Disease
    P02730      B3AT_HUMAN      T837A         Disease
    P02730      B3AT_HUMAN      T837M         Disease
    P02730      B3AT_HUMAN      T837R         Disease
    P02730      B3AT_HUMAN      V488M         Disease
    P02735       SAA_HUMAN       F86L         Neutral
    P02735       SAA_HUMAN       H89R         Neutral
    P02735       SAA_HUMAN      E102K         Neutral
    P02743      SAMP_HUMAN      E155G         Neutral
    P02743      SAMP_HUMAN      S158G         Neutral
    P02745      C1QA_HUMAN       E23K         Neutral
    P02746      C1QB_HUMAN       G40D         Disease
    P02747      C1QC_HUMAN       G34R         Disease
    P02748       CO9_HUMAN      C119G         Disease
    P02749      APOH_HUMAN        V5A         Neutral
    P02749      APOH_HUMAN      C325G         Neutral
    P02749      APOH_HUMAN      R154H         Neutral
    P02749      APOH_HUMAN      S107N         Neutral
    P02750      A2GL_HUMAN       G64S         Neutral
    P02750      A2GL_HUMAN      P133S         Neutral
    P02751      FINC_HUMAN       Q15L         Neutral
    P02751      FINC_HUMAN      P817T         Neutral
    P02751      FINC_HUMAN      Y973C         Disease
    P02751      FINC_HUMAN     I1960V         Neutral
    P02751      FINC_HUMAN     L1883R         Disease
    P02751      FINC_HUMAN     S1467R         Neutral
    P02751      FINC_HUMAN     W1834R         Disease
    P02753      APOD_HUMAN      S115L         Neutral
    P02763     A1AG1_HUMAN       Q38R         Neutral
    P02763     A1AG1_HUMAN      R167C         Neutral
    P02763     A1AG1_HUMAN      V174M         Neutral
    P02765     FETUA_HUMAN      R317C         Neutral
    P02765     FETUA_HUMAN      T248M         Neutral
    P02765     FETUA_HUMAN      T256S         Neutral
    P02765     FETUA_HUMAN      V142L         Neutral
    P02766      TTHY_HUMAN       A56P         Disease
    P02766      TTHY_HUMAN       A65D         Disease
    P02766      TTHY_HUMAN       A65S         Disease
    P02766      TTHY_HUMAN       A65T         Disease
    P02766      TTHY_HUMAN       C30R         Disease
    P02766      TTHY_HUMAN       D38E         Disease
    P02766      TTHY_HUMAN       D38G         Disease
    P02766      TTHY_HUMAN       D58A         Disease
    P02766      TTHY_HUMAN       D58V         Disease
    P02766      TTHY_HUMAN       D94H         Neutral
    P02766      TTHY_HUMAN       E62D         Disease
    P02766      TTHY_HUMAN       E62G         Disease
    P02766      TTHY_HUMAN       E74G         Disease
    P02766      TTHY_HUMAN       E74K         Disease
    P02766      TTHY_HUMAN       E81G         Disease
    P02766      TTHY_HUMAN       E81K         Disease
    P02766      TTHY_HUMAN       F53I         Disease
    P02766      TTHY_HUMAN       F53L         Disease
    P02766      TTHY_HUMAN       F53V         Disease
    P02766      TTHY_HUMAN       F64S         Disease
    P02766      TTHY_HUMAN       F84L         Disease
    P02766      TTHY_HUMAN       G26S         Neutral
    P02766      TTHY_HUMAN       G67A         Disease
    P02766      TTHY_HUMAN       G67E         Disease
    P02766      TTHY_HUMAN       G67R         Disease
    P02766      TTHY_HUMAN       G67V         Disease
    P02766      TTHY_HUMAN       G73E         Disease
    P02766      TTHY_HUMAN       I88L         Disease
    P02766      TTHY_HUMAN       I93V         Disease
    P02766      TTHY_HUMAN       K55N         Disease
    P02766      TTHY_HUMAN       K90N         Disease
    P02766      TTHY_HUMAN       L32P         Disease
    P02766      TTHY_HUMAN       L75P         Disease
    P02766      TTHY_HUMAN       L75Q         Disease
    P02766      TTHY_HUMAN       L78H         Disease
    P02766      TTHY_HUMAN       L78R         Disease
    P02766      TTHY_HUMAN       M33I         Neutral
    P02766      TTHY_HUMAN       P44S         Disease
    P02766      TTHY_HUMAN       R54T         Disease
    P02766      TTHY_HUMAN       S43N         Disease
    P02766      TTHY_HUMAN       S70I         Disease
    P02766      TTHY_HUMAN       S70R         Disease
    P02766      TTHY_HUMAN       S72P         Disease
    P02766      TTHY_HUMAN       S97Y         Disease
    P02766      TTHY_HUMAN       T69A         Disease
    P02766      TTHY_HUMAN       T69I         Disease
    P02766      TTHY_HUMAN       T79K         Disease
    P02766      TTHY_HUMAN       T80A         Disease
    P02766      TTHY_HUMAN       V40I         Disease
    P02766      TTHY_HUMAN       V48M         Disease
    P02766      TTHY_HUMAN       V50A         Disease
    P02766      TTHY_HUMAN       V50G         Disease
    P02766      TTHY_HUMAN       V50L         Disease
    P02766      TTHY_HUMAN       V50M         Disease
    P02766      TTHY_HUMAN       V91A         Disease
    P02766      TTHY_HUMAN       W61L         Disease
    P02766      TTHY_HUMAN       Y89H         Disease
    P02766      TTHY_HUMAN       Y98F         Disease
    P02766      TTHY_HUMAN      A111S         Disease
    P02766      TTHY_HUMAN      A117G         Disease
    P02766      TTHY_HUMAN      A117S         Disease
    P02766      TTHY_HUMAN      A140S         Disease
    P02766      TTHY_HUMAN      E109K         Disease
    P02766      TTHY_HUMAN      E109Q         Disease
    P02766      TTHY_HUMAN      G121S         Neutral
    P02766      TTHY_HUMAN      I104N         Disease
    P02766      TTHY_HUMAN      I104S         Disease
    P02766      TTHY_HUMAN      I104T         Disease
    P02766      TTHY_HUMAN      I127M         Disease
    P02766      TTHY_HUMAN      I127V         Disease
    P02766      TTHY_HUMAN      L131M         Disease
    P02766      TTHY_HUMAN      N144S         Disease
    P02766      TTHY_HUMAN      P122R         Neutral
    P02766      TTHY_HUMAN      R124C         Neutral
    P02766      TTHY_HUMAN      R124H         Neutral
    P02766      TTHY_HUMAN      T126N         Disease
    P02766      TTHY_HUMAN      V142A         Disease
    P02766      TTHY_HUMAN      V142I         Disease
    P02766      TTHY_HUMAN      Y134C         Disease
    P02766      TTHY_HUMAN      Y134H         Disease
    P02766      TTHY_HUMAN      Y136S         Disease
    P02768      ALBU_HUMAN       F73Y         Neutral
    P02768      ALBU_HUMAN       L90P         Disease
    P02768      ALBU_HUMAN      A215T         Neutral
    P02768      ALBU_HUMAN      A215V         Neutral
    P02768      ALBU_HUMAN      E121G         Neutral
    P02768      ALBU_HUMAN      E420K         Neutral
    P02768      ALBU_HUMAN      K490E         Neutral
    P02768      ALBU_HUMAN      Q220L         Neutral
    P02768      ALBU_HUMAN      R242H         Disease
    P02768      ALBU_HUMAN      R242P         Disease
    P02771      FETA_HUMAN      A570G         Neutral
    P02771      FETA_HUMAN      K187Q         Neutral
    P02774      VTDB_HUMAN      D432E         Neutral
    P02774      VTDB_HUMAN      K436T         Neutral
    P02774      VTDB_HUMAN      R445C         Neutral
    P02774      VTDB_HUMAN      R445H         Neutral
    P02786      TFR1_HUMAN      G142S         Neutral
    P02786      TFR1_HUMAN      L212V         Neutral
    P02786      TFR1_HUMAN      R677H         Neutral
    P02787      TRFE_HUMAN       A76V         Neutral
    P02787      TRFE_HUMAN       D77N         Disease
    P02787      TRFE_HUMAN       S55R         Neutral
    P02787      TRFE_HUMAN      A477P         Disease
    P02787      TRFE_HUMAN      D296G         Neutral
    P02787      TRFE_HUMAN      G142S         Neutral
    P02787      TRFE_HUMAN      G671E         Neutral
    P02787      TRFE_HUMAN      H319R         Neutral
    P02787      TRFE_HUMAN      W377C         Neutral
    P02788      TRFL_HUMAN      G422C         Neutral
    P02788      TRFL_HUMAN      I148T         Neutral
    P02790      HEMO_HUMAN       D52N         Neutral
    P02792      FRIL_HUMAN       A96T         Disease
    P02795       MT2_HUMAN       A42V         Neutral
    P02810      PRPC_HUMAN       D66N         Neutral
    P02810      PRPC_HUMAN       I42L         Neutral
    P02810      PRPC_HUMAN      R119C         Neutral
    P02812      PRB2_HUMAN      S274P         Neutral
    P02818     OSTCN_HUMAN       R94Q         Neutral
    P03372      ESR1_HUMAN       G77S         Neutral
    P03372      ESR1_HUMAN      G160C         Neutral
    P03886      NU1M_HUMAN        A4T         Disease
    P03886      NU1M_HUMAN       A52T         Disease
    P03886      NU1M_HUMAN       M31T         Disease
    P03886      NU1M_HUMAN       M31V         Disease
    P03886      NU1M_HUMAN       Y30H         Disease
    P03886      NU1M_HUMAN      L285P         Disease
    P03886      NU1M_HUMAN      L288P         Neutral
    P03886      NU1M_HUMAN      S205P         Neutral
    P03886      NU1M_HUMAN      Y277C         Neutral
    P03886      NU1M_HUMAN      Y304H         Disease
    P03891      NU2M_HUMAN       I69V         Neutral
    P03891      NU2M_HUMAN       P42L         Neutral
    P03891      NU2M_HUMAN       V43I         Neutral
    P03891      NU2M_HUMAN      A331S         Disease
    P03891      NU2M_HUMAN      A331T         Neutral
    P03891      NU2M_HUMAN      G259S         Disease
    P03891      NU2M_HUMAN      I159T         Neutral
    P03891      NU2M_HUMAN      L237M         Neutral
    P03891      NU2M_HUMAN      N150D         Disease
    P03891      NU2M_HUMAN      N150S         Neutral
    P03897      NU3M_HUMAN       A47T         Disease
    P03897      NU3M_HUMAN       M53V         Neutral
    P03901     NU4LM_HUMAN       C32R         Disease
    P03901     NU4LM_HUMAN       I61T         Neutral
    P03901     NU4LM_HUMAN       M36I         Neutral
    P03901     NU4LM_HUMAN       N57S         Neutral
    P03901     NU4LM_HUMAN       V65A         Disease
    P03905      NU4M_HUMAN       A79P         Neutral
    P03905      NU4M_HUMAN      I132T         Neutral
    P03905      NU4M_HUMAN      R340H         Disease
    P03905      NU4M_HUMAN      T109A         Disease
    P03905      NU4M_HUMAN      V313I         Disease
    P03915      NU5M_HUMAN       S99P         Neutral
    P03915      NU5M_HUMAN      A171V         Disease
    P03915      NU5M_HUMAN      A458T         Disease
    P03915      NU5M_HUMAN      D393N         Disease
    P03915      NU5M_HUMAN      D503G         Neutral
    P03915      NU5M_HUMAN      E145G         Disease
    P03915      NU5M_HUMAN      F124L         Disease
    P03915      NU5M_HUMAN      G146D         Neutral
    P03915      NU5M_HUMAN      G465E         Disease
    P03915      NU5M_HUMAN      M314V         Neutral
    P03915      NU5M_HUMAN      N165S         Neutral
    P03915      NU5M_HUMAN      T211P         Neutral
    P03915      NU5M_HUMAN      T331A         Neutral
    P03923      NU6M_HUMAN       A72V         Disease
    P03923      NU6M_HUMAN       A74V         Disease
    P03923      NU6M_HUMAN       G36S         Disease
    P03923      NU6M_HUMAN       I26M         Disease
    P03923      NU6M_HUMAN       L60S         Disease
    P03923      NU6M_HUMAN       M64I         Disease
    P03923      NU6M_HUMAN       M64V         Disease
    P03923      NU6M_HUMAN       V31A         Neutral
    P03923      NU6M_HUMAN       Y59C         Disease
    P03923      NU6M_HUMAN      Y165C         Neutral
    P03950      ANGI_HUMAN       C63W         Disease
    P03950      ANGI_HUMAN       F12S         Disease
    P03950      ANGI_HUMAN       K41E         Disease
    P03950      ANGI_HUMAN       K41I         Disease
    P03950      ANGI_HUMAN       K64I         Disease
    P03950      ANGI_HUMAN       K84E         Neutral
    P03950      ANGI_HUMAN       P20S         Disease
    P03950      ANGI_HUMAN       Q36L         Disease
    P03950      ANGI_HUMAN       R55K         Disease
    P03950      ANGI_HUMAN       S52N         Disease
    P03950      ANGI_HUMAN      H138R         Disease
    P03950      ANGI_HUMAN      P136L         Disease
    P03950      ANGI_HUMAN      V137I         Disease
    P03951      FA11_HUMAN       C46F         Disease
    P03951      FA11_HUMAN       C56R         Disease
    P03951      FA11_HUMAN       D34H         Disease
    P03951      FA11_HUMAN       P66L         Neutral
    P03951      FA11_HUMAN      A430V         Disease
    P03951      FA11_HUMAN      C255Y         Disease
    P03951      FA11_HUMAN      E341K         Disease
    P03951      FA11_HUMAN      E565K         Disease
    P03951      FA11_HUMAN      F301L         Disease
    P03951      FA11_HUMAN      F460V         Disease
    P03951      FA11_HUMAN      G263E         Disease
    P03951      FA11_HUMAN      G418V         Disease
    P03951      FA11_HUMAN      I308F         Neutral
    P03951      FA11_HUMAN      I618S         Disease
    P03951      FA11_HUMAN      K101R         Disease
    P03951      FA11_HUMAN      K270I         Disease
    P03951      FA11_HUMAN      L320P         Disease
    P03951      FA11_HUMAN      P538L         Disease
    P03951      FA11_HUMAN      Q244R         Disease
    P03951      FA11_HUMAN      R326C         Disease
    P03951      FA11_HUMAN      S266N         Disease
    P03951      FA11_HUMAN      S594R         Disease
    P03951      FA11_HUMAN      T322I         Disease
    P03951      FA11_HUMAN      T404N         Disease
    P03951      FA11_HUMAN      T493I         Disease
    P03951      FA11_HUMAN      W246C         Disease
    P03951      FA11_HUMAN      W587S         Disease
    P03951      FA11_HUMAN      Y151C         Disease
    P03951      FA11_HUMAN      Y511H         Disease
    P03952      FA11_HUMAN      C339F         Neutral
    P03952      FA11_HUMAN      W399R         Neutral
    P03952     KLKB1_HUMAN      A178T         Neutral
    P03952     KLKB1_HUMAN      C548Y         Disease
    P03952     KLKB1_HUMAN      G123R         Disease
    P03952     KLKB1_HUMAN      H202Q         Neutral
    P03952     KLKB1_HUMAN      H208P         Neutral
    P03952     KLKB1_HUMAN      N143S         Disease
    P03952     KLKB1_HUMAN      R560Q         Neutral
    P03952     KLKB1_HUMAN      S381A         Neutral
    P03952     KLKB1_HUMAN      T358A         Neutral
    P03956      MMP1_HUMAN      D252G         Neutral
    P03956      MMP1_HUMAN      R405Q         Neutral
    P03956      MMP1_HUMAN      S406T         Neutral
    P03971       MIS_HUMAN       L70P         Disease
    P03971       MIS_HUMAN       V12G         Disease
    P03971       MIS_HUMAN      C525Y         Disease
    P03971       MIS_HUMAN      G101V         Disease
    P03971       MIS_HUMAN      H506Q         Disease
    P03971       MIS_HUMAN      Q185E         Neutral
    P03971       MIS_HUMAN      Q325R         Neutral
    P03971       MIS_HUMAN      R123W         Disease
    P03971       MIS_HUMAN      R194C         Disease
    P03971       MIS_HUMAN      V477A         Disease
    P03971       MIS_HUMAN      Y167C         Disease
    P03989      1B27_HUMAN       A65T         Neutral
    P03989      1B27_HUMAN      A329T         Neutral
    P03989      1B27_HUMAN      D101N         Neutral
    P03989      1B27_HUMAN      D101S         Neutral
    P03989      1B27_HUMAN      D140Y         Neutral
    P03989      1B27_HUMAN      N121S         Neutral
    P03989      1B27_HUMAN      S155R         Neutral
    P03989      1B27_HUMAN      T104N         Neutral
    P03999      OPSB_HUMAN       G79R         Disease
    P03999      OPSB_HUMAN      P264S         Disease
    P03999      OPSB_HUMAN      S214P         Disease
    P04000      OPSR_HUMAN       T65I         Neutral
    P04000      OPSR_HUMAN      A174V         Neutral
    P04000      OPSR_HUMAN      A298P         Neutral
    P04000      OPSR_HUMAN      C203R         Disease
    P04000      OPSR_HUMAN      I111V         Neutral
    P04000      OPSR_HUMAN      I230T         Neutral
    P04000      OPSR_HUMAN      I274V         Neutral
    P04000      OPSR_HUMAN      L153M         Neutral
    P04000      OPSR_HUMAN      P307L         Disease
    P04000      OPSR_HUMAN      S116Y         Neutral
    P04000      OPSR_HUMAN      Y309F         Neutral
    P04001      OPSG_HUMAN      C203R         Disease
    P04003     C4BPA_HUMAN       A60V         Neutral
    P04003     C4BPA_HUMAN      I300T         Neutral
    P04003     C4BPA_HUMAN      Y357H         Neutral
    P04004      VTNC_HUMAN      A122S         Neutral
    P04004      VTNC_HUMAN      T400M         Neutral
    P04035      HMDH_HUMAN      I638V         Neutral
    P04049      RAF1_HUMAN      D486G         Disease
    P04049      RAF1_HUMAN      D486N         Disease
    P04049      RAF1_HUMAN      L613V         Disease
    P04049      RAF1_HUMAN      P261A         Disease
    P04049      RAF1_HUMAN      P261L         Disease
    P04049      RAF1_HUMAN      P261S         Disease
    P04049      RAF1_HUMAN      P308L         Neutral
    P04049      RAF1_HUMAN      R256S         Disease
    P04049      RAF1_HUMAN      S257L         Disease
    P04049      RAF1_HUMAN      S259F         Disease
    P04049      RAF1_HUMAN      S612T         Disease
    P04049      RAF1_HUMAN      T260R         Disease
    P04049      RAF1_HUMAN      T491I         Disease
    P04049      RAF1_HUMAN      T491R         Disease
    P04049      RAF1_HUMAN      V263A         Disease
    P04053       TDT_HUMAN      G112R         Neutral
    P04054     PA21B_HUMAN       D16A         Neutral
    P04054     PA21B_HUMAN       N89K         Neutral
    P04054     PA21B_HUMAN       N89T         Neutral
    P04062      GLCM_HUMAN       C55S         Disease
    P04062      GLCM_HUMAN       D63N         Disease
    P04062      GLCM_HUMAN       E80K         Disease
    P04062      GLCM_HUMAN       F76V         Disease
    P04062      GLCM_HUMAN       G85E         Disease
    P04062      GLCM_HUMAN       M92T         Neutral
    P04062      GLCM_HUMAN       R87Q         Disease
    P04062      GLCM_HUMAN       R87W         Disease
    P04062      GLCM_HUMAN       T82I         Disease
    P04062      GLCM_HUMAN       V54L         Disease
    P04062      GLCM_HUMAN      A129T         Disease
    P04062      GLCM_HUMAN      A175E         Disease
    P04062      GLCM_HUMAN      A215D         Disease
    P04062      GLCM_HUMAN      A229E         Disease
    P04062      GLCM_HUMAN      A229T         Disease
    P04062      GLCM_HUMAN      A348V         Disease
    P04062      GLCM_HUMAN      A357D         Disease
    P04062      GLCM_HUMAN      A380T         Disease
    P04062      GLCM_HUMAN      A485P         Disease
    P04062      GLCM_HUMAN      A495P         Disease
    P04062      GLCM_HUMAN      C381G         Disease
    P04062      GLCM_HUMAN      D166V         Disease
    P04062      GLCM_HUMAN      D179H         Disease
    P04062      GLCM_HUMAN      D354H         Disease
    P04062      GLCM_HUMAN      D419A         Disease
    P04062      GLCM_HUMAN      D419H         Disease
    P04062      GLCM_HUMAN      D419N         Disease
    P04062      GLCM_HUMAN      D438N         Disease
    P04062      GLCM_HUMAN      D438Y         Disease
    P04062      GLCM_HUMAN      D448H         Disease
    P04062      GLCM_HUMAN      D448V         Disease
    P04062      GLCM_HUMAN      D513Y         Disease
    P04062      GLCM_HUMAN      E365K         Disease
    P04062      GLCM_HUMAN      E388K         Disease
    P04062      GLCM_HUMAN      F252I         Disease
    P04062      GLCM_HUMAN      F255Y         Disease
    P04062      GLCM_HUMAN      F290L         Disease
    P04062      GLCM_HUMAN      F298L         Disease
    P04062      GLCM_HUMAN      F436S         Disease
    P04062      GLCM_HUMAN      F450I         Disease
    P04062      GLCM_HUMAN      F456V         Disease
    P04062      GLCM_HUMAN      G152E         Disease
    P04062      GLCM_HUMAN      G228V         Disease
    P04062      GLCM_HUMAN      G232E         Disease
    P04062      GLCM_HUMAN      G234E         Disease
    P04062      GLCM_HUMAN      G234W         Disease
    P04062      GLCM_HUMAN      G241E         Disease
    P04062      GLCM_HUMAN      G241R         Disease
    P04062      GLCM_HUMAN      G304D         Disease
    P04062      GLCM_HUMAN      G364R         Disease
    P04062      GLCM_HUMAN      G416S         Disease
    P04062      GLCM_HUMAN      G428E         Disease
    P04062      GLCM_HUMAN      G429R         Disease
    P04062      GLCM_HUMAN      G460D         Disease
    P04062      GLCM_HUMAN      G517S         Disease
    P04062      GLCM_HUMAN      H201P         Disease
    P04062      GLCM_HUMAN      H294Q         Disease
    P04062      GLCM_HUMAN      H490R         Disease
    P04062      GLCM_HUMAN      I158S         Disease
    P04062      GLCM_HUMAN      I158T         Disease
    P04062      GLCM_HUMAN      I200N         Disease
    P04062      GLCM_HUMAN      I200S         Disease
    P04062      GLCM_HUMAN      I441F         Disease
    P04062      GLCM_HUMAN      I441T         Disease
    P04062      GLCM_HUMAN      K118N         Disease
    P04062      GLCM_HUMAN      K196Q         Disease
    P04062      GLCM_HUMAN      K237E         Disease
    P04062      GLCM_HUMAN      K342I         Disease
    P04062      GLCM_HUMAN      K452Q         Disease
    P04062      GLCM_HUMAN      K464E         Disease
    P04062      GLCM_HUMAN      L213F         Disease
    P04062      GLCM_HUMAN      L224F         Disease
    P04062      GLCM_HUMAN      L303I         Disease
    P04062      GLCM_HUMAN      L363P         Disease
    P04062      GLCM_HUMAN      L410V         Disease
    P04062      GLCM_HUMAN      L483P         Disease
    P04062      GLCM_HUMAN      L483R         Disease
    P04062      GLCM_HUMAN      L500P         Disease
    P04062      GLCM_HUMAN      M162V         Disease
    P04062      GLCM_HUMAN      M400I         Disease
    P04062      GLCM_HUMAN      M455V         Disease
    P04062      GLCM_HUMAN      N156D         Disease
    P04062      GLCM_HUMAN      N227K         Disease
    P04062      GLCM_HUMAN      N227S         Disease
    P04062      GLCM_HUMAN      N409S         Disease
    P04062      GLCM_HUMAN      N421K         Disease
    P04062      GLCM_HUMAN      N431I         Disease
    P04062      GLCM_HUMAN      N435T         Disease
    P04062      GLCM_HUMAN      N501K         Disease
    P04062      GLCM_HUMAN      P161L         Disease
    P04062      GLCM_HUMAN      P161S         Disease
    P04062      GLCM_HUMAN      P198L         Disease
    P04062      GLCM_HUMAN      P198T         Disease
    P04062      GLCM_HUMAN      P217S         Disease
    P04062      GLCM_HUMAN      P221L         Disease
    P04062      GLCM_HUMAN      P221T         Disease
    P04062      GLCM_HUMAN      P305R         Disease
    P04062      GLCM_HUMAN      P328L         Disease
    P04062      GLCM_HUMAN      P426L         Disease
    P04062      GLCM_HUMAN      P430L         Disease
    P04062      GLCM_HUMAN      P440L         Disease
    P04062      GLCM_HUMAN      P454R         Disease
    P04062      GLCM_HUMAN      R159Q         Disease
    P04062      GLCM_HUMAN      R159W         Disease
    P04062      GLCM_HUMAN      R170C         Disease
    P04062      GLCM_HUMAN      R170L         Disease
    P04062      GLCM_HUMAN      R209C         Disease
    P04062      GLCM_HUMAN      R209P         Disease
    P04062      GLCM_HUMAN      R296Q         Disease
    P04062      GLCM_HUMAN      R324C         Disease
    P04062      GLCM_HUMAN      R324H         Disease
    P04062      GLCM_HUMAN      R392G         Disease
    P04062      GLCM_HUMAN      R392W         Disease
    P04062      GLCM_HUMAN      R398Q         Disease
    P04062      GLCM_HUMAN      R502C         Disease
    P04062      GLCM_HUMAN      R502P         Disease
    P04062      GLCM_HUMAN      R535C         Disease
    P04062      GLCM_HUMAN      R535H         Disease
    P04062      GLCM_HUMAN      S146L         Disease
    P04062      GLCM_HUMAN      S235P         Disease
    P04062      GLCM_HUMAN      S276P         Disease
    P04062      GLCM_HUMAN      S310N         Disease
    P04062      GLCM_HUMAN      S403T         Disease
    P04062      GLCM_HUMAN      S405G         Disease
    P04062      GLCM_HUMAN      S405N         Disease
    P04062      GLCM_HUMAN      T173I         Disease
    P04062      GLCM_HUMAN      T173P         Disease
    P04062      GLCM_HUMAN      T270R         Disease
    P04062      GLCM_HUMAN      T362I         Disease
    P04062      GLCM_HUMAN      T408M         Disease
    P04062      GLCM_HUMAN      T530I         Disease
    P04062      GLCM_HUMAN      V230E         Disease
    P04062      GLCM_HUMAN      V230G         Disease
    P04062      GLCM_HUMAN      V391L         Disease
    P04062      GLCM_HUMAN      V414L         Disease
    P04062      GLCM_HUMAN      V433L         Disease
    P04062      GLCM_HUMAN      V437L         Disease
    P04062      GLCM_HUMAN      W223R         Disease
    P04062      GLCM_HUMAN      W351C         Disease
    P04062      GLCM_HUMAN      W417G         Disease
    P04062      GLCM_HUMAN      W432R         Disease
    P04062      GLCM_HUMAN      Y244C         Disease
    P04062      GLCM_HUMAN      Y251H         Disease
    P04062      GLCM_HUMAN      Y343C         Disease
    P04062      GLCM_HUMAN      Y352H         Disease
    P04062      GLCM_HUMAN      Y402C         Disease
    P04062      GLCM_HUMAN      Y451H         Disease
    P04062      GLCM_HUMAN      Y457C         Disease
    P04066      FUCO_HUMAN        R2W         Neutral
    P04066      FUCO_HUMAN       G65D         Disease
    P04066      FUCO_HUMAN       P10R         Neutral
    P04066      FUCO_HUMAN       S68L         Disease
    P04066      FUCO_HUMAN      C269S         Neutral
    P04066      FUCO_HUMAN      L410R         Disease
    P04066      FUCO_HUMAN      P146L         Neutral
    P04070      PROC_HUMAN       A43T         Neutral
    P04070      PROC_HUMAN       E62A         Disease
    P04070      PROC_HUMAN       R32C         Disease
    P04070      PROC_HUMAN       R42S         Disease
    P04070      PROC_HUMAN       R57W         Disease
    P04070      PROC_HUMAN       V76M         Disease
    P04070      PROC_HUMAN      A178P         Disease
    P04070      PROC_HUMAN      C426Y         Disease
    P04070      PROC_HUMAN      D401N         Disease
    P04070      PROC_HUMAN      G114R         Disease
    P04070      PROC_HUMAN      G145R         Disease
    P04070      PROC_HUMAN      G324R         Disease
    P04070      PROC_HUMAN      G334S         Disease
    P04070      PROC_HUMAN      G392R         Disease
    P04070      PROC_HUMAN      G418D         Disease
    P04070      PROC_HUMAN      G423S         Disease
    P04070      PROC_HUMAN      I243T         Disease
    P04070      PROC_HUMAN      P210L         Disease
    P04070      PROC_HUMAN      P289L         Disease
    P04070      PROC_HUMAN      P321L         Disease
    P04070      PROC_HUMAN      P369L         Disease
    P04070      PROC_HUMAN      R211W         Disease
    P04070      PROC_HUMAN      R220Q         Disease
    P04070      PROC_HUMAN      R220W         Disease
    P04070      PROC_HUMAN      R272C         Disease
    P04070      PROC_HUMAN      R328C         Disease
    P04070      PROC_HUMAN      R328H         Disease
    P04070      PROC_HUMAN      T340M         Disease
    P04070      PROC_HUMAN      T436N         Disease
    P04070      PROC_HUMAN      V367A         Disease
    P04070      PROC_HUMAN      W444C         Disease
    P04070      PROC_HUMAN      Y441H         Disease
    P04075     ALDOA_HUMAN       E82Q         Neutral
    P04075     ALDOA_HUMAN      C339Y         Disease
    P04075     ALDOA_HUMAN      D129G         Disease
    P04075     ALDOA_HUMAN      E207K         Disease
    P04075     ALDOA_HUMAN      G142V         Neutral
    P04075     ALDOA_HUMAN      G347S         Disease
    P04075     ALDOB_HUMAN      E207Q         Neutral
    P04080      CYTB_HUMAN        G4R         Disease
    P04090      REL2_HUMAN       M28K         Neutral
    P04090      REL2_HUMAN       P68Q         Neutral
    P04090      REL2_HUMAN       V12F         Neutral
    P04114      APOB_HUMAN       T98I         Neutral
    P04114      APOB_HUMAN      I408T         Neutral
    P04114      APOB_HUMAN      N273K         Neutral
    P04114      APOB_HUMAN      P877L         Neutral
    P04114      APOB_HUMAN      R490W         Disease
    P04114      APOB_HUMAN      V730I         Neutral
    P04114      APOB_HUMAN      Y103H         Neutral
    P04114      APOB_HUMAN     A3121T         Neutral
    P04114      APOB_HUMAN     A4481T         Neutral
    P04114      APOB_HUMAN     D2299H         Neutral
    P04114      APOB_HUMAN     E1218Q         Neutral
    P04114      APOB_HUMAN     E2566K         Neutral
    P04114      APOB_HUMAN     E3432Q         Neutral
    P04114      APOB_HUMAN     F1437L         Neutral
    P04114      APOB_HUMAN     H1923R         Neutral
    P04114      APOB_HUMAN     H3182N         Neutral
    P04114      APOB_HUMAN     H3319D         Neutral
    P04114      APOB_HUMAN     K3427T         Neutral
    P04114      APOB_HUMAN     K4181E         Neutral
    P04114      APOB_HUMAN     L3949F         Neutral
    P04114      APOB_HUMAN     N1914S         Neutral
    P04114      APOB_HUMAN     N2785H         Neutral
    P04114      APOB_HUMAN     N4338S         Neutral
    P04114      APOB_HUMAN     R1128H         Neutral
    P04114      APOB_HUMAN     R1388H         Neutral
    P04114      APOB_HUMAN     R3527Q         Disease
    P04114      APOB_HUMAN     R3558C         Disease
    P04114      APOB_HUMAN     S3279G         Neutral
    P04114      APOB_HUMAN     S3294P         Neutral
    P04114      APOB_HUMAN     T2365A         Neutral
    P04114      APOB_HUMAN     T3732I         Neutral
    P04114      APOB_HUMAN     V2092L         Neutral
    P04114      APOB_HUMAN     V2313I         Neutral
    P04114      APOB_HUMAN     V4128M         Neutral
    P04114      APOB_HUMAN     V4394A         Neutral
    P04118       COL_HUMAN        L8P         Neutral
    P04141      CSF2_HUMAN      I117T         Neutral
    P04141      CSF2_HUMAN      T115I         Neutral
    P04150       GCR_HUMAN       F29L         Neutral
    P04150       GCR_HUMAN       F65V         Neutral
    P04150       GCR_HUMAN      C421Y         Disease
    P04150       GCR_HUMAN      D233N         Neutral
    P04150       GCR_HUMAN      D641V         Disease
    P04150       GCR_HUMAN      G679S         Disease
    P04150       GCR_HUMAN      I559N         Disease
    P04150       GCR_HUMAN      I747M         Disease
    P04150       GCR_HUMAN      L112F         Neutral
    P04150       GCR_HUMAN      L753F         Disease
    P04150       GCR_HUMAN      N363S         Neutral
    P04150       GCR_HUMAN      R477H         Disease
    P04150       GCR_HUMAN      V729I         Disease
    P04155      TFF1_HUMAN       A34D         Disease
    P04155      TFF1_HUMAN       E37K         Disease
    P04155      TFF1_HUMAN       G55V         Disease
    P04155      TFF1_HUMAN       T22I         Neutral
    P04155      TFF1_HUMAN       T32I         Disease
    P04155      TFF1_HUMAN       T32K         Disease
    P04156      PRIO_HUMAN      D178N         Disease
    P04156      PRIO_HUMAN      D202N         Disease
    P04156      PRIO_HUMAN      E196K         Disease
    P04156      PRIO_HUMAN      E200K         Disease
    P04156      PRIO_HUMAN      E211Q         Disease
    P04156      PRIO_HUMAN      E219K         Neutral
    P04156      PRIO_HUMAN      F198S         Disease
    P04156      PRIO_HUMAN      G131V         Disease
    P04156      PRIO_HUMAN      H187R         Disease
    P04156      PRIO_HUMAN      M129V         Neutral
    P04156      PRIO_HUMAN      M232R         Disease
    P04156      PRIO_HUMAN      N171S         Neutral
    P04156      PRIO_HUMAN      P102L         Disease
    P04156      PRIO_HUMAN      P105L         Disease
    P04156      PRIO_HUMAN      P238S         Neutral
    P04156      PRIO_HUMAN      Q212P         Disease
    P04156      PRIO_HUMAN      Q217R         Disease
    P04156      PRIO_HUMAN      R208H         Disease
    P04156      PRIO_HUMAN      T188R         Neutral
    P04156      PRIO_HUMAN      V180I         Disease
    P04156      PRIO_HUMAN      V203I         Disease
    P04156      PRIO_HUMAN      V210I         Disease
    P04179      SODM_HUMAN       E66V         Neutral
    P04179      SODM_HUMAN       G76R         Neutral
    P04179      SODM_HUMAN       I82T         Neutral
    P04179      SODM_HUMAN       S10I         Neutral
    P04179      SODM_HUMAN      R156W         Neutral
    P04180      LCAT_HUMAN       G54S         Disease
    P04180      LCAT_HUMAN       G57R         Disease
    P04180      LCAT_HUMAN       N29I         Disease
    P04180      LCAT_HUMAN       P34L         Disease
    P04180      LCAT_HUMAN       P34Q         Disease
    P04180      LCAT_HUMAN       T37M         Disease
    P04180      LCAT_HUMAN       V70E         Disease
    P04180      LCAT_HUMAN      A117T         Disease
    P04180      LCAT_HUMAN      A165T         Neutral
    P04180      LCAT_HUMAN      F406V         Disease
    P04180      LCAT_HUMAN      K242N         Disease
    P04180      LCAT_HUMAN      L233P         Disease
    P04180      LCAT_HUMAN      M276K         Disease
    P04180      LCAT_HUMAN      M317I         Disease
    P04180      LCAT_HUMAN      N252K         Disease
    P04180      LCAT_HUMAN      P331S         Disease
    P04180      LCAT_HUMAN      R123C         Disease
    P04180      LCAT_HUMAN      R159Q         Disease
    P04180      LCAT_HUMAN      R159W         Disease
    P04180      LCAT_HUMAN      R164C         Disease
    P04180      LCAT_HUMAN      R164H         Disease
    P04180      LCAT_HUMAN      R171W         Disease
    P04180      LCAT_HUMAN      R268H         Disease
    P04180      LCAT_HUMAN      S115P         Neutral
    P04180      LCAT_HUMAN      S205N         Disease
    P04180      LCAT_HUMAN      S232T         Neutral
    P04180      LCAT_HUMAN      T147I         Disease
    P04180      LCAT_HUMAN      T298A         Disease
    P04180      LCAT_HUMAN      T298I         Disease
    P04180      LCAT_HUMAN      T345M         Disease
    P04180      LCAT_HUMAN      T371M         Disease
    P04180      LCAT_HUMAN      V333M         Disease
    P04180      LCAT_HUMAN      Y180N         Disease
    P04181       OAT_HUMAN       C93F         Disease
    P04181       OAT_HUMAN       N54K         Disease
    P04181       OAT_HUMAN       N89K         Disease
    P04181       OAT_HUMAN       Q90E         Disease
    P04181       OAT_HUMAN       Y55H         Disease
    P04181       OAT_HUMAN      A226V         Disease
    P04181       OAT_HUMAN      A270P         Disease
    P04181       OAT_HUMAN      C394R         Disease
    P04181       OAT_HUMAN      G353D         Disease
    P04181       OAT_HUMAN      G375A         Disease
    P04181       OAT_HUMAN      H319Y         Disease
    P04181       OAT_HUMAN      L402P         Disease
    P04181       OAT_HUMAN      L437F         Neutral
    P04181       OAT_HUMAN      P241L         Disease
    P04181       OAT_HUMAN      P417L         Disease
    P04181       OAT_HUMAN      R154L         Disease
    P04181       OAT_HUMAN      R180T         Disease
    P04181       OAT_HUMAN      R250P         Disease
    P04181       OAT_HUMAN      R271K         Disease
    P04181       OAT_HUMAN      T267I         Disease
    P04181       OAT_HUMAN      V332M         Disease
    P04181       OAT_HUMAN      Y245C         Disease
    P04196       HRG_HUMAN       S79L         Neutral
    P04196       HRG_HUMAN      D118G         Neutral
    P04196       HRG_HUMAN      H340R         Neutral
    P04196       HRG_HUMAN      I180T         Neutral
    P04196       HRG_HUMAN      P204S         Neutral
    P04196       HRG_HUMAN      R448C         Neutral
    P04198      MYCN_HUMAN      R393H         Disease
    P04198      MYCN_HUMAN      R393S         Disease
    P04198      MYCN_HUMAN      R394H         Disease
    P04217      A1BG_HUMAN       R52H         Neutral
    P04217      A1BG_HUMAN      H395R         Neutral
    P04222      1C03_HUMAN       A73E         Neutral
    P04222      1C03_HUMAN       V76M         Neutral
    P04222      1C03_HUMAN      D138V         Neutral
    P04222      1C03_HUMAN      G115R         Neutral
    P04222      1C03_HUMAN      I118T         Neutral
    P04222      1C03_HUMAN      I119L         Neutral
    P04222      1C03_HUMAN      N104K         Neutral
    P04222      1C03_HUMAN      S101N         Neutral
    P04222      1C03_HUMAN      Y140S         Neutral
    P04229      2B11_HUMAN        K5R         Neutral
    P04229      2B11_HUMAN       G74R         Neutral
    P04229      2B11_HUMAN       L96I         Neutral
    P04229      2B11_HUMAN       Q39E         Neutral
    P04229      2B11_HUMAN       Q99E         Neutral
    P04229      2B11_HUMAN       Q99H         Neutral
    P04229      2B11_HUMAN       R33K         Neutral
    P04229      2B11_HUMAN       T13A         Neutral
    P04229      2B11_HUMAN       Y76F         Neutral
    P04229      2B11_HUMAN      A103E         Neutral
    P04229      2B11_HUMAN      G115V         Neutral
    P04229      2B11_HUMAN      R100A         Neutral
    P04229      2B11_HUMAN      R100E         Neutral
    P04229      2B11_HUMAN      T210I         Neutral
    P04229      2B11_HUMAN      V114A         Neutral
    P04229      2B11_HUMAN      Y107H         Neutral
    P04234      CD3D_HUMAN      Q147R         Neutral
    P04259     K2C6B_HUMAN       N21S         Neutral
    P04259     K2C6B_HUMAN      E472K         Disease
    P04259     K2C6B_HUMAN      I365V         Neutral
    P04259     K2C6B_HUMAN      N227S         Neutral
    P04264      K2C1_HUMAN       K74I         Disease
    P04264      K2C1_HUMAN      A454S         Neutral
    P04264      K2C1_HUMAN      D340V         Disease
    P04264      K2C1_HUMAN      E490Q         Disease
    P04264      K2C1_HUMAN      I330T         Neutral
    P04264      K2C1_HUMAN      I479F         Disease
    P04264      K2C1_HUMAN      I479T         Disease
    P04264      K2C1_HUMAN      K633R         Neutral
    P04264      K2C1_HUMAN      L161P         Disease
    P04264      K2C1_HUMAN      L214P         Disease
    P04264      K2C1_HUMAN      L486P         Disease
    P04264      K2C1_HUMAN      N188K         Disease
    P04264      K2C1_HUMAN      N188S         Disease
    P04264      K2C1_HUMAN      N188T         Disease
    P04264      K2C1_HUMAN      S186P         Disease
    P04264      K2C1_HUMAN      S193P         Disease
    P04264      K2C1_HUMAN      V155D         Disease
    P04264      K2C1_HUMAN      V155G         Disease
    P04264      K2C1_HUMAN      Y358N         Neutral
    P04264      K2C1_HUMAN      Y482C         Disease
    P04275       VWF_HUMAN      C788Y         Disease
    P04275       VWF_HUMAN      F885S         Neutral
    P04275       VWF_HUMAN      G550R         Disease
    P04275       VWF_HUMAN      H484R         Neutral
    P04275       VWF_HUMAN      N528S         Disease
    P04275       VWF_HUMAN      R273W         Disease
    P04275       VWF_HUMAN      R852Q         Neutral
    P04275       VWF_HUMAN      T789A         Neutral
    P04275       VWF_HUMAN      W377C         Disease
    P04275       VWF_HUMAN     A1381T         Neutral
    P04275       VWF_HUMAN     A1461V         Disease
    P04275       VWF_HUMAN     C1060R         Disease
    P04275       VWF_HUMAN     C1272R         Disease
    P04275       VWF_HUMAN     C2362F         Disease
    P04275       VWF_HUMAN     C2739Y         Disease
    P04275       VWF_HUMAN     C2773R         Disease
    P04275       VWF_HUMAN     E1638K         Disease
    P04275       VWF_HUMAN     F1514C         Disease
    P04275       VWF_HUMAN     G1324S         Disease
    P04275       VWF_HUMAN     G1609R         Disease
    P04275       VWF_HUMAN     G2705R         Neutral
    P04275       VWF_HUMAN     H1268D         Disease
    P04275       VWF_HUMAN     I1628T         Disease
    P04275       VWF_HUMAN     L1460V         Disease
    P04275       VWF_HUMAN     L1540P         Disease
    P04275       VWF_HUMAN     N2546Y         Disease
    P04275       VWF_HUMAN     P1266L         Disease
    P04275       VWF_HUMAN     P1648S         Disease
    P04275       VWF_HUMAN     P2063S         Disease
    P04275       VWF_HUMAN     R1306W         Disease
    P04275       VWF_HUMAN     R1308C         Disease
    P04275       VWF_HUMAN     R1341Q         Disease
    P04275       VWF_HUMAN     R1374C         Disease
    P04275       VWF_HUMAN     R1374H         Disease
    P04275       VWF_HUMAN     R1399H         Neutral
    P04275       VWF_HUMAN     R1597G         Disease
    P04275       VWF_HUMAN     R1597Q         Disease
    P04275       VWF_HUMAN     R1597W         Disease
    P04275       VWF_HUMAN     S1613P         Disease
    P04275       VWF_HUMAN     V1314L         Disease
    P04275       VWF_HUMAN     V1316M         Disease
    P04275       VWF_HUMAN     V1318L         Disease
    P04275       VWF_HUMAN     V1565L         Neutral
    P04275       VWF_HUMAN     V1607D         Disease
    P04275       VWF_HUMAN     V1665E         Disease
    P04275       VWF_HUMAN     W1313C         Disease
    P04275       VWF_HUMAN     Y1584C         Neutral
    P04278      SHBG_HUMAN      P185L         Neutral
    P04279     SEMG1_HUMAN      H108R         Neutral
    P04279     SEMG1_HUMAN      R372L         Neutral
    P04350      TBB4_HUMAN      A365V         Neutral
    P04406       G3P_HUMAN       A22G         Neutral
    P04406       G3P_HUMAN      K251N         Neutral
    P04424      ARLY_HUMAN       D31N         Disease
    P04424      ARLY_HUMAN       R95C         Disease
    P04424      ARLY_HUMAN      M382R         Disease
    P04424      ARLY_HUMAN      Q286R         Disease
    P04424      ARLY_HUMAN      R111W         Disease
    P04424      ARLY_HUMAN      R113Q         Disease
    P04424      ARLY_HUMAN      R186Q         Disease
    P04424      ARLY_HUMAN      R193Q         Disease
    P04424      ARLY_HUMAN      R236W         Disease
    P04424      ARLY_HUMAN      R379C         Disease
    P04424      ARLY_HUMAN      R385C         Disease
    P04424      ARLY_HUMAN      R456W         Disease
    P04424      ARLY_HUMAN      V178M         Disease
    P04424      ARLY_HUMAN      V335L         Disease
    P04439      1A03_HUMAN       R89G         Neutral
    P04439      1A03_HUMAN      E176V         Neutral
    P04439      1A03_HUMAN      F133L         Neutral
    P04439      1A03_HUMAN      G199R         Neutral
    P04439      1A03_HUMAN      I121M         Neutral
    P04439      1A03_HUMAN      R169H         Neutral
    P04439      1A03_HUMAN      R205H         Neutral
    P04439      1A03_HUMAN      S129P         Neutral
    P04440      HB2T_HUMAN       P38A         Neutral
    P04626     ERBB2_HUMAN      E914K         Disease
    P04626     ERBB2_HUMAN      I654V         Neutral
    P04626     ERBB2_HUMAN      I655V         Neutral
    P04626     ERBB2_HUMAN      L755P         Disease
    P04626     ERBB2_HUMAN      L768S         Neutral
    P04626     ERBB2_HUMAN      N857S         Disease
    P04626     ERBB2_HUMAN      W452C         Neutral
    P04626     ERBB2_HUMAN     A1216D         Neutral
    P04626     ERBB2_HUMAN     P1170A         Neutral
    P04629     NTRK1_HUMAN       G18E         Neutral
    P04629     NTRK1_HUMAN       L93P         Disease
    P04629     NTRK1_HUMAN       R85S         Neutral
    P04629     NTRK1_HUMAN      D674Y         Disease
    P04629     NTRK1_HUMAN      G522R         Disease
    P04629     NTRK1_HUMAN      G577R         Disease
    P04629     NTRK1_HUMAN      G613V         Neutral
    P04629     NTRK1_HUMAN      G714S         Disease
    P04629     NTRK1_HUMAN      H604Y         Neutral
    P04629     NTRK1_HUMAN      L213P         Disease
    P04629     NTRK1_HUMAN      M587V         Disease
    P04629     NTRK1_HUMAN      P695L         Disease
    P04629     NTRK1_HUMAN      R260G         Neutral
    P04629     NTRK1_HUMAN      R444Q         Neutral
    P04629     NTRK1_HUMAN      R452C         Neutral
    P04629     NTRK1_HUMAN      R649W         Disease
    P04629     NTRK1_HUMAN      R654C         Disease
    P04629     NTRK1_HUMAN      R780P         Disease
    P04629     NTRK1_HUMAN      R780Q         Neutral
    P04629     NTRK1_HUMAN      T237M         Neutral
    P04629     NTRK1_HUMAN      V790I         Neutral
    P04632     CPNS1_HUMAN      M224V         Neutral
    P04637       P53_HUMAN        D7H         Disease
    P04637       P53_HUMAN        P8S         Disease
    P04637       P53_HUMAN        Q5H         Disease
    P04637       P53_HUMAN        S6L         Disease
    P04637       P53_HUMAN       A39P         Disease
    P04637       P53_HUMAN       A39V         Disease
    P04637       P53_HUMAN       A63T         Disease
    P04637       P53_HUMAN       A63V         Disease
    P04637       P53_HUMAN       A69D         Disease
    P04637       P53_HUMAN       A69T         Disease
    P04637       P53_HUMAN       A69V         Disease
    P04637       P53_HUMAN       A70T         Disease
    P04637       P53_HUMAN       A74T         Disease
    P04637       P53_HUMAN       A76G         Disease
    P04637       P53_HUMAN       A76T         Disease
    P04637       P53_HUMAN       A79G         Disease
    P04637       P53_HUMAN       A79T         Disease
    P04637       P53_HUMAN       A83E         Disease
    P04637       P53_HUMAN       A86V         Disease
    P04637       P53_HUMAN       A88T         Disease
    P04637       P53_HUMAN       D42Y         Disease
    P04637       P53_HUMAN       D48G         Disease
    P04637       P53_HUMAN       D49N         Disease
    P04637       P53_HUMAN       E17D         Disease
    P04637       P53_HUMAN       E28A         Disease
    P04637       P53_HUMAN       E56V         Disease
    P04637       P53_HUMAN       E62D         Disease
    P04637       P53_HUMAN       E68Q         Disease
    P04637       P53_HUMAN       F54L         Disease
    P04637       P53_HUMAN       F54Y         Disease
    P04637       P53_HUMAN       G59N         Disease
    P04637       P53_HUMAN       K24N         Disease
    P04637       P53_HUMAN       L43S         Disease
    P04637       P53_HUMAN       L45M         Disease
    P04637       P53_HUMAN       L93M         Disease
    P04637       P53_HUMAN       L93P         Disease
    P04637       P53_HUMAN       M44I         Disease
    P04637       P53_HUMAN       M44T         Disease
    P04637       P53_HUMAN       M44V         Disease
    P04637       P53_HUMAN       M66I         Disease
    P04637       P53_HUMAN       M66R         Disease
    P04637       P53_HUMAN       P34L         Disease
    P04637       P53_HUMAN       P36L         Disease
    P04637       P53_HUMAN       P47S         Neutral
    P04637       P53_HUMAN       P58Q         Disease
    P04637       P53_HUMAN       P58T         Disease
    P04637       P53_HUMAN       P60Q         Disease
    P04637       P53_HUMAN       P60S         Disease
    P04637       P53_HUMAN       P67R         Disease
    P04637       P53_HUMAN       P71T         Disease
    P04637       P53_HUMAN       P75S         Disease
    P04637       P53_HUMAN       P80L         Disease
    P04637       P53_HUMAN       P80S         Disease
    P04637       P53_HUMAN       P82L         Disease
    P04637       P53_HUMAN       P92A         Disease
    P04637       P53_HUMAN       P92L         Disease
    P04637       P53_HUMAN       P92S         Disease
    P04637       P53_HUMAN       Q16L         Disease
    P04637       P53_HUMAN       Q52H         Disease
    P04637       P53_HUMAN       R65T         Disease
    P04637       P53_HUMAN       R72C         Disease
    P04637       P53_HUMAN       R72G         Disease
    P04637       P53_HUMAN       R72H         Disease
    P04637       P53_HUMAN       R72L         Disease
    P04637       P53_HUMAN       R72P         Neutral
    P04637       P53_HUMAN       S15R         Disease
    P04637       P53_HUMAN       S33T         Disease
    P04637       P53_HUMAN       S37P         Disease
    P04637       P53_HUMAN       S37T         Disease
    P04637       P53_HUMAN       S90Y         Disease
    P04637       P53_HUMAN       S95T         Disease
    P04637       P53_HUMAN       S96C         Disease
    P04637       P53_HUMAN       S96P         Disease
    P04637       P53_HUMAN       S99P         Disease
    P04637       P53_HUMAN       V10I         Disease
    P04637       P53_HUMAN       V73E         Disease
    P04637       P53_HUMAN       V97A         Disease
    P04637       P53_HUMAN       V97F         Disease
    P04637       P53_HUMAN       V97I         Disease
    P04637       P53_HUMAN       W53G         Disease
    P04637       P53_HUMAN       W91C         Disease
    P04637       P53_HUMAN      A119D         Disease
    P04637       P53_HUMAN      A119T         Disease
    P04637       P53_HUMAN      A129G         Disease
    P04637       P53_HUMAN      A138P         Disease
    P04637       P53_HUMAN      A138S         Disease
    P04637       P53_HUMAN      A159F         Disease
    P04637       P53_HUMAN      A161F         Disease
    P04637       P53_HUMAN      A189D         Disease
    P04637       P53_HUMAN      A189S         Disease
    P04637       P53_HUMAN      A189V         Disease
    P04637       P53_HUMAN      A307P         Disease
    P04637       P53_HUMAN      A347G         Disease
    P04637       P53_HUMAN      A353T         Disease
    P04637       P53_HUMAN      A364P         Disease
    P04637       P53_HUMAN      A364T         Disease
    P04637       P53_HUMAN      A364V         Disease
    P04637       P53_HUMAN      C124G         Disease
    P04637       P53_HUMAN      C124W         Disease
    P04637       P53_HUMAN      C124Y         Disease
    P04637       P53_HUMAN      C135T         Disease
    P04637       P53_HUMAN      C141A         Disease
    P04637       P53_HUMAN      C141Y         Disease
    P04637       P53_HUMAN      C229G         Disease
    P04637       P53_HUMAN      C229N         Disease
    P04637       P53_HUMAN      C238G         Disease
    P04637       P53_HUMAN      C238H         Disease
    P04637       P53_HUMAN      C238S         Disease
    P04637       P53_HUMAN      C238Y         Disease
    P04637       P53_HUMAN      C242Y         Disease
    P04637       P53_HUMAN      C275Y         Disease
    P04637       P53_HUMAN      C277Y         Disease
    P04637       P53_HUMAN      D148A         Disease
    P04637       P53_HUMAN      D148G         Disease
    P04637       P53_HUMAN      D186E         Disease
    P04637       P53_HUMAN      D186Y         Disease
    P04637       P53_HUMAN      D207V         Disease
    P04637       P53_HUMAN      D207Y         Disease
    P04637       P53_HUMAN      D208H         Disease
    P04637       P53_HUMAN      D208I         Disease
    P04637       P53_HUMAN      D208Y         Disease
    P04637       P53_HUMAN      D228P         Disease
    P04637       P53_HUMAN      D259A         Disease
    P04637       P53_HUMAN      D259P         Disease
    P04637       P53_HUMAN      D259S         Disease
    P04637       P53_HUMAN      D281G         Disease
    P04637       P53_HUMAN      D281N         Disease
    P04637       P53_HUMAN      D281R         Disease
    P04637       P53_HUMAN      D281V         Disease
    P04637       P53_HUMAN      D324S         Disease
    P04637       P53_HUMAN      D324Y         Disease
    P04637       P53_HUMAN      D352H         Disease
    P04637       P53_HUMAN      E171A         Disease
    P04637       P53_HUMAN      E171Q         Disease
    P04637       P53_HUMAN      E180A         Disease
    P04637       P53_HUMAN      E180G         Disease
    P04637       P53_HUMAN      E180K         Disease
    P04637       P53_HUMAN      E180V         Disease
    P04637       P53_HUMAN      E198D         Disease
    P04637       P53_HUMAN      E198V         Disease
    P04637       P53_HUMAN      E204Q         Disease
    P04637       P53_HUMAN      E204V         Disease
    P04637       P53_HUMAN      E224V         Disease
    P04637       P53_HUMAN      E258K         Disease
    P04637       P53_HUMAN      E258L         Disease
    P04637       P53_HUMAN      E271P         Disease
    P04637       P53_HUMAN      E271R         Disease
    P04637       P53_HUMAN      E271V         Disease
    P04637       P53_HUMAN      E285A         Disease
    P04637       P53_HUMAN      E285Q         Disease
    P04637       P53_HUMAN      E286A         Disease
    P04637       P53_HUMAN      E286L         Disease
    P04637       P53_HUMAN      E287A         Disease
    P04637       P53_HUMAN      E294A         Disease
    P04637       P53_HUMAN      E298A         Disease
    P04637       P53_HUMAN      E326G         Disease
    P04637       P53_HUMAN      E339K         Disease
    P04637       P53_HUMAN      E339Q         Disease
    P04637       P53_HUMAN      E346A         Disease
    P04637       P53_HUMAN      E349D         Disease
    P04637       P53_HUMAN      E358D         Disease
    P04637       P53_HUMAN      E358K         Disease
    P04637       P53_HUMAN      F109L         Disease
    P04637       P53_HUMAN      F113G         Disease
    P04637       P53_HUMAN      F113I         Disease
    P04637       P53_HUMAN      F212V         Disease
    P04637       P53_HUMAN      F328L         Disease
    P04637       P53_HUMAN      F328V         Disease
    P04637       P53_HUMAN      F338I         Disease
    P04637       P53_HUMAN      F338L         Disease
    P04637       P53_HUMAN      F385L         Disease
    P04637       P53_HUMAN      G105C         Disease
    P04637       P53_HUMAN      G105S         Disease
    P04637       P53_HUMAN      G108D         Disease
    P04637       P53_HUMAN      G154C         Disease
    P04637       P53_HUMAN      G154V         Disease
    P04637       P53_HUMAN      G187N         Disease
    P04637       P53_HUMAN      G199A         Disease
    P04637       P53_HUMAN      G226N         Disease
    P04637       P53_HUMAN      G244D         Disease
    P04637       P53_HUMAN      G244E         Disease
    P04637       P53_HUMAN      G244V         Disease
    P04637       P53_HUMAN      G245C         Disease
    P04637       P53_HUMAN      G245D         Disease
    P04637       P53_HUMAN      G245E         Disease
    P04637       P53_HUMAN      G245H         Disease
    P04637       P53_HUMAN      G245S         Disease
    P04637       P53_HUMAN      G245V         Disease
    P04637       P53_HUMAN      G262C         Disease
    P04637       P53_HUMAN      G262H         Disease
    P04637       P53_HUMAN      G293A         Disease
    P04637       P53_HUMAN      G293W         Disease
    P04637       P53_HUMAN      G302A         Disease
    P04637       P53_HUMAN      G302R         Disease
    P04637       P53_HUMAN      G302V         Disease
    P04637       P53_HUMAN      G325A         Disease
    P04637       P53_HUMAN      G325V         Disease
    P04637       P53_HUMAN      G334W         Disease
    P04637       P53_HUMAN      G356A         Disease
    P04637       P53_HUMAN      G356W         Disease
    P04637       P53_HUMAN      G360A         Neutral
    P04637       P53_HUMAN      G360V         Disease
    P04637       P53_HUMAN      G389W         Disease
    P04637       P53_HUMAN      H168V         Disease
    P04637       P53_HUMAN      H178L         Disease
    P04637       P53_HUMAN      H179Y         Disease
    P04637       P53_HUMAN      H193R         Disease
    P04637       P53_HUMAN      H214P         Disease
    P04637       P53_HUMAN      H233D         Disease
    P04637       P53_HUMAN      H233P         Disease
    P04637       P53_HUMAN      H296P         Disease
    P04637       P53_HUMAN      H296R         Disease
    P04637       P53_HUMAN      H297D         Disease
    P04637       P53_HUMAN      H297N         Disease
    P04637       P53_HUMAN      H365R         Disease
    P04637       P53_HUMAN      H365Y         Disease
    P04637       P53_HUMAN      I162N         Disease
    P04637       P53_HUMAN      I195L         Disease
    P04637       P53_HUMAN      I195V         Disease
    P04637       P53_HUMAN      I195Y         Disease
    P04637       P53_HUMAN      I251M         Disease
    P04637       P53_HUMAN      I254F         Disease
    P04637       P53_HUMAN      I254L         Disease
    P04637       P53_HUMAN      I254M         Disease
    P04637       P53_HUMAN      I332V         Disease
    P04637       P53_HUMAN      K101N         Disease
    P04637       P53_HUMAN      K120Q         Disease
    P04637       P53_HUMAN      K132E         Disease
    P04637       P53_HUMAN      K132L         Disease
    P04637       P53_HUMAN      K132W         Disease
    P04637       P53_HUMAN      K292G         Disease
    P04637       P53_HUMAN      K292I         Disease
    P04637       P53_HUMAN      K292Q         Disease
    P04637       P53_HUMAN      K305E         Disease
    P04637       P53_HUMAN      K305M         Disease
    P04637       P53_HUMAN      K305T         Disease
    P04637       P53_HUMAN      K319N         Disease
    P04637       P53_HUMAN      K319R         Disease
    P04637       P53_HUMAN      K321E         Disease
    P04637       P53_HUMAN      K321R         Disease
    P04637       P53_HUMAN      K370Q         Disease
    P04637       P53_HUMAN      L111M         Disease
    P04637       P53_HUMAN      L130I         Disease
    P04637       P53_HUMAN      L188P         Disease
    P04637       P53_HUMAN      L201P         Disease
    P04637       P53_HUMAN      L201S         Disease
    P04637       P53_HUMAN      L206F         Disease
    P04637       P53_HUMAN      L206M         Disease
    P04637       P53_HUMAN      L252H         Disease
    P04637       P53_HUMAN      L252P         Disease
    P04637       P53_HUMAN      L252V         Disease
    P04637       P53_HUMAN      L257Q         Disease
    P04637       P53_HUMAN      L264P         Disease
    P04637       P53_HUMAN      L264Q         Disease
    P04637       P53_HUMAN      L264V         Disease
    P04637       P53_HUMAN      L265P         Disease
    P04637       P53_HUMAN      L289R         Disease
    P04637       P53_HUMAN      L299R         Disease
    P04637       P53_HUMAN      L299V         Disease
    P04637       P53_HUMAN      L308V         Disease
    P04637       P53_HUMAN      L323G         Disease
    P04637       P53_HUMAN      L323M         Disease
    P04637       P53_HUMAN      L323P         Disease
    P04637       P53_HUMAN      L323R         Disease
    P04637       P53_HUMAN      L323V         Disease
    P04637       P53_HUMAN      L330P         Disease
    P04637       P53_HUMAN      L344P         Disease
    P04637       P53_HUMAN      L344R         Disease
    P04637       P53_HUMAN      L348F         Disease
    P04637       P53_HUMAN      L348S         Disease
    P04637       P53_HUMAN      M133R         Disease
    P04637       P53_HUMAN      M133T         Disease
    P04637       P53_HUMAN      M160T         Disease
    P04637       P53_HUMAN      M237I         Disease
    P04637       P53_HUMAN      M246V         Disease
    P04637       P53_HUMAN      N131D         Disease
    P04637       P53_HUMAN      N131T         Disease
    P04637       P53_HUMAN      N200K         Disease
    P04637       P53_HUMAN      N200P         Disease
    P04637       P53_HUMAN      N200T         Disease
    P04637       P53_HUMAN      N210I         Disease
    P04637       P53_HUMAN      N210K         Disease
    P04637       P53_HUMAN      N210T         Disease
    P04637       P53_HUMAN      N210Y         Disease
    P04637       P53_HUMAN      N235D         Disease
    P04637       P53_HUMAN      N235H         Disease
    P04637       P53_HUMAN      N235M         Disease
    P04637       P53_HUMAN      N235S         Disease
    P04637       P53_HUMAN      N239H         Disease
    P04637       P53_HUMAN      N239I         Disease
    P04637       P53_HUMAN      N247F         Disease
    P04637       P53_HUMAN      N263K         Disease
    P04637       P53_HUMAN      N263S         Disease
    P04637       P53_HUMAN      N268F         Disease
    P04637       P53_HUMAN      N268K         Disease
    P04637       P53_HUMAN      N268Y         Disease
    P04637       P53_HUMAN      N288D         Disease
    P04637       P53_HUMAN      N310I         Disease
    P04637       P53_HUMAN      N311K         Disease
    P04637       P53_HUMAN      N311S         Disease
    P04637       P53_HUMAN      P142R         Disease
    P04637       P53_HUMAN      P151S         Disease
    P04637       P53_HUMAN      P151T         Disease
    P04637       P53_HUMAN      P152L         Disease
    P04637       P53_HUMAN      P153F         Disease
    P04637       P53_HUMAN      P153H         Disease
    P04637       P53_HUMAN      P153R         Disease
    P04637       P53_HUMAN      P177A         Disease
    P04637       P53_HUMAN      P177I         Disease
    P04637       P53_HUMAN      P177T         Disease
    P04637       P53_HUMAN      P190H         Disease
    P04637       P53_HUMAN      P219C         Disease
    P04637       P53_HUMAN      P219H         Disease
    P04637       P53_HUMAN      P219R         Disease
    P04637       P53_HUMAN      P219S         Disease
    P04637       P53_HUMAN      P222A         Disease
    P04637       P53_HUMAN      P222R         Disease
    P04637       P53_HUMAN      P223A         Disease
    P04637       P53_HUMAN      P223R         Disease
    P04637       P53_HUMAN      P223S         Disease
    P04637       P53_HUMAN      P223T         Disease
    P04637       P53_HUMAN      P278L         Disease
    P04637       P53_HUMAN      P278S         Disease
    P04637       P53_HUMAN      P278T         Disease
    P04637       P53_HUMAN      P295H         Disease
    P04637       P53_HUMAN      P295R         Disease
    P04637       P53_HUMAN      P300R         Disease
    P04637       P53_HUMAN      P301T         Disease
    P04637       P53_HUMAN      P309R         Disease
    P04637       P53_HUMAN      P309S         Disease
    P04637       P53_HUMAN      P316L         Disease
    P04637       P53_HUMAN      P316T         Disease
    P04637       P53_HUMAN      Q100R         Disease
    P04637       P53_HUMAN      Q104L         Disease
    P04637       P53_HUMAN      Q136K         Disease
    P04637       P53_HUMAN      Q144L         Disease
    P04637       P53_HUMAN      Q165H         Disease
    P04637       P53_HUMAN      Q167K         Disease
    P04637       P53_HUMAN      Q192K         Disease
    P04637       P53_HUMAN      Q317H         Disease
    P04637       P53_HUMAN      Q317L         Disease
    P04637       P53_HUMAN      Q317P         Disease
    P04637       P53_HUMAN      Q354E         Disease
    P04637       P53_HUMAN      Q354K         Disease
    P04637       P53_HUMAN      R110G         Disease
    P04637       P53_HUMAN      R110L         Disease
    P04637       P53_HUMAN      R110S         Disease
    P04637       P53_HUMAN      R156H         Disease
    P04637       P53_HUMAN      R158F         Disease
    P04637       P53_HUMAN      R158G         Disease
    P04637       P53_HUMAN      R158H         Disease
    P04637       P53_HUMAN      R158Q         Disease
    P04637       P53_HUMAN      R158Y         Disease
    P04637       P53_HUMAN      R174G         Disease
    P04637       P53_HUMAN      R174T         Disease
    P04637       P53_HUMAN      R175G         Disease
    P04637       P53_HUMAN      R175H         Disease
    P04637       P53_HUMAN      R175L         Disease
    P04637       P53_HUMAN      R175Q         Disease
    P04637       P53_HUMAN      R181C         Disease
    P04637       P53_HUMAN      R181H         Disease
    P04637       P53_HUMAN      R181L         Disease
    P04637       P53_HUMAN      R181P         Disease
    P04637       P53_HUMAN      R196P         Disease
    P04637       P53_HUMAN      R196S         Disease
    P04637       P53_HUMAN      R209S         Disease
    P04637       P53_HUMAN      R213P         Disease
    P04637       P53_HUMAN      R213Q         Disease
    P04637       P53_HUMAN      R248C         Disease
    P04637       P53_HUMAN      R248Q         Disease
    P04637       P53_HUMAN      R248W         Disease
    P04637       P53_HUMAN      R249I         Disease
    P04637       P53_HUMAN      R249N         Disease
    P04637       P53_HUMAN      R267H         Disease
    P04637       P53_HUMAN      R267Q         Disease
    P04637       P53_HUMAN      R273C         Disease
    P04637       P53_HUMAN      R273G         Disease
    P04637       P53_HUMAN      R273H         Disease
    P04637       P53_HUMAN      R273L         Disease
    P04637       P53_HUMAN      R273N         Disease
    P04637       P53_HUMAN      R273S         Disease
    P04637       P53_HUMAN      R273Y         Disease
    P04637       P53_HUMAN      R280K         Disease
    P04637       P53_HUMAN      R280P         Disease
    P04637       P53_HUMAN      R282G         Disease
    P04637       P53_HUMAN      R282H         Disease
    P04637       P53_HUMAN      R282Q         Disease
    P04637       P53_HUMAN      R282W         Disease
    P04637       P53_HUMAN      R283C         Disease
    P04637       P53_HUMAN      R283H         Disease
    P04637       P53_HUMAN      R283S         Disease
    P04637       P53_HUMAN      R290H         Disease
    P04637       P53_HUMAN      R290L         Disease
    P04637       P53_HUMAN      R306P         Disease
    P04637       P53_HUMAN      R335G         Disease
    P04637       P53_HUMAN      R335H         Disease
    P04637       P53_HUMAN      R335L         Disease
    P04637       P53_HUMAN      R337C         Disease
    P04637       P53_HUMAN      R337H         Disease
    P04637       P53_HUMAN      R342L         Disease
    P04637       P53_HUMAN      R363K         Disease
    P04637       P53_HUMAN      S106G         Disease
[truncated: 1,676,918 more chars]
